# Supplementary material for: Mineral Indicators of Geologically Recent Past Habitability on Mars
Source: Life (Basel). 2023 Dec 15;13(12):2349. doi: 10.3390/life13122349 (PMC10744562; doi:10.3390/life13122349)
Supplement: Supplementary file 1 [file life-13-02349-s001.zip › Supplemental Files 1/Rosy Red/Rosy Red Mars Lander Pheonix/Maaz_rosyred_373.txt]

          Step #     0             Xi = 0.0000

          Temperature = 100.0 C    Pressure =  1.013 bars
          pH =  8.517              log fO2 =   -3.057
          Eh =   0.5320 volts      pe =   7.1851
          Ionic strength      =    0.008155 molal
          Charge imbalance    =   -0.011052 eq/kg (-79.69% error)
          Activity of water   =    0.999931
          Solvent mass        =      1.0000 kg
          Solution mass       =      1.0008 kg
          Mineral mass        =      0.0000 kg
          Solution density    =    0.954    g/cm3
          Solution viscosity  =    0.003    poise
          Chlorinity          =    0.001950 molal
          Dissolved solids    =         755 mg/kg sol'n
          Hardness            =       81.01 mg/kg sol'n as CaCO3
            carbonate         =       81.01 mg/kg sol'n as CaCO3
            non-carbonate     =        0.00 mg/kg sol'n as CaCO3
          Carbonate alkalinity=      514.87 mg/kg sol'n as CaCO3
          Water type          =    Mg-HCO3
          Bulk volume         =    1.05e+03 cm3
          Fluid volume        =    1.05e+03 cm3
          Mineral volume      =        0.00 cm3
          Inert volume        =        0.00 cm3
          Porosity            =        100. %
          Permeability        =        98.7 cm2
          Mass reacted        =           0 g

                          moles          moles         grams          cm3      rxn rate
  Reactants             remaining       reacted       reacted       reacted  (mol/kg sec)
 ------------------------------------------------------------------------------------------
   Al2O3                   0.8637         0.000         0.000          --            --  
   CaO                      1.401         0.000         0.000          --            --  
   Cr2O3                0.0006584         0.000         0.000          --            --  
   FeO(ox)                  3.021         0.000         0.000          --            --  
   K2O(ox)                 0.1179         0.000         0.000          --            --  
   MgO                     0.5661         0.000         0.000          --            --  
   MnO                    0.06772         0.000         0.000          --            --  
   Na2O(ox)                0.6410         0.000         0.000          --            --  
   P2O5                    0.1812         0.000         0.000          --            --  
   SiO2                     8.130         0.000         0.000          --            --  
   TiO2                    0.3057         0.000         0.000          --            --  

  No minerals in system.

  Aqueous species       molality    mg/kg sol'n    act. coef.     log act.
 ---------------------------------------------------------------------------
   HCO3-                 0.009179         559.7      0.8958       -2.0850
   Cl-                   0.001949         69.04      0.8930       -2.7594
   CO3--                0.0003449         20.68      0.6460       -3.6521
   Mg++                 0.0002979         7.235      0.6710       -3.6992
   Fe++                 0.0002696         15.05      0.6572       -3.7515
   SO4--                0.0002237         21.47      0.6422       -3.8428
   OH-                  0.0002041         3.469      0.8944       -3.7386
   CaCO3(aq)            0.0001547         15.47      1.0000       -3.8105
   MgCO3(aq)            0.0001476         12.44      1.0000       -3.8309
   Ca++                 8.014e-05         3.210      0.6572       -4.2785
   MgSO4(aq)            6.388e-05         7.683      1.0000       -4.1947
   CO2(aq)              6.119e-05         2.691      1.0000       -4.2133
   MgHCO3+              5.002e-05         4.264      0.8958       -4.3487
   FeCO3+               4.980e-05         5.765      0.8958       -4.3506
   CaHCO3+              1.266e-05         1.279      0.8958       -4.9454
   CaSO4(aq)            2.454e-06        0.3338      1.0000       -5.6101
   O2(aq)               6.838e-07       0.02186      1.0000       -6.1651
   MgCl+                5.905e-07       0.03526      0.8958       -6.2766
   FeCl+                5.532e-07       0.05047      0.8958       -6.3049
   CaCl+                4.501e-08      0.003397      0.8958       -7.3945
    (only species > 1e-8 molal listed)

  Mineral saturation states
                     log Q/K                          log Q/K
 ----------------------------------------------------------------
   Magnetite         43.9261s/sat   Fe(OH)2            2.7034s/sat
   Cronstedtite-7A   40.4691s/sat   Nontronite-H       2.1904s/sat
   Hematite          37.9429s/sat   Magnesite          2.1448s/sat
   Ferrite-Mg        35.6449s/sat   Pyrolusite         1.4556s/sat
   Ferrite-Ca        34.0525s/sat   Calcite            1.3788s/sat
   Jarosite          21.2592s/sat   Aragonite          1.2352s/sat
   Ferrite-Dicalciu  18.9054s/sat   Artinite           0.9644s/sat
   Goethite          18.2820s/sat   Fayalite           0.9238s/sat
   Fe(OH)3           13.9800s/sat   Brucite            0.8824s/sat
   Andradite         13.3727s/sat   Strengite          0.5190s/sat
   Huntite            6.6606s/sat   Nontronite-K       0.2160s/sat
   Dolomite-ord       4.7917s/sat   Monohydrocalcite   0.1712s/sat
   Dolomite           4.7910s/sat   Nontronite-Na      0.0374s/sat
   Hydromagnesite     4.3505s/sat   Ice               -0.4670     
   Siderite           4.1767s/sat   Greenalite        -0.8422     
   Wustite            4.1410s/sat   NaFeO2            -1.0927     
   Nontronite-Mg      3.8493s/sat   Bixbyite          -1.3065     
   Dolomite-dis       3.6784s/sat   Nesquehonite      -1.9776     
   Nontronite-Ca      3.6139s/sat   Anhydrite         -2.7361     
   FeO                3.4830s/sat   Periclase         -2.7483     
    (only minerals with log Q/K > -3 listed)

                         partial
  Gases               press. (bar)     fugacity     fug. coef.    log fug.
 ---------------------------------------------------------------------------
   H2O(g)                  0.8459        0.8334        0.9852     -0.0791
   CO2(g)                0.005713      0.005700        0.9976     -2.2441
   O2(g)                0.0008761     0.0008760        0.9999     -3.0575
   HCl(g)               1.539e-15     1.539e-15         1.000*   -14.8128
   Cl2(g)               3.276e-27     3.276e-27         1.000*   -26.4846
   H2(g)                1.008e-30     1.009e-30         1.001    -29.9961
   CO(g)                1.577e-36     1.577e-36         1.000*   -35.8022
   SO2(g)               2.080e-44     2.065e-44        0.9928    -43.6851
   Na(g)                1.895e-66     1.895e-66         1.000*   -65.7223
   K(g)                 2.322e-67     2.322e-67         1.000*   -66.6342
   Mg(g)                4.489e-95     4.489e-95         1.000*   -94.3479
   H2S(g)              2.419e-108    2.410e-108        0.9961   -107.6180
   CH4(g)              6.368e-109    6.364e-109        0.9993   -108.1963
   Ca(g)               1.161e-114    1.161e-114         1.000*  -113.9350
   C(g)                1.611e-147    1.611e-147         1.000*  -146.7930
   Al(g)               3.729e-155    3.729e-155         1.000*  -154.4284
   S2(g)               1.273e-175    1.273e-175         1.000*  -174.8951
   C2H4(g)             1.031e-179    1.031e-179         1.000*  -178.9867
   Si(g)               7.258e-180    7.258e-180         1.000*  -179.1392
    *no data, gas taken to be ideal

                                  In fluid              Sorbed            Kd
  Original basis total moles   moles     mg/kg      moles     mg/kg      L/kg
 -------------------------------------------------------------------------------
   H2O                 55.5       55.5  9.99e+05
   Al+++           1.00e-12   1.00e-12  2.70e-08
   Ca++            0.000250   0.000250      10.0
   Cl-              0.00195    0.00195      69.1
   CrO4--          1.00e-12   1.00e-12  1.16e-07
   Fe++            0.000320   0.000320      17.9
   H+             -0.000790  -0.000790    -0.796
   HCO3-             0.0100     0.0100      610.
   HPO4--          1.00e-12   1.00e-12  9.59e-08
   K+              1.00e-12   1.00e-12  3.91e-08
   Mg++            0.000560   0.000560      13.6
   Mn++            1.00e-12   1.00e-12  5.49e-08
   Na+             1.00e-12   1.00e-12  2.30e-08
   O2(aq)          1.31e-05   1.31e-05     0.420
   SO4--           0.000290   0.000290      27.8
   SiO2(aq)        1.00e-12   1.00e-12  6.00e-08
   Ti(OH)4(aq)     1.00e-12   1.00e-12  1.16e-07

  Elemental composition               In fluid                  Sorbed
                  total moles     moles       mg/kg        moles       mg/kg
 -------------------------------------------------------------------------------
   Aluminum         1.000e-12    1.000e-12   2.696e-08
   Calcium          0.0002500    0.0002500       10.01
   Carbon             0.01000      0.01000       120.0
   Chlorine          0.001950     0.001950       69.08
   Chromium         1.000e-12    1.000e-12   5.196e-08
   Hydrogen             111.0        111.0   1.118e+05
   Iron             0.0003200    0.0003200       17.86
   Magnesium        0.0005600    0.0005600       13.60
   Manganese        1.000e-12    1.000e-12   5.490e-08
   Oxygen               55.54        55.54   8.879e+05
   Phosphorus       1.000e-12    1.000e-12   3.095e-08
   Potassium        1.000e-12    1.000e-12   3.907e-08
   Silicon          1.000e-12    1.000e-12   2.806e-08
   Sodium           1.000e-12    1.000e-12   2.297e-08
   Sulfur           0.0002900    0.0002900       9.292
   Titanium         1.000e-12    1.000e-12   4.784e-08


          Step #     0             Xi = 0.0000

          Temperature = 100.0 C    Pressure =  1.013 bars
          pH =  7.499              log fO2 =  -53.115
          Eh =  -0.3192 volts      pe =  -4.3116
          Ionic strength      =    0.005885 molal
          Charge imbalance    =   -0.011053 eq/kg (-99.06% error)
          Activity of water   =    0.999931
          Solvent mass        =      1.0000 kg
          Solution mass       =      1.0007 kg
          Mineral mass        =  9.5426e-05 kg
          Solution density    =    0.954    g/cm3
          Solution viscosity  =    0.003    poise
          Chlorinity          =    0.001950 molal
          Dissolved solids    =         653 mg/kg sol'n
          Hardness            =        3.56 mg/kg sol'n as CaCO3
            carbonate         =        3.56 mg/kg sol'n as CaCO3
            non-carbonate     =        0.00 mg/kg sol'n as CaCO3
          Carbonate alkalinity=      432.59 mg/kg sol'n as CaCO3
          Water type          =    Mg-HCO3
          Bulk volume         =    1.05e+03 cm3
          Fluid volume        =    1.05e+03 cm3
          Mineral volume      =      0.0287 cm3
          Inert volume        =        0.00 cm3
          Porosity            =        100. %
          Permeability        =        98.6 cm2
          Mass reacted        =           0 g

                          moles          moles         grams          cm3      rxn rate
  Reactants             remaining       reacted       reacted       reacted  (mol/kg sec)
 ------------------------------------------------------------------------------------------
   Al2O3                   0.8637         0.000         0.000          --            --  
   CaO                      1.401         0.000         0.000          --            --  
   Cr2O3                0.0006584         0.000         0.000          --            --  
   FeO(ox)                  3.021         0.000         0.000          --            --  
   K2O(ox)                 0.1179         0.000         0.000          --            --  
   MgO                     0.5661         0.000         0.000          --            --  
   MnO                    0.06772         0.000         0.000          --            --  
   Na2O(ox)                0.6410         0.000         0.000          --            --  
   P2O5                    0.1812         0.000         0.000          --            --  
   SiO2                     8.130         0.000         0.000          --            --  
   TiO2                    0.3057         0.000         0.000          --            --  

  Minerals in system     moles      log moles      grams        volume (cm3)
 ----------------------------------------------------------------------------
   Chromite             5.000e-13    -12.301      1.119e-10       2.200e-11
   Dolomite-ord         0.0002474     -3.607        0.04562         0.01592
   Hematite             0.0001515     -3.820        0.02420        0.004587
   Magnesite            0.0002796     -3.553        0.02357        0.007834
   Pyrite               1.693e-05     -4.771       0.002031       0.0004053
                                               _____________   _____________
          (total)                                   0.09543         0.02874 

  Aqueous species       molality    mg/kg sol'n    act. coef.     log act.
 ---------------------------------------------------------------------------
   HCO3-                 0.008585         523.5      0.9092       -2.1076
   Cl-                   0.001950         69.09      0.9071       -2.7523
   CO2(aq)              0.0006050         26.61      1.0000       -3.2182
   SO4--                0.0002485         23.85      0.6820       -3.7710
   CO3--                2.964e-05         1.778      0.6851       -4.6923
   Mg++                 2.228e-05        0.5413      0.7051       -4.8038
   OH-                  1.930e-05        0.3280      0.9081       -4.7563
   MgSO4(aq)            5.923e-06        0.7125      1.0000       -5.2274
   MgHCO3+              3.677e-06        0.3135      0.9092       -5.4759
   Ca++                 1.878e-06       0.07520      0.6940       -5.8851
   HS-                  1.543e-06       0.05099      0.9081       -5.8535
   MgCO3(aq)            1.058e-06       0.08911      1.0000       -5.9757
   CaCO3(aq)            3.488e-07       0.03489      1.0000       -6.4574
   CaHCO3+              2.929e-07       0.02960      0.9092       -6.5746
   H2S(aq)              1.350e-07      0.004598      1.0000       -6.8697
   CaSO4(aq)            7.163e-08      0.009745      1.0000       -7.1449
   MgCl+                4.648e-08      0.002775      0.9092       -7.3741
   H+                   3.452e-08     3.477e-05      0.9185       -7.4989
   Formate              2.713e-08      0.001221      0.9081       -7.6083
    (only species > 1e-8 molal listed)

  Mineral saturation states
                     log Q/K                          log Q/K
 ----------------------------------------------------------------
   Dolomite-ord       0.0000 sat    Siderite          -1.2852     
   Hematite           0.0000 sat    Aragonite         -1.4117     
   Magnesite          0.0000 sat    Eskolaite         -1.8386     
   Pyrite             0.0000 sat    Magnesiochromite  -2.1115     
   Chromite           0.0000 sat    Troilite          -2.2519     
   Dolomite          -0.0007        Brucite           -2.2575     
   Ice               -0.4670        Pyrrhotite        -2.3315     
   Magnetite         -0.4739        Huntite           -2.4208     
   Goethite          -0.6894        Monohydrocalcite  -2.4757     
   Dolomite-dis      -1.1133        FeO               -2.9740     
   Calcite           -1.2681     
    (only minerals with log Q/K > -3 listed)

                         partial
  Gases               press. (bar)     fugacity     fug. coef.    log fug.
 ---------------------------------------------------------------------------
   H2O(g)                  0.8459        0.8334        0.9852     -0.0791
   CO2(g)                 0.05649       0.05636        0.9976     -1.2490
   H2(g)                1.078e-05     1.078e-05         1.001     -4.9672
   H2S(g)               4.041e-06     4.025e-06        0.9961     -5.3952
   CH4(g)               8.217e-08     8.211e-08        0.9993     -7.0856
   CO(g)                1.667e-10     1.667e-10         1.000*    -9.7782
   HCl(g)               1.629e-14     1.629e-14         1.000*   -13.7881
   SO2(g)               2.845e-17     2.825e-17        0.9928    -16.5490
   S2(g)                3.109e-21     3.109e-21         1.000*   -20.5074
   C2H4(g)              1.503e-27     1.503e-27         1.000*   -26.8231
   Cl2(g)               3.435e-50     3.435e-50         1.000*   -49.4640
   O2(g)                7.669e-54     7.669e-54        0.9999    -53.1153
   Na(g)                6.039e-55     6.039e-55         1.000*   -54.2190
   K(g)                 7.399e-56     7.399e-56         1.000*   -55.1308
   Mg(g)                3.476e-73     3.476e-73         1.000*   -72.4589
   Ca(g)                2.831e-93     2.831e-93         1.000*   -92.5481
   C(g)                 1.819e-96     1.819e-96         1.000*   -95.7401
   Al(g)               1.368e-116    1.368e-116         1.000*  -115.8638
   Si(g)               1.049e-129    1.049e-129         1.000*  -128.9790
    *no data, gas taken to be ideal

                                  In fluid              Sorbed            Kd
  Original basis total moles   moles     mg/kg      moles     mg/kg      L/kg
 -------------------------------------------------------------------------------
   H2O                 55.5       55.5  9.99e+05
   Al+++           1.00e-12   1.00e-12  2.70e-08
   Ca++            0.000250   2.59e-06     0.104
   Cl-              0.00195    0.00195      69.1
   CrO4--          1.00e-12   3.60e-23  4.17e-18
   Fe++            0.000320   9.69e-09  0.000541
   H+             -0.000790   0.000557     0.561
   HCO3-             0.0100    0.00923      563.
   HPO4--          1.00e-12   1.00e-12  9.59e-08
   K+              1.00e-12   1.00e-12  3.91e-08
   Mg++            0.000560   3.30e-05     0.801
   Mn++            1.00e-12   1.00e-12  5.49e-08
   Na+             1.00e-12   1.00e-12  2.30e-08
   O2(aq)          1.31e-05  -3.37e-06    -0.108
   SO4--           0.000290   0.000256      24.6
   SiO2(aq)        1.00e-12   1.00e-12  6.00e-08
   Ti(OH)4(aq)     1.00e-12   1.00e-12  1.16e-07

  Elemental composition               In fluid                  Sorbed
                  total moles     moles       mg/kg        moles       mg/kg
 -------------------------------------------------------------------------------
   Aluminum         1.000e-12    1.000e-12   2.696e-08
   Calcium          0.0002500    2.592e-06      0.1038
   Carbon             0.01000     0.009226       110.7
   Chlorine          0.001950     0.001950       69.09
   Chromium         1.000e-12    3.598e-23   1.870e-18
   Hydrogen             111.0        111.0   1.118e+05
   Iron             0.0003200    9.692e-09   0.0005409
   Magnesium        0.0005600    3.299e-05      0.8012
   Manganese        1.000e-12    1.000e-12   5.490e-08
   Oxygen               55.54        55.54   8.880e+05
   Phosphorus       1.000e-12    1.000e-12   3.095e-08
   Potassium        1.000e-12    1.000e-12   3.907e-08
   Silicon          1.000e-12    1.000e-12   2.807e-08
   Sodium           1.000e-12    1.000e-12   2.297e-08
   Sulfur           0.0002900    0.0002561       8.208
   Titanium         1.000e-12    1.000e-12   4.785e-08


          Step #     1             Xi = 0.0002

          Temperature = 100.0 C    Pressure =  1.013 bars
          pH =  7.654              log fO2 =  -53.343
          Eh =  -0.3349 volts      pe =  -4.5234
          Ionic strength      =    0.006066 molal
          Charge imbalance    =   -0.011052 eq/kg (-95.2% error)
          Activity of water   =    0.999931
          Solvent mass        =      1.0000 kg
          Solution mass       =      1.0007 kg
          Mineral mass        =  0.00021368 kg
          Solution density    =    0.954    g/cm3
          Solution viscosity  =    0.003    poise
          Chlorinity          =    0.001950 molal
          Dissolved solids    =         701 mg/kg sol'n
          Hardness            =        2.83 mg/kg sol'n as CaCO3
            carbonate         =        2.83 mg/kg sol'n as CaCO3
            non-carbonate     =        0.00 mg/kg sol'n as CaCO3
          Carbonate alkalinity=      447.97 mg/kg sol'n as CaCO3
          Water type          =    Na-HCO3
          Bulk volume         =    1.05e+03 cm3
          Fluid volume        =    1.05e+03 cm3
          Mineral volume      =      0.0647 cm3
          Inert volume        =        0.00 cm3
          Porosity            =        100. %
          Permeability        =        98.5 cm2
          Mass reacted        =       0.156 g

                          moles          moles         grams          cm3      rxn rate
  Reactants             remaining       reacted       reacted       reacted  (mol/kg sec)
 ------------------------------------------------------------------------------------------
   Al2O3                   0.8636     0.0001350       0.01376          --            --  
   CaO                      1.401     0.0002189       0.01227          --            --  
   Cr2O3                0.0006583     1.029e-07     1.564e-05          --            --  
   FeO(ox)                  3.021     0.0004721       0.03392          --            --  
   K2O(ox)                 0.1179     1.843e-05      0.001736          --            --  
   MgO                     0.5660     8.846e-05      0.003565          --            --  
   MnO                    0.06771     1.058e-05     0.0007506          --            --  
   Na2O(ox)                0.6409     0.0001002      0.006208          --            --  
   P2O5                    0.1812     2.831e-05      0.004019          --            --  
   SiO2                     8.128      0.001270       0.07632          --            --  
   TiO2                    0.3056     4.776e-05      0.003815          --            --  

  Minerals in system     moles      log moles      grams        volume (cm3)
 ----------------------------------------------------------------------------
   Chromite             1.029e-07     -6.988      2.303e-05       4.528e-06
   Diaspore             0.0002000     -3.699        0.01200        0.003552
   Dolomite-ord         0.0003195     -3.496        0.05892         0.02056
   Hematite             0.0002760     -3.559        0.04407        0.008355
   Hydroxylapatite      1.776e-05     -4.751       0.008922        0.003367
   Nontronite-Ca        9.603e-05     -4.018        0.04074         0.01259
   Pyrite               4.795e-05     -4.319       0.005754        0.001148
   Rhodochrosite        1.023e-05     -4.990       0.001176       0.0003178
   Saponite-Ca          0.0001091     -3.962        0.04207         0.01481
                                               _____________   _____________
          (total)                                    0.2137         0.06470 

  Aqueous species       molality    mg/kg sol'n    act. coef.     log act.
 ---------------------------------------------------------------------------
   HCO3-                 0.008861         540.3      0.9080       -2.0944
   Cl-                   0.001950         69.08      0.9058       -2.7530
   SiO2(aq)             0.0004970         29.84      1.0000       -3.3037
   CO2(aq)              0.0004367         19.20      1.0000       -3.3599
   Na+                  0.0001996         4.585      0.9080       -3.7418
   SO4--                0.0001907         18.31      0.6784       -3.8880
   Ti(OH)4(aq)          4.776e-05         5.532      1.0000       -4.3209
   CO3--                4.387e-05         2.631      0.6816       -4.5243
   K+                   3.677e-05         1.437      0.9058       -4.4774
   OH-                  2.760e-05        0.4691      0.9069       -4.6015
   HSiO3-               2.030e-05         1.564      0.9080       -4.7344
   Ca++                 1.828e-05        0.7320      0.6906       -4.8988
   CaCO3(aq)            4.976e-06        0.4977      1.0000       -5.3031
   CaHCO3+              2.930e-06        0.2960      0.9080       -5.5751
   HPO4--               2.527e-06        0.2424      0.6784       -5.7659
   HS-                  2.356e-06       0.07786      0.9069       -5.6703
   AlO2-                2.203e-06        0.1299      0.9080       -5.6988
   Mg++                 1.066e-06       0.02588      0.7020       -6.1260
   H2PO4-               8.128e-07       0.07877      0.9080       -6.1320
   NaHCO3(aq)           5.662e-07       0.04753      1.0000       -6.2470
   CaSO4(aq)            5.300e-07       0.07210      1.0000       -6.2758
   Mn++                 3.242e-07       0.01780      0.6906       -6.6499
   MgSO4(aq)            2.154e-07       0.02591      1.0000       -6.6668
   MgHCO3+              1.807e-07       0.01541      0.9080       -6.7849
   H2S(aq)              1.441e-07      0.004909      1.0000       -6.8413
   NaCl(aq)             1.077e-07      0.006290      1.0000       -6.9677
   KSO4-                7.431e-08       0.01004      0.9080       -7.1709
   MgCO3(aq)            7.414e-08      0.006247      1.0000       -7.1300
   NaHSiO3(aq)          6.013e-08      0.006014      1.0000       -7.2209
   Formate              3.640e-08      0.001637      0.9069       -7.4814
   H+                   2.419e-08     2.437e-05      0.9175       -7.6537
   MnSO4(aq)            2.186e-08      0.003299      1.0000       -7.6603
   HAlO2(aq)            1.138e-08     0.0006824      1.0000       -7.9437
   H2(aq)               1.119e-08     2.255e-05      1.0000       -7.9510
   CaCl+                1.080e-08     0.0008154      0.9080       -8.0084
    (only species > 1e-8 molal listed)

  Mineral saturation states
                     log Q/K                          log Q/K
 ----------------------------------------------------------------
   Chromite           0.0000 sat    Monohydrocalcite  -1.3215     
   Hydroxylapatite    0.0000 sat    Siderite          -1.3699     
   Nontronite-Ca      0.0000 sat    Cronstedtite-7A   -1.4632     
   Pyrite             0.0000 sat    Celadonite        -1.5974     
   Hematite           0.0000 sat    Ferrosilite       -1.6010     
   Rhodochrosite      0.0000 sat    Maximum_Microcli  -1.6371     
   Saponite-Ca        0.0000 sat    K-Feldspar        -1.6499     
   Diaspore           0.0000 sat    Whitlockite       -1.6831     
   Dolomite-ord      -0.0000 sat    Montmor-Na        -1.7069     
   Dolomite          -0.0007        Montmor-K         -1.7532     
   Nontronite-Mg     -0.0627        Beidellite-Ca     -1.7679     
   Saponite-Mg       -0.0692        Beidellite-Mg     -1.8302     
   Calcite           -0.1138        Phlogopite        -1.8618     
   Quartz            -0.2255        Rhodonite         -1.8828     
   Aragonite         -0.2574        Eskolaite         -1.8955     
   Boehmite          -0.2948        Minnesotaite      -1.9259     
   Tridymite         -0.3973        Illite            -1.9814     
   Magnetite         -0.4170        Smectite-low-Fe-  -2.0623     
   Chalcedony        -0.4422        Corundum          -2.0817     
   Ice               -0.4670        Troilite          -2.1665     
   Cristobalite(alp  -0.6432        Chrysotile        -2.2232     
   Mesolite          -0.6469        Smectite-high-Fe  -2.2346     
   Goethite          -0.6894        Pyrrhotite        -2.2461     
   Saponite-Na       -0.7327        Enstatite         -2.3332     
   Nontronite-Na     -0.7327        Ripidolite-14A    -2.3486     
   Talc              -0.7558        Daphnite-14A      -2.4033     
   Gibbsite          -0.7685        Greenalite        -2.4208     
   Nontronite-K      -0.7966        Sanidine_high     -2.4459     
   Saponite-K        -0.7971        Annite            -2.4730     
   Coesite           -0.8839        Beidellite-Na     -2.5003     
   Stilbite          -0.9047        Pyrophyllite      -2.5589     
   Cristobalite(bet  -0.9454        Beidellite-K      -2.5649     
   Scolecite         -0.9714        Laumontite        -2.5724     
   Montmor-Ca        -1.0279        Clinochlore-14A   -2.6978     
   Nontronite-H      -1.0364        Beidellite-H      -2.8066     
   Saponite-H        -1.0382        Lawsonite         -2.8182     
   Montmor-Mg        -1.0415        Chamosite-7A      -2.8191     
   Kaolinite         -1.1027        Diopside          -2.8425     
   Dolomite-dis      -1.1133        Analcime          -2.8944     
   SiO2(am)          -1.1194        FeO               -2.9171     
   Magnesite         -1.1543        Albite_low        -2.9933     
   Muscovite         -1.2384        Albite            -2.9933     
    (only minerals with log Q/K > -3 listed)

                         partial
  Gases               press. (bar)     fugacity     fug. coef.    log fug.
 ---------------------------------------------------------------------------
   H2O(g)                  0.8459        0.8334        0.9852     -0.0791
   CO2(g)                 0.04077       0.04068        0.9976     -1.3907
   H2(g)                1.401e-05     1.402e-05         1.001     -4.8534
   H2S(g)               4.314e-06     4.298e-06        0.9961     -5.3668
   CH4(g)               1.691e-07     1.690e-07        0.9993     -6.7721
   CO(g)                1.563e-10     1.563e-10         1.000*    -9.8060
   HCl(g)               1.139e-14     1.139e-14         1.000*   -13.9435
   SO2(g)               1.384e-17     1.374e-17        0.9928    -16.8619
   S2(g)                2.099e-21     2.099e-21         1.000*   -20.6781
   C2H4(g)              3.770e-27     3.770e-27         1.000*   -26.4237
   Na(g)                1.966e-46     1.966e-46         1.000*   -45.7063
   K(g)                 4.436e-48     4.436e-48         1.000*   -47.3530
   Cl2(g)               1.292e-50     1.292e-50         1.000*   -49.8887
   O2(g)                4.541e-54     4.541e-54        0.9999    -53.3429
   Mg(g)                4.388e-74     4.388e-74         1.000*   -73.3578
   Ca(g)                7.270e-92     7.270e-92         1.000*   -91.1384
   C(g)                 2.217e-96     2.217e-96         1.000*   -95.6542
   Al(g)               3.146e-110    3.146e-110         1.000*  -109.5022
   Si(g)               9.059e-121    9.059e-121         1.000*  -120.0429
    *no data, gas taken to be ideal

                                  In fluid              Sorbed            Kd
  Original basis total moles   moles     mg/kg      moles     mg/kg      L/kg
 -------------------------------------------------------------------------------
   H2O                 55.5       55.5  9.99e+05
   Al+++           0.000270   2.21e-06    0.0597
   Ca++            0.000469   2.67e-05      1.07
   Cl-              0.00195    0.00195      69.1
   CrO4--          2.06e-07   1.39e-23  1.61e-18
   Fe++            0.000792   5.44e-09  0.000304
   H+              -0.00330   0.000334     0.337
   HCO3-             0.0100    0.00935      570.
   HPO4--          5.66e-05   3.34e-06     0.320
   K+              3.69e-05   3.69e-05      1.44
   Mg++            0.000648   1.54e-06    0.0374
   Mn++            1.06e-05   3.54e-07    0.0194
   Na+             0.000200   0.000200      4.60
   O2(aq)          1.30e-05  -5.03e-06    -0.161
   SO4--           0.000290   0.000194      18.6
   SiO2(aq)         0.00127   0.000517      31.1
   Ti(OH)4(aq)     4.78e-05   4.78e-05      5.53

  Elemental composition               In fluid                  Sorbed
                  total moles     moles       mg/kg        moles       mg/kg
 -------------------------------------------------------------------------------
   Aluminum         0.0002699    2.215e-06     0.05972
   Calcium          0.0004689    2.672e-05       1.070
   Carbon             0.01000     0.009351       112.2
   Chlorine          0.001950     0.001950       69.08
   Chromium         2.058e-07    1.390e-23   7.225e-19
   Hydrogen             111.0        111.0   1.118e+05
   Iron             0.0007921    5.442e-09   0.0003037
   Magnesium        0.0006485    1.538e-06     0.03736
   Manganese        1.058e-05    3.536e-07     0.01941
   Oxygen               55.54        55.54   8.880e+05
   Phosphorus       5.662e-05    3.340e-06      0.1034
   Potassium        3.685e-05    3.685e-05       1.440
   Silicon           0.001270    0.0005173       14.52
   Sodium           0.0002003    0.0002003       4.602
   Sulfur           0.0002900    0.0001941       6.219
   Titanium         4.776e-05    4.776e-05       2.285


          Step #     2             Xi = 0.0003

          Temperature = 100.0 C    Pressure =  1.013 bars
          pH =  7.778              log fO2 =  -53.541
          Eh =  -0.3478 volts      pe =  -4.6971
          Ionic strength      =    0.006208 molal
          Charge imbalance    =   -0.011052 eq/kg (-92.42% error)
          Activity of water   =    0.999931
          Solvent mass        =     0.99999 kg
          Solution mass       =      1.0007 kg
          Mineral mass        =  0.00032608 kg
          Solution density    =    0.954    g/cm3
          Solution viscosity  =    0.003    poise
          Chlorinity          =    0.001950 molal
          Dissolved solids    =         715 mg/kg sol'n
          Hardness            =        2.81 mg/kg sol'n as CaCO3
            carbonate         =        2.81 mg/kg sol'n as CaCO3
            non-carbonate     =        0.00 mg/kg sol'n as CaCO3
          Carbonate alkalinity=      460.70 mg/kg sol'n as CaCO3
          Water type          =    Na-HCO3
          Bulk volume         =    1.05e+03 cm3
          Fluid volume        =    1.05e+03 cm3
          Mineral volume      =       0.101 cm3
          Inert volume        =        0.00 cm3
          Porosity            =        100. %
          Permeability        =        98.4 cm2
          Mass reacted        =       0.274 g

                          moles          moles         grams          cm3      rxn rate
  Reactants             remaining       reacted       reacted       reacted  (mol/kg sec)
 ------------------------------------------------------------------------------------------
   Al2O3                   0.8635     0.0002362       0.02408          --            --  
   CaO                      1.401     0.0003831       0.02148          --            --  
   Cr2O3                0.0006583     1.800e-07     2.736e-05          --            --  
   FeO(ox)                  3.020     0.0008261       0.05935          --            --  
   K2O(ox)                 0.1179     3.225e-05      0.003037          --            --  
   MgO                     0.5660     0.0001548      0.006239          --            --  
   MnO                    0.06770     1.852e-05      0.001313          --            --  
   Na2O(ox)                0.6408     0.0001753       0.01086          --            --  
   P2O5                    0.1811     4.954e-05      0.007033          --            --  
   SiO2                     8.128      0.002223        0.1336          --            --  
   TiO2                    0.3056     8.359e-05      0.006677          --            --  

  Minerals in system     moles      log moles      grams        volume (cm3)
 ----------------------------------------------------------------------------
   Calcite              0.0002422     -3.616        0.02424        0.008944
   Chromite             1.800e-07     -6.745      4.030e-05       7.924e-06
   Diaspore             0.0003155     -3.501        0.01893        0.005604
   Dolomite-ord         0.0001255     -3.901        0.02314        0.008074
   Hematite             0.0002674     -3.573        0.04270        0.008095
   Hydroxylapatite      3.225e-05     -4.491        0.01620        0.006114
   Nontronite-Ca        0.0002701     -3.569         0.1146         0.03541
   Pyrite               7.103e-05     -4.149       0.008522        0.001700
   Rhodochrosite        1.826e-05     -4.739       0.002099       0.0005674
   Saponite-Ca          0.0001962     -3.707        0.07562         0.02661
                                               _____________   _____________
          (total)                                    0.3261          0.1011 

  Aqueous species       molality    mg/kg sol'n    act. coef.     log act.
 ---------------------------------------------------------------------------
   HCO3-                 0.009082         553.8      0.9071       -2.0842
   Cl-                   0.001950         69.08      0.9049       -2.7534
   SiO2(aq)             0.0004854         29.14      1.0000       -3.3139
   Na+                  0.0003492         8.023      0.9071       -3.4993
   CO2(aq)              0.0003360         14.78      1.0000       -3.4737
   SO4--                0.0001439         13.81      0.6757       -4.0123
   Ti(OH)4(aq)          8.359e-05         9.682      1.0000       -4.0779
   K+                   6.438e-05         2.515      0.9049       -4.2346
   CO3--                6.001e-05         3.599      0.6789       -4.3900
   OH-                  3.677e-05        0.6249      0.9060       -4.4774
   HSiO3-               2.641e-05         2.035      0.9071       -4.6206
   Ca++                 1.750e-05        0.7009      0.6881       -4.9193
   CaCO3(aq)            6.467e-06        0.6468      1.0000       -5.1893
   HS-                  3.323e-06        0.1098      0.9060       -5.5214
   AlO2-                2.935e-06        0.1730      0.9071       -5.5747
   CaHCO3+              2.864e-06        0.2893      0.9071       -5.5854
   HPO4--               1.875e-06        0.1799      0.6757       -5.8972
   NaHCO3(aq)           1.013e-06       0.08507      1.0000       -5.9942
   Mg++                 6.038e-07       0.01467      0.6996       -6.3742
   H2PO4-               4.519e-07       0.04379      0.9071       -6.3873
   CaSO4(aq)            3.798e-07       0.05167      1.0000       -6.4205
   Mn++                 2.389e-07       0.01311      0.6881       -6.7842
   NaCl(aq)             1.881e-07       0.01098      1.0000       -6.7257
   H2S(aq)              1.526e-07      0.005197      1.0000       -6.8164
   NaHSiO3(aq)          1.366e-07       0.01366      1.0000       -6.8645
   MgHCO3+              1.046e-07      0.008917      0.9071       -7.0229
   KSO4-                9.773e-08       0.01320      0.9071       -7.0523
   MgSO4(aq)            9.138e-08       0.01099      1.0000       -7.0392
   MgCO3(aq)            5.704e-08      0.004806      1.0000       -7.2438
   Formate              4.689e-08      0.002109      0.9060       -7.3718
   H+                   1.820e-08     1.833e-05      0.9168       -7.7778
   H2(aq)               1.407e-08     2.834e-05      1.0000       -7.8517
   KCl(aq)              1.224e-08     0.0009122      1.0000       -7.9121
   MnSO4(aq)            1.205e-08      0.001819      1.0000       -7.9189
   HAlO2(aq)            1.138e-08     0.0006824      1.0000       -7.9437
   CaCl+                1.030e-08     0.0007777      0.9071       -8.0293
    (only species > 1e-8 molal listed)

  Mineral saturation states
                     log Q/K                          log Q/K
 ----------------------------------------------------------------
   Calcite            0.0000 sat    Maximum_Microcli  -1.3009     
   Hematite           0.0000 sat    K-Feldspar        -1.3137     
   Pyrite             0.0000 sat    Cronstedtite-7A   -1.3741     
   Nontronite-Ca      0.0000 sat    Siderite          -1.4341     
   Saponite-Ca        0.0000 sat    Phlogopite        -1.5256     
   Diaspore           0.0000 sat    Ferrosilite       -1.5615     
   Chromite           0.0000 sat    Montmor-Na        -1.6268     
   Hydroxylapatite    0.0000 sat    Montmor-K         -1.6731     
   Rhodochrosite      0.0000 sat    Whitlockite       -1.7590     
   Dolomite-ord      -0.0000 sat    Beidellite-Ca     -1.7679     
   Dolomite          -0.0007        Rhodonite         -1.7792     
   Nontronite-Mg     -0.1003        Illite            -1.7971     
   Saponite-Mg       -0.1068        Minnesotaite      -1.8179     
   Aragonite         -0.1436        Beidellite-Mg     -1.8677     
   Quartz            -0.2357        Eskolaite         -1.9452     
   Mesolite          -0.2803        Smectite-low-Fe-  -1.9534     
   Boehmite          -0.2948        Annite            -1.9878     
   Magnetite         -0.3673        Corundum          -2.0817     
   Tridymite         -0.4075        Troilite          -2.0920     
   Chalcedony        -0.4524        Sanidine_high     -2.1097     
   Ice               -0.4670        Smectite-high-Fe  -2.1299     
   Saponite-Na       -0.6493        Pyrrhotite        -2.1716     
   Nontronite-Na     -0.6493        Daphnite-14A      -2.1858     
   Cristobalite(alp  -0.6534        Chrysotile        -2.2437     
   Goethite          -0.6894        Ripidolite-14A    -2.2800     
   Stilbite          -0.6904        Greenalite        -2.2923     
   Nontronite-K      -0.7130        Enstatite         -2.3434     
   Saponite-K        -0.7135        Laumontite        -2.3856     
   Gibbsite          -0.7685        Beidellite-Na     -2.4168     
   Scolecite         -0.7744        Beidellite-K      -2.4814     
   Talc              -0.7968        Analcime          -2.5633     
   Coesite           -0.8941        Pyrophyllite      -2.5998     
   Muscovite         -0.9022        Lawsonite         -2.6110     
   Cristobalite(bet  -0.9556        Diopside          -2.6353     
   Montmor-Ca        -1.0312        Albite            -2.6574     
   Nontronite-H      -1.0740        Albite_low        -2.6574     
   Saponite-H        -1.0758        Clinochlore-14A   -2.7285     
   Montmor-Mg        -1.0824        Chamosite-7A      -2.7300     
   Dolomite-dis      -1.1133        Beidellite-H      -2.8441     
   Kaolinite         -1.1232        FeO               -2.8674     
   SiO2(am)          -1.1296        Epidote           -2.9584     
   Monohydrocalcite  -1.2076        Epidote-ord       -2.9638     
   Magnesite         -1.2681        Fayalite          -2.9765     
   Celadonite        -1.2714     
    (only minerals with log Q/K > -3 listed)

                         partial
  Gases               press. (bar)     fugacity     fug. coef.    log fug.
 ---------------------------------------------------------------------------
   H2O(g)                  0.8459        0.8334        0.9852     -0.0791
   CO2(g)                 0.03137       0.03130        0.9976     -1.5045
   H2(g)                1.760e-05     1.762e-05         1.001     -4.7541
   H2S(g)               4.568e-06     4.551e-06        0.9961     -5.3419
   CH4(g)               3.248e-07     3.246e-07        0.9993     -6.4887
   CO(g)                1.512e-10     1.512e-10         1.000*    -9.8206
   HCl(g)               8.549e-15     8.549e-15         1.000*   -14.0681
   SO2(g)               7.381e-18     7.328e-18        0.9928    -17.1350
   S2(g)                1.489e-21     1.489e-21         1.000*   -20.8270
   C2H4(g)              8.800e-27     8.800e-27         1.000*   -26.0555
   Na(g)                5.128e-46     5.128e-46         1.000*   -45.2900
   K(g)                 1.158e-47     1.158e-47         1.000*   -46.9364
   Cl2(g)               5.793e-51     5.793e-51         1.000*   -50.2371
   O2(g)                2.875e-54     2.874e-54        0.9999    -53.5415
   Mg(g)                5.515e-74     5.515e-74         1.000*   -73.2585
   Ca(g)                1.544e-91     1.544e-91         1.000*   -90.8115
   C(g)                 2.695e-96     2.695e-96         1.000*   -95.5694
   Al(g)               4.433e-110    4.433e-110         1.000*  -109.3533
   Si(g)               1.398e-120    1.398e-120         1.000*  -119.8545
    *no data, gas taken to be ideal

                                  In fluid              Sorbed            Kd
  Original basis total moles   moles     mg/kg      moles     mg/kg      L/kg
 -------------------------------------------------------------------------------
   H2O                 55.5       55.5  9.99e+05
   Al+++           0.000472   2.95e-06    0.0795
   Ca++            0.000633   2.72e-05      1.09
   Cl-              0.00195    0.00195      69.1
   CrO4--          3.60e-07   6.76e-24  7.83e-19
   Fe++             0.00115   3.46e-09  0.000193
   H+              -0.00519   0.000198     0.200
   HCO3-             0.0100    0.00949      579.
   HPO4--          9.91e-05   2.33e-06     0.223
   K+              6.45e-05   6.45e-05      2.52
   Mg++            0.000715   8.58e-07    0.0208
   Mn++            1.85e-05   2.56e-07    0.0141
   Na+             0.000351   0.000351      8.05
   O2(aq)          1.29e-05  -6.99e-06    -0.223
   SO4--           0.000290   0.000148      14.2
   SiO2(aq)         0.00222   0.000512      30.7
   Ti(OH)4(aq)     8.36e-05   8.36e-05      9.68

  Elemental composition               In fluid                  Sorbed
                  total moles     moles       mg/kg        moles       mg/kg
 -------------------------------------------------------------------------------
   Aluminum         0.0004724    2.947e-06     0.07946
   Calcium          0.0006331    2.722e-05       1.090
   Carbon             0.01000     0.009489       113.9
   Chlorine          0.001950     0.001950       69.08
   Chromium         3.601e-07    6.757e-24   3.511e-19
   Hydrogen             111.0        111.0   1.118e+05
   Iron              0.001146    3.458e-09   0.0001930
   Magnesium        0.0007148    8.581e-07     0.02084
   Manganese        1.852e-05    2.564e-07     0.01408
   Oxygen               55.55        55.54   8.880e+05
   Phosphorus       9.909e-05    2.327e-06     0.07204
   Potassium        6.449e-05    6.449e-05       2.520
   Silicon           0.002223    0.0005119       14.37
   Sodium           0.0003506    0.0003506       8.054
   Sulfur           0.0002900    0.0001479       4.740
   Titanium         8.359e-05    8.359e-05       3.999


          Step #     3             Xi = 0.0003

          Temperature = 100.0 C    Pressure =  1.013 bars
          pH =  7.861              log fO2 =  -53.686
          Eh =  -0.3566 volts      pe =  -4.8168
          Ionic strength      =    0.006295 molal
          Charge imbalance    =   -0.011052 eq/kg (-90.8% error)
          Activity of water   =    0.999931
          Solvent mass        =     0.99998 kg
          Solution mass       =      1.0007 kg
          Mineral mass        =  0.00039886 kg
          Solution density    =    0.954    g/cm3
          Solution viscosity  =    0.003    poise
          Chlorinity          =    0.001950 molal
          Dissolved solids    =         724 mg/kg sol'n
          Hardness            =        2.39 mg/kg sol'n as CaCO3
            carbonate         =        2.39 mg/kg sol'n as CaCO3
            non-carbonate     =        0.00 mg/kg sol'n as CaCO3
          Carbonate alkalinity=      468.33 mg/kg sol'n as CaCO3
          Water type          =    Na-HCO3
          Bulk volume         =    1.05e+03 cm3
          Fluid volume        =    1.05e+03 cm3
          Mineral volume      =       0.125 cm3
          Inert volume        =        0.00 cm3
          Porosity            =        100. %
          Permeability        =        98.3 cm2
          Mass reacted        =        0.35 g

                          moles          moles         grams          cm3      rxn rate
  Reactants             remaining       reacted       reacted       reacted  (mol/kg sec)
 ------------------------------------------------------------------------------------------
   Al2O3                   0.8634     0.0003016       0.03076          --            --  
   CaO                      1.400     0.0004892       0.02744          --            --  
   Cr2O3                0.0006582     2.299e-07     3.495e-05          --            --  
   FeO(ox)                  3.020      0.001055       0.07581          --            --  
   K2O(ox)                 0.1179     4.118e-05      0.003879          --            --  
   MgO                     0.5659     0.0001977      0.007969          --            --  
   MnO                    0.06769     2.365e-05      0.001678          --            --  
   Na2O(ox)                0.6408     0.0002239       0.01388          --            --  
   P2O5                    0.1811     6.328e-05      0.008982          --            --  
   SiO2                     8.127      0.002839        0.1706          --            --  
   TiO2                    0.3056     0.0001068      0.008528          --            --  

  Minerals in system     moles      log moles      grams        volume (cm3)
 ----------------------------------------------------------------------------
   Calcite              0.0004045     -3.393        0.04048         0.01494
   Chromite             2.299e-07     -6.638      5.147e-05       1.012e-05
   Diaspore             0.0003906     -3.408        0.02343        0.006937
   Hematite             0.0002632     -3.580        0.04203        0.007968
   Hydroxylapatite      4.137e-05     -4.383        0.02078        0.007841
   Nontronite-Ca        0.0003813     -3.419         0.1618         0.04999
   Pyrite               8.582e-05     -4.066        0.01030        0.002055
   Rhodochrosite        2.344e-05     -4.630       0.002695       0.0007285
   Saponite-Ca          0.0002524     -3.598        0.09729         0.03424
                                               _____________   _____________
          (total)                                    0.3989          0.1247 

  Aqueous species       molality    mg/kg sol'n    act. coef.     log act.
 ---------------------------------------------------------------------------
   HCO3-                 0.009207         561.4      0.9065       -2.0785
   Cl-                   0.001950         69.07      0.9043       -2.7537
   SiO2(aq)             0.0004815         28.91      1.0000       -3.3174
   Na+                  0.0004460         10.25      0.9065       -3.3933
   CO2(aq)              0.0002808         12.35      1.0000       -3.5516
   SO4--                0.0001136         10.90      0.6740       -4.1160
   Ti(OH)4(aq)          0.0001068         12.37      1.0000       -3.9716
   K+                   8.226e-05         3.214      0.9043       -4.1285
   CO3--                7.388e-05         4.431      0.6772       -4.3007
   OH-                  4.461e-05        0.7581      0.9054       -4.3937
   HSiO3-               3.178e-05         2.448      0.9065       -4.5405
   Ca++                 1.428e-05        0.5719      0.6866       -5.0086
   CaCO3(aq)            6.467e-06        0.6468      1.0000       -5.1893
   HS-                  4.202e-06        0.1389      0.9054       -5.4197
   AlO2-                3.560e-06        0.2098      0.9065       -5.4911
   CaHCO3+              2.364e-06        0.2388      0.9065       -5.6690
   HPO4--               2.049e-06        0.1965      0.6740       -5.8598
   NaHCO3(aq)           1.310e-06        0.1100      1.0000       -5.8826
   Mg++                 4.117e-07      0.009999      0.6982       -6.5414
   H2PO4-               4.064e-07       0.03939      0.9065       -6.4336
   CaSO4(aq)            2.435e-07       0.03313      1.0000       -6.6135
   NaCl(aq)             2.399e-07       0.01401      1.0000       -6.6200
   NaHSiO3(aq)          2.097e-07       0.02097      1.0000       -6.6785
   Mn++                 1.949e-07       0.01070      0.6866       -6.8735
   H2S(aq)              1.591e-07      0.005418      1.0000       -6.7984
   KSO4-                9.834e-08       0.01328      0.9065       -7.0499
   MgHCO3+              7.214e-08      0.006151      0.9065       -7.1844
   Formate              5.614e-08      0.002525      0.9054       -7.2939
   MgSO4(aq)            4.897e-08      0.005890      1.0000       -7.3101
   MgCO3(aq)            4.767e-08      0.004017      1.0000       -7.3217
   H2(aq)               1.662e-08     3.347e-05      1.0000       -7.7794
   KCl(aq)              1.562e-08      0.001164      1.0000       -7.8062
   H+                   1.502e-08     1.512e-05      0.9164       -7.8614
   HAlO2(aq)            1.138e-08     0.0006824      1.0000       -7.9437
    (only species > 1e-8 molal listed)

  Mineral saturation states
                     log Q/K                          log Q/K
 ----------------------------------------------------------------
   Pyrite             0.0000 sat    Cronstedtite-7A   -1.3054     
   Calcite            0.0000 sat    Magnesite         -1.3460     
   Rhodochrosite      0.0000 sat    Phlogopite        -1.3464     
   Saponite-Ca        0.0000 sat    Siderite          -1.4759     
   Chromite           0.0000 sat    Ferrosilite       -1.5289     
   Hematite           0.0000 sat    Montmor-Na        -1.5783     
   Diaspore           0.0000 sat    Montmor-K         -1.6245     
   Hydroxylapatite    0.0000 sat    Illite            -1.6955     
   Nontronite-Ca      0.0000 sat    Annite            -1.7002     
   Dolomite-ord      -0.0779        Rhodonite         -1.7048     
   Dolomite          -0.0786        Minnesotaite      -1.7235     
   Mesolite          -0.1115        Beidellite-Ca     -1.7679     
   Nontronite-Mg     -0.1131        Whitlockite       -1.7850     
   Saponite-Mg       -0.1196        Beidellite-Mg     -1.8806     
   Aragonite         -0.1436        Smectite-low-Fe-  -1.8881     
   Quartz            -0.2392        Sanidine_high     -1.9305     
   Boehmite          -0.2948        Eskolaite         -1.9813     
   Magnetite         -0.3312        Daphnite-14A      -2.0157     
   Tridymite         -0.4110        Troilite          -2.0378     
   Chalcedony        -0.4559        Smectite-high-Fe  -2.0652     
   Ice               -0.4670        Corundum          -2.0817     
   Saponite-Na       -0.5996        Pyrrhotite        -2.1174     
   Nontronite-Na     -0.5996        Greenalite        -2.1909     
   Stilbite          -0.6080        Ripidolite-14A    -2.2182     
   Cristobalite(alp  -0.6569        Chrysotile        -2.2507     
   Nontronite-K      -0.6633        Laumontite        -2.3217     
   Saponite-K        -0.6638        Enstatite         -2.3469     
   Goethite          -0.6894        Beidellite-Na     -2.3671     
   Scolecite         -0.7070        Analcime          -2.3885     
   Muscovite         -0.7230        Beidellite-K      -2.4317     
   Gibbsite          -0.7685        Albite_low        -2.4784     
   Talc              -0.8108        Albite            -2.4784     
   Coesite           -0.8976        Lawsonite         -2.5400     
   Cristobalite(bet  -0.9591        Diopside          -2.5644     
   Montmor-Ca        -1.0324        Pyrophyllite      -2.6139     
   Nontronite-H      -1.0868        Chamosite-7A      -2.6613     
   Saponite-H        -1.0886        Clinochlore-14A   -2.7390     
   Celadonite        -1.0957        Epidote           -2.8131     
   Montmor-Mg        -1.0964        Epidote-ord       -2.8185     
   Maximum_Microcli  -1.1217        FeO               -2.8313     
   Kaolinite         -1.1302        Paragonite        -2.8399     
   SiO2(am)          -1.1331        Beidellite-H      -2.8570     
   K-Feldspar        -1.1345        Fayalite          -2.9077     
   Dolomite-dis      -1.1912        Tephroite         -2.9269     
   Monohydrocalcite  -1.2076     
    (only minerals with log Q/K > -3 listed)

                         partial
  Gases               press. (bar)     fugacity     fug. coef.    log fug.
 ---------------------------------------------------------------------------
   H2O(g)                  0.8459        0.8334        0.9852     -0.0791
   CO2(g)                 0.02622       0.02616        0.9976     -1.5824
   H2(g)                2.079e-05     2.080e-05         1.001     -4.6818
   H2S(g)               4.762e-06     4.744e-06        0.9961     -5.3239
   CH4(g)               5.280e-07     5.277e-07        0.9993     -6.2776
   CO(g)                1.492e-10     1.492e-10         1.000*    -9.8262
   HCl(g)               7.047e-15     7.047e-15         1.000*   -14.1520
   SO2(g)               4.671e-18     4.638e-18        0.9928    -17.3337
   S2(g)                1.160e-21     1.160e-21         1.000*   -20.9354
   C2H4(g)              1.668e-26     1.668e-26         1.000*   -25.7779
   Na(g)                8.623e-46     8.623e-46         1.000*   -45.0643
   K(g)                 1.947e-47     1.947e-47         1.000*   -46.7106
   Cl2(g)               3.333e-51     3.333e-51         1.000*   -50.4771
   O2(g)                2.061e-54     2.061e-54        0.9999    -53.6860
   Mg(g)                6.513e-74     6.513e-74         1.000*   -73.1862
   Ca(g)                2.181e-91     2.181e-91         1.000*   -90.6613
   C(g)                 3.142e-96     3.142e-96         1.000*   -95.5029
   Al(g)               5.690e-110    5.690e-110         1.000*  -109.2449
   Si(g)               1.934e-120    1.934e-120         1.000*  -119.7135
    *no data, gas taken to be ideal

                                  In fluid              Sorbed            Kd
  Original basis total moles   moles     mg/kg      moles     mg/kg      L/kg
 -------------------------------------------------------------------------------
   H2O                 55.5       55.5  9.99e+05
   Al+++           0.000603   3.57e-06    0.0963
   Ca++            0.000739   2.34e-05     0.936
   Cl-              0.00195    0.00195      69.1
   CrO4--          4.60e-07   4.25e-24  4.92e-19
   Fe++             0.00138   2.56e-09  0.000143
   H+              -0.00641   0.000114     0.115
   HCO3-             0.0100    0.00957      584.
   HPO4--          0.000127   2.46e-06     0.235
   K+              8.24e-05   8.24e-05      3.22
   Mg++            0.000758   5.81e-07    0.0141
   Mn++            2.36e-05   2.07e-07    0.0114
   Na+             0.000448   0.000448      10.3
   O2(aq)          1.28e-05  -8.77e-06    -0.280
   SO4--           0.000290   0.000118      11.4
   SiO2(aq)         0.00284   0.000513      30.8
   Ti(OH)4(aq)     0.000107   0.000107      12.4

  Elemental composition               In fluid                  Sorbed
                  total moles     moles       mg/kg        moles       mg/kg
 -------------------------------------------------------------------------------
   Aluminum         0.0006033    3.572e-06     0.09632
   Calcium          0.0007392    2.336e-05      0.9357
   Carbon             0.01000     0.009572       114.9
   Chlorine          0.001950     0.001950       69.08
   Chromium         4.599e-07    4.248e-24   2.207e-19
   Hydrogen             111.0        111.0   1.118e+05
   Iron              0.001375    2.563e-09   0.0001430
   Magnesium        0.0007577    5.813e-07     0.01412
   Manganese        2.365e-05    2.071e-07     0.01137
   Oxygen               55.55        55.54   8.879e+05
   Phosphorus       0.0001266    2.455e-06     0.07600
   Potassium        8.237e-05    8.237e-05       3.218
   Silicon           0.002839    0.0005135       14.41
   Sodium           0.0004477    0.0004477       10.29
   Sulfur           0.0002900    0.0001184       3.793
   Titanium         0.0001068    0.0001068       5.108


          Step #     4             Xi = 0.0005

          Temperature = 100.0 C    Pressure =  1.013 bars
          pH =  7.948              log fO2 =  -53.897
          Eh =  -0.3669 volts      pe =  -4.9564
          Ionic strength      =    0.006299 molal
          Charge imbalance    =   -0.011052 eq/kg (-90.28% error)
          Activity of water   =    0.999931
          Solvent mass        =     0.99997 kg
          Solution mass       =      1.0007 kg
          Mineral mass        =  0.00051903 kg
          Solution density    =    0.954    g/cm3
          Solution viscosity  =    0.003    poise
          Chlorinity          =    0.001950 molal
          Dissolved solids    =         729 mg/kg sol'n
          Hardness            =        2.05 mg/kg sol'n as CaCO3
            carbonate         =        2.05 mg/kg sol'n as CaCO3
            non-carbonate     =        0.00 mg/kg sol'n as CaCO3
          Carbonate alkalinity=      473.69 mg/kg sol'n as CaCO3
          Water type          =    Na-HCO3
          Bulk volume         =    1.05e+03 cm3
          Fluid volume        =    1.05e+03 cm3
          Mineral volume      =       0.170 cm3
          Inert volume        =        0.00 cm3
          Porosity            =        100. %
          Permeability        =        98.1 cm2
          Mass reacted        =       0.463 g

                          moles          moles         grams          cm3      rxn rate
  Reactants             remaining       reacted       reacted       reacted  (mol/kg sec)
 ------------------------------------------------------------------------------------------
   Al2O3                   0.8633     0.0003998       0.04077          --            --  
   CaO                      1.400     0.0006485       0.03637          --            --  
   Cr2O3                0.0006581     3.048e-07     4.633e-05          --            --  
   FeO(ox)                  3.020      0.001399        0.1005          --            --  
   K2O(ox)                 0.1179     5.459e-05      0.005142          --            --  
   MgO                     0.5659     0.0002621       0.01056          --            --  
   MnO                    0.06769     3.135e-05      0.002224          --            --  
   Na2O(ox)                0.6407     0.0002967       0.01839          --            --  
   P2O5                    0.1811     8.388e-05       0.01191          --            --  
   SiO2                     8.126      0.003764        0.2261          --            --  
   TiO2                    0.3056     0.0001415       0.01130          --            --  

  Minerals in system     moles      log moles      grams        volume (cm3)
 ----------------------------------------------------------------------------
   Calcite              0.0003559     -3.449        0.03562         0.01314
   Chromite             3.048e-07     -6.516      6.823e-05       1.341e-05
   Diaspore             0.0001697     -3.770        0.01018        0.003014
   Hematite             0.0003533     -3.452        0.05642         0.01070
   Hydroxylapatite      5.506e-05     -4.259        0.02766         0.01044
   Mesolite             0.0001940     -3.712        0.07524         0.03322
   Nontronite-Ca        0.0004518     -3.345         0.1917         0.05923
   Pyrite               0.0001080     -3.966        0.01296        0.002586
   Rhodochrosite        3.118e-05     -4.506       0.003584       0.0009690
   Saponite-Ca          0.0002739     -3.562         0.1056         0.03716
                                               _____________   _____________
          (total)                                    0.5190          0.1705 

  Aqueous species       molality    mg/kg sol'n    act. coef.     log act.
 ---------------------------------------------------------------------------
   HCO3-                 0.009281         565.9      0.9065       -2.0751
   Cl-                   0.001950         69.07      0.9043       -2.7537
   SiO2(aq)             0.0004774         28.66      1.0000       -3.3212
   Na+                  0.0004605         10.58      0.9065       -3.3794
   CO2(aq)              0.0002318         10.19      1.0000       -3.6349
   Ti(OH)4(aq)          0.0001415         16.39      1.0000       -3.8492
   K+                   0.0001091         4.262      0.9043       -4.0059
   CO3--                9.094e-05         5.453      0.6772       -4.2105
   SO4--                6.808e-05         6.535      0.6739       -4.3384
   OH-                  5.447e-05        0.9257      0.9054       -4.3070
   HSiO3-               3.847e-05         2.964      0.9065       -4.4575
   Ca++                 1.160e-05        0.4647      0.6865       -5.0988
   CaCO3(aq)            6.467e-06        0.6468      1.0000       -5.1893
   HS-                  5.453e-06        0.1802      0.9054       -5.3066
   AlO2-                4.348e-06        0.2562      0.9065       -5.4044
   HPO4--               2.219e-06        0.2128      0.6739       -5.8252
   CaHCO3+              1.936e-06        0.1956      0.9065       -5.7557
   NaHCO3(aq)           1.364e-06        0.1145      1.0000       -5.8653
   H2PO4-               3.605e-07       0.03494      0.9065       -6.4857
   Mg++                 2.762e-07      0.006707      0.6981       -6.7149
   NaHSiO3(aq)          2.621e-07       0.02621      1.0000       -6.5816
   NaCl(aq)             2.477e-07       0.01446      1.0000       -6.6062
   H2S(aq)              1.691e-07      0.005757      1.0000       -6.7720
   Mn++                 1.584e-07      0.008695      0.6865       -6.9637
   CaSO4(aq)            1.186e-07       0.01613      1.0000       -6.9260
   KSO4-                7.815e-08       0.01056      0.9065       -7.1497
   Formate              7.215e-08      0.003246      0.9054       -7.1849
   MgHCO3+              4.877e-08      0.004158      0.9065       -7.3545
   MgCO3(aq)            3.935e-08      0.003315      1.0000       -7.4050
   H2(aq)               2.119e-08     4.269e-05      1.0000       -7.6739
   KCl(aq)              2.072e-08      0.001543      1.0000       -7.6836
   MgSO4(aq)            1.968e-08      0.002367      1.0000       -7.7060
   H+                   1.230e-08     1.239e-05      0.9163       -7.9481
   HAlO2(aq)            1.138e-08     0.0006824      1.0000       -7.9437
    (only species > 1e-8 molal listed)

  Mineral saturation states
                     log Q/K                          log Q/K
 ----------------------------------------------------------------
   Mesolite           0.0000 sat    Dolomite-dis      -1.2745     
   Hydroxylapatite    0.0000 sat    Annite            -1.3438     
   Pyrite             0.0000 sat    Magnesite         -1.4293     
   Calcite            0.0000 sat    Ferrosilite       -1.4799     
   Chromite           0.0000 sat    Siderite          -1.5065     
   Nontronite-Ca      0.0000 sat    Montmor-Na        -1.5601     
   Rhodochrosite      0.0000 sat    Montmor-K         -1.5704     
   Saponite-Ca        0.0000 sat    Minnesotaite      -1.5801     
   Hematite           0.0000 sat    Illite            -1.5830     
   Diaspore           0.0000 sat    Rhodonite         -1.6252     
   Nontronite-Mg     -0.1269        Sanidine_high     -1.7324     
   Saponite-Mg       -0.1334        Daphnite-14A      -1.7630     
   Aragonite         -0.1436        Beidellite-Ca     -1.7679     
   Dolomite-ord      -0.1612        Whitlockite       -1.8128     
   Dolomite          -0.1619        Smectite-low-Fe-  -1.8282     
   Quartz            -0.2430        Beidellite-Mg     -1.8943     
   Magnetite         -0.2784        Troilite          -1.9587     
   Boehmite          -0.2948        Smectite-high-Fe  -1.9979     
   Tridymite         -0.4148        Eskolaite         -2.0341     
   Chalcedony        -0.4597        Pyrrhotite        -2.0383     
   Ice               -0.4670        Greenalite        -2.0400     
   Muscovite         -0.5249        Corundum          -2.0817     
   Stilbite          -0.5337        Ripidolite-14A    -2.1239     
   Saponite-Na       -0.5801        Laumontite        -2.2534     
   Nontronite-Na     -0.5801        Chrysotile        -2.2582     
   Nontronite-K      -0.6080        Analcime          -2.2995     
   Saponite-K        -0.6085        Beidellite-Na     -2.3477     
   Scolecite         -0.6349        Enstatite         -2.3507     
   Cristobalite(alp  -0.6607        Beidellite-K      -2.3763     
   Goethite          -0.6894        Albite            -2.3890     
   Gibbsite          -0.7685        Albite_low        -2.3890     
   Talc              -0.8258        Lawsonite         -2.4642     
   Coesite           -0.9014        Diopside          -2.4886     
   Celadonite        -0.9014        Chamosite-7A      -2.5594     
   Maximum_Microcli  -0.9236        Pyrophyllite      -2.6288     
   K-Feldspar        -0.9364        Epidote           -2.6577     
   Cristobalite(bet  -0.9629        Epidote-ord       -2.6631     
   Montmor-Ca        -1.0336        Clinochlore-14A   -2.7503     
   Nontronite-H      -1.1006        Paragonite        -2.7505     
   Saponite-H        -1.1024        Tephroite         -2.7641     
   Montmor-Mg        -1.1114        FeO               -2.7785     
   SiO2(am)          -1.1369        Fayalite          -2.8059     
   Kaolinite         -1.1376        Beidellite-H      -2.8708     
   Phlogopite        -1.1483        Alabandite        -2.9355     
   Cronstedtite-7A   -1.2036        Kalsilite         -2.9491     
   Monohydrocalcite  -1.2076        C                 -2.9998     
    (only minerals with log Q/K > -3 listed)

                         partial
  Gases               press. (bar)     fugacity     fug. coef.    log fug.
 ---------------------------------------------------------------------------
   H2O(g)                  0.8459        0.8334        0.9852     -0.0791
   CO2(g)                 0.02164       0.02159        0.9976     -1.6657
   H2(g)                2.651e-05     2.653e-05         1.001     -4.5763
   H2S(g)               5.061e-06     5.041e-06        0.9961     -5.2975
   CH4(g)               1.152e-06     1.152e-06        0.9993     -5.9387
   CO(g)                1.570e-10     1.570e-10         1.000*    -9.8040
   HCl(g)               5.771e-15     5.771e-15         1.000*   -14.2387
   SO2(g)               2.394e-18     2.377e-18        0.9928    -17.6240
   S2(g)                8.058e-22     8.058e-22         1.000*   -21.0938
   C2H4(g)              4.885e-26     4.885e-26         1.000*   -25.3111
   Na(g)                1.228e-45     1.228e-45         1.000*   -44.9110
   K(g)                 3.561e-47     3.561e-47         1.000*   -46.4484
   Cl2(g)               1.753e-51     1.753e-51         1.000*   -50.7562
   O2(g)                1.267e-54     1.267e-54        0.9999    -53.8971
   Mg(g)                8.305e-74     8.305e-74         1.000*   -73.0806
   Ca(g)                3.370e-91     3.370e-91         1.000*   -90.4724
   C(g)                 4.217e-96     4.217e-96         1.000*   -95.3750
   Al(g)               8.193e-110    8.193e-110         1.000*  -109.0865
   Si(g)               3.118e-120    3.118e-120         1.000*  -119.5061
    *no data, gas taken to be ideal

                                  In fluid              Sorbed            Kd
  Original basis total moles   moles     mg/kg      moles     mg/kg      L/kg
 -------------------------------------------------------------------------------
   H2O                 55.5       55.5  9.99e+05
   Al+++           0.000800   4.36e-06     0.118
   Ca++            0.000899   2.01e-05     0.806
   Cl-              0.00195    0.00195      69.1
   CrO4--          6.10e-07   2.68e-24  3.11e-19
   Fe++             0.00172   1.94e-09  0.000108
   H+              -0.00824   2.98e-05    0.0301
   HCO3-             0.0100    0.00961      586.
   HPO4--          0.000168   2.58e-06     0.247
   K+              0.000109   0.000109      4.27
   Mg++            0.000822   3.85e-07   0.00934
   Mn++            3.13e-05   1.66e-07   0.00910
   Na+             0.000593   0.000462      10.6
   O2(aq)          1.27e-05  -1.13e-05    -0.361
   SO4--           0.000290   7.39e-05      7.10
   SiO2(aq)         0.00376   0.000516      31.0
   Ti(OH)4(aq)     0.000142   0.000142      16.4

  Elemental composition               In fluid                  Sorbed
                  total moles     moles       mg/kg        moles       mg/kg
 -------------------------------------------------------------------------------
   Aluminum         0.0007997    4.360e-06      0.1176
   Calcium          0.0008985    2.013e-05      0.8063
   Carbon             0.01000     0.009613       115.4
   Chlorine          0.001950     0.001950       69.08
   Chromium         6.096e-07    2.682e-24   1.394e-19
   Hydrogen             111.0        111.0   1.118e+05
   Iron              0.001719    1.941e-09   0.0001083
   Magnesium        0.0008221    3.845e-07    0.009339
   Manganese        3.135e-05    1.658e-07    0.009102
   Oxygen               55.55        55.54   8.879e+05
   Phosphorus       0.0001678    2.580e-06     0.07985
   Potassium        0.0001092    0.0001092       4.266
   Silicon           0.003764    0.0005161       14.48
   Sodium           0.0005935    0.0004623       10.62
   Sulfur           0.0002900    7.392e-05       2.369
   Titanium         0.0001415    0.0001415       6.771


          Step #     5             Xi = 0.0006

          Temperature = 100.0 C    Pressure =  1.013 bars
          pH =  8.015              log fO2 =  -54.136
          Eh =  -0.3763 volts      pe =  -5.0830
          Ionic strength      =    0.006306 molal
          Charge imbalance    =   -0.011052 eq/kg (-89.87% error)
          Activity of water   =    0.999931
          Solvent mass        =     0.99996 kg
          Solution mass       =      1.0007 kg
          Mineral mass        =  0.00061097 kg
          Solution density    =    0.954    g/cm3
          Solution viscosity  =    0.003    poise
          Chlorinity          =    0.001950 molal
          Dissolved solids    =         733 mg/kg sol'n
          Hardness            =        1.84 mg/kg sol'n as CaCO3
            carbonate         =        1.84 mg/kg sol'n as CaCO3
            non-carbonate     =        0.00 mg/kg sol'n as CaCO3
          Carbonate alkalinity=      477.68 mg/kg sol'n as CaCO3
          Water type          =    Na-HCO3
          Bulk volume         =    1.05e+03 cm3
          Fluid volume        =    1.05e+03 cm3
          Mineral volume      =       0.205 cm3
          Inert volume        =        0.00 cm3
          Porosity            =        100. %
          Permeability        =        98.0 cm2
          Mass reacted        =       0.551 g

                          moles          moles         grams          cm3      rxn rate
  Reactants             remaining       reacted       reacted       reacted  (mol/kg sec)
 ------------------------------------------------------------------------------------------
   Al2O3                   0.8633     0.0004753       0.04846          --            --  
   CaO                      1.400     0.0007709       0.04323          --            --  
   Cr2O3                0.0006581     3.623e-07     5.507e-05          --            --  
   FeO(ox)                  3.020      0.001663        0.1195          --            --  
   K2O(ox)                 0.1179     6.490e-05      0.006113          --            --  
   MgO                     0.5658     0.0003115       0.01256          --            --  
   MnO                    0.06768     3.726e-05      0.002643          --            --  
   Na2O(ox)                0.6407     0.0003528       0.02186          --            --  
   P2O5                    0.1811     9.971e-05       0.01415          --            --  
   SiO2                     8.125      0.004474        0.2688          --            --  
   TiO2                    0.3055     0.0001682       0.01344          --            --  

  Minerals in system     moles      log moles      grams        volume (cm3)
 ----------------------------------------------------------------------------
   Calcite              0.0003181     -3.497        0.03184         0.01175
   Chromite             3.623e-07     -6.441      8.111e-05       1.595e-05
   Hematite             0.0004249     -3.372        0.06785         0.01286
   Hydroxylapatite      6.558e-05     -4.183        0.03294         0.01243
   Mesolite             0.0003437     -3.464         0.1333         0.05884
   Nontronite-Ca        0.0005038     -3.298         0.2138         0.06605
   Pyrite               0.0001249     -3.903        0.01498        0.002990
   Rhodochrosite        3.713e-05     -4.430       0.004267        0.001154
   Saponite-Ca          0.0002904     -3.537         0.1120         0.03940
                                               _____________   _____________
          (total)                                    0.6110          0.2055 

  Aqueous species       molality    mg/kg sol'n    act. coef.     log act.
 ---------------------------------------------------------------------------
   HCO3-                 0.009329         568.8      0.9065       -2.0728
   Cl-                   0.001950         69.07      0.9042       -2.7537
   SiO2(aq)             0.0004791         28.76      1.0000       -3.3196
   Na+                  0.0004712         10.82      0.9065       -3.3694
   CO2(aq)              0.0001996         8.780      1.0000       -3.6997
   Ti(OH)4(aq)          0.0001682         19.49      1.0000       -3.7741
   K+                   0.0001297         5.068      0.9042       -3.9307
   CO3--                0.0001067         6.398      0.6770       -4.1412
   OH-                  6.357e-05         1.080      0.9054       -4.2400
   HSiO3-               4.506e-05         3.471      0.9065       -4.3888
   SO4--                3.311e-05         3.178      0.6738       -4.6516
   Ca++                 9.894e-06        0.3963      0.6864       -5.1681
   HS-                  6.815e-06        0.2252      0.9054       -5.2097
   CaCO3(aq)            6.467e-06        0.6468      1.0000       -5.1893
   AlO2-                4.522e-06        0.2665      0.9065       -5.3873
   HPO4--               2.357e-06        0.2261      0.6738       -5.7991
   CaHCO3+              1.659e-06        0.1676      0.9065       -5.8228
   NaHCO3(aq)           1.403e-06        0.1177      1.0000       -5.8531
   H2PO4-               3.281e-07       0.03180      0.9065       -6.5267
   NaHSiO3(aq)          3.141e-07       0.03141      1.0000       -6.5030
   NaCl(aq)             2.534e-07       0.01480      1.0000       -6.5962
   Mg++                 2.028e-07      0.004926      0.6980       -6.8490
   H2S(aq)              1.811e-07      0.006167      1.0000       -6.7422
   Mn++                 1.350e-07      0.007414      0.6864       -7.0330
   Formate              9.546e-08      0.004294      0.9054       -7.0634
   CaSO4(aq)            4.915e-08      0.006686      1.0000       -7.3085
   KSO4-                4.519e-08      0.006103      0.9065       -7.3876
   MgHCO3+              3.600e-08      0.003070      0.9065       -7.4863
   MgCO3(aq)            3.390e-08      0.002856      1.0000       -7.4698
   H2(aq)               2.789e-08     5.618e-05      1.0000       -7.5546
   KCl(aq)              2.464e-08      0.001835      1.0000       -7.6084
   H+                   1.054e-08     1.061e-05      0.9163       -8.0152
   HAlO2(aq)            1.015e-08     0.0006083      1.0000       -7.9937
    (only species > 1e-8 molal listed)

  Mineral saturation states
                     log Q/K                          log Q/K
 ----------------------------------------------------------------
   Nontronite-Ca      0.0000 sat    Kaolinite         -1.2344     
   Calcite            0.0000 sat    Dolomite-dis      -1.3393     
   Saponite-Ca        0.0000 sat    Minnesotaite      -1.3949     
   Rhodochrosite      0.0000 sat    Ferrosilite       -1.4187     
   Mesolite           0.0000 sat    Magnesite         -1.4941     
   Chromite           0.0000 sat    Siderite          -1.5116     
   Hematite           0.0000 sat    Rhodonite         -1.5588     
   Hydroxylapatite    0.0000 sat    Daphnite-14A      -1.5600     
   Pyrite             0.0000 sat    Montmor-K         -1.6006     
   Diaspore          -0.0500        Illite            -1.6070     
   Nontronite-Mg     -0.1376        Montmor-Na        -1.6117     
   Aragonite         -0.1436        Sanidine_high     -1.6353     
   Saponite-Mg       -0.1441        Smectite-low-Fe-  -1.8262     
   Magnetite         -0.2188        Whitlockite       -1.8344     
   Dolomite-ord      -0.2260        Greenalite        -1.8580     
   Dolomite          -0.2267        Beidellite-Ca     -1.8678     
   Quartz            -0.2414        Troilite          -1.8692     
   Boehmite          -0.3448        Pyrrhotite        -1.9488     
   Tridymite         -0.4132        Smectite-high-Fe  -1.9872     
   Chalcedony        -0.4581        Beidellite-Mg     -2.0049     
   Ice               -0.4670        Eskolaite         -2.0937     
   Muscovite         -0.5277        Ripidolite-14A    -2.0998     
   Stilbite          -0.5545        Corundum          -2.1816     
   Saponite-Na       -0.5654        Chrysotile        -2.2550     
   Nontronite-Na     -0.5654        Analcime          -2.2703     
   Nontronite-K      -0.5717        Laumontite        -2.2822     
   Saponite-K        -0.5722        Enstatite         -2.3491     
   Cristobalite(alp  -0.6591        Albite            -2.3572     
   Scolecite         -0.6653        Albite_low        -2.3572     
   Goethite          -0.6894        Diopside          -2.4206     
   Celadonite        -0.8027        Beidellite-Na     -2.4329     
   Gibbsite          -0.8185        Beidellite-K      -2.4400     
   Talc              -0.8195        Lawsonite         -2.4962     
   Maximum_Microcli  -0.8265        Chamosite-7A      -2.5385     
   K-Feldspar        -0.8393        Epidote           -2.6232     
   Coesite           -0.8998        Epidote-ord       -2.6286     
   Cristobalite(bet  -0.9613        Tephroite         -2.6329     
   Phlogopite        -1.0513        Fayalite          -2.6850     
   Annite            -1.0678        FeO               -2.7189     
   Cronstedtite-7A   -1.0827        Pyrophyllite      -2.7224     
   Montmor-Ca        -1.1001        Paragonite        -2.8186     
   Nontronite-H      -1.1113        C                 -2.8261     
   Saponite-H        -1.1131        Alabandite        -2.8409     
   SiO2(am)          -1.1353        Clinochlore-14A   -2.8454     
   Montmor-Mg        -1.1885        Kalsilite         -2.8552     
   Monohydrocalcite  -1.2076        Beidellite-H      -2.9814     
    (only minerals with log Q/K > -3 listed)

                         partial
  Gases               press. (bar)     fugacity     fug. coef.    log fug.
 ---------------------------------------------------------------------------
   H2O(g)                  0.8459        0.8334        0.9852     -0.0791
   CO2(g)                 0.01864       0.01860        0.9976     -1.7305
   H2(g)                3.489e-05     3.491e-05         1.001     -4.4570
   H2S(g)               5.420e-06     5.399e-06        0.9961     -5.2677
   CH4(g)               2.978e-06     2.976e-06        0.9993     -5.5264
   CO(g)                1.780e-10     1.780e-10         1.000*    -9.7495
   HCl(g)               4.945e-15     4.945e-15         1.000*   -14.3058
   SO2(g)               1.125e-18     1.117e-18        0.9928    -17.9520
   S2(g)                5.337e-22     5.337e-22         1.000*   -21.2727
   C2H4(g)              1.883e-25     1.883e-25         1.000*   -24.7251
   Na(g)                1.682e-45     1.682e-45         1.000*   -44.7743
   K(g)                 5.669e-47     5.669e-47         1.000*   -46.2465
   Cl2(g)               9.781e-52     9.781e-52         1.000*   -51.0096
   O2(g)                7.318e-55     7.317e-55        0.9999    -54.1357
   Mg(g)                1.093e-73     1.093e-73         1.000*   -72.9614
   Ca(g)                5.149e-91     5.149e-91         1.000*   -90.2883
   C(g)                 6.291e-96     6.291e-96         1.000*   -95.2013
   Al(g)               1.103e-109    1.103e-109         1.000*  -108.9576
   Si(g)               5.420e-120    5.420e-120         1.000*  -119.2660
    *no data, gas taken to be ideal

                                  In fluid              Sorbed            Kd
  Original basis total moles   moles     mg/kg      moles     mg/kg      L/kg
 -------------------------------------------------------------------------------
   H2O                 55.5       55.5  9.99e+05
   Al+++           0.000951   4.53e-06     0.122
   Ca++             0.00102   1.81e-05     0.724
   Cl-              0.00195    0.00195      69.1
   CrO4--          7.25e-07   1.93e-24  2.24e-19
   Fe++             0.00198   1.64e-09  9.13e-05
   H+              -0.00964  -3.31e-05   -0.0334
   HCO3-             0.0100    0.00964      588.
   HPO4--          0.000199   2.69e-06     0.258
   K+              0.000130   0.000130      5.07
   Mg++            0.000872   2.80e-07   0.00680
   Mn++            3.73e-05   1.40e-07   0.00767
   Na+             0.000706   0.000473      10.9
   O2(aq)          1.26e-05  -1.41e-05    -0.450
   SO4--           0.000290   4.02e-05      3.86
   SiO2(aq)         0.00447   0.000524      31.5
   Ti(OH)4(aq)     0.000168   0.000168      19.5

  Elemental composition               In fluid                  Sorbed
                  total moles     moles       mg/kg        moles       mg/kg
 -------------------------------------------------------------------------------
   Aluminum         0.0009506    4.533e-06      0.1222
   Calcium           0.001021    1.807e-05      0.7239
   Carbon             0.01000     0.009645       115.8
   Chlorine          0.001950     0.001950       69.08
   Chromium         7.247e-07    1.928e-24   1.002e-19
   Hydrogen             111.0        111.0   1.118e+05
   Iron              0.001983    1.636e-09   9.128e-05
   Magnesium        0.0008715    2.802e-07    0.006805
   Manganese        3.726e-05    1.397e-07    0.007670
   Oxygen               55.55        55.54   8.879e+05
   Phosphorus       0.0001994    2.685e-06     0.08311
   Potassium        0.0001298    0.0001298       5.071
   Silicon           0.004474    0.0005244       14.72
   Sodium           0.0007055    0.0004732       10.87
   Sulfur           0.0002900    4.021e-05       1.289
   Titanium         0.0001682    0.0001682       8.049


          Step #     6             Xi = 0.0007

          Temperature = 100.0 C    Pressure =  1.013 bars
          pH =  8.234              log fO2 =  -55.011
          Eh =  -0.4087 volts      pe =  -5.5202
          Ionic strength      =    0.006478 molal
          Charge imbalance    =   -0.011052 eq/kg (-87.92% error)
          Activity of water   =    0.999931
          Solvent mass        =     0.99995 kg
          Solution mass       =      1.0007 kg
          Mineral mass        =  0.00074331 kg
          Solution density    =    0.954    g/cm3
          Solution viscosity  =    0.003    poise
          Chlorinity          =    0.001950 molal
          Dissolved solids    =         741 mg/kg sol'n
          Hardness            =        1.36 mg/kg sol'n as CaCO3
            carbonate         =        1.36 mg/kg sol'n as CaCO3
            non-carbonate     =        0.00 mg/kg sol'n as CaCO3
          Carbonate alkalinity=      483.56 mg/kg sol'n as CaCO3
          Water type          =    Na-HCO3
          Bulk volume         =    1.05e+03 cm3
          Fluid volume        =    1.05e+03 cm3
          Mineral volume      =       0.252 cm3
          Inert volume        =        0.00 cm3
          Porosity            =        100. %
          Permeability        =        97.9 cm2
          Mass reacted        =       0.682 g

                          moles          moles         grams          cm3      rxn rate
  Reactants             remaining       reacted       reacted       reacted  (mol/kg sec)
 ------------------------------------------------------------------------------------------
   Al2O3                   0.8631     0.0005885       0.06001          --            --  
   CaO                      1.400     0.0009545       0.05353          --            --  
   Cr2O3                0.0006580     4.486e-07     6.819e-05          --            --  
   FeO(ox)                  3.019      0.002059        0.1479          --            --  
   K2O(ox)                 0.1178     8.035e-05      0.007569          --            --  
   MgO                     0.5657     0.0003857       0.01555          --            --  
   MnO                    0.06767     4.614e-05      0.003273          --            --  
   Na2O(ox)                0.6406     0.0004368       0.02707          --            --  
   P2O5                    0.1811     0.0001235       0.01752          --            --  
   SiO2                     8.124      0.005539        0.3328          --            --  
   TiO2                    0.3055     0.0002083       0.01664          --            --  

  Minerals in system     moles      log moles      grams        volume (cm3)
 ----------------------------------------------------------------------------
   Calcite              0.0003409     -3.467        0.03412         0.01259
   Chromite             4.486e-07     -6.348      0.0001004       1.974e-05
   Hematite             0.0001897     -3.722        0.03029        0.005743
   Hydroxylapatite      8.130e-05     -4.090        0.04084         0.01541
   Magnetite            0.0001575     -3.803        0.03646        0.007011
   Mesolite             0.0004215     -3.375         0.1635         0.07217
   Nontronite-Ca        0.0006949     -3.158         0.2948         0.09110
   Pyrite               0.0001366     -3.865        0.01639        0.003270
   Rhodochrosite        4.606e-05     -4.337       0.005294        0.001431
   Saponite-Ca          0.0003152     -3.501         0.1215         0.04277
                                               _____________   _____________
          (total)                                    0.7433          0.2515 

  Aqueous species       molality    mg/kg sol'n    act. coef.     log act.
 ---------------------------------------------------------------------------
   HCO3-                 0.009307         567.5      0.9054       -2.0744
   Cl-                   0.001950         69.07      0.9031       -2.7543
   Na+                  0.0005859         13.46      0.9054       -3.2754
   SiO2(aq)             0.0004871         29.24      1.0000       -3.3124
   Ti(OH)4(aq)          0.0002083         24.13      1.0000       -3.6813
   CO3--                0.0001766         10.59      0.6739       -3.9244
   K+                   0.0001607         6.278      0.9031       -3.8383
   CO2(aq)              0.0001203         5.291      1.0000       -3.9197
   OH-                  0.0001052         1.788      0.9042       -4.0216
   HSiO3-               7.584e-05         5.842      0.9054       -4.1633
   HS-                  1.451e-05        0.4797      0.9042       -4.8819
   CaCO3(aq)            6.467e-06        0.6468      1.0000       -5.1893
   Ca++                 6.032e-06        0.2416      0.6834       -5.3849
   AlO2-                4.838e-06        0.2851      0.9054       -5.3585
   HPO4--               2.784e-06        0.2670      0.6706       -5.7289
   SO4--                2.079e-06        0.1996      0.6706       -5.8556
   NaHCO3(aq)           1.736e-06        0.1457      1.0000       -5.7605
   CaHCO3+              1.005e-06        0.1015      0.9054       -6.0412
   NaHSiO3(aq)          6.556e-07       0.06557      1.0000       -6.1834
   NaCl(aq)             3.143e-07       0.01835      1.0000       -6.5027
   Formate              2.608e-07       0.01173      0.9042       -6.6274
   H2PO4-               2.335e-07       0.02263      0.9054       -6.6749
   H2S(aq)              2.329e-07      0.007933      1.0000       -6.6328
   Methane(aq)          8.826e-08      0.001415      1.0000       -7.0542
   Mn++                 8.233e-08      0.004520      0.6834       -7.2498
   H2(aq)               7.638e-08     0.0001539      1.0000       -7.1170
   Mg++                 7.449e-08      0.001809      0.6952       -7.2858
   KCl(aq)              3.044e-08      0.002267      1.0000       -7.5166
   S--                  2.625e-08     0.0008413      0.6771       -7.7501
   MgCO3(aq)            2.043e-08      0.001721      1.0000       -7.6898
   NaCO3-               1.899e-08      0.001575      0.9054       -7.7647
   MgHCO3+              1.314e-08      0.001120      0.9054       -7.9246
   NaOH(aq)             1.184e-08     0.0004732      1.0000       -7.9266
    (only species > 1e-8 molal listed)

  Mineral saturation states
                     log Q/K                          log Q/K
 ----------------------------------------------------------------
   Saponite-Ca        0.0000 sat    Ferrosilite       -1.1927     
   Hydroxylapatite    0.0000 sat    Monohydrocalcite  -1.2076     
   Calcite            0.0000 sat    Rhodonite         -1.3317     
   Hematite           0.0000 sat    Montmor-Ca        -1.3517     
   Mesolite           0.0000 sat    Montmor-Mg        -1.4765     
   Chromite           0.0000 sat    Sanidine_high     -1.4927     
   Rhodochrosite      0.0000 sat    Siderite          -1.5128     
   Pyrite             0.0000 sat    Troilite          -1.5410     
   Magnetite          0.0000 sat    Dolomite-dis      -1.5593     
   Nontronite-Ca      0.0000 sat    Kaolinite         -1.5993     
   Aragonite         -0.1436        Pyrrhotite        -1.6206     
   Nontronite-Mg     -0.1738        Magnesite         -1.7141     
   Saponite-Mg       -0.1803        Montmor-K         -1.7860     
   Quartz            -0.2342        Montmor-Na        -1.7966     
   Diaspore          -0.2395        Illite            -1.8315     
   Annite            -0.2688        Smectite-low-Fe-  -1.8594     
   Tridymite         -0.4060        Whitlockite       -1.9077     
   Dolomite-ord      -0.4460        Smectite-high-Fe  -1.9909     
   Dolomite          -0.4467        Ripidolite-14A    -2.0200     
   Chalcedony        -0.4509        Analcime          -2.1377     
   Ice               -0.4670        C                 -2.1709     
   Saponite-Na       -0.4986        Tephroite         -2.1858     
   Nontronite-Na     -0.4986        Diopside          -2.1864     
   Nontronite-K      -0.5054        Albite            -2.2128     
   Saponite-K        -0.5059        Albite_low        -2.2128     
   Boehmite          -0.5343        Fayalite          -2.2403     
   Cronstedtite-7A   -0.6380        Chrysotile        -2.2407     
   Stilbite          -0.6505        Beidellite-Ca     -2.2470     
   Cristobalite(alp  -0.6519        Eskolaite         -2.3125     
   Celadonite        -0.6529        Enstatite         -2.3419     
   Maximum_Microcli  -0.6839        Laumontite        -2.4128     
   Goethite          -0.6894        Beidellite-Mg     -2.4204     
   K-Feldspar        -0.6967        Chamosite-7A      -2.4729     
   Minnesotaite      -0.7099        FeO               -2.5001     
   Muscovite         -0.7643        Alabandite        -2.5115     
   Talc              -0.7908        Epidote           -2.5411     
   Scolecite         -0.8030        Epidote-ord       -2.5465     
   Daphnite-14A      -0.8238        Corundum          -2.5608     
   Coesite           -0.8926        Lawsonite         -2.6411     
   Phlogopite        -0.9086        Kalsilite         -2.7268     
   Cristobalite(bet  -0.9541        Beidellite-Na     -2.7452     
   Gibbsite          -1.0081        Beidellite-K      -2.7529     
   SiO2(am)          -1.1281        Mn(OH)2(am)       -2.8412     
   Nontronite-H      -1.1476        Wustite           -2.9018     
   Saponite-H        -1.1494        Prehnite          -2.9543     
   Greenalite        -1.1873     
    (only minerals with log Q/K > -3 listed)

                         partial
  Gases               press. (bar)     fugacity     fug. coef.    log fug.
 ---------------------------------------------------------------------------
   H2O(g)                  0.8459        0.8334        0.9852     -0.0791
   CO2(g)                 0.01123       0.01121        0.9976     -1.9505
   CH4(g)               0.0001010     0.0001009        0.9993     -3.9960
   H2(g)                9.556e-05     9.562e-05         1.001     -4.0194
   H2S(g)               6.973e-06     6.946e-06        0.9961     -5.1583
   CO(g)                2.938e-10     2.938e-10         1.000*    -9.5319
   HCl(g)               2.987e-15     2.987e-15         1.000*   -14.5248
   SO2(g)               7.044e-20     6.993e-20        0.9928    -19.1553
   S2(g)                1.178e-22     1.178e-22         1.000*   -21.9290
   C2H4(g)              2.887e-23     2.887e-23         1.000*   -22.5395
   Na(g)                5.715e-45     5.715e-45         1.000*   -44.2430
   K(g)                 1.919e-46     1.919e-46         1.000*   -45.7170
   Cl2(g)               1.303e-52     1.303e-52         1.000*   -51.8851
   O2(g)                9.756e-56     9.754e-56        0.9999    -55.0108
   Mg(g)                2.994e-73     2.994e-73         1.000*   -72.5238
   Ca(g)                2.340e-90     2.340e-90         1.000*   -89.6308
   C(g)                 2.844e-95     2.844e-95         1.000*   -94.5461
   Al(g)               3.230e-109    3.230e-109         1.000*  -108.4908
   Si(g)               4.133e-119    4.133e-119         1.000*  -118.3837
    *no data, gas taken to be ideal

                                  In fluid              Sorbed            Kd
  Original basis total moles   moles     mg/kg      moles     mg/kg      L/kg
 -------------------------------------------------------------------------------
   H2O                 55.5       55.5  9.99e+05
   Al+++            0.00118   4.85e-06     0.131
   Ca++             0.00120   1.35e-05     0.541
   Cl-              0.00195    0.00195      69.1
   CrO4--          8.97e-07   7.51e-25  8.71e-20
   Fe++             0.00238   9.94e-10  5.55e-05
   H+               -0.0117  -0.000249    -0.250
   HCO3-             0.0100    0.00961      586.
   HPO4--          0.000247   3.02e-06     0.289
   K+              0.000161   0.000161      6.28
   Mg++            0.000946   1.08e-07   0.00263
   Mn++            4.61e-05   8.43e-08   0.00463
   Na+             0.000874   0.000589      13.5
   O2(aq)          1.25e-05  -2.99e-05    -0.956
   SO4--           0.000290   1.69e-05      1.62
   SiO2(aq)         0.00554   0.000564      33.8
   Ti(OH)4(aq)     0.000208   0.000208      24.1

  Elemental composition               In fluid                  Sorbed
                  total moles     moles       mg/kg        moles       mg/kg
 -------------------------------------------------------------------------------
   Aluminum          0.001177    4.846e-06      0.1307
   Calcium           0.001205    1.351e-05      0.5410
   Carbon             0.01000     0.009613       115.4
   Chlorine          0.001950     0.001950       69.08
   Chromium         8.973e-07    7.511e-25   3.903e-20
   Hydrogen             111.0        111.0   1.118e+05
   Iron              0.002379    9.944e-10   5.550e-05
   Magnesium        0.0009457    1.084e-07    0.002632
   Manganese        4.614e-05    8.427e-08    0.004627
   Oxygen               55.56        55.54   8.879e+05
   Phosphorus       0.0002469    3.018e-06     0.09341
   Potassium        0.0001607    0.0001607       6.279
   Silicon           0.005539    0.0005635       15.82
   Sodium           0.0008735    0.0005886       13.52
   Sulfur           0.0002900    1.686e-05      0.5402
   Titanium         0.0002083    0.0002083       9.966


          Step #     7             Xi = 0.0008

          Temperature = 100.0 C    Pressure =  1.013 bars
          pH =  8.338              log fO2 =  -55.812
          Eh =  -0.4312 volts      pe =  -5.8247
          Ionic strength      =    0.006597 molal
          Charge imbalance    =   -0.011052 eq/kg (-86.87% error)
          Activity of water   =    0.999931
          Solvent mass        =     0.99994 kg
          Solution mass       =      1.0007 kg
          Mineral mass        =  0.00087411 kg
          Solution density    =    0.954    g/cm3
          Solution viscosity  =    0.003    poise
          Chlorinity          =    0.001950 molal
          Dissolved solids    =         750 mg/kg sol'n
          Hardness            =        1.21 mg/kg sol'n as CaCO3
            carbonate         =        1.21 mg/kg sol'n as CaCO3
            non-carbonate     =        0.00 mg/kg sol'n as CaCO3
          Carbonate alkalinity=      484.16 mg/kg sol'n as CaCO3
          Water type          =    Na-HCO3
          Bulk volume         =    1.05e+03 cm3
          Fluid volume        =    1.05e+03 cm3
          Mineral volume      =       0.296 cm3
          Inert volume        =        0.00 cm3
          Porosity            =        100. %
          Permeability        =        97.7 cm2
          Mass reacted        =       0.813 g

                          moles          moles         grams          cm3      rxn rate
  Reactants             remaining       reacted       reacted       reacted  (mol/kg sec)
 ------------------------------------------------------------------------------------------
   Al2O3                   0.8630     0.0007017       0.07155          --            --  
   CaO                      1.400      0.001138       0.06382          --            --  
   Cr2O3                0.0006579     5.349e-07     8.130e-05          --            --  
   FeO(ox)                  3.019      0.002455        0.1764          --            --  
   K2O(ox)                 0.1178     9.581e-05      0.009025          --            --  
   MgO                     0.5657     0.0004599       0.01854          --            --  
   MnO                    0.06766     5.502e-05      0.003903          --            --  
   Na2O(ox)                0.6405     0.0005208       0.03228          --            --  
   P2O5                    0.1810     0.0001472       0.02090          --            --  
   SiO2                     8.123      0.006605        0.3968          --            --  
   TiO2                    0.3054     0.0002484       0.01984          --            --  

  Minerals in system     moles      log moles      grams        volume (cm3)
 ----------------------------------------------------------------------------
   Annite               9.096e-05     -4.041        0.04656         0.01404
   Calcite              0.0003933     -3.405        0.03936         0.01453
   Chromite             5.349e-07     -6.272      0.0001197       2.354e-05
   Hydroxylapatite      9.708e-05     -4.013        0.04876         0.01840
   Magnetite            0.0002380     -3.623        0.05512         0.01060
   Mesolite             0.0004639     -3.334         0.1799         0.07942
   Nontronite-Ca        0.0008274     -3.082         0.3511          0.1085
   Pyrite               0.0001322     -3.879        0.01586        0.003165
   Rhodochrosite        5.495e-05     -4.260       0.006316        0.001708
   Saponite-Ca          0.0003400     -3.469         0.1311         0.04613
                                               _____________   _____________
          (total)                                    0.8741          0.2965 

  Aqueous species       molality    mg/kg sol'n    act. coef.     log act.
 ---------------------------------------------------------------------------
   HCO3-                 0.009223         562.3      0.9047       -2.0787
   Cl-                   0.001950         69.07      0.9023       -2.7547
   Na+                  0.0007243         16.64      0.9047       -3.1836
   SiO2(aq)             0.0005429         32.59      1.0000       -3.2653
   Ti(OH)4(aq)          0.0002484         28.77      1.0000       -3.6049
   CO3--                0.0002230         13.37      0.6717       -3.8244
   OH-                  0.0001339         2.276      0.9035       -3.9173
   HSiO3-               0.0001076         8.285      0.9047       -4.0119
   K+                   0.0001006         3.932      0.9023       -4.0419
   CO2(aq)              9.370e-05         4.121      1.0000       -4.0283
   HS-                  2.511e-05        0.8300      0.9035       -4.6441
   CaCO3(aq)            6.467e-06        0.6468      1.0000       -5.1893
   Ca++                 4.806e-06        0.1925      0.6813       -5.4849
   AlO2-                4.127e-06        0.2432      0.9047       -5.4279
   HPO4--               2.976e-06        0.2854      0.6684       -5.7013
   Methane(aq)          2.748e-06       0.04405      1.0000       -5.5610
   NaHCO3(aq)           2.123e-06        0.1782      1.0000       -5.6730
   NaHSiO3(aq)          1.148e-06        0.1148      1.0000       -5.9402
   CaHCO3+              7.908e-07       0.07989      0.9047       -6.1454
   Formate              6.499e-07       0.02924      0.9035       -6.2312
   NaCl(aq)             3.879e-07       0.02265      1.0000       -6.4113
   H2S(aq)              3.168e-07       0.01079      1.0000       -6.4993
   H2PO4-               1.959e-07       0.01898      0.9047       -6.7515
   H2(aq)               1.921e-07     0.0003869      1.0000       -6.7166
   SO4--                1.147e-07       0.01101      0.6684       -7.1154
   Mn++                 6.559e-08      0.003601      0.6813       -7.3498
   S--                  5.789e-08      0.001855      0.6750       -7.4081
   Mg++                 4.171e-08      0.001013      0.6934       -7.5388
   NaCO3-               2.955e-08      0.002451      0.9047       -7.5729
   KCl(aq)              1.903e-08      0.001418      1.0000       -7.7205
   NaOH(aq)             1.860e-08     0.0007432      1.0000       -7.7306
   MgCO3(aq)            1.436e-08      0.001210      1.0000       -7.8429
    (only species > 1e-8 molal listed)

  Mineral saturation states
                     log Q/K                          log Q/K
 ----------------------------------------------------------------
   Annite             0.0000 sat    Muscovite         -1.2433     
   Chromite           0.0000 sat    Troilite          -1.2741     
   Saponite-Ca        0.0000 sat    Pyrrhotite        -1.3537     
   Hydroxylapatite    0.0000 sat    Montmor-Ca        -1.4502     
   Calcite            0.0000 sat    C                 -1.4786     
   Rhodochrosite      0.0000 sat    Siderite          -1.4879     
   Mesolite           0.0000 sat    Montmor-Mg        -1.6002     
   Nontronite-Ca      0.0000 sat    Sanidine_high     -1.6243     
   Pyrite             0.0000 sat    Dolomite-dis      -1.7124     
   Magnetite          0.0000 sat    Montmor-Na        -1.8482     
   Minnesotaite      -0.1210        Kaolinite         -1.8525     
   Hematite          -0.1335        Magnesite         -1.8672     
   Aragonite         -0.1436        Smectite-low-Fe-  -1.9002     
   Quartz            -0.1871        Tephroite         -1.9216     
   Nontronite-Mg     -0.1991        Fayalite          -1.9262     
   Saponite-Mg       -0.2056        Montmor-K         -1.9351     
   Tridymite         -0.3589        Whitlockite       -1.9439     
   Daphnite-14A      -0.3624        Analcime          -2.0202     
   Chalcedony        -0.4038        Diopside          -2.0281     
   Diaspore          -0.4132        Smectite-high-Fe  -2.0384     
   Saponite-Na       -0.4518        Albite_low        -2.0491     
   Nontronite-Na     -0.4518        Albite            -2.0491     
   Cronstedtite-7A   -0.4574        Ripidolite-14A    -2.0925     
   Ice               -0.4670        Illite            -2.1369     
   Nontronite-K      -0.5561        Alabandite        -2.2695     
   Saponite-K        -0.5566        Chrysotile        -2.2800     
   Stilbite          -0.5712        Enstatite         -2.3393     
   Dolomite-ord      -0.5991        FeO               -2.3666     
   Dolomite          -0.5998        Eskolaite         -2.4460     
   Cristobalite(alp  -0.6048        Beidellite-Ca     -2.4609     
   Greenalite        -0.6926        Laumontite        -2.4632     
   Boehmite          -0.7080        Chamosite-7A      -2.5063     
   Talc              -0.7359        Epidote           -2.5967     
   Goethite          -0.7562        Epidote-ord       -2.6021     
   Celadonite        -0.7820        Beidellite-Mg     -2.6596     
   Maximum_Microcli  -0.8155        Hedenbergite      -2.6686     
   K-Feldspar        -0.8283        Mn(OH)2(am)       -2.7327     
   Coesite           -0.8455        Lawsonite         -2.7857     
   Scolecite         -0.9005        Wustite           -2.7966     
   Cristobalite(bet  -0.9070        Andradite         -2.8474     
   Ferrosilite       -1.0121        Wollastonite      -2.9060     
   SiO2(am)          -1.0810        Corundum          -2.9082     
   Nontronite-H      -1.1655        Beidellite-Na     -2.9124     
   Saponite-H        -1.1673        Prehnite          -2.9432     
   Phlogopite        -1.1737        Kalsilite         -2.9527     
   Rhodonite         -1.1760        Albite_high       -2.9802     
   Gibbsite          -1.1818        Mordenite         -2.9881     
   Monohydrocalcite  -1.2076     
    (only minerals with log Q/K > -3 listed)

                         partial
  Gases               press. (bar)     fugacity     fug. coef.    log fug.
 ---------------------------------------------------------------------------
   H2O(g)                  0.8459        0.8334        0.9852     -0.0791
   CO2(g)                0.008749      0.008728        0.9976     -2.0591
   CH4(g)                0.003144      0.003142        0.9993     -2.5028
   H2(g)                0.0002403     0.0002404         1.001     -3.6190
   H2S(g)               9.482e-06     9.445e-06        0.9961     -5.0248
   CO(g)                5.754e-10     5.754e-10         1.000*    -9.2400
   HCl(g)               2.347e-15     2.347e-15         1.000*   -14.6294
   SO2(g)               6.024e-21     5.981e-21        0.9928    -20.2232
   C2H4(g)              4.426e-21     4.426e-21         1.000*   -20.3540
   S2(g)                3.444e-23     3.444e-23         1.000*   -22.4630
   Na(g)                1.423e-44     1.423e-44         1.000*   -43.8467
   K(g)                 2.421e-46     2.421e-46         1.000*   -45.6160
   Cl2(g)               3.200e-53     3.200e-53         1.000*   -52.4948
   O2(g)                1.543e-56     1.543e-56        0.9999    -55.8117
   Mg(g)                6.795e-73     6.795e-73         1.000*   -72.1678
   Ca(g)                7.555e-90     7.555e-90         1.000*   -89.1218
   C(g)                 1.400e-94     1.400e-94         1.000*   -93.8538
   Al(g)               8.633e-109    8.633e-109         1.000*  -108.0639
   Si(g)               2.913e-118    2.913e-118         1.000*  -117.5357
    *no data, gas taken to be ideal

                                  In fluid              Sorbed            Kd
  Original basis total moles   moles     mg/kg      moles     mg/kg      L/kg
 -------------------------------------------------------------------------------
   H2O                 55.5       55.5  9.99e+05
   Al+++            0.00140   4.13e-06     0.111
   Ca++             0.00139   1.21e-05     0.483
   Cl-              0.00195    0.00195      69.1
   CrO4--          1.07e-06   5.94e-25  6.89e-20
   Fe++             0.00277   8.39e-10  4.68e-05
   H+               -0.0139  -0.000366    -0.369
   HCO3-             0.0100    0.00955      582.
   HPO4--          0.000294   3.17e-06     0.304
   K+              0.000192   0.000101      3.93
   Mg++             0.00102   6.34e-08   0.00154
   Mn++            5.50e-05   6.71e-08   0.00368
   Na+              0.00104   0.000728      16.7
   O2(aq)          1.23e-05  -5.69e-05     -1.82
   SO4--           0.000290   2.56e-05      2.46
   SiO2(aq)         0.00660   0.000652      39.1
   Ti(OH)4(aq)     0.000248   0.000248      28.8

  Elemental composition               In fluid                  Sorbed
                  total moles     moles       mg/kg        moles       mg/kg
 -------------------------------------------------------------------------------
   Aluminum          0.001403    4.132e-06      0.1114
   Calcium           0.001388    1.207e-05      0.4832
   Carbon             0.01000     0.009552       114.6
   Chlorine          0.001950     0.001950       69.08
   Chromium         1.070e-06    5.944e-25   3.088e-20
   Hydrogen             111.0        111.0   1.118e+05
   Iron              0.002775    8.390e-10   4.683e-05
   Magnesium         0.001020    6.342e-08    0.001540
   Manganese        5.502e-05    6.710e-08    0.003684
   Oxygen               55.56        55.54   8.879e+05
   Phosphorus       0.0002944    3.173e-06     0.09821
   Potassium        0.0001916    0.0001007       3.933
   Silicon           0.006605    0.0006515       18.29
   Sodium            0.001042    0.0007280       16.72
   Sulfur           0.0002900    2.560e-05      0.8204
   Titanium         0.0002484    0.0002484       11.88


          Step #     8             Xi = 0.0009

          Temperature = 100.0 C    Pressure =  1.013 bars
          pH =  8.436              log fO2 =  -55.960
          Eh =  -0.4412 volts      pe =  -5.9598
          Ionic strength      =    0.006745 molal
          Charge imbalance    =   -0.011052 eq/kg (-85.62% error)
          Activity of water   =    0.999931
          Solvent mass        =     0.99994 kg
          Solution mass       =      1.0007 kg
          Mineral mass        =   0.0010066 kg
          Solution density    =    0.954    g/cm3
          Solution viscosity  =    0.003    poise
          Chlorinity          =    0.001950 molal
          Dissolved solids    =         757 mg/kg sol'n
          Hardness            =        1.10 mg/kg sol'n as CaCO3
            carbonate         =        1.10 mg/kg sol'n as CaCO3
            non-carbonate     =        0.00 mg/kg sol'n as CaCO3
          Carbonate alkalinity=      485.25 mg/kg sol'n as CaCO3
          Water type          =    Na-HCO3
          Bulk volume         =    1.05e+03 cm3
          Fluid volume        =    1.05e+03 cm3
          Mineral volume      =       0.344 cm3
          Inert volume        =        0.00 cm3
          Porosity            =        100. %
          Permeability        =        97.6 cm2
          Mass reacted        =       0.944 g

                          moles          moles         grams          cm3      rxn rate
  Reactants             remaining       reacted       reacted       reacted  (mol/kg sec)
 ------------------------------------------------------------------------------------------
   Al2O3                   0.8629     0.0008149       0.08309          --            --  
   CaO                      1.400      0.001322       0.07412          --            --  
   Cr2O3                0.0006578     6.212e-07     9.442e-05          --            --  
   FeO(ox)                  3.018      0.002851        0.2048          --            --  
   K2O(ox)                 0.1178     0.0001113       0.01048          --            --  
   MgO                     0.5656     0.0005341       0.02153          --            --  
   MnO                    0.06765     6.389e-05      0.004532          --            --  
   Na2O(ox)                0.6404     0.0006048       0.03749          --            --  
   P2O5                    0.1810     0.0001710       0.02427          --            --  
   SiO2                     8.122      0.007670        0.4609          --            --  
   TiO2                    0.3054     0.0002884       0.02304          --            --  

  Minerals in system     moles      log moles      grams        volume (cm3)
 ----------------------------------------------------------------------------
   Annite               0.0001426     -3.846        0.07300         0.02201
   Calcite              0.0004370     -3.359        0.04374         0.01614
   Chromite             6.212e-07     -6.207      0.0001391       2.734e-05
   Hydroxylapatite      0.0001129     -3.947        0.05669         0.02139
   Magnetite            0.0001961     -3.708        0.04540        0.008729
   Mesolite             0.0005389     -3.268         0.2090         0.09226
   Minnesotaite         8.867e-05     -4.052        0.04202         0.01311
   Nontronite-Ca        0.0008799     -3.056         0.3733          0.1154
   Pyrite               0.0001281     -3.893        0.01536        0.003066
   Rhodochrosite        6.384e-05     -4.195       0.007338        0.001984
   Saponite-Ca          0.0003647     -3.438         0.1406         0.04948
                                               _____________   _____________
          (total)                                     1.007          0.3436 

  Aqueous species       molality    mg/kg sol'n    act. coef.     log act.
 ---------------------------------------------------------------------------
   HCO3-                 0.009133         556.9      0.9038       -2.0833
   Cl-                   0.001950         69.07      0.9014       -2.7551
   Na+                  0.0008407         19.31      0.9038       -3.1193
   SiO2(aq)             0.0005577         33.48      1.0000       -3.2536
   Ti(OH)4(aq)          0.0002884         33.41      1.0000       -3.5399
   CO3--                0.0002776         16.65      0.6691       -3.7311
   OH-                  0.0001680         2.854      0.9026       -3.8193
   HSiO3-               0.0001386         10.68      0.9038       -3.9022
   K+                   7.992e-05         3.122      0.9014       -4.1424
   CO2(aq)              7.398e-05         3.253      1.0000       -4.1309
   HS-                  3.335e-05         1.102      0.9026       -4.5214
   CaCO3(aq)            6.467e-06        0.6468      1.0000       -5.1893
   Methane(aq)          4.295e-06       0.06885      1.0000       -5.3670
   AlO2-                4.049e-06        0.2386      0.9038       -5.4366
   Ca++                 3.890e-06        0.1558      0.6789       -5.5782
   HPO4--               3.165e-06        0.3035      0.6657       -5.6764
   NaHCO3(aq)           2.435e-06        0.2044      1.0000       -5.6134
   NaHSiO3(aq)          1.713e-06        0.1713      1.0000       -5.7662
   Formate              7.635e-07       0.03435      0.9026       -6.1617
   CaHCO3+              6.317e-07       0.06381      0.9038       -6.2434
   NaCl(aq)             4.493e-07       0.02624      1.0000       -6.3475
   H2S(aq)              3.353e-07       0.01142      1.0000       -6.4746
   H2(aq)               2.278e-07     0.0004589      1.0000       -6.6424
   H2PO4-               1.657e-07       0.01606      0.9038       -6.8246
   SO4--                9.669e-08      0.009282      0.6657       -7.1913
   S--                  9.660e-08      0.003095      0.6724       -7.1874
   Mn++                 5.310e-08      0.002915      0.6789       -7.4431
   NaCO3-               4.253e-08      0.003527      0.9038       -7.4153
   NaOH(aq)             2.702e-08      0.001080      1.0000       -7.5683
   Mg++                 2.615e-08     0.0006350      0.6911       -7.7431
   KCl(aq)              1.508e-08      0.001123      1.0000       -7.8216
   MgCO3(aq)            1.112e-08     0.0009372      1.0000       -7.9537
    (only species > 1e-8 molal listed)

  Mineral saturation states
                     log Q/K                          log Q/K
 ----------------------------------------------------------------
   Nontronite-Ca      0.0000 sat    Phlogopite        -1.2726     
   Magnetite          0.0000 sat    Gibbsite          -1.2885     
   Chromite           0.0000 sat    Pyrrhotite        -1.3042     
   Calcite            0.0000 sat    C                 -1.4329     
   Saponite-Ca        0.0000 sat    Muscovite         -1.5309     
   Minnesotaite       0.0000 sat    Siderite          -1.5658     
   Hydroxylapatite    0.0000 sat    Montmor-Ca        -1.5673     
   Pyrite             0.0000 sat    Sanidine_high     -1.6985     
   Annite             0.0000 sat    Tephroite         -1.7046     
   Rhodochrosite      0.0000 sat    Montmor-Mg        -1.7356     
   Mesolite           0.0000 sat    Dolomite-dis      -1.8232     
   Aragonite         -0.1436        Fayalite          -1.8651     
   Hematite          -0.1582        Diopside          -1.9102     
   Quartz            -0.1754        Montmor-Na        -1.9288     
   Nontronite-Mg     -0.2174        Analcime          -1.9430     
   Saponite-Mg       -0.2239        Albite            -1.9585     
   Tridymite         -0.3472        Albite_low        -1.9585     
   Chalcedony        -0.3921        Smectite-low-Fe-  -1.9660     
   Saponite-Na       -0.4152        Magnesite         -1.9780     
   Nontronite-Na     -0.4152        Whitlockite       -1.9781     
   Daphnite-14A      -0.4171        Kaolinite         -2.0425     
   Cronstedtite-7A   -0.4210        Montmor-K         -2.0700     
   Ice               -0.4670        Smectite-high-Fe  -2.1121     
   Diaspore          -0.5200        Alabandite        -2.1421     
   Nontronite-K      -0.5739        Ripidolite-14A    -2.2461     
   Saponite-K        -0.5744        Chrysotile        -2.2813     
   Cristobalite(alp  -0.5931        Enstatite         -2.3358     
   Greenalite        -0.5950        FeO               -2.3419     
   Stilbite          -0.5973        Illite            -2.3449     
   Dolomite-ord      -0.7099        Eskolaite         -2.4707     
   Dolomite          -0.7106        Hedenbergite      -2.5178     
   Talc              -0.7137        Laumontite        -2.5271     
   Goethite          -0.7685        Andradite         -2.5290     
   Boehmite          -0.8148        Epidote           -2.5821     
   Coesite           -0.8338        Epidote-ord       -2.5875     
   Celadonite        -0.8526        Mn(OH)2(am)       -2.6300     
   Maximum_Microcli  -0.8897        Beidellite-Ca     -2.6496     
   Cristobalite(bet  -0.8953        Chamosite-7A      -2.6586     
   K-Feldspar        -0.9025        Wustite           -2.7772     
   Ferrosilite       -0.9757        Wollastonite      -2.7917     
   Scolecite         -0.9762        Beidellite-Mg     -2.8666     
   Rhodonite         -1.0617        Lawsonite         -2.8731     
   SiO2(am)          -1.0693        Albite_high       -2.8896     
   Nontronite-H      -1.1824        Prehnite          -2.9162     
   Saponite-H        -1.1842        Pseudowollastoni  -2.9260     
   Monohydrocalcite  -1.2076        Mordenite         -2.9408     
   Troilite          -1.2246     
    (only minerals with log Q/K > -3 listed)

                         partial
  Gases               press. (bar)     fugacity     fug. coef.    log fug.
 ---------------------------------------------------------------------------
   H2O(g)                  0.8459        0.8334        0.9852     -0.0791
   CO2(g)                0.006907      0.006891        0.9976     -2.1617
   CH4(g)                0.004914      0.004911        0.9993     -2.3088
   H2(g)                0.0002850     0.0002852         1.001     -3.5448
   H2S(g)               1.004e-05     9.999e-06        0.9961     -5.0001
   CO(g)                5.389e-10     5.389e-10         1.000*    -9.2685
   HCl(g)               1.871e-15     1.871e-15         1.000*   -14.7279
   C2H4(g)              7.685e-21     7.685e-21         1.000*   -20.1143
   SO2(g)               3.821e-21     3.793e-21        0.9928    -20.4210
   S2(g)                2.743e-23     2.743e-23         1.000*   -22.5618
   Na(g)                2.252e-44     2.252e-44         1.000*   -43.6474
   K(g)                 2.621e-46     2.621e-46         1.000*   -45.5815
   Cl2(g)               1.714e-53     1.714e-53         1.000*   -52.7659
   O2(g)                1.097e-56     1.096e-56        0.9999    -55.9600
   Mg(g)                7.908e-73     7.908e-73         1.000*   -72.1019
   Ca(g)                1.135e-89     1.135e-89         1.000*   -88.9450
   C(g)                 1.556e-94     1.556e-94         1.000*   -93.8081
   Al(g)               8.723e-109    8.723e-109         1.000*  -108.0594
   Si(g)               4.210e-118    4.210e-118         1.000*  -117.3757
    *no data, gas taken to be ideal

                                  In fluid              Sorbed            Kd
  Original basis total moles   moles     mg/kg      moles     mg/kg      L/kg
 -------------------------------------------------------------------------------
   H2O                 55.5       55.5  9.99e+05
   Al+++            0.00163   4.05e-06     0.109
   Ca++             0.00157   1.10e-05     0.440
   Cl-              0.00195    0.00195      69.1
   CrO4--          1.24e-06   3.95e-25  4.58e-20
   Fe++             0.00317   5.68e-10  3.17e-05
   H+               -0.0160  -0.000496    -0.500
   HCO3-             0.0100    0.00950      579.
   HPO4--          0.000342   3.33e-06     0.320
   K+              0.000223   7.99e-05      3.12
   Mg++             0.00109   4.18e-08   0.00102
   Mn++            6.39e-05   5.43e-08   0.00298
   Na+              0.00121   0.000845      19.4
   O2(aq)          1.22e-05  -7.66e-05     -2.45
   SO4--           0.000290   3.39e-05      3.25
   SiO2(aq)         0.00767   0.000698      41.9
   Ti(OH)4(aq)     0.000288   0.000288      33.4

  Elemental composition               In fluid                  Sorbed
                  total moles     moles       mg/kg        moles       mg/kg
 -------------------------------------------------------------------------------
   Aluminum          0.001630    4.053e-06      0.1093
   Calcium           0.001572    1.099e-05      0.4402
   Carbon             0.01000     0.009499       114.0
   Chlorine          0.001950     0.001950       69.08
   Chromium         1.242e-06    3.952e-25   2.054e-20
   Hydrogen             111.0        111.0   1.118e+05
   Iron              0.003171    5.677e-10   3.168e-05
   Magnesium         0.001094    4.182e-08    0.001016
   Manganese        6.389e-05    5.431e-08    0.002982
   Oxygen               55.56        55.54   8.879e+05
   Phosphorus       0.0003419    3.331e-06      0.1031
   Potassium        0.0002225    7.993e-05       3.123
   Silicon           0.007670    0.0006980       19.59
   Sodium            0.001210    0.0008453       19.42
   Sulfur           0.0002900    3.388e-05       1.086
   Titanium         0.0002884    0.0002884       13.80


          Step #    14             Xi = 0.0017

          Temperature = 100.0 C    Pressure =  1.013 bars
          pH =  8.814              log fO2 =  -55.878
          Eh =  -0.4677 volts      pe =  -6.3177
          Ionic strength      =    0.007720 molal
          Charge imbalance    =   -0.011053 eq/kg (-78.12% error)
          Activity of water   =    0.999931
          Solvent mass        =     0.99988 kg
          Solution mass       =      1.0007 kg
          Mineral mass        =   0.0017792 kg
          Solution density    =    0.955    g/cm3
          Solution viscosity  =    0.003    poise
          Chlorinity          =    0.001950 molal
          Dissolved solids    =         805 mg/kg sol'n
          Hardness            =        0.85 mg/kg sol'n as CaCO3
            carbonate         =        0.85 mg/kg sol'n as CaCO3
            non-carbonate     =        0.00 mg/kg sol'n as CaCO3
          Carbonate alkalinity=      491.84 mg/kg sol'n as CaCO3
          Water type          =    Na-HCO3
          Bulk volume         =    1.05e+03 cm3
          Fluid volume        =    1.05e+03 cm3
          Mineral volume      =       0.621 cm3
          Inert volume        =        0.00 cm3
          Porosity            =        99.9 %
          Permeability        =        96.7 cm2
          Mass reacted        =        1.71 g

                          moles          moles         grams          cm3      rxn rate
  Reactants             remaining       reacted       reacted       reacted  (mol/kg sec)
 ------------------------------------------------------------------------------------------
   Al2O3                   0.8623      0.001476        0.1505          --            --  
   CaO                      1.399      0.002395        0.1343          --            --  
   Cr2O3                0.0006573     1.125e-06     0.0001711          --            --  
   FeO(ox)                  3.016      0.005164        0.3710          --            --  
   K2O(ox)                 0.1177     0.0002016       0.01899          --            --  
   MgO                     0.5652     0.0009677       0.03900          --            --  
   MnO                    0.06760     0.0001157      0.008211          --            --  
   Na2O(ox)                0.6399      0.001096       0.06791          --            --  
   P2O5                    0.1809     0.0003097       0.04396          --            --  
   SiO2                     8.116       0.01390        0.8349          --            --  
   TiO2                    0.3052     0.0005225       0.04174          --            --  

  Minerals in system     moles      log moles      grams        volume (cm3)
 ----------------------------------------------------------------------------
   Annite               0.0003241     -3.489         0.1659         0.05002
   Calcite              0.0006545     -3.184        0.06551         0.02418
   Chromite             1.125e-06     -5.949      0.0002519       4.953e-05
   Hydroxylapatite      0.0002052     -3.688         0.1031         0.03889
   Mesolite              0.001055     -2.977         0.4090          0.1806
   Minnesotaite         0.0007463     -3.127         0.3537          0.1103
   Nontronite-Ca         0.001083     -2.965         0.4596          0.1420
   Pyrite               0.0001053     -3.978        0.01263        0.002521
   Rhodochrosite        0.0001157     -3.937        0.01330        0.003596
   Saponite-Ca          0.0005092     -3.293         0.1963         0.06909
                                               _____________   _____________
          (total)                                     1.779          0.6213 

  Aqueous species       molality    mg/kg sol'n    act. coef.     log act.
 ---------------------------------------------------------------------------
   HCO3-                 0.008556         521.7      0.8981       -2.1144
   Cl-                   0.001949         69.06      0.8954       -2.7581
   Na+                   0.001466         33.68      0.8981       -2.8804
   CO3--                0.0006332         37.97      0.6528       -3.3837
   SiO2(aq)             0.0005710         34.28      1.0000       -3.2433
   Ti(OH)4(aq)          0.0005226         60.52      1.0000       -3.2819
   OH-                  0.0004041         6.866      0.8968       -3.4409
   HSiO3-               0.0003413         26.29      0.8981       -3.5135
   K+                   7.903e-05         3.087      0.8954       -4.1502
   HS-                  7.774e-05         2.569      0.8968       -4.1567
   CO2(aq)              2.881e-05         1.267      1.0000       -4.5404
   NaHSiO3(aq)          7.267e-06        0.7267      1.0000       -5.1386
   CaCO3(aq)            6.467e-06        0.6467      1.0000       -5.1893
   AlO2-                4.246e-06        0.2503      0.8981       -5.4186
   NaHCO3(aq)           3.930e-06        0.3299      1.0000       -5.4056
   HPO4--               3.852e-06        0.3694      0.6490       -5.6020
   Ca++                 1.789e-06       0.07163      0.6635       -5.9256
   Methane(aq)          1.146e-06       0.01837      1.0000       -5.9408
   SO4--                8.014e-07       0.07693      0.6490       -6.2839
   NaCl(aq)             7.736e-07       0.04517      1.0000       -6.1115
   Formate              6.508e-07       0.02927      0.8968       -6.2338
   S--                  5.478e-07       0.01755      0.6564       -6.4442
   H2S(aq)              3.249e-07       0.01106      1.0000       -6.4883
   CaHCO3+              2.659e-07       0.02686      0.8981       -6.6219
   H2(aq)               2.073e-07     0.0004175      1.0000       -6.6835
   NaCO3-               1.650e-07       0.01369      0.8981       -6.8291
   NaOH(aq)             1.119e-07      0.004474      1.0000       -6.9510
   H2PO4-               8.279e-08      0.008023      0.8981       -7.1287
   Mn++                 2.442e-08      0.001340      0.6635       -7.7905
   KCl(aq)              1.472e-08      0.001096      1.0000       -7.8322
    (only species > 1e-8 molal listed)

  Mineral saturation states
                     log Q/K                          log Q/K
 ----------------------------------------------------------------
   Pyrite             0.0000 sat    Nontronite-H      -1.2500     
   Nontronite-Ca      0.0000 sat    Saponite-H        -1.2518     
   Rhodochrosite      0.0000 sat    Troilite          -1.2520     
   Annite             0.0000 sat    Andradite         -1.2560     
   Calcite            0.0000 sat    Scolecite         -1.2567     
   Hydroxylapatite    0.0000 sat    Pyrrhotite        -1.3316     
   Mesolite           0.0000 sat    Diopside          -1.4756     
   Saponite-Ca        0.0000 sat    Gibbsite          -1.6489     
   Chromite           0.0000 sat    Sanidine_high     -1.6574     
   Minnesotaite       0.0000 sat    Albite_low        -1.6708     
   Magnetite         -0.0000 sat    Albite            -1.6708     
   Aragonite         -0.1436        Analcime          -1.6754     
   Hematite          -0.1445        Alabandite        -1.7463     
   Quartz            -0.1651        Fayalite          -1.8822     
   Saponite-Na       -0.2790        C                 -1.9245     
   Nontronite-Na     -0.2790        Siderite          -1.9890     
   Nontronite-Mg     -0.2842        Montmor-Ca        -2.0591     
   Saponite-Mg       -0.2907        Hedenbergite      -2.1014     
   Tridymite         -0.3369        Whitlockite       -2.1146     
   Chalcedony        -0.3818        Tremolite         -2.1280     
   Cronstedtite-7A   -0.4244        Smectite-low-Fe-  -2.2019     
   Ice               -0.4670        Muscovite         -2.2107     
   Nontronite-K      -0.5191        Mn(OH)2(am)       -2.2205     
   Saponite-K        -0.5196        Dolomite-dis      -2.2282     
   Cristobalite(alp  -0.5828        Chrysotile        -2.2470     
   Greenalite        -0.6156        Montmor-Na        -2.2844     
   Rhodonite         -0.6419        Montmor-Mg        -2.2942     
   Talc              -0.6590        Enstatite         -2.3210     
   Goethite          -0.7617        FeO               -2.3556     
   Celadonite        -0.7967        Wollastonite      -2.3719     
   Stilbite          -0.8095        Smectite-high-Fe  -2.3809     
   Coesite           -0.8235        Magnesite         -2.3830     
   Maximum_Microcli  -0.8486        Epidote           -2.4463     
   K-Feldspar        -0.8614        Epidote-ord       -2.4517     
   Tephroite         -0.8753        Eskolaite         -2.4570     
   Diaspore          -0.8804        Pseudowollastoni  -2.5062     
   Cristobalite(bet  -0.8850        Montmor-K         -2.5070     
   Ferrosilite       -0.9791        Albite_high       -2.6019     
   SiO2(am)          -1.0590        Kaolinite         -2.7428     
   Dolomite-ord      -1.1149        Prehnite          -2.7873     
   Dolomite          -1.1156        Wustite           -2.7880     
   Boehmite          -1.1752        Laumontite        -2.7974     
   Daphnite-14A      -1.1756        Mordenite         -2.8863     
   Monohydrocalcite  -1.2076        Illite            -2.9144     
   Phlogopite        -1.2179        Ripidolite-14A    -2.9499     
    (only minerals with log Q/K > -3 listed)

                         partial
  Gases               press. (bar)     fugacity     fug. coef.    log fug.
 ---------------------------------------------------------------------------
   H2O(g)                  0.8459        0.8334        0.9852     -0.0791
   CO2(g)                0.002690      0.002684        0.9976     -2.5712
   CH4(g)                0.001311      0.001310        0.9993     -2.8826
   H2(g)                0.0002593     0.0002595         1.001     -3.5859
   H2S(g)               9.726e-06     9.688e-06        0.9961     -5.0138
   CO(g)                1.909e-10     1.909e-10         1.000*    -9.7191
   HCl(g)               7.776e-16     7.776e-16         1.000*   -15.1092
   SO2(g)               4.917e-21     4.882e-21        0.9928    -20.3114
   C2H4(g)              6.610e-22     6.610e-22         1.000*   -21.1798
   S2(g)                3.111e-23     3.111e-23         1.000*   -22.5071
   Na(g)                8.900e-44     8.900e-44         1.000*   -43.0506
   K(g)                 5.870e-46     5.870e-46         1.000*   -45.2314
   Cl2(g)               3.254e-54     3.254e-54         1.000*   -53.4876
   O2(g)                1.325e-56     1.325e-56        0.9999    -55.8779
   Mg(g)                7.271e-73     7.271e-73         1.000*   -72.1384
   Ca(g)                2.651e-89     2.651e-89         1.000*   -88.5765
   C(g)                 5.015e-95     5.015e-95         1.000*   -94.2997
   Al(g)               3.301e-109    3.301e-109         1.000*  -108.4814
   Si(g)               3.568e-118    3.568e-118         1.000*  -117.4476
    *no data, gas taken to be ideal

                                  In fluid              Sorbed            Kd
  Original basis total moles   moles     mg/kg      moles     mg/kg      L/kg
 -------------------------------------------------------------------------------
   H2O                 55.5       55.5  9.99e+05
   Al+++            0.00295   4.25e-06     0.115
   Ca++             0.00264   8.52e-06     0.341
   Cl-              0.00195    0.00195      69.1
   CrO4--          2.25e-06   6.68e-26  7.75e-21
   Fe++             0.00548   9.85e-11  5.50e-06
   H+               -0.0283   -0.00130     -1.31
   HCO3-             0.0100    0.00923      563.
   HPO4--          0.000619   3.94e-06     0.378
   K+              0.000403   7.90e-05      3.09
   Mg++             0.00153   9.86e-09  0.000239
   Mn++            0.000116   2.50e-08   0.00137
   Na+              0.00219    0.00148      34.0
   O2(aq)          1.14e-05  -0.000160     -5.11
   SO4--           0.000290   7.94e-05      7.62
   SiO2(aq)          0.0139   0.000920      55.2
   Ti(OH)4(aq)     0.000523   0.000523      60.5

  Elemental composition               In fluid                  Sorbed
                  total moles     moles       mg/kg        moles       mg/kg
 -------------------------------------------------------------------------------
   Aluminum          0.002953    4.250e-06      0.1146
   Calcium           0.002645    8.522e-06      0.3413
   Carbon             0.01000     0.009230       110.8
   Chlorine          0.001950     0.001950       69.09
   Chromium         2.251e-06    6.684e-26   3.473e-21
   Hydrogen             111.0        111.0   1.118e+05
   Iron              0.005484    9.849e-11   5.497e-06
   Magnesium         0.001528    9.858e-09   0.0002394
   Manganese        0.0001157    2.496e-08    0.001371
   Oxygen               55.58        55.53   8.879e+05
   Phosphorus       0.0006194    3.938e-06      0.1219
   Potassium        0.0004031    7.903e-05       3.088
   Silicon            0.01390    0.0009195       25.81
   Sodium            0.002191     0.001478       33.96
   Sulfur           0.0002900    7.940e-05       2.544
   Titanium         0.0005225    0.0005225       25.00


          Step #    41             Xi = 0.0027

          Temperature = 100.0 C    Pressure =  1.013 bars
          pH =  9.016              log fO2 =  -55.988
          Eh =  -0.4847 volts      pe =  -6.5471
          Ionic strength      =    0.008874 molal
          Charge imbalance    =   -0.011052 eq/kg (-69.93% error)
          Activity of water   =    0.999931
          Solvent mass        =     0.99981 kg
          Solution mass       =      1.0007 kg
          Mineral mass        =   0.0027085 kg
          Solution density    =    0.955    g/cm3
          Solution viscosity  =    0.003    poise
          Chlorinity          =    0.001950 molal
          Dissolved solids    =         902 mg/kg sol'n
          Hardness            =        0.79 mg/kg sol'n as CaCO3
            carbonate         =        0.79 mg/kg sol'n as CaCO3
            non-carbonate     =        0.00 mg/kg sol'n as CaCO3
          Carbonate alkalinity=      493.49 mg/kg sol'n as CaCO3
          Water type          =    Na-HCO3
          Bulk volume         =    1.05e+03 cm3
          Fluid volume        =    1.05e+03 cm3
          Mineral volume      =       0.957 cm3
          Inert volume        =        0.00 cm3
          Porosity            =        99.9 %
          Permeability        =        95.6 cm2
          Mass reacted        =        2.67 g

                          moles          moles         grams          cm3      rxn rate
  Reactants             remaining       reacted       reacted       reacted  (mol/kg sec)
 ------------------------------------------------------------------------------------------
   Al2O3                   0.8614      0.002301        0.2347          --            --  
   CaO                      1.397      0.003733        0.2093          --            --  
   Cr2O3                0.0006567     1.754e-06     0.0002667          --            --  
   FeO(ox)                  3.013      0.008050        0.5784          --            --  
   K2O(ox)                 0.1176     0.0003142       0.02960          --            --  
   MgO                     0.5646      0.001508       0.06080          --            --  
   MnO                    0.06754     0.0001804       0.01280          --            --  
   Na2O(ox)                0.6393      0.001708        0.1059          --            --  
   P2O5                    0.1807     0.0004828       0.06853          --            --  
   SiO2                     8.108       0.02166         1.302          --            --  
   TiO2                    0.3049     0.0008145       0.06506          --            --  

  Minerals in system     moles      log moles      grams        volume (cm3)
 ----------------------------------------------------------------------------
   Annite               0.0004207     -3.376         0.2154         0.06493
   Calcite              0.0008907     -3.050        0.08914         0.03290
   Chromite             1.754e-06     -5.756      0.0003927       7.721e-05
   Hydroxylapatite      0.0003205     -3.494         0.1610         0.06075
   Mesolite              0.001799     -2.745         0.6977          0.3080
   Minnesotaite          0.001598     -2.796         0.7573          0.2363
   Nontronite-Ca         0.001127     -2.948         0.4783          0.1478
   Pyrite               5.743e-05     -4.241       0.006890        0.001375
   Quartz               0.0002650     -3.577        0.01592        0.006013
   Rhodochrosite        0.0001804     -3.744        0.02074        0.005606
   Saponite-Ca          0.0006895     -3.161         0.2658         0.09355
                                               _____________   _____________
          (total)                                     2.709          0.9573 

  Aqueous species       molality    mg/kg sol'n    act. coef.     log act.
 ---------------------------------------------------------------------------
   HCO3-                 0.007945         484.4      0.8920       -2.1495
   Na+                   0.002168         49.81      0.8920       -2.7135
   Cl-                   0.001949         69.04      0.8890       -2.7612
   CO3--                0.0009546         57.23      0.6355       -3.2171
   SiO2(aq)             0.0008352         50.14      1.0000       -3.0782
   Ti(OH)4(aq)          0.0008147         94.34      1.0000       -3.0890
   HSiO3-               0.0007999         61.61      0.8920       -3.1466
   OH-                  0.0006475         11.00      0.8906       -3.2391
   K+                   0.0002077         8.114      0.8890       -3.7336
   HS-                  0.0001710         5.652      0.8906       -3.8172
   NaHSiO3(aq)          2.485e-05         2.484      1.0000       -4.6048
   CO2(aq)              1.670e-05        0.7342      1.0000       -4.7773
   CaCO3(aq)            6.467e-06        0.6467      1.0000       -5.1893
   NaHCO3(aq)           5.324e-06        0.4468      1.0000       -5.2738
   HPO4--               4.040e-06        0.3874      0.6314       -5.5933
   AlO2-                2.396e-06        0.1412      0.8920       -5.6701
   S--                  1.955e-06       0.06264      0.6395       -5.9030
   SO4--                1.723e-06        0.1654      0.6314       -5.9634
   Ca++                 1.249e-06       0.05002      0.6473       -6.0922
   NaCl(aq)             1.128e-06       0.06586      1.0000       -5.9477
   Methane(aq)          1.104e-06       0.01770      1.0000       -5.9569
   Formate              6.864e-07       0.03087      0.8906       -6.2138
   H2S(aq)              4.461e-07       0.01519      1.0000       -6.3506
   NaCO3-               3.582e-07       0.02971      0.8920       -6.4954
   NaOH(aq)             2.617e-07       0.01046      1.0000       -6.5823
   H2(aq)               2.353e-07     0.0004740      1.0000       -6.6283
   CaHCO3+              1.683e-07       0.01699      0.8920       -6.8237
   H2PO4-               5.344e-08      0.005178      0.8920       -7.3218
   KCl(aq)              3.812e-08      0.002839      1.0000       -7.4188
   Mn++                 1.705e-08     0.0009359      0.6473       -7.9571
    (only species > 1e-8 molal listed)

  Mineral saturation states
                     log Q/K                          log Q/K
 ----------------------------------------------------------------
   Mesolite           0.0000 sat    Albite            -1.2599     
   Minnesotaite       0.0000 sat    Nontronite-H      -1.2891     
   Pyrite             0.0000 sat    Saponite-H        -1.2909     
   Annite             0.0000 sat    Diaspore          -1.3337     
   Chromite           0.0000 sat    Troilite          -1.3345     
   Rhodochrosite      0.0000 sat    Alabandite        -1.3717     
   Calcite            0.0000 sat    Pyrrhotite        -1.4141     
   Hydroxylapatite    0.0000 sat    Analcime          -1.4197     
   Quartz             0.0000 sat    Scolecite         -1.4309     
   Nontronite-Ca      0.0000 sat    Dolomite-ord      -1.5170     
   Saponite-Ca        0.0000 sat    Dolomite          -1.5177     
   Celadonite        -0.1363        Boehmite          -1.6285     
   Aragonite         -0.1436        Hedenbergite      -1.7544     
   Tridymite         -0.1718        Wollastonite      -1.9699     
   Maximum_Microcli  -0.1881        Mn(OH)2(am)       -1.9836     
   Saponite-Na       -0.1964        C                 -2.0511     
   Nontronite-Na     -0.1964        Gibbsite          -2.1022     
   K-Feldspar        -0.2009        Pseudowollastoni  -2.1042     
   Chalcedony        -0.2167        Fayalite          -2.1574     
   Tephroite         -0.2363        Montmor-Ca        -2.1709     
   Rhodonite         -0.2399        Albite_high       -2.1910     
   Nontronite-Mg     -0.3506        Whitlockite       -2.1936     
   Nontronite-K      -0.3542        Smectite-low-Fe-  -2.2176     
   Saponite-K        -0.3547        Eskolaite         -2.2368     
   Saponite-Mg       -0.3571        Mordenite         -2.2751     
   Stilbite          -0.3762        Montmor-Na        -2.3136     
   Cristobalite(alp  -0.4177        Enstatite         -2.3210     
   Ice               -0.4670        Chrysotile        -2.4123     
   Talc              -0.4940        Siderite          -2.4461     
   Andradite         -0.5455        Montmor-K         -2.4539     
   Hematite          -0.6400        Muscovite         -2.4567     
   Coesite           -0.6584        Montmor-Mg        -2.4724     
   Magnetite         -0.7157        Smectite-high-Fe  -2.5526     
   Cristobalite(bet  -0.7199        FeO               -2.5758     
   SiO2(am)          -0.8939        Dolomite-dis      -2.6303     
   Greenalite        -0.9458        Epidote           -2.6314     
   Sanidine_high     -0.9969        Epidote-ord       -2.6368     
   Goethite          -1.0094        Daphnite-14A      -2.6876     
   Ferrosilite       -1.0342        Kalsilite         -2.6995     
   Phlogopite        -1.0529        Prehnite          -2.7245     
   Diopside          -1.0736        Magnesite         -2.7851     
   Tremolite         -1.1590        Laumontite        -2.8065     
   Cronstedtite-7A   -1.1951        Jadeite           -2.8981     
   Monohydrocalcite  -1.2076        Wustite           -2.9994     
   Albite_low        -1.2599     
    (only minerals with log Q/K > -3 listed)

                         partial
  Gases               press. (bar)     fugacity     fug. coef.    log fug.
 ---------------------------------------------------------------------------
   H2O(g)                  0.8459        0.8334        0.9852     -0.0791
   CO2(g)                0.001559      0.001555        0.9976     -2.8081
   CH4(g)                0.001263      0.001263        0.9993     -2.8987
   H2(g)                0.0002944     0.0002946         1.001     -3.5307
   H2S(g)               1.335e-05     1.330e-05        0.9961     -4.8761
   CO(g)                1.257e-10     1.257e-10         1.000*    -9.9008
   HCl(g)               4.851e-16     4.851e-16         1.000*   -15.3142
   SO2(g)               4.611e-21     4.578e-21        0.9928    -20.3393
   C2H4(g)              4.760e-22     4.760e-22         1.000*   -21.3224
   S2(g)                4.549e-23     4.549e-23         1.000*   -22.3421
   Na(g)                2.217e-43     2.217e-43         1.000*   -42.6543
   K(g)                 2.598e-45     2.598e-45         1.000*   -44.5854
   Cl2(g)               1.115e-54     1.115e-54         1.000*   -53.9527
   O2(g)                1.027e-56     1.027e-56        0.9999    -55.9883
   Mg(g)                5.644e-73     5.644e-73         1.000*   -72.2484
   Ca(g)                5.195e-89     5.195e-89         1.000*   -88.2844
   C(g)                 3.747e-95     3.747e-95         1.000*   -94.4263
   Al(g)               1.407e-109    1.407e-109         1.000*  -108.8518
   Si(g)               6.729e-118    6.729e-118         1.000*  -117.1720
    *no data, gas taken to be ideal

                                  In fluid              Sorbed            Kd
  Original basis total moles   moles     mg/kg      moles     mg/kg      L/kg
 -------------------------------------------------------------------------------
   H2O                 55.5       55.5  9.99e+05
   Al+++            0.00460   2.40e-06    0.0647
   Ca++             0.00398   7.88e-06     0.316
   Cl-              0.00195    0.00195      69.1
   CrO4--          3.51e-06   3.69e-26  4.28e-21
   Fe++             0.00837   2.40e-11  1.34e-06
   H+               -0.0436   -0.00225     -2.27
   HCO3-             0.0100    0.00893      544.
   HPO4--          0.000966   4.10e-06     0.393
   K+              0.000628   0.000208      8.12
   Mg++             0.00207   3.23e-09  7.84e-05
   Mn++            0.000180   1.74e-08  0.000957
   Na+              0.00342    0.00220      50.5
   O2(aq)          1.05e-05  -0.000350     -11.2
   SO4--           0.000290   0.000175      16.8
   SiO2(aq)          0.0217    0.00166      99.6
   Ti(OH)4(aq)     0.000815   0.000815      94.3

  Elemental composition               In fluid                  Sorbed
                  total moles     moles       mg/kg        moles       mg/kg
 -------------------------------------------------------------------------------
   Aluminum          0.004603    2.399e-06     0.06467
   Calcium           0.003983    7.884e-06      0.3157
   Carbon             0.01000     0.008929       107.2
   Chlorine          0.001950     0.001950       69.08
   Chromium         3.509e-06    3.688e-26   1.916e-21
   Hydrogen             111.0        111.0   1.118e+05
   Iron              0.008370    2.401e-11   1.340e-06
   Magnesium         0.002068    3.229e-09   7.842e-05
   Manganese        0.0001804    1.743e-08   0.0009567
   Oxygen               55.61        55.53   8.879e+05
   Phosphorus       0.0009656    4.099e-06      0.1269
   Potassium        0.0006285    0.0002077       8.116
   Silicon            0.02166     0.001660       46.58
   Sodium            0.003416     0.002200       50.54
   Sulfur           0.0002900    0.0001751       5.612
   Titanium         0.0008145    0.0008145       38.97


          Step #    43             Xi = 0.0035

          Temperature = 100.0 C    Pressure =  1.013 bars
          pH =  9.119              log fO2 =  -55.955
          Eh =  -0.4917 volts      pe =  -6.6412
          Ionic strength      =    0.009726 molal
          Charge imbalance    =   -0.011052 eq/kg (-64.83% error)
          Activity of water   =    0.999931
          Solvent mass        =     0.99976 kg
          Solution mass       =      1.0007 kg
          Mineral mass        =   0.0034989 kg
          Solution density    =    0.955    g/cm3
          Solution viscosity  =    0.003    poise
          Chlorinity          =    0.001950 molal
          Dissolved solids    =         964 mg/kg sol'n
          Hardness            =        0.76 mg/kg sol'n as CaCO3
            carbonate         =        0.76 mg/kg sol'n as CaCO3
            non-carbonate     =        0.00 mg/kg sol'n as CaCO3
          Carbonate alkalinity=      502.55 mg/kg sol'n as CaCO3
          Water type          =    Na-HCO3
          Bulk volume         =    1.05e+03 cm3
          Fluid volume        =    1.05e+03 cm3
          Mineral volume      =        1.24 cm3
          Inert volume        =        0.00 cm3
          Porosity            =        99.9 %
          Permeability        =        94.7 cm2
          Mass reacted        =        3.46 g

                          moles          moles         grams          cm3      rxn rate
  Reactants             remaining       reacted       reacted       reacted  (mol/kg sec)
 ------------------------------------------------------------------------------------------
   Al2O3                   0.8607      0.002989        0.3048          --            --  
   CaO                      1.396      0.004848        0.2719          --            --  
   Cr2O3                0.0006562     2.279e-06     0.0003463          --            --  
   FeO(ox)                  3.011       0.01046        0.7512          --            --  
   K2O(ox)                 0.1175     0.0004081       0.03844          --            --  
   MgO                     0.5642      0.001959       0.07896          --            --  
   MnO                    0.06748     0.0002343       0.01662          --            --  
   Na2O(ox)                0.6388      0.002218        0.1375          --            --  
   P2O5                    0.1806     0.0006270       0.08901          --            --  
   SiO2                     8.102       0.02813         1.690          --            --  
   TiO2                    0.3046      0.001058       0.08450          --            --  

  Minerals in system     moles      log moles      grams        volume (cm3)
 ----------------------------------------------------------------------------
   Annite               0.0006035     -3.219         0.3089         0.09313
   Calcite               0.001123     -2.950         0.1124         0.04146
   Chromite             2.279e-06     -5.642      0.0005100       0.0001003
   Hydroxylapatite      0.0004166     -3.380         0.2093         0.07897
   Mesolite              0.002371     -2.625         0.9194          0.4059
   Minnesotaite          0.002214     -2.655          1.049          0.3274
   Nontronite-Ca         0.001142     -2.942         0.4846          0.1497
   Pyrite               3.489e-05     -4.457       0.004186       0.0008353
   Quartz                0.001046     -2.980        0.06285         0.02373
   Saponite-Ca          0.0008397     -3.076         0.3237          0.1139
   Tephroite            0.0001172     -3.931        0.02366        0.008929
                                               _____________   _____________
          (total)                                     3.499           1.244 

  Aqueous species       molality    mg/kg sol'n    act. coef.     log act.
 ---------------------------------------------------------------------------
   HCO3-                 0.007669         467.5      0.8879       -2.1669
   Na+                   0.002785         63.98      0.8879       -2.6068
   Cl-                   0.001949         69.03      0.8846       -2.7634
   CO3--                 0.001183         70.91      0.6239       -3.1320
   Ti(OH)4(aq)           0.001058         122.5      1.0000       -2.9755
   HSiO3-                0.001018         78.37      0.8879       -3.0441
   SiO2(aq)             0.0008352         50.14      1.0000       -3.0782
   OH-                  0.0008239         14.00      0.8863       -3.1366
   HS-                  0.0002135         7.054      0.8863       -3.7231
   K+                   0.0002127         8.309      0.8846       -3.7254
   NaHSiO3(aq)          4.022e-05         4.022      1.0000       -4.3955
   CO2(aq)              1.267e-05        0.5571      1.0000       -4.8972
   NaHCO3(aq)           6.539e-06        0.5488      1.0000       -5.1845
   CaCO3(aq)            6.467e-06        0.6466      1.0000       -5.1893
   HPO4--               4.167e-06        0.3995      0.6195       -5.5881
   SO4--                3.222e-06        0.3092      0.6195       -5.6998
   S--                  3.130e-06        0.1003      0.6282       -5.7063
   AlO2-                2.363e-06        0.1392      0.8879       -5.6783
   NaCl(aq)             1.435e-06       0.08378      1.0000       -5.8432
   Ca++                 1.044e-06       0.04182      0.6365       -6.1773
   Methane(aq)          7.182e-07       0.01151      1.0000       -6.1438
   Formate              6.376e-07       0.02867      0.8863       -6.2479
   NaCO3-               5.598e-07       0.04642      0.8879       -6.3036
   H2S(aq)              4.376e-07       0.01490      1.0000       -6.3589
   NaOH(aq)             4.236e-07       0.01693      1.0000       -6.3730
   H2(aq)               2.264e-07     0.0004561      1.0000       -6.6450
   CaHCO3+              1.335e-07       0.01348      0.8879       -6.9262
   H2PO4-               4.291e-08      0.004158      0.8879       -7.4191
   KCl(aq)              3.865e-08      0.002878      1.0000       -7.4129
   Mn++                 1.420e-08     0.0007793      0.6365       -8.0440
    (only species > 1e-8 molal listed)

  Mineral saturation states
                     log Q/K                          log Q/K
 ----------------------------------------------------------------
   Quartz             0.0000 sat    Monohydrocalcite  -1.2076     
   Nontronite-Ca      0.0000 sat    Alabandite        -1.2619     
   Minnesotaite       0.0000 sat    Nontronite-H      -1.3089     
   Pyrite             0.0000 sat    Saponite-H        -1.3107     
   Saponite-Ca        0.0000 sat    Analcime          -1.3250     
   Hydroxylapatite    0.0000 sat    Troilite          -1.3429     
   Chromite           0.0000 sat    Pyrrhotite        -1.4225     
   Calcite            0.0000 sat    Diaspore          -1.4443     
   Tephroite          0.0000 sat    Scolecite         -1.5324     
   Annite             0.0000 sat    Dolomite-ord      -1.6313     
   Mesolite           0.0000 sat    Dolomite          -1.6320     
   Rhodochrosite     -0.0017        Hedenbergite      -1.6345     
   Rhodonite         -0.1217        Boehmite          -1.7391     
   Celadonite        -0.1307        Wollastonite      -1.8500     
   Aragonite         -0.1436        Mn(OH)2(am)       -1.8654     
   Saponite-Na       -0.1472        Pseudowollastoni  -1.9843     
   Nontronite-Na     -0.1472        Albite_high       -2.0924     
   Andradite         -0.1690        Fayalite          -2.1574     
   Tridymite         -0.1718        C                 -2.2044     
   Maximum_Microcli  -0.1881        Gibbsite          -2.2128     
   K-Feldspar        -0.2009        Whitlockite       -2.2335     
   Chalcedony        -0.2167        Eskolaite         -2.2368     
   Nontronite-K      -0.3374        Mordenite         -2.2689     
   Saponite-K        -0.3379        Smectite-low-Fe-  -2.2937     
   Nontronite-Mg     -0.3694        Enstatite         -2.3155     
   Saponite-Mg       -0.3759        Montmor-Ca        -2.3341     
   Cristobalite(alp  -0.4177        Chrysotile        -2.3956     
   Stilbite          -0.4661        Montmor-Na        -2.4276     
   Ice               -0.4670        Siderite          -2.5660     
   Talc              -0.4772        FeO               -2.5758     
   Hematite          -0.6233        Montmor-K         -2.6003     
   Coesite           -0.6584        Epidote           -2.6045     
   Magnetite         -0.6990        Epidote-ord       -2.6099     
   Cristobalite(bet  -0.7199        Smectite-high-Fe  -2.6368     
   Tremolite         -0.8913        Montmor-Mg        -2.6544     
   SiO2(am)          -0.8939        Muscovite         -2.6780     
   Greenalite        -0.9458        Kalsilite         -2.6995     
   Diopside          -0.9481        Prehnite          -2.7061     
   Sanidine_high     -0.9969        Dolomite-dis      -2.7446     
   Goethite          -1.0011        Jadeite           -2.7995     
   Ferrosilite       -1.0342        Magnesite         -2.8994     
   Phlogopite        -1.0361        Laumontite        -2.9079     
   Albite_low        -1.1613        Daphnite-14A      -2.9089     
   Albite            -1.1613        Wustite           -2.9985     
   Cronstedtite-7A   -1.1784     
    (only minerals with log Q/K > -3 listed)

                         partial
  Gases               press. (bar)     fugacity     fug. coef.    log fug.
 ---------------------------------------------------------------------------
   H2O(g)                  0.8459        0.8334        0.9852     -0.0791
   CO2(g)                0.001183      0.001180        0.9976     -2.9280
   CH4(g)               0.0008217     0.0008211        0.9993     -3.0856
   H2(g)                0.0002833     0.0002835         1.001     -3.5474
   H2S(g)               1.310e-05     1.305e-05        0.9961     -4.8844
   CO(g)                9.174e-11     9.174e-11         1.000*   -10.0374
   HCl(g)               3.812e-16     3.812e-16         1.000*   -15.4189
   SO2(g)               5.077e-21     5.041e-21        0.9928    -20.2975
   C2H4(g)              2.175e-22     2.175e-22         1.000*   -21.6626
   S2(g)                4.727e-23     4.727e-23         1.000*   -22.3254
   Na(g)                3.520e-43     3.520e-43         1.000*   -42.4534
   K(g)                 3.288e-45     3.288e-45         1.000*   -44.4831
   Cl2(g)               7.156e-55     7.156e-55         1.000*   -54.1453
   O2(g)                1.110e-56     1.110e-56        0.9999    -55.9548
   Mg(g)                5.501e-73     5.501e-73         1.000*   -72.2596
   Ca(g)                6.588e-89     6.588e-89         1.000*   -88.1813
   C(g)                 2.633e-95     2.633e-95         1.000*   -94.5796
   Al(g)               1.029e-109    1.029e-109         1.000*  -108.9876
   Si(g)               6.230e-118    6.230e-118         1.000*  -117.2055
    *no data, gas taken to be ideal

                                  In fluid              Sorbed            Kd
  Original basis total moles   moles     mg/kg      moles     mg/kg      L/kg
 -------------------------------------------------------------------------------
   H2O                 55.5       55.5  9.99e+05
   Al+++            0.00598   2.37e-06    0.0638
   Ca++             0.00510   7.64e-06     0.306
   Cl-              0.00195    0.00195      69.1
   CrO4--          4.56e-06   2.29e-26  2.66e-21
   Fe++              0.0108   1.52e-11  8.50e-07
   H+               -0.0565   -0.00285     -2.87
   HCO3-             0.0100    0.00888      541.
   HPO4--           0.00125   4.22e-06     0.404
   K+              0.000816   0.000213      8.31
   Mg++             0.00252   2.29e-09  5.55e-05
   Mn++            0.000234   1.45e-08  0.000797
   Na+              0.00444    0.00283      65.1
   O2(aq)          9.72e-06  -0.000436     -13.9
   SO4--           0.000290   0.000220      21.1
   SiO2(aq)          0.0281    0.00189      114.
   Ti(OH)4(aq)      0.00106    0.00106      123.

  Elemental composition               In fluid                  Sorbed
                  total moles     moles       mg/kg        moles       mg/kg
 -------------------------------------------------------------------------------
   Aluminum          0.005978    2.365e-06     0.06378
   Calcium           0.005098    7.644e-06      0.3061
   Carbon             0.01000     0.008877       106.5
   Chlorine          0.001950     0.001950       69.08
   Chromium         4.557e-06    2.293e-26   1.191e-21
   Hydrogen             111.0        111.0   1.118e+05
   Iron               0.01078    1.523e-11   8.499e-07
   Magnesium         0.002519    2.287e-09   5.554e-05
   Manganese        0.0002343    1.451e-08   0.0007967
   Oxygen               55.63        55.53   8.878e+05
   Phosphorus        0.001254    4.217e-06      0.1305
   Potassium        0.0008162    0.0002127       8.311
   Silicon            0.02813     0.001893       53.12
   Sodium            0.004437     0.002834       65.10
   Sulfur           0.0002900    0.0002202       7.056
   Titanium          0.001058     0.001058       50.62


          Step #    44             Xi = 0.0039

          Temperature = 100.0 C    Pressure =  1.013 bars
          pH =  9.165              log fO2 =  -55.939
          Eh =  -0.4948 volts      pe =  -6.6832
          Ionic strength      =    0.010217 molal
          Charge imbalance    =   -0.011052 eq/kg (-62.16% error)
          Activity of water   =    0.999931
          Solvent mass        =     0.99972 kg
          Solution mass       =      1.0007 kg
          Mineral mass        =   0.0039720 kg
          Solution density    =    0.955    g/cm3
          Solution viscosity  =    0.003    poise
          Chlorinity          =    0.001951 molal
          Dissolved solids    =        1003 mg/kg sol'n
          Hardness            =        0.76 mg/kg sol'n as CaCO3
            carbonate         =        0.76 mg/kg sol'n as CaCO3
            non-carbonate     =        0.00 mg/kg sol'n as CaCO3
          Carbonate alkalinity=      509.06 mg/kg sol'n as CaCO3
          Water type          =    Na-HCO3
          Bulk volume         =    1.05e+03 cm3
          Fluid volume        =    1.05e+03 cm3
          Mineral volume      =        1.41 cm3
          Inert volume        =        0.00 cm3
          Porosity            =        99.9 %
          Permeability        =        94.2 cm2
          Mass reacted        =        3.94 g

                          moles          moles         grams          cm3      rxn rate
  Reactants             remaining       reacted       reacted       reacted  (mol/kg sec)
 ------------------------------------------------------------------------------------------
   Al2O3                   0.8603      0.003402        0.3468          --            --  
   CaO                      1.395      0.005517        0.3094          --            --  
   Cr2O3                0.0006558     2.593e-06     0.0003941          --            --  
   FeO(ox)                  3.009       0.01190        0.8549          --            --  
   K2O(ox)                 0.1175     0.0004644       0.04375          --            --  
   MgO                     0.5639      0.002230       0.08986          --            --  
   MnO                    0.06745     0.0002667       0.01892          --            --  
   Na2O(ox)                0.6385      0.002525        0.1565          --            --  
   P2O5                    0.1805     0.0007136        0.1013          --            --  
   SiO2                     8.098       0.03202         1.924          --            --  
   TiO2                    0.3045      0.001204       0.09617          --            --  

  Minerals in system     moles      log moles      grams        volume (cm3)
 ----------------------------------------------------------------------------
   Andradite            4.940e-05     -4.306        0.02510        0.006513
   Annite               0.0007131     -3.147         0.3650          0.1100
   Calcite               0.001116     -2.952         0.1117         0.04123
   Chromite             2.593e-06     -5.586      0.0005804       0.0001141
   Hydroxylapatite      0.0004743     -3.324         0.2382         0.08990
   Mesolite              0.002723     -2.565          1.056          0.4661
   Minnesotaite          0.002585     -2.588          1.225          0.3822
   Nontronite-Ca         0.001100     -2.959         0.4667          0.1442
   Pyrite               2.284e-05     -4.641       0.002741       0.0005468
   Quartz                0.001593     -2.798        0.09570         0.03614
   Saponite-Ca          0.0009299     -3.032         0.3585          0.1262
   Tephroite            0.0001333     -3.875        0.02693         0.01016
                                               _____________   _____________
          (total)                                     3.972           1.413 

  Aqueous species       molality    mg/kg sol'n    act. coef.     log act.
 ---------------------------------------------------------------------------
   HCO3-                 0.007554         460.5      0.8856       -2.1746
   Na+                   0.003149         72.32      0.8856       -2.5546
   Cl-                   0.001949         69.02      0.8822       -2.7646
   CO3--                 0.001305         78.24      0.6176       -3.0936
   Ti(OH)4(aq)           0.001204         139.4      1.0000       -2.9193
   HSiO3-                0.001134         87.35      0.8856       -2.9981
   OH-                  0.0009184         15.60      0.8839       -3.0906
   SiO2(aq)             0.0008352         50.13      1.0000       -3.0782
   HS-                  0.0002358         7.790      0.8839       -3.6811
   K+                   0.0002158         8.429      0.8822       -3.7204
   NaHSiO3(aq)          5.042e-05         5.041      1.0000       -4.2974
   CO2(aq)              1.120e-05        0.4923      1.0000       -4.9509
   NaHCO3(aq)           7.245e-06        0.6080      1.0000       -5.1400
   CaCO3(aq)            6.467e-06        0.6466      1.0000       -5.1893
   SO4--                4.292e-06        0.4118      0.6131       -5.5799
   HPO4--               4.235e-06        0.4061      0.6131       -5.5856
   S--                  3.871e-06        0.1240      0.6220       -5.6183
   AlO2-                2.341e-06        0.1379      0.8856       -5.6833
   NaCl(aq)             1.613e-06       0.09420      1.0000       -5.7922
   Ca++                 9.652e-07       0.03864      0.6306       -6.2157
   NaCO3-               6.913e-07       0.05732      0.8856       -6.2131
   Formate              6.166e-07       0.02773      0.8839       -6.2636
   Methane(aq)          5.896e-07      0.009449      1.0000       -6.2294
   NaOH(aq)             5.310e-07       0.02122      1.0000       -6.2749
   H2S(aq)              4.336e-07       0.01476      1.0000       -6.3629
   H2(aq)               2.223e-07     0.0004477      1.0000       -6.6530
   CaHCO3+              1.204e-07       0.01216      0.8856       -6.9722
   KCl(aq)              3.899e-08      0.002904      1.0000       -7.4090
   H2PO4-               3.892e-08      0.003771      0.8856       -7.4626
   Mn++                 1.160e-08     0.0006364      0.6306       -8.1360
    (only species > 1e-8 molal listed)

  Mineral saturation states
                     log Q/K                          log Q/K
 ----------------------------------------------------------------
   Chromite           0.0000 sat    Cronstedtite-7A   -1.1704     
   Pyrite             0.0000 sat    Monohydrocalcite  -1.2076     
   Calcite            0.0000 sat    Alabandite        -1.2659     
   Minnesotaite       0.0000 sat    Analcime          -1.2798     
   Andradite          0.0000 sat    Nontronite-H      -1.3177     
   Saponite-Ca        0.0000 sat    Saponite-H        -1.3195     
   Nontronite-Ca      0.0000 sat    Troilite          -1.3469     
   Tephroite          0.0000 sat    Pyrrhotite        -1.4265     
   Hydroxylapatite    0.0000 sat    Diaspore          -1.4954     
   Quartz             0.0000 sat    Scolecite         -1.5808     
   Mesolite           0.0000 sat    Hedenbergite      -1.5809     
   Annite             0.0000 sat    Dolomite-ord      -1.6823     
   Rhodochrosite     -0.0554        Dolomite          -1.6830     
   Rhodonite         -0.1217        Boehmite          -1.7902     
   Saponite-Na       -0.1236        Wollastonite      -1.7963     
   Nontronite-Na     -0.1236        Mn(OH)2(am)       -1.8654     
   Celadonite        -0.1280        Pseudowollastoni  -1.9306     
   Aragonite         -0.1436        Albite_high       -2.0453     
   Tridymite         -0.1718        Fayalite          -2.1574     
   Maximum_Microcli  -0.1881        Eskolaite         -2.2368     
   K-Feldspar        -0.2009        Whitlockite       -2.2514     
   Chalcedony        -0.2167        Gibbsite          -2.2639     
   Nontronite-K      -0.3294        Mordenite         -2.2659     
   Saponite-K        -0.3299        C                 -2.2741     
   Nontronite-Mg     -0.3778        Enstatite         -2.3128     
   Saponite-Mg       -0.3843        Smectite-low-Fe-  -2.3285     
   Cristobalite(alp  -0.4177        Chrysotile        -2.3876     
   Ice               -0.4670        Montmor-Ca        -2.4096     
   Talc              -0.4692        Montmor-Na        -2.4796     
   Stilbite          -0.5091        FeO               -2.5758     
   Hematite          -0.6153        Epidote           -2.5953     
   Coesite           -0.6584        Epidote-ord       -2.6007     
   Magnetite         -0.6910        Siderite          -2.6197     
   Cristobalite(bet  -0.7199        Montmor-K         -2.6679     
   Tremolite         -0.7706        Smectite-high-Fe  -2.6754     
   Diopside          -0.8918        Kalsilite         -2.6995     
   SiO2(am)          -0.8939        Prehnite          -2.7008     
   Greenalite        -0.9458        Montmor-Mg        -2.7384     
   Sanidine_high     -0.9969        Jadeite           -2.7524     
   Goethite          -0.9971        Muscovite         -2.7802     
   Phlogopite        -1.0281        Dolomite-dis      -2.7956     
   Ferrosilite       -1.0342        Magnesite         -2.9504     
   Albite_low        -1.1142        Laumontite        -2.9563     
   Albite            -1.1142        Wustite           -2.9981     
    (only minerals with log Q/K > -3 listed)

                         partial
  Gases               press. (bar)     fugacity     fug. coef.    log fug.
 ---------------------------------------------------------------------------
   H2O(g)                  0.8459        0.8334        0.9852     -0.0791
   CO2(g)                0.001045      0.001043        0.9976     -2.9817
   CH4(g)               0.0006746     0.0006742        0.9993     -3.1712
   H2(g)                0.0002781     0.0002783         1.001     -3.5554
   H2S(g)               1.298e-05     1.293e-05        0.9961     -4.8884
   CO(g)                7.960e-11     7.960e-11         1.000*   -10.0991
   HCl(g)               3.419e-16     3.419e-16         1.000*   -15.4661
   SO2(g)               5.316e-21     5.278e-21        0.9928    -20.2775
   C2H4(g)              1.521e-22     1.521e-22         1.000*   -21.8179
   S2(g)                4.815e-23     4.815e-23         1.000*   -22.3174
   Na(g)                4.373e-43     4.373e-43         1.000*   -42.3592
   K(g)                 3.664e-45     3.664e-45         1.000*   -44.4360
   Cl2(g)               5.864e-55     5.864e-55         1.000*   -54.2318
   O2(g)                1.151e-56     1.151e-56        0.9999    -55.9388
   Mg(g)                5.434e-73     5.434e-73         1.000*   -72.2649
   Ca(g)                7.318e-89     7.318e-89         1.000*   -88.1356
   C(g)                 2.242e-95     2.242e-95         1.000*   -94.6493
   Al(g)               8.899e-110    8.899e-110         1.000*  -109.0507
   Si(g)               6.005e-118    6.005e-118         1.000*  -117.2215
    *no data, gas taken to be ideal

                                  In fluid              Sorbed            Kd
  Original basis total moles   moles     mg/kg      moles     mg/kg      L/kg
 -------------------------------------------------------------------------------
   H2O                 55.5       55.5  9.99e+05
   Al+++            0.00680   2.34e-06    0.0632
   Ca++             0.00577   7.55e-06     0.302
   Cl-              0.00195    0.00195      69.1
   CrO4--          5.19e-06   1.85e-26  2.15e-21
   Fe++              0.0122   1.24e-11  6.94e-07
   H+               -0.0641   -0.00318     -3.20
   HCO3-             0.0100    0.00888      542.
   HPO4--           0.00143   4.28e-06     0.411
   K+              0.000929   0.000216      8.43
   Mg++             0.00279   1.97e-09  4.78e-05
   Mn++            0.000267   1.19e-08  0.000651
   Na+              0.00505    0.00321      73.7
   O2(aq)          9.24e-06  -0.000482     -15.4
   SO4--           0.000290   0.000244      23.5
   SiO2(aq)          0.0320    0.00202      121.
   Ti(OH)4(aq)      0.00120    0.00120      139.

  Elemental composition               In fluid                  Sorbed
                  total moles     moles       mg/kg        moles       mg/kg
 -------------------------------------------------------------------------------
   Aluminum          0.006803    2.344e-06     0.06321
   Calcium           0.005767    7.551e-06      0.3024
   Carbon             0.01000     0.008884       106.6
   Chlorine          0.001950     0.001950       69.08
   Chromium         5.186e-06    1.855e-26   9.638e-22
   Hydrogen             111.0        111.0   1.118e+05
   Iron               0.01222    1.244e-11   6.940e-07
   Magnesium         0.002790    1.966e-09   4.776e-05
   Manganese        0.0002667    1.185e-08   0.0006507
   Oxygen               55.64        55.53   8.878e+05
   Phosphorus        0.001427    4.282e-06      0.1325
   Potassium        0.0009289    0.0002158       8.431
   Silicon            0.03202     0.002019       56.67
   Sodium            0.005049     0.003209       73.71
   Sulfur           0.0002900    0.0002443       7.829
   Titanium          0.001204     0.001204       57.60


          Step #    49             Xi = 0.0061

          Temperature = 100.0 C    Pressure =  1.013 bars
          pH =  9.197              log fO2 =  -55.892
          Eh =  -0.4963 volts      pe =  -6.7041
          Ionic strength      =    0.012129 molal
          Charge imbalance    =   -0.011052 eq/kg (-52.64% error)
          Activity of water   =    0.999931
          Solvent mass        =     0.99957 kg
          Solution mass       =      1.0008 kg
          Mineral mass        =   0.0060627 kg
          Solution density    =    0.955    g/cm3
          Solution viscosity  =    0.003    poise
          Chlorinity          =    0.001951 molal
          Dissolved solids    =        1196 mg/kg sol'n
          Hardness            =        0.74 mg/kg sol'n as CaCO3
            carbonate         =        0.74 mg/kg sol'n as CaCO3
            non-carbonate     =        0.00 mg/kg sol'n as CaCO3
          Carbonate alkalinity=      579.74 mg/kg sol'n as CaCO3
          Water type          =    Na-HCO3
          Bulk volume         =    1.05e+03 cm3
          Fluid volume        =    1.05e+03 cm3
          Mineral volume      =        2.15 cm3
          Inert volume        =        0.00 cm3
          Porosity            =        99.8 %
          Permeability        =        92.0 cm2
          Mass reacted        =        6.08 g

                          moles          moles         grams          cm3      rxn rate
  Reactants             remaining       reacted       reacted       reacted  (mol/kg sec)
 ------------------------------------------------------------------------------------------
   Al2O3                   0.8585      0.005245        0.5347          --            --  
   CaO                      1.392      0.008507        0.4770          --            --  
   Cr2O3                0.0006544     3.998e-06     0.0006077          --            --  
   FeO(ox)                  3.003       0.01835         1.318          --            --  
   K2O(ox)                 0.1172     0.0007161       0.06745          --            --  
   MgO                     0.5627      0.003438        0.1385          --            --  
   MnO                    0.06731     0.0004112       0.02917          --            --  
   Na2O(ox)                0.6371      0.003892        0.2412          --            --  
   P2O5                    0.1801      0.001100        0.1562          --            --  
   SiO2                     8.080       0.04936         2.966          --            --  
   TiO2                    0.3038      0.001856        0.1483          --            --  

  Minerals in system     moles      log moles      grams        volume (cm3)
 ----------------------------------------------------------------------------
   Andradite            0.0006400     -3.194         0.3252         0.08438
   Annite                0.001196     -2.922         0.6122          0.1846
   Chromite             3.998e-06     -5.398      0.0008949       0.0001760
   Hydroxylapatite      0.0007317     -3.136         0.3675          0.1387
   Mesolite              0.004363     -2.360          1.692          0.7470
   Minnesotaite          0.004253     -2.371          2.016          0.6289
   Nontronite-Ca        0.0005095     -3.293         0.2162         0.06679
   Pyrite               1.455e-05     -4.837       0.001746       0.0003483
   Quartz                0.004595     -2.338         0.2761          0.1042
   Saponite-Ca           0.001333     -2.875         0.5137          0.1808
   Tephroite            0.0002056     -3.687        0.04152         0.01567
                                               _____________   _____________
          (total)                                     6.063           2.152 

  Aqueous species       molality    mg/kg sol'n    act. coef.     log act.
 ---------------------------------------------------------------------------
   HCO3-                 0.008370         510.1      0.8774       -2.1341
   Na+                   0.004740         108.8      0.8774       -2.3811
   Cl-                   0.001948         68.99      0.8734       -2.7691
   Ti(OH)4(aq)           0.001857         215.0      1.0000       -2.7312
   CO3--                 0.001602         96.04      0.5953       -3.0205
   HSiO3-                0.001234         95.03      0.8774       -2.9654
   OH-                  0.0009996         16.98      0.8754       -3.0579
   SiO2(aq)             0.0008352         50.12      1.0000       -3.0782
   HS-                  0.0002498         8.251      0.8754       -3.6602
   K+                   0.0002362         9.222      0.8734       -3.6856
   NaHSiO3(aq)          8.106e-05         8.102      1.0000       -4.0912
   NaHCO3(aq)           1.186e-05        0.9950      1.0000       -4.9260
   CO2(aq)              1.140e-05        0.5012      1.0000       -4.9431
   CaCO3(aq)            6.467e-06        0.6465      1.0000       -5.1893
   SO4--                6.263e-06        0.6009      0.5903       -5.4322
   HPO4--               5.268e-06        0.5051      0.5903       -5.5073
   S--                  4.538e-06        0.1453      0.6002       -5.5648
   NaCl(aq)             2.382e-06        0.1390      1.0000       -5.6231
   AlO2-                2.181e-06        0.1285      0.8774       -5.7181
   NaCO3-               1.231e-06        0.1021      0.8774       -5.9665
   NaOH(aq)             8.537e-07       0.03410      1.0000       -6.0687
   Ca++                 8.435e-07       0.03376      0.6098       -6.2888
   Formate              6.473e-07       0.02911      0.8754       -6.2466
   Methane(aq)          4.833e-07      0.007744      1.0000       -6.3158
   H2S(aq)              4.220e-07       0.01436      1.0000       -6.3747
   H2(aq)               2.106e-07     0.0004240      1.0000       -6.6766
   CaHCO3+              1.127e-07       0.01138      0.8774       -7.0048
   H2PO4-               4.365e-08      0.004228      0.8774       -7.4169
   KCl(aq)              4.182e-08      0.003114      1.0000       -7.3786
   KSO4-                1.360e-08      0.001837      0.8774       -7.9231
   PO4---               1.348e-08      0.001279      0.3049       -8.3861
   Mn++                 1.032e-08     0.0005662      0.6098       -8.2012
    (only species > 1e-8 molal listed)

  Mineral saturation states
                     log Q/K                          log Q/K
 ----------------------------------------------------------------
   Hydroxylapatite    0.0000 sat    Analcime          -1.1467     
   Mesolite           0.0000 sat    Cronstedtite-7A   -1.1468     
   Quartz             0.0000 sat    Monohydrocalcite  -1.2076     
   Nontronite-Ca      0.0000 sat    Alabandite        -1.2777     
   Tephroite          0.0000 sat    Nontronite-H      -1.3164     
   Annite             0.0000 sat    Saponite-H        -1.3182     
   Pyrite             0.0000 sat    Troilite          -1.3586     
   Andradite          0.0000 sat    Pyrrhotite        -1.4382     
   Saponite-Ca        0.0000 sat    Diaspore          -1.5628     
   Minnesotaite       0.0000 sat    Hedenbergite      -1.5887     
   Chromite           0.0000 sat    Dolomite-ord      -1.6666     
   Calcite           -0.0000 sat    Dolomite          -1.6673     
   Rhodochrosite     -0.0476        Scolecite         -1.7235     
   Saponite-Na       -0.0543        Wollastonite      -1.8041     
   Nontronite-Na     -0.0543        Boehmite          -1.8576     
   Celadonite        -0.1202        Mn(OH)2(am)       -1.8654     
   Rhodonite         -0.1217        Albite_high       -1.9066     
   Aragonite         -0.1436        Pseudowollastoni  -1.9384     
   Tridymite         -0.1718        Fayalite          -2.1574     
   Maximum_Microcli  -0.1881        Eskolaite         -2.2368     
   K-Feldspar        -0.2009        Whitlockite       -2.2488     
   Chalcedony        -0.2167        Mordenite         -2.2571     
   Nontronite-K      -0.3059        Enstatite         -2.3050     
   Saponite-K        -0.3064        C                 -2.3133     
   Nontronite-Mg     -0.3752        Gibbsite          -2.3313     
   Saponite-Mg       -0.3817        Smectite-low-Fe-  -2.3596     
   Cristobalite(alp  -0.4177        Chrysotile        -2.3640     
   Talc              -0.4457        Montmor-Ca        -2.5210     
   Ice               -0.4670        Montmor-Na        -2.5216     
   Hematite          -0.5918        FeO               -2.5758     
   Stilbite          -0.6356        Siderite          -2.6118     
   Coesite           -0.6584        Jadeite           -2.6137     
   Magnetite         -0.6674        Kalsilite         -2.6995     
   Cristobalite(bet  -0.7199        Smectite-high-Fe  -2.7144     
   Tremolite         -0.7471        Epidote           -2.7341     
   Diopside          -0.8918        Epidote-ord       -2.7395     
   SiO2(am)          -0.8939        Montmor-K         -2.7557     
   Greenalite        -0.9458        Dolomite-dis      -2.7799     
   Albite_low        -0.9755        Montmor-Mg        -2.8471     
   Albite            -0.9755        Prehnite          -2.8514     
   Goethite          -0.9853        Muscovite         -2.9150     
   Sanidine_high     -0.9969        Magnesite         -2.9347     
   Phlogopite        -1.0046        Wustite           -2.9968     
   Ferrosilite       -1.0342     
    (only minerals with log Q/K > -3 listed)

                         partial
  Gases               press. (bar)     fugacity     fug. coef.    log fug.
 ---------------------------------------------------------------------------
   H2O(g)                  0.8459        0.8334        0.9852     -0.0791
   CO2(g)                0.001065      0.001062        0.9976     -2.9739
   CH4(g)               0.0005530     0.0005526        0.9993     -3.2576
   H2(g)                0.0002635     0.0002636         1.001     -3.5790
   H2S(g)               1.263e-05     1.258e-05        0.9961     -4.9002
   CO(g)                7.677e-11     7.677e-11         1.000*   -10.1148
   HCl(g)               3.139e-16     3.139e-16         1.000*   -15.5032
   SO2(g)               6.088e-21     6.044e-21        0.9928    -20.2187
   C2H4(g)              1.139e-22     1.139e-22         1.000*   -21.9435
   S2(g)                5.084e-23     5.084e-23         1.000*   -22.2938
   Na(g)                6.841e-43     6.841e-43         1.000*   -42.1649
   K(g)                 4.165e-45     4.165e-45         1.000*   -44.3804
   Cl2(g)               5.220e-55     5.220e-55         1.000*   -54.2824
   O2(g)                1.283e-56     1.283e-56        0.9999    -55.8917
   Mg(g)                5.241e-73     5.241e-73         1.000*   -72.2806
   Ca(g)                6.808e-89     6.808e-89         1.000*   -88.1670
   C(g)                 2.049e-95     2.049e-95         1.000*   -94.6885
   Al(g)               7.024e-110    7.024e-110         1.000*  -109.1534
   Si(g)               5.388e-118    5.388e-118         1.000*  -117.2686
    *no data, gas taken to be ideal

                                  In fluid              Sorbed            Kd
  Original basis total moles   moles     mg/kg      moles     mg/kg      L/kg
 -------------------------------------------------------------------------------
   H2O                 55.6       55.5  9.99e+05
   Al+++             0.0105   2.19e-06    0.0589
   Ca++             0.00876   7.42e-06     0.297
   Cl-              0.00195    0.00195      69.1
   CrO4--          8.00e-06   1.61e-26  1.87e-21
   Fe++              0.0187   1.11e-11  6.17e-07
   H+               -0.0985   -0.00367     -3.70
   HCO3-             0.0100     0.0100      610.
   HPO4--           0.00220   5.32e-06     0.511
   K+               0.00143   0.000236      9.22
   Mg++             0.00400   1.94e-09  4.71e-05
   Mn++            0.000411   1.05e-08  0.000579
   Na+              0.00778    0.00484      111.
   O2(aq)          7.14e-06  -0.000511     -16.3
   SO4--           0.000290   0.000261      25.0
   SiO2(aq)          0.0494    0.00215      129.
   Ti(OH)4(aq)      0.00186    0.00186      215.

  Elemental composition               In fluid                  Sorbed
                  total moles     moles       mg/kg        moles       mg/kg
 -------------------------------------------------------------------------------
   Aluminum           0.01049    2.185e-06     0.05891
   Calcium           0.008757    7.421e-06      0.2972
   Carbon             0.01000      0.01000       120.0
   Chlorine          0.001950     0.001950       69.08
   Chromium         7.996e-06    1.611e-26   8.370e-22
   Hydrogen             111.0        111.0   1.118e+05
   Iron               0.01867    1.106e-11   6.174e-07
   Magnesium         0.003998    1.941e-09   4.714e-05
   Manganese        0.0004112    1.054e-08   0.0005787
   Oxygen               55.70        55.53   8.877e+05
   Phosphorus        0.002200    5.323e-06      0.1648
   Potassium         0.001432    0.0002361       9.224
   Silicon            0.04936     0.002150       60.32
   Sodium            0.007785     0.004835       111.1
   Sulfur           0.0002900    0.0002609       8.360
   Titanium          0.001856     0.001856       88.81


          Step #    69             Xi = 0.0067

          Temperature = 100.0 C    Pressure =  1.013 bars
          pH =  9.244              log fO2 =  -55.872
          Eh =  -0.4994 volts      pe =  -6.7455
          Ionic strength      =    0.012752 molal
          Charge imbalance    =   -0.011052 eq/kg (-50.45% error)
          Activity of water   =    0.999931
          Solvent mass        =     0.99953 kg
          Solution mass       =      1.0008 kg
          Mineral mass        =   0.0066706 kg
          Solution density    =    0.955    g/cm3
          Solution viscosity  =    0.003    poise
          Chlorinity          =    0.001951 molal
          Dissolved solids    =        1244 mg/kg sol'n
          Hardness            =        0.64 mg/kg sol'n as CaCO3
            carbonate         =        0.64 mg/kg sol'n as CaCO3
            non-carbonate     =        0.00 mg/kg sol'n as CaCO3
          Carbonate alkalinity=      587.88 mg/kg sol'n as CaCO3
          Water type          =    Na-HCO3
          Bulk volume         =    1.05e+03 cm3
          Fluid volume        =    1.05e+03 cm3
          Mineral volume      =        2.37 cm3
          Inert volume        =        0.00 cm3
          Porosity            =        99.8 %
          Permeability        =        91.3 cm2
          Mass reacted        =        6.69 g

                          moles          moles         grams          cm3      rxn rate
  Reactants             remaining       reacted       reacted       reacted  (mol/kg sec)
 ------------------------------------------------------------------------------------------
   Al2O3                   0.8580      0.005774        0.5887          --            --  
   CaO                      1.392      0.009366        0.5252          --            --  
   Cr2O3                0.0006540     4.402e-06     0.0006690          --            --  
   FeO(ox)                  3.001       0.02020         1.451          --            --  
   K2O(ox)                 0.1171     0.0007884       0.07426          --            --  
   MgO                     0.5623      0.003785        0.1525          --            --  
   MnO                    0.06726     0.0004527       0.03211          --            --  
   Na2O(ox)                0.6367      0.004285        0.2656          --            --  
   P2O5                    0.1800      0.001211        0.1719          --            --  
   SiO2                     8.075       0.05435         3.266          --            --  
   TiO2                    0.3036      0.002044        0.1632          --            --  

  Minerals in system     moles      log moles      grams        volume (cm3)
 ----------------------------------------------------------------------------
   Andradite            0.0007033     -3.153         0.3574         0.09272
   Annite                0.001350     -2.870         0.6909          0.2083
   Chromite             4.402e-06     -5.356      0.0009853       0.0001937
   Hydroxylapatite      0.0008053     -3.094         0.4045          0.1526
   Mesolite              0.004809     -2.318          1.865          0.8233
   Minnesotaite          0.004718     -2.326          2.236          0.6977
   Nontronite-Ca        0.0004514     -3.345         0.1915         0.05918
   Quartz                0.005335     -2.273         0.3205          0.1210
   Saponite-Ca           0.001448     -2.839         0.5583          0.1965
   Tephroite            0.0002263     -3.645        0.04571         0.01725
                                               _____________   _____________
          (total)                                     6.671           2.369 

  Aqueous species       molality    mg/kg sol'n    act. coef.     log act.
 ---------------------------------------------------------------------------
   HCO3-                 0.008210         500.3      0.8749       -2.1437
   Na+                   0.005206         119.5      0.8749       -2.3416
   Ti(OH)4(aq)           0.002045         236.7      1.0000       -2.6894
   Cl-                   0.001948         68.99      0.8708       -2.7704
   CO3--                 0.001763         105.7      0.5887       -2.9837
   HSiO3-                0.001377         106.0      0.8749       -2.9191
   OH-                   0.001116         18.95      0.8729       -3.0116
   SiO2(aq)             0.0008352         50.12      1.0000       -3.0782
   HS-                  0.0002756         9.104      0.8729       -3.6188
   K+                   0.0002271         8.869      0.8708       -3.7038
   NaHSiO3(aq)          9.878e-05         9.874      1.0000       -4.0053
   NaHCO3(aq)           1.270e-05         1.066      1.0000       -4.8960
   CO2(aq)              1.002e-05        0.4405      1.0000       -4.9990
   SO4--                8.489e-06        0.8145      0.5835       -5.3051
   HPO4--               6.682e-06        0.6405      0.5835       -5.4091
   CaCO3(aq)            5.642e-06        0.5640      1.0000       -5.2485
   S--                  5.615e-06        0.1798      0.5938       -5.4770
   NaCl(aq)             2.600e-06        0.1518      1.0000       -5.5850
   AlO2-                2.281e-06        0.1344      0.8749       -5.6999
   NaCO3-               1.472e-06        0.1220      0.8749       -5.8902
   NaOH(aq)             1.040e-06       0.04156      1.0000       -5.9828
   Ca++                 6.830e-07       0.02734      0.6036       -6.3848
   Formate              6.209e-07       0.02792      0.8729       -6.2660
   H2S(aq)              4.172e-07       0.01420      1.0000       -6.3796
   Methane(aq)          3.881e-07      0.006219      1.0000       -6.4110
   H2(aq)               2.059e-07     0.0004145      1.0000       -6.6864
   CaHCO3+              8.864e-08      0.008950      0.8749       -7.1104
   H2PO4-               4.932e-08      0.004778      0.8749       -7.3650
   KCl(aq)              3.997e-08      0.002976      1.0000       -7.3983
   PO4---               1.930e-08      0.001831      0.2971       -8.2415
   KSO4-                1.753e-08      0.002366      0.8749       -7.8143
    (only species > 1e-8 molal listed)

  Mineral saturation states
                     log Q/K                          log Q/K
 ----------------------------------------------------------------
   Nontronite-Ca      0.0000 sat    Analcime          -1.0912     
   Saponite-Ca        0.0000 sat    Cronstedtite-7A   -1.1370     
   Hydroxylapatite    0.0000 sat    Monohydrocalcite  -1.2669     
   Andradite          0.0000 sat    Alabandite        -1.2826     
   Quartz             0.0000 sat    Nontronite-H      -1.3159     
   Minnesotaite       0.0000 sat    Saponite-H        -1.3177     
   Annite             0.0000 sat    Troilite          -1.3636     
   Mesolite           0.0000 sat    Pyrrhotite        -1.4432     
   Chromite           0.0000 sat    Diaspore          -1.5909     
   Tephroite          0.0000 sat    Hedenbergite      -1.5920     
   Pyrite            -0.0000        Dolomite-ord      -1.7785     
   Saponite-Na       -0.0254        Dolomite          -1.7792     
   Nontronite-Na     -0.0254        Scolecite         -1.7830     
   Calcite           -0.0592        Wollastonite      -1.8074     
   Rhodochrosite     -0.1035        Albite_high       -1.8488     
   Celadonite        -0.1169        Mn(OH)2(am)       -1.8654     
   Rhodonite         -0.1217        Boehmite          -1.8857     
   Tridymite         -0.1718        Pseudowollastoni  -1.9417     
   Maximum_Microcli  -0.1881        Fayalite          -2.1574     
   K-Feldspar        -0.2009        Eskolaite         -2.2368     
   Aragonite         -0.2028        Whitlockite       -2.2477     
   Chalcedony        -0.2167        Mordenite         -2.2535     
   Nontronite-K      -0.2961        Enstatite         -2.3017     
   Saponite-K        -0.2966        Chrysotile        -2.3542     
   Nontronite-Mg     -0.3742        Gibbsite          -2.3594     
   Saponite-Mg       -0.3807        Smectite-low-Fe-  -2.3725     
   Cristobalite(alp  -0.4177        C                 -2.3889     
   Talc              -0.4359        Montmor-Na        -2.5391     
   Ice               -0.4670        Jadeite           -2.5559     
   Hematite          -0.5820        Montmor-Ca        -2.5673     
   Magnetite         -0.6576        FeO               -2.5758     
   Coesite           -0.6584        Siderite          -2.6678     
   Stilbite          -0.6884        Kalsilite         -2.6995     
   Cristobalite(bet  -0.7199        Smectite-high-Fe  -2.7306     
   Tremolite         -0.7373        Epidote           -2.7919     
   Diopside          -0.8918        Montmor-K         -2.7922     
   SiO2(am)          -0.8939        Epidote-ord       -2.7973     
   Albite_low        -0.9177        Dolomite-dis      -2.8918     
   Albite            -0.9177        Montmor-Mg        -2.8924     
   Greenalite        -0.9458        Prehnite          -2.9142     
   Goethite          -0.9804        Muscovite         -2.9712     
   Phlogopite        -0.9948        Magnesite         -2.9874     
   Sanidine_high     -0.9969        Wustite           -2.9963     
   Ferrosilite       -1.0342     
    (only minerals with log Q/K > -3 listed)

                         partial
  Gases               press. (bar)     fugacity     fug. coef.    log fug.
 ---------------------------------------------------------------------------
   H2O(g)                  0.8459        0.8334        0.9852     -0.0791
   CO2(g)               0.0009358     0.0009336        0.9976     -3.0298
   CH4(g)               0.0004441     0.0004438        0.9993     -3.3528
   H2(g)                0.0002576     0.0002578         1.001     -3.5888
   H2S(g)               1.249e-05     1.244e-05        0.9961     -4.9051
   CO(g)                6.598e-11     6.598e-11         1.000*   -10.1806
   HCl(g)               2.813e-16     2.813e-16         1.000*   -15.5509
   SO2(g)               6.442e-21     6.395e-21        0.9928    -20.1941
   C2H4(g)              7.685e-23     7.685e-23         1.000*   -22.1143
   S2(g)                5.199e-23     5.199e-23         1.000*   -22.2841
   Na(g)                8.244e-43     8.244e-43         1.000*   -42.0839
   K(g)                 4.394e-45     4.394e-45         1.000*   -44.3572
   Cl2(g)               4.286e-55     4.286e-55         1.000*   -54.3680
   O2(g)                1.343e-56     1.342e-56        0.9999    -55.8721
   Mg(g)                5.162e-73     5.162e-73         1.000*   -72.2871
   Ca(g)                6.606e-89     6.606e-89         1.000*   -88.1801
   C(g)                 1.721e-95     1.721e-95         1.000*   -94.7641
   Al(g)               6.365e-110    6.365e-110         1.000*  -109.1962
   Si(g)               5.150e-118    5.150e-118         1.000*  -117.2882
    *no data, gas taken to be ideal

                                  In fluid              Sorbed            Kd
  Original basis total moles   moles     mg/kg      moles     mg/kg      L/kg
 -------------------------------------------------------------------------------
   H2O                 55.6       55.5  9.99e+05
   Al+++             0.0115   2.29e-06    0.0616
   Ca++             0.00962   6.41e-06     0.257
   Cl-              0.00195    0.00195      69.1
   CrO4--          8.80e-06   1.30e-26  1.51e-21
   Fe++              0.0205   9.03e-12  5.04e-07
   H+                -0.108   -0.00408     -4.11
   HCO3-             0.0100     0.0100      610.
   HPO4--           0.00242   6.75e-06     0.647
   K+               0.00158   0.000227      8.87
   Mg++             0.00434   1.67e-09  4.06e-05
   Mn++            0.000453   8.60e-09  0.000472
   Na+              0.00857    0.00532      122.
   O2(aq)          6.53e-06  -0.000564     -18.0
   SO4--           0.000290   0.000290      27.8
   SiO2(aq)          0.0543    0.00231      139.
   Ti(OH)4(aq)      0.00204    0.00204      237.

  Elemental composition               In fluid                  Sorbed
                  total moles     moles       mg/kg        moles       mg/kg
 -------------------------------------------------------------------------------
   Aluminum           0.01155    2.286e-06     0.06163
   Calcium           0.009616    6.412e-06      0.2568
   Carbon             0.01000      0.01000       120.0
   Chlorine          0.001950     0.001950       69.08
   Chromium         8.804e-06    1.300e-26   6.754e-22
   Hydrogen             111.0        111.0   1.118e+05
   Iron               0.02052    9.027e-12   5.037e-07
   Magnesium         0.004345    1.672e-09   4.060e-05
   Manganese        0.0004527    8.604e-09   0.0004723
   Oxygen               55.72        55.53   8.877e+05
   Phosphorus        0.002423    6.747e-06      0.2088
   Potassium         0.001577    0.0002271       8.871
   Silicon            0.05435     0.002310       64.83
   Sodium            0.008571     0.005320       122.2
   Sulfur           0.0002900    0.0002900       9.292
   Titanium          0.002044     0.002044       97.77


          Step #    73             Xi = 0.0075

          Temperature = 100.0 C    Pressure =  1.013 bars
          pH =  9.286              log fO2 =  -55.855
          Eh =  -0.5022 volts      pe =  -6.7833
          Ionic strength      =    0.013337 molal
          Charge imbalance    =   -0.011052 eq/kg (-48.57% error)
          Activity of water   =    0.999931
          Solvent mass        =     0.99947 kg
          Solution mass       =      1.0008 kg
          Mineral mass        =   0.0075330 kg
          Solution density    =    0.955    g/cm3
          Solution viscosity  =    0.003    poise
          Chlorinity          =    0.001951 molal
          Dissolved solids    =        1299 mg/kg sol'n
          Hardness            =        0.56 mg/kg sol'n as CaCO3
            carbonate         =        0.56 mg/kg sol'n as CaCO3
            non-carbonate     =        0.00 mg/kg sol'n as CaCO3
          Carbonate alkalinity=      595.80 mg/kg sol'n as CaCO3
          Water type          =    Na-HCO3
          Bulk volume         =    1.05e+03 cm3
          Fluid volume        =    1.05e+03 cm3
          Mineral volume      =        2.68 cm3
          Inert volume        =        0.00 cm3
          Porosity            =        99.7 %
          Permeability        =        90.4 cm2
          Mass reacted        =        7.55 g

                          moles          moles         grams          cm3      rxn rate
  Reactants             remaining       reacted       reacted       reacted  (mol/kg sec)
 ------------------------------------------------------------------------------------------
   Al2O3                   0.8572      0.006516        0.6644          --            --  
   CaO                      1.390       0.01057        0.5927          --            --  
   Cr2O3                0.0006535     4.967e-06     0.0007550          --            --  
   FeO(ox)                  2.998       0.02279         1.638          --            --  
   K2O(ox)                 0.1170     0.0008897       0.08380          --            --  
   MgO                     0.5619      0.004271        0.1721          --            --  
   MnO                    0.06721     0.0005109       0.03624          --            --  
   Na2O(ox)                0.6362      0.004836        0.2997          --            --  
   P2O5                    0.1798      0.001367        0.1940          --            --  
   SiO2                     8.068       0.06133         3.685          --            --  
   TiO2                    0.3034      0.002306        0.1842          --            --  

  Minerals in system     moles      log moles      grams        volume (cm3)
 ----------------------------------------------------------------------------
   Andradite            0.0008286     -3.082         0.4211          0.1092
   Annite                0.001561     -2.807         0.7988          0.2408
   Chromite             4.967e-06     -5.304       0.001112       0.0002186
   Hydroxylapatite      0.0009085     -3.042         0.4563          0.1722
   Mesolite              0.005443     -2.264          2.111          0.9319
   Minnesotaite          0.005377     -2.269          2.548          0.7950
   Nontronite-Ca        0.0003192     -3.496         0.1354         0.04185
   Quartz                0.006463     -2.190         0.3883          0.1466
   Saponite-Ca          0.0009443     -3.025         0.3641          0.1281
   Saponite-Na          0.0006659     -3.177         0.2574         0.09103
   Tephroite            0.0002554     -3.593        0.05159         0.01947
                                               _____________   _____________
          (total)                                     7.533           2.677 

  Aqueous species       molality    mg/kg sol'n    act. coef.     log act.
 ---------------------------------------------------------------------------
   HCO3-                 0.008055         490.8      0.8726       -2.1531
   Na+                   0.005639         129.5      0.8726       -2.3080
   Ti(OH)4(aq)           0.002307         267.1      1.0000       -2.6369
   Cl-                   0.001948         68.98      0.8684       -2.7717
   CO3--                 0.001920         115.1      0.5827       -2.9511
   HSiO3-                0.001521         117.1      0.8726       -2.8770
   OH-                   0.001232         20.93      0.8705       -2.9695
   SiO2(aq)             0.0008352         50.12      1.0000       -3.0782
   HS-                  0.0002734         9.032      0.8705       -3.6233
   K+                   0.0002188         8.545      0.8684       -3.7212
   NaHSiO3(aq)          0.0001176         11.75      1.0000       -3.9297
   NaHCO3(aq)           1.343e-05         1.127      1.0000       -4.8719
   SO4--                1.013e-05        0.9715      0.5774       -5.2331
   CO2(aq)              8.902e-06        0.3913      1.0000       -5.0505
   HPO4--               8.286e-06        0.7943      0.5774       -5.3202
   S--                  6.182e-06        0.1980      0.5880       -5.4395
   CaCO3(aq)            4.979e-06        0.4977      1.0000       -5.3029
   NaCl(aq)             2.801e-06        0.1635      1.0000       -5.5527
   AlO2-                2.380e-06        0.1402      0.8726       -5.6825
   NaCO3-               1.719e-06        0.1424      0.8726       -5.8240
   NaOH(aq)             1.238e-06       0.04946      1.0000       -5.9072
   Formate              5.972e-07       0.02685      0.8705       -6.2841
   Ca++                 5.643e-07       0.02259      0.5981       -6.4718
   H2S(aq)              3.748e-07       0.01276      1.0000       -6.4262
   Methane(aq)          3.184e-07      0.005102      1.0000       -6.4970
   H2(aq)               2.018e-07     0.0004063      1.0000       -6.6950
   CaHCO3+              7.119e-08      0.007187      0.8726       -7.2068
   H2PO4-               5.508e-08      0.005335      0.8726       -7.3182
   KCl(aq)              3.830e-08      0.002852      1.0000       -7.4168
   PO4---               2.672e-08      0.002535      0.2901       -8.1106
   KSO4-                1.993e-08      0.002691      0.8726       -7.7596
    (only species > 1e-8 molal listed)

  Mineral saturation states
                     log Q/K                          log Q/K
 ----------------------------------------------------------------
   Nontronite-Ca      0.0000 sat    Ferrosilite       -1.0342     
   Hydroxylapatite    0.0000 sat    Analcime          -1.0424     
   Saponite-Ca        0.0000 sat    Cronstedtite-7A   -1.1284     
   Mesolite           0.0000 sat    Nontronite-H      -1.3154     
   Annite             0.0000 sat    Saponite-H        -1.3172     
   Saponite-Na        0.0000 sat    Monohydrocalcite  -1.3212     
   Chromite           0.0000 sat    Alabandite        -1.3292     
   Quartz             0.0000 sat    Troilite          -1.4102     
   Andradite          0.0000 sat    Pyrrhotite        -1.4898     
   Minnesotaite       0.0000 sat    Hedenbergite      -1.5948     
   Tephroite          0.0000 sat    Diaspore          -1.6156     
   Nontronite-Na     -0.0000 sat    Albite_high       -1.7979     
   Pyrite            -0.0846        Wollastonite      -1.8103     
   Calcite           -0.1136        Scolecite         -1.8353     
   Celadonite        -0.1140        Mn(OH)2(am)       -1.8654     
   Rhodonite         -0.1217        Dolomite-ord      -1.8815     
   Rhodochrosite     -0.1550        Dolomite          -1.8822     
   Tridymite         -0.1718        Boehmite          -1.9104     
   Maximum_Microcli  -0.1881        Pseudowollastoni  -1.9446     
   K-Feldspar        -0.2009        Fayalite          -2.1574     
   Chalcedony        -0.2167        Eskolaite         -2.2368     
   Aragonite         -0.2572        Whitlockite       -2.2468     
   Nontronite-K      -0.2874        Mordenite         -2.2503     
   Saponite-K        -0.2879        Enstatite         -2.2988     
   Nontronite-Mg     -0.3732        Chrysotile        -2.3456     
   Saponite-Mg       -0.3797        Smectite-low-Fe-  -2.3839     
   Cristobalite(alp  -0.4177        Gibbsite          -2.3842     
   Talc              -0.4273        C                 -2.4577     
   Ice               -0.4670        Jadeite           -2.5050     
   Hematite          -0.5733        Montmor-Na        -2.5545     
   Magnetite         -0.6490        FeO               -2.5758     
   Coesite           -0.6584        Montmor-Ca        -2.6082     
   Cristobalite(bet  -0.7199        Kalsilite         -2.6995     
   Tremolite         -0.7287        Siderite          -2.7192     
   Stilbite          -0.7348        Smectite-high-Fe  -2.7449     
   Albite_low        -0.8668        Montmor-K         -2.8244     
   Albite            -0.8668        Epidote           -2.8428     
   Diopside          -0.8918        Epidote-ord       -2.8482     
   SiO2(am)          -0.8939        Montmor-Mg        -2.9323     
   Greenalite        -0.9458        Prehnite          -2.9694     
   Goethite          -0.9761        Dolomite-dis      -2.9948     
   Phlogopite        -0.9862        Wustite           -2.9958     
   Sanidine_high     -0.9969     
    (only minerals with log Q/K > -3 listed)

                         partial
  Gases               press. (bar)     fugacity     fug. coef.    log fug.
 ---------------------------------------------------------------------------
   H2O(g)                  0.8459        0.8334        0.9852     -0.0791
   CO2(g)               0.0008313     0.0008293        0.9976     -3.0813
   CH4(g)               0.0003643     0.0003641        0.9993     -3.4388
   H2(g)                0.0002525     0.0002527         1.001     -3.5974
   H2S(g)               1.122e-05     1.118e-05        0.9961     -4.9517
   CO(g)                5.745e-11     5.745e-11         1.000*   -10.2407
   HCl(g)               2.546e-16     2.546e-16         1.000*   -15.5942
   SO2(g)               6.142e-21     6.098e-21        0.9928    -20.2148
   C2H4(g)              5.382e-23     5.382e-23         1.000*   -22.2691
   S2(g)                4.365e-23     4.365e-23         1.000*   -22.3600
   Na(g)                9.714e-43     9.714e-43         1.000*   -42.0126
   K(g)                 4.605e-45     4.605e-45         1.000*   -44.3368
   Cl2(g)               3.582e-55     3.582e-55         1.000*   -54.4459
   O2(g)                1.397e-56     1.397e-56        0.9999    -55.8548
   Mg(g)                5.095e-73     5.095e-73         1.000*   -72.2929
   Ca(g)                6.433e-89     6.433e-89         1.000*   -88.1916
   C(g)                 1.469e-95     1.469e-95         1.000*   -94.8329
   Al(g)               5.836e-110    5.836e-110         1.000*  -109.2339
   Si(g)               4.949e-118    4.949e-118         1.000*  -117.3055
    *no data, gas taken to be ideal

                                  In fluid              Sorbed            Kd
  Original basis total moles   moles     mg/kg      moles     mg/kg      L/kg
 -------------------------------------------------------------------------------
   H2O                 55.6       55.5  9.99e+05
   Al+++             0.0130   2.39e-06    0.0643
   Ca++              0.0108   5.61e-06     0.225
   Cl-              0.00195    0.00195      69.1
   CrO4--          9.93e-06   1.07e-26  1.24e-21
   Fe++              0.0231   7.51e-12  4.19e-07
   H+                -0.122   -0.00452     -4.56
   HCO3-             0.0100     0.0100      610.
   HPO4--           0.00273   8.36e-06     0.802
   K+               0.00178   0.000219      8.55
   Mg++             0.00483   1.46e-09  3.55e-05
   Mn++            0.000511   7.16e-09  0.000393
   Na+              0.00967    0.00577      133.
   O2(aq)          5.68e-06  -0.000561     -17.9
   SO4--           0.000290   0.000290      27.8
   SiO2(aq)          0.0613    0.00247      148.
   Ti(OH)4(aq)      0.00231    0.00231      267.

  Elemental composition               In fluid                  Sorbed
                  total moles     moles       mg/kg        moles       mg/kg
 -------------------------------------------------------------------------------
   Aluminum           0.01303    2.385e-06     0.06431
   Calcium            0.01082    5.612e-06      0.2248
   Carbon             0.01000      0.01000       120.0
   Chlorine          0.001950     0.001950       69.08
   Chromium         9.934e-06    1.070e-26   5.562e-22
   Hydrogen             111.0        111.0   1.118e+05
   Iron               0.02311    7.506e-12   4.189e-07
   Magnesium         0.004831    1.460e-09   3.546e-05
   Manganese        0.0005109    7.157e-09   0.0003929
   Oxygen               55.74        55.53   8.877e+05
   Phosphorus        0.002734    8.363e-06      0.2588
   Potassium         0.001779    0.0002188       8.547
   Silicon            0.06133     0.002473       69.39
   Sodium            0.009672     0.005772       132.6
   Sulfur           0.0002900    0.0002900       9.292
   Titanium          0.002306     0.002306       110.3


          Step #    75             Xi = 0.0080

          Temperature = 100.0 C    Pressure =  1.013 bars
          pH =  9.286              log fO2 =  -55.855
          Eh =  -0.5022 volts      pe =  -6.7833
          Ionic strength      =    0.013338 molal
          Charge imbalance    =   -0.011052 eq/kg (-48.57% error)
          Activity of water   =    0.999931
          Solvent mass        =     0.99944 kg
          Solution mass       =      1.0008 kg
          Mineral mass        =   0.0079864 kg
          Solution density    =    0.955    g/cm3
          Solution viscosity  =    0.003    poise
          Chlorinity          =    0.001951 molal
          Dissolved solids    =        1315 mg/kg sol'n
          Hardness            =        0.56 mg/kg sol'n as CaCO3
            carbonate         =        0.56 mg/kg sol'n as CaCO3
            non-carbonate     =        0.00 mg/kg sol'n as CaCO3
          Carbonate alkalinity=      595.81 mg/kg sol'n as CaCO3
          Water type          =    Na-HCO3
          Bulk volume         =    1.05e+03 cm3
          Fluid volume        =    1.05e+03 cm3
          Mineral volume      =        2.84 cm3
          Inert volume        =        0.00 cm3
          Porosity            =        99.7 %
          Permeability        =        89.9 cm2
          Mass reacted        =        7.99 g

                          moles          moles         grams          cm3      rxn rate
  Reactants             remaining       reacted       reacted       reacted  (mol/kg sec)
 ------------------------------------------------------------------------------------------
   Al2O3                   0.8568      0.006896        0.7031          --            --  
   CaO                      1.390       0.01118        0.6272          --            --  
   Cr2O3                0.0006532     5.257e-06     0.0007990          --            --  
   FeO(ox)                  2.997       0.02412         1.733          --            --  
   K2O(ox)                 0.1170     0.0009415       0.08869          --            --  
   MgO                     0.5616      0.004520        0.1822          --            --  
   MnO                    0.06718     0.0005406       0.03835          --            --  
   Na2O(ox)                0.6359      0.005118        0.3172          --            --  
   P2O5                    0.1797      0.001447        0.2053          --            --  
   SiO2                     8.065       0.06491         3.900          --            --  
   TiO2                    0.3033      0.002441        0.1950          --            --  

  Minerals in system     moles      log moles      grams        volume (cm3)
 ----------------------------------------------------------------------------
   Andradite            0.0009301     -3.031         0.4726          0.1226
   Annite                0.001664     -2.779         0.8519          0.2568
   Chromite             5.257e-06     -5.279       0.001177       0.0002314
   Hydroxylapatite      0.0009616     -3.017         0.4830          0.1823
   Mesolite              0.005776     -2.238          2.240          0.9889
   Minnesotaite          0.005716     -2.243          2.709          0.8451
   Nontronite-Ca        0.0002177     -3.662        0.09238         0.02854
   Quartz                0.007118     -2.148         0.4277          0.1615
   Saponite-Na           0.001693     -2.771         0.6544          0.2315
   Tephroite            0.0002703     -3.568        0.05459         0.02060
                                               _____________   _____________
          (total)                                     7.986           2.838 

  Aqueous species       molality    mg/kg sol'n    act. coef.     log act.
 ---------------------------------------------------------------------------
   HCO3-                 0.008055         490.8      0.8726       -2.1531
   Na+                   0.005639         129.5      0.8726       -2.3080
   Ti(OH)4(aq)           0.002442         282.7      1.0000       -2.6123
   Cl-                   0.001948         68.98      0.8684       -2.7716
   CO3--                 0.001920         115.1      0.5827       -2.9511
   HSiO3-                0.001521         117.1      0.8726       -2.8770
   OH-                   0.001232         20.93      0.8705       -2.9695
   SiO2(aq)             0.0008352         50.12      1.0000       -3.0782
   HS-                  0.0002735         9.032      0.8705       -3.6233
   K+                   0.0002188         8.545      0.8684       -3.7212
   NaHSiO3(aq)          0.0001176         11.75      1.0000       -3.9297
   NaHCO3(aq)           1.343e-05         1.127      1.0000       -4.8719
   SO4--                1.013e-05        0.9715      0.5774       -5.2331
   CO2(aq)              8.903e-06        0.3913      1.0000       -5.0505
   HPO4--               8.286e-06        0.7942      0.5774       -5.3202
   S--                  6.182e-06        0.1980      0.5880       -5.4395
   CaCO3(aq)            4.979e-06        0.4977      1.0000       -5.3029
   NaCl(aq)             2.801e-06        0.1635      1.0000       -5.5526
   AlO2-                2.380e-06        0.1402      0.8726       -5.6825
   NaCO3-               1.719e-06        0.1425      0.8726       -5.8240
   NaOH(aq)             1.238e-06       0.04946      1.0000       -5.9072
   Formate              5.972e-07       0.02685      0.8705       -6.2841
   Ca++                 5.643e-07       0.02259      0.5981       -6.4718
   H2S(aq)              3.748e-07       0.01276      1.0000       -6.4262
   Methane(aq)          3.184e-07      0.005102      1.0000       -6.4970
   H2(aq)               2.018e-07     0.0004063      1.0000       -6.6950
   CaHCO3+              7.119e-08      0.007187      0.8726       -7.2068
   H2PO4-               5.508e-08      0.005335      0.8726       -7.3182
   KCl(aq)              3.830e-08      0.002852      1.0000       -7.4168
   PO4---               2.672e-08      0.002535      0.2901       -8.1106
   KSO4-                1.993e-08      0.002691      0.8726       -7.7596
    (only species > 1e-8 molal listed)

  Mineral saturation states
                     log Q/K                          log Q/K
 ----------------------------------------------------------------
   Nontronite-Na      0.0000 sat    Ferrosilite       -1.0342     
   Quartz             0.0000 sat    Analcime          -1.0424     
   Andradite          0.0000 sat    Cronstedtite-7A   -1.1284     
   Mesolite           0.0000 sat    Nontronite-H      -1.3154     
   Annite             0.0000 sat    Saponite-H        -1.3172     
   Saponite-Na        0.0000 sat    Monohydrocalcite  -1.3212     
   Chromite           0.0000 sat    Alabandite        -1.3292     
   Hydroxylapatite    0.0000 sat    Troilite          -1.4101     
   Tephroite          0.0000 sat    Pyrrhotite        -1.4897     
   Minnesotaite       0.0000 sat    Hedenbergite      -1.5948     
   Nontronite-Ca      0.0000 sat    Diaspore          -1.6156     
   Saponite-Ca       -0.0000 sat    Albite_high       -1.7979     
   Pyrite            -0.0846        Wollastonite      -1.8103     
   Calcite           -0.1136        Scolecite         -1.8353     
   Celadonite        -0.1140        Mn(OH)2(am)       -1.8654     
   Rhodonite         -0.1217        Dolomite-ord      -1.8814     
   Rhodochrosite     -0.1550        Dolomite          -1.8821     
   Tridymite         -0.1718        Boehmite          -1.9104     
   Maximum_Microcli  -0.1881        Pseudowollastoni  -1.9446     
   K-Feldspar        -0.2009        Fayalite          -2.1574     
   Chalcedony        -0.2167        Eskolaite         -2.2368     
   Aragonite         -0.2572        Whitlockite       -2.2468     
   Nontronite-K      -0.2874        Mordenite         -2.2503     
   Saponite-K        -0.2879        Enstatite         -2.2988     
   Nontronite-Mg     -0.3732        Chrysotile        -2.3456     
   Saponite-Mg       -0.3797        Smectite-low-Fe-  -2.3839     
   Cristobalite(alp  -0.4177        Gibbsite          -2.3842     
   Talc              -0.4273        C                 -2.4577     
   Ice               -0.4670        Jadeite           -2.5050     
   Hematite          -0.5733        Montmor-Na        -2.5545     
   Magnetite         -0.6490        FeO               -2.5758     
   Coesite           -0.6584        Montmor-Ca        -2.6082     
   Cristobalite(bet  -0.7199        Kalsilite         -2.6995     
   Tremolite         -0.7287        Siderite          -2.7192     
   Stilbite          -0.7348        Smectite-high-Fe  -2.7449     
   Albite_low        -0.8668        Montmor-K         -2.8244     
   Albite            -0.8668        Epidote           -2.8428     
   Diopside          -0.8918        Epidote-ord       -2.8482     
   SiO2(am)          -0.8939        Montmor-Mg        -2.9323     
   Greenalite        -0.9458        Prehnite          -2.9694     
   Goethite          -0.9761        Dolomite-dis      -2.9947     
   Phlogopite        -0.9862        Wustite           -2.9958     
   Sanidine_high     -0.9969     
    (only minerals with log Q/K > -3 listed)

                         partial
  Gases               press. (bar)     fugacity     fug. coef.    log fug.
 ---------------------------------------------------------------------------
   H2O(g)                  0.8459        0.8334        0.9852     -0.0791
   CO2(g)               0.0008313     0.0008293        0.9976     -3.0813
   CH4(g)               0.0003643     0.0003641        0.9993     -3.4388
   H2(g)                0.0002525     0.0002527         1.001     -3.5974
   H2S(g)               1.122e-05     1.118e-05        0.9961     -4.9517
   CO(g)                5.746e-11     5.746e-11         1.000*   -10.2407
   HCl(g)               2.546e-16     2.546e-16         1.000*   -15.5941
   SO2(g)               6.142e-21     6.098e-21        0.9928    -20.2148
   C2H4(g)              5.382e-23     5.382e-23         1.000*   -22.2690
   S2(g)                4.366e-23     4.366e-23         1.000*   -22.3599
   Na(g)                9.714e-43     9.714e-43         1.000*   -42.0126
   K(g)                 4.605e-45     4.605e-45         1.000*   -44.3368
   Cl2(g)               3.582e-55     3.582e-55         1.000*   -54.4459
   O2(g)                1.397e-56     1.397e-56        0.9999    -55.8548
   Mg(g)                5.095e-73     5.095e-73         1.000*   -72.2929
   Ca(g)                6.433e-89     6.433e-89         1.000*   -88.1916
   C(g)                 1.469e-95     1.469e-95         1.000*   -94.8329
   Al(g)               5.836e-110    5.836e-110         1.000*  -109.2339
   Si(g)               4.949e-118    4.949e-118         1.000*  -117.3055
    *no data, gas taken to be ideal

                                  In fluid              Sorbed            Kd
  Original basis total moles   moles     mg/kg      moles     mg/kg      L/kg
 -------------------------------------------------------------------------------
   H2O                 55.6       55.5  9.99e+05
   Al+++             0.0138   2.39e-06    0.0643
   Ca++              0.0114   5.61e-06     0.225
   Cl-              0.00195    0.00195      69.1
   CrO4--          1.05e-05   1.07e-26  1.24e-21
   Fe++              0.0244   7.51e-12  4.19e-07
   H+                -0.129   -0.00452     -4.56
   HCO3-             0.0100     0.0100      610.
   HPO4--           0.00289   8.36e-06     0.802
   K+               0.00188   0.000219      8.55
   Mg++             0.00508   1.46e-09  3.55e-05
   Mn++            0.000541   7.16e-09  0.000393
   Na+               0.0102    0.00577      133.
   O2(aq)          5.25e-06  -0.000561     -17.9
   SO4--           0.000290   0.000290      27.8
   SiO2(aq)          0.0649    0.00247      148.
   Ti(OH)4(aq)      0.00244    0.00244      283.

  Elemental composition               In fluid                  Sorbed
                  total moles     moles       mg/kg        moles       mg/kg
 -------------------------------------------------------------------------------
   Aluminum           0.01379    2.385e-06     0.06430
   Calcium            0.01143    5.612e-06      0.2248
   Carbon             0.01000      0.01000       120.0
   Chlorine          0.001950     0.001950       69.08
   Chromium         1.051e-05    1.070e-26   5.562e-22
   Hydrogen             111.0        111.0   1.118e+05
   Iron               0.02444    7.506e-12   4.189e-07
   Magnesium         0.005080    1.460e-09   3.546e-05
   Manganese        0.0005406    7.156e-09   0.0003929
   Oxygen               55.75        55.53   8.877e+05
   Phosphorus        0.002893    8.363e-06      0.2588
   Potassium         0.001883    0.0002188       8.547
   Silicon            0.06491     0.002472       69.39
   Sodium             0.01024     0.005772       132.6
   Sulfur           0.0002900    0.0002900       9.292
   Titanium          0.002441     0.002441       116.8


          Step #    76             Xi = 0.0081

          Temperature = 100.0 C    Pressure =  1.013 bars
          pH =  9.288              log fO2 =  -55.857
          Eh =  -0.5024 volts      pe =  -6.7859
          Ionic strength      =    0.013370 molal
          Charge imbalance    =   -0.011052 eq/kg (-48.47% error)
          Activity of water   =    0.999931
          Solvent mass        =     0.99944 kg
          Solution mass       =      1.0008 kg
          Mineral mass        =   0.0081136 kg
          Solution density    =    0.955    g/cm3
          Solution viscosity  =    0.003    poise
          Chlorinity          =    0.001951 molal
          Dissolved solids    =        1320 mg/kg sol'n
          Hardness            =        0.56 mg/kg sol'n as CaCO3
            carbonate         =        0.56 mg/kg sol'n as CaCO3
            non-carbonate     =        0.00 mg/kg sol'n as CaCO3
          Carbonate alkalinity=      596.25 mg/kg sol'n as CaCO3
          Water type          =    Na-HCO3
          Bulk volume         =    1.05e+03 cm3
          Fluid volume        =    1.05e+03 cm3
          Mineral volume      =        2.88 cm3
          Inert volume        =        0.00 cm3
          Porosity            =        99.7 %
          Permeability        =        89.8 cm2
          Mass reacted        =        8.12 g

                          moles          moles         grams          cm3      rxn rate
  Reactants             remaining       reacted       reacted       reacted  (mol/kg sec)
 ------------------------------------------------------------------------------------------
   Al2O3                   0.8567      0.007003        0.7141          --            --  
   CaO                      1.390       0.01136        0.6370          --            --  
   Cr2O3                0.0006531     5.339e-06     0.0008115          --            --  
   FeO(ox)                  2.997       0.02450         1.760          --            --  
   K2O(ox)                 0.1170     0.0009562       0.09007          --            --  
   MgO                     0.5615      0.004590        0.1850          --            --  
   MnO                    0.06717     0.0005491       0.03895          --            --  
   Na2O(ox)                0.6358      0.005198        0.3221          --            --  
   P2O5                    0.1797      0.001469        0.2085          --            --  
   SiO2                     8.064       0.06592         3.961          --            --  
   TiO2                    0.3032      0.002479        0.1980          --            --  

  Minerals in system     moles      log moles      grams        volume (cm3)
 ----------------------------------------------------------------------------
   Andradite            0.0009547     -3.020         0.4852          0.1259
   Annite                0.001694     -2.771         0.8671          0.2614
   Chromite             5.339e-06     -5.273       0.001195       0.0002350
   Hydroxylapatite      0.0009766     -3.010         0.4906          0.1851
   Mesolite              0.005869     -2.231          2.276           1.005
   Minnesotaite          0.005811     -2.236          2.754          0.8593
   Nontronite-Na        0.0001931     -3.714        0.08213         0.02552
   Quartz                0.007295     -2.137         0.4383          0.1655
   Saponite-Na           0.001717     -2.765         0.6635          0.2347
   Tephroite            0.0002745     -3.561        0.05544         0.02092
                                               _____________   _____________
          (total)                                     8.114           2.883 

  Aqueous species       molality    mg/kg sol'n    act. coef.     log act.
 ---------------------------------------------------------------------------
   HCO3-                 0.008046         490.3      0.8725       -2.1536
   Na+                   0.005663         130.0      0.8725       -2.3062
   Ti(OH)4(aq)           0.002480         287.1      1.0000       -2.6055
   Cl-                   0.001948         68.98      0.8683       -2.7717
   CO3--                 0.001929         115.6      0.5824       -2.9494
   HSiO3-                0.001529         117.7      0.8725       -2.8748
   OH-                   0.001239         21.04      0.8704       -2.9673
   SiO2(aq)             0.0008352         50.12      1.0000       -3.0782
   HS-                  0.0002734         9.032      0.8704       -3.6234
   K+                   0.0002185         8.531      0.8683       -3.7219
   NaHSiO3(aq)          0.0001187         11.86      1.0000       -3.9257
   NaHCO3(aq)           1.347e-05         1.130      1.0000       -4.8706
   SO4--                1.010e-05        0.9694      0.5771       -5.2343
   CO2(aq)              8.846e-06        0.3888      1.0000       -5.0532
   HPO4--               8.368e-06        0.8021      0.5771       -5.3162
   S--                  6.216e-06        0.1991      0.5877       -5.4374
   CaCO3(aq)            4.950e-06        0.4948      1.0000       -5.3054
   NaCl(aq)             2.812e-06        0.1641      1.0000       -5.5509
   AlO2-                2.385e-06        0.1405      0.8725       -5.6818
   NaCO3-               1.733e-06        0.1436      0.8725       -5.8205
   NaOH(aq)             1.250e-06       0.04992      1.0000       -5.9032
   Formate              5.977e-07       0.02687      0.8704       -6.2838
   Ca++                 5.591e-07       0.02238      0.5978       -6.4760
   H2S(aq)              3.728e-07       0.01269      1.0000       -6.4285
   Methane(aq)          3.189e-07      0.005109      1.0000       -6.4964
   H2(aq)               2.022e-07     0.0004071      1.0000       -6.6942
   CaHCO3+              7.043e-08      0.007110      0.8725       -7.2115
   H2PO4-               5.531e-08      0.005358      0.8725       -7.3164
   KCl(aq)              3.823e-08      0.002846      1.0000       -7.4176
   PO4---               2.715e-08      0.002575      0.2897       -8.1043
   KSO4-                1.984e-08      0.002679      0.8725       -7.7616
    (only species > 1e-8 molal listed)

  Mineral saturation states
                     log Q/K                          log Q/K
 ----------------------------------------------------------------
   Minnesotaite       0.0000 sat    Sanidine_high     -0.9969     
   Annite             0.0000 sat    Ferrosilite       -1.0342     
   Chromite           0.0000 sat    Analcime          -1.0399     
   Tephroite          0.0000 sat    Cronstedtite-7A   -1.1292     
   Mesolite           0.0000 sat    Nontronite-H      -1.3167     
   Saponite-Na        0.0000 sat    Saponite-H        -1.3185     
   Andradite          0.0000 sat    Monohydrocalcite  -1.3237     
   Nontronite-Na      0.0000 sat    Alabandite        -1.3315     
   Hydroxylapatite    0.0000 sat    Troilite          -1.4125     
   Quartz             0.0000 sat    Pyrrhotite        -1.4921     
   Nontronite-Ca     -0.0013        Hedenbergite      -1.5946     
   Saponite-Ca       -0.0013        Diaspore          -1.6171     
   Pyrite            -0.0901        Albite_high       -1.7954     
   Celadonite        -0.1143        Wollastonite      -1.8100     
   Calcite           -0.1161        Scolecite         -1.8380     
   Rhodonite         -0.1217        Mn(OH)2(am)       -1.8654     
   Rhodochrosite     -0.1577        Dolomite-ord      -1.8870     
   Tridymite         -0.1718        Dolomite          -1.8877     
   Maximum_Microcli  -0.1881        Boehmite          -1.9119     
   K-Feldspar        -0.2009        Pseudowollastoni  -1.9443     
   Chalcedony        -0.2167        Fayalite          -2.1574     
   Aragonite         -0.2597        Eskolaite         -2.2368     
   Nontronite-K      -0.2883        Whitlockite       -2.2469     
   Saponite-K        -0.2888        Mordenite         -2.2501     
   Nontronite-Mg     -0.3746        Enstatite         -2.2991     
   Saponite-Mg       -0.3811        Chrysotile        -2.3464     
   Cristobalite(alp  -0.4177        Smectite-low-Fe-  -2.3852     
   Talc              -0.4281        Gibbsite          -2.3856     
   Ice               -0.4670        C                 -2.4587     
   Hematite          -0.5742        Jadeite           -2.5025     
   Magnetite         -0.6498        Montmor-Na        -2.5557     
   Coesite           -0.6584        FeO               -2.5758     
   Cristobalite(bet  -0.7199        Montmor-Ca        -2.6107     
   Tremolite         -0.7295        Kalsilite         -2.6995     
   Stilbite          -0.7371        Siderite          -2.7220     
   Albite_low        -0.8643        Smectite-high-Fe  -2.7465     
   Albite            -0.8643        Montmor-K         -2.8265     
   Diopside          -0.8918        Epidote           -2.8456     
   SiO2(am)          -0.8939        Epidote-ord       -2.8510     
   Greenalite        -0.9458        Montmor-Mg        -2.9349     
   Goethite          -0.9765        Prehnite          -2.9717     
   Phlogopite        -0.9870        Wustite           -2.9959     
    (only minerals with log Q/K > -3 listed)

                         partial
  Gases               press. (bar)     fugacity     fug. coef.    log fug.
 ---------------------------------------------------------------------------
   H2O(g)                  0.8459        0.8334        0.9852     -0.0791
   CO2(g)               0.0008260     0.0008240        0.9976     -3.0840
   CH4(g)               0.0003649     0.0003646        0.9993     -3.4382
   H2(g)                0.0002530     0.0002532         1.001     -3.5966
   H2S(g)               1.116e-05     1.112e-05        0.9961     -4.9540
   CO(g)                5.720e-11     5.720e-11         1.000*   -10.2426
   HCl(g)               2.532e-16     2.532e-16         1.000*   -15.5965
   SO2(g)               6.074e-21     6.030e-21        0.9928    -20.2197
   C2H4(g)              5.376e-23     5.376e-23         1.000*   -22.2695
   S2(g)                4.302e-23     4.302e-23         1.000*   -22.3663
   Na(g)                9.814e-43     9.814e-43         1.000*   -42.0082
   K(g)                 4.625e-45     4.625e-45         1.000*   -44.3349
   Cl2(g)               3.537e-55     3.537e-55         1.000*   -54.4513
   O2(g)                1.392e-56     1.392e-56        0.9999    -55.8565
   Mg(g)                5.101e-73     5.101e-73         1.000*   -72.2923
   Ca(g)                6.450e-89     6.450e-89         1.000*   -88.1905
   C(g)                 1.466e-95     1.466e-95         1.000*   -94.8339
   Al(g)               5.833e-110    5.833e-110         1.000*  -109.2341
   Si(g)               4.968e-118    4.968e-118         1.000*  -117.3038
    *no data, gas taken to be ideal

                                  In fluid              Sorbed            Kd
  Original basis total moles   moles     mg/kg      moles     mg/kg      L/kg
 -------------------------------------------------------------------------------
   H2O                 55.6       55.5  9.99e+05
   Al+++             0.0140   2.39e-06    0.0644
   Ca++              0.0116   5.58e-06     0.223
   Cl-              0.00195    0.00195      69.1
   CrO4--          1.07e-05   1.06e-26  1.23e-21
   Fe++              0.0248   7.43e-12  4.15e-07
   H+                -0.131   -0.00455     -4.58
   HCO3-             0.0100     0.0100      610.
   HPO4--           0.00294   8.45e-06     0.810
   K+               0.00191   0.000218      8.53
   Mg++             0.00515   1.45e-09  3.52e-05
   Mn++            0.000549   7.09e-09  0.000389
   Na+               0.0104    0.00580      133.
   O2(aq)          5.13e-06  -0.000561     -17.9
   SO4--           0.000290   0.000290      27.8
   SiO2(aq)          0.0659    0.00248      149.
   Ti(OH)4(aq)      0.00248    0.00248      287.

  Elemental composition               In fluid                  Sorbed
                  total moles     moles       mg/kg        moles       mg/kg
 -------------------------------------------------------------------------------
   Aluminum           0.01401    2.390e-06     0.06443
   Calcium            0.01161    5.578e-06      0.2234
   Carbon             0.01000      0.01000       120.0
   Chlorine          0.001950     0.001950       69.08
   Chromium         1.068e-05    1.061e-26   5.513e-22
   Hydrogen             111.0        111.0   1.118e+05
   Iron               0.02482    7.432e-12   4.148e-07
   Magnesium         0.005150    1.448e-09   3.516e-05
   Manganese        0.0005491    7.086e-09   0.0003890
   Oxygen               55.75        55.53   8.877e+05
   Phosphorus        0.002938    8.446e-06      0.2614
   Potassium         0.001912    0.0002184       8.533
   Silicon            0.06592     0.002482       69.65
   Sodium             0.01040     0.005797       133.2
   Sulfur           0.0002900    0.0002900       9.292
   Titanium          0.002479     0.002479       118.6


          Step #    82             Xi = 0.0099

          Temperature = 100.0 C    Pressure =  1.013 bars
          pH =  9.398              log fO2 =  -55.940
          Eh =  -0.5121 volts      pe =  -6.9174
          Ionic strength      =    0.015153 molal
          Charge imbalance    =   -0.011052 eq/kg (-43.49% error)
          Activity of water   =    0.999931
          Solvent mass        =     0.99931 kg
          Solution mass       =      1.0008 kg
          Mineral mass        =   0.0099370 kg
          Solution density    =    0.955    g/cm3
          Solution viscosity  =    0.003    poise
          Chlorinity          =    0.001951 molal
          Dissolved solids    =        1464 mg/kg sol'n
          Hardness            =        0.41 mg/kg sol'n as CaCO3
            carbonate         =        0.41 mg/kg sol'n as CaCO3
            non-carbonate     =        0.00 mg/kg sol'n as CaCO3
          Carbonate alkalinity=      619.76 mg/kg sol'n as CaCO3
          Water type          =    Na-HCO3
          Bulk volume         =    1.05e+03 cm3
          Fluid volume        =    1.05e+03 cm3
          Mineral volume      =        3.53 cm3
          Inert volume        =        0.00 cm3
          Porosity            =        99.7 %
          Permeability        =        87.9 cm2
          Mass reacted        =        9.96 g

                          moles          moles         grams          cm3      rxn rate
  Reactants             remaining       reacted       reacted       reacted  (mol/kg sec)
 ------------------------------------------------------------------------------------------
   Al2O3                   0.8551      0.008592        0.8760          --            --  
   CaO                      1.387       0.01394        0.7815          --            --  
   Cr2O3                0.0006519     6.550e-06     0.0009955          --            --  
   FeO(ox)                  2.991       0.03005         2.159          --            --  
   K2O(ox)                 0.1168      0.001173        0.1105          --            --  
   MgO                     0.5605      0.005631        0.2270          --            --  
   MnO                    0.06704     0.0006736       0.04778          --            --  
   Na2O(ox)                0.6346      0.006376        0.3952          --            --  
   P2O5                    0.1794      0.001802        0.2558          --            --  
   SiO2                     8.049       0.08087         4.859          --            --  
   TiO2                    0.3027      0.003041        0.2429          --            --  

  Minerals in system     moles      log moles      grams        volume (cm3)
 ----------------------------------------------------------------------------
   Andradite             0.001152     -2.938         0.5856          0.1519
   Annite                0.002145     -2.669          1.098          0.3310
   Chromite             6.550e-06     -5.184       0.001466       0.0002883
   Hydroxylapatite       0.001197     -2.922         0.6013          0.2269
   Mesolite              0.007214     -2.142          2.797           1.235
   Minnesotaite          0.007209     -2.142          3.416           1.066
   Quartz                0.009509     -2.022         0.5714          0.2157
   Saponite-Na           0.002064     -2.685         0.7976          0.2821
   Tephroite            0.0003368     -3.473        0.06802         0.02567
                                               _____________   _____________
          (total)                                     9.937           3.535 

  Aqueous species       molality    mg/kg sol'n    act. coef.     log act.
 ---------------------------------------------------------------------------
   HCO3-                 0.007581         461.9      0.8660       -2.1827
   Na+                   0.006989         160.5      0.8660       -2.2180
   Ti(OH)4(aq)           0.003043         352.2      1.0000       -2.5167
   CO3--                 0.002396         143.6      0.5656       -2.8679
   HSiO3-                0.001987         153.0      0.8660       -2.7642
   Cl-                   0.001948         68.96      0.8613       -2.7753
   OH-                   0.001610         27.34      0.8637       -2.8567
   SiO2(aq)             0.0008352         50.11      1.0000       -3.0782
   HS-                  0.0002727         9.006      0.8637       -3.6279
   K+                   0.0002016         7.870      0.8613       -3.7604
   NaHSiO3(aq)          0.0001875         18.74      1.0000       -3.7270
   NaHCO3(aq)           1.543e-05         1.295      1.0000       -4.8115
   HPO4--               1.360e-05         1.304      0.5598       -5.1184
   SO4--                9.039e-06        0.8671      0.5598       -5.2958
   S--                  8.162e-06        0.2613      0.5713       -5.3314
   CO2(aq)              6.414e-06        0.2819      1.0000       -5.1929
   CaCO3(aq)            3.707e-06        0.3704      1.0000       -5.4310
   NaCl(aq)             3.418e-06        0.1994      1.0000       -5.4663
   AlO2-                2.625e-06        0.1546      0.8660       -5.6433
   NaCO3-               2.580e-06        0.2138      0.8660       -5.6508
   NaOH(aq)             1.975e-06       0.07887      1.0000       -5.7045
   Formate              6.204e-07       0.02789      0.8637       -6.2710
   Ca++                 3.563e-07       0.01426      0.5822       -6.6831
   Methane(aq)          3.400e-07      0.005447      1.0000       -6.4685
   H2S(aq)              2.860e-07      0.009733      1.0000       -6.5436
   H2(aq)               2.227e-07     0.0004483      1.0000       -6.6523
   H2PO4-               6.813e-08      0.006598      0.8660       -7.2291
   PO4---               5.912e-08      0.005607      0.2706       -7.7960
   CaHCO3+              4.119e-08      0.004158      0.8660       -7.4477
   KCl(aq)              3.470e-08      0.002583      1.0000       -7.4596
   KSO4-                1.588e-08      0.002143      0.8660       -7.8616
    (only species > 1e-8 molal listed)

  Mineral saturation states
                     log Q/K                          log Q/K
 ----------------------------------------------------------------
   Minnesotaite       0.0000 sat    Sanidine_high     -0.9969     
   Mesolite           0.0000 sat    Goethite          -0.9974     
   Andradite          0.0000 sat    Phlogopite        -1.0288     
   Saponite-Na        0.0000 sat    Ferrosilite       -1.0342     
   Annite             0.0000 sat    Cronstedtite-7A   -1.1711     
   Quartz             0.0000 sat    Nontronite-H      -1.3824     
   Chromite           0.0000 sat    Saponite-H        -1.3841     
   Hydroxylapatite    0.0000 sat    Alabandite        -1.4466     
   Tephroite          0.0000 sat    Monohydrocalcite  -1.4493     
   Nontronite-Na     -0.0001        Troilite          -1.5276     
   Saponite-Ca       -0.0646        Hedenbergite      -1.5806     
   Nontronite-Ca     -0.0647        Pyrrhotite        -1.6072     
   Rhodonite         -0.1217        Albite_high       -1.6688     
   Celadonite        -0.1282        Diaspore          -1.6892     
   Tridymite         -0.1718        Wollastonite      -1.7961     
   Maximum_Microcli  -0.1881        Mn(OH)2(am)       -1.8654     
   K-Feldspar        -0.2009        Pseudowollastoni  -1.9304     
   Chalcedony        -0.2167        Scolecite         -1.9683     
   Calcite           -0.2417        Boehmite          -1.9840     
   Rhodochrosite     -0.2974        Fayalite          -2.1574     
   Nontronite-K      -0.3302        Dolomite-ord      -2.1662     
   Saponite-K        -0.3306        Dolomite          -2.1669     
   Pyrite            -0.3621        Eskolaite         -2.2368     
   Aragonite         -0.3853        Mordenite         -2.2421     
   Cristobalite(alp  -0.4177        Whitlockite       -2.2515     
   Nontronite-Mg     -0.4426        Enstatite         -2.3130     
   Saponite-Mg       -0.4490        Jadeite           -2.3759     
   Ice               -0.4670        Chrysotile        -2.3882     
   Talc              -0.4699        Smectite-low-Fe-  -2.4467     
   Hematite          -0.6160        Gibbsite          -2.4578     
   Coesite           -0.6584        C                 -2.5146     
   Magnetite         -0.6917        FeO               -2.5758     
   Cristobalite(bet  -0.7199        Montmor-Na        -2.6151     
   Albite_low        -0.7377        Kalsilite         -2.6995     
   Albite            -0.7377        Montmor-Ca        -2.7334     
   Tremolite         -0.7712        Smectite-high-Fe  -2.8222     
   Stilbite          -0.8527        Siderite          -2.8616     
   Diopside          -0.8918        Montmor-K         -2.9277     
   SiO2(am)          -0.8939        Epidote           -2.9829     
   Analcime          -0.9183        Epidote-ord       -2.9883     
   Greenalite        -0.9458        Wustite           -2.9981     
    (only minerals with log Q/K > -3 listed)

                         partial
  Gases               press. (bar)     fugacity     fug. coef.    log fug.
 ---------------------------------------------------------------------------
   H2O(g)                  0.8459        0.8334        0.9852     -0.0791
   CO2(g)               0.0005989     0.0005975        0.9976     -3.2237
   CH4(g)               0.0003891     0.0003888        0.9993     -3.4103
   H2(g)                0.0002786     0.0002788         1.001     -3.5547
   H2S(g)               8.562e-06     8.529e-06        0.9961     -5.0691
   CO(g)                4.567e-11     4.567e-11         1.000*   -10.3403
   HCl(g)               1.947e-16     1.947e-16         1.000*   -15.7105
   SO2(g)               3.489e-21     3.464e-21        0.9928    -20.4604
   C2H4(g)              5.041e-23     5.041e-23         1.000*   -22.2975
   S2(g)                2.088e-23     2.088e-23         1.000*   -22.6802
   Na(g)                1.628e-42     1.628e-42         1.000*   -41.7885
   K(g)                 5.730e-45     5.730e-45         1.000*   -44.2418
   Cl2(g)               1.899e-55     1.899e-55         1.000*   -54.7214
   O2(g)                1.148e-56     1.147e-56        0.9999    -55.9403
   Mg(g)                5.440e-73     5.440e-73         1.000*   -72.2644
   Ca(g)                7.335e-89     7.335e-89         1.000*   -88.1346
   C(g)                 1.289e-95     1.289e-95         1.000*   -94.8898
   Al(g)               5.709e-110    5.709e-110         1.000*  -109.2434
   Si(g)               6.025e-118    6.025e-118         1.000*  -117.2200
    *no data, gas taken to be ideal

                                  In fluid              Sorbed            Kd
  Original basis total moles   moles     mg/kg      moles     mg/kg      L/kg
 -------------------------------------------------------------------------------
   H2O                 55.6       55.5  9.99e+05
   Al+++             0.0172   2.63e-06    0.0709
   Ca++              0.0142   4.10e-06     0.164
   Cl-              0.00195    0.00195      69.1
   CrO4--          1.31e-05   6.88e-27  7.97e-22
   Fe++              0.0304   4.59e-12  2.56e-07
   H+                -0.161   -0.00592     -5.96
   HCO3-             0.0100     0.0100      610.
   HPO4--           0.00360   1.37e-05      1.32
   K+               0.00235   0.000201      7.87
   Mg++             0.00619   9.62e-10  2.34e-05
   Mn++            0.000674   4.37e-09  0.000240
   Na+               0.0128    0.00720      165.
   O2(aq)          3.31e-06  -0.000563     -18.0
   SO4--           0.000290   0.000290      27.8
   SiO2(aq)          0.0809    0.00301      181.
   Ti(OH)4(aq)      0.00304    0.00304      352.

  Elemental composition               In fluid                  Sorbed
                  total moles     moles       mg/kg        moles       mg/kg
 -------------------------------------------------------------------------------
   Aluminum           0.01718    2.631e-06     0.07094
   Calcium            0.01419    4.102e-06      0.1643
   Carbon             0.01000      0.01000       120.0
   Chlorine          0.001950     0.001950       69.08
   Chromium         1.310e-05    6.876e-27   3.572e-22
   Hydrogen             111.0        111.0   1.118e+05
   Iron               0.03037    4.586e-12   2.559e-07
   Magnesium         0.006191    9.623e-10   2.337e-05
   Manganese        0.0006736    4.369e-09   0.0002398
   Oxygen               55.80        55.52   8.876e+05
   Phosphorus        0.003605    1.372e-05      0.4246
   Potassium         0.002346    0.0002015       7.872
   Silicon            0.08087     0.003008       84.41
   Sodium             0.01275     0.007195       165.3
   Sulfur           0.0002900    0.0002900       9.292
   Titanium          0.003041     0.003041       145.5


          Step #    93             Xi = 0.0519

          Temperature = 100.0 C    Pressure =  1.013 bars
          pH = 10.151              log fO2 =  -58.366
          Eh =  -0.6128 volts      pe =  -8.2766
          Ionic strength      =    0.039320 molal
          Charge imbalance    =   -0.011047 eq/kg (-16.68% error)
          Activity of water   =    0.999931
          Solvent mass        =     0.99656 kg
          Solution mass       =      1.0012 kg
          Mineral mass        =    0.051506 kg
          Solution density    =    0.957    g/cm3
          Solution viscosity  =    0.003    poise
          Chlorinity          =    0.001957 molal
          Dissolved solids    =        4641 mg/kg sol'n
          Hardness            =        0.06 mg/kg sol'n as CaCO3
            carbonate         =        0.06 mg/kg sol'n as CaCO3
            non-carbonate     =        0.00 mg/kg sol'n as CaCO3
          Carbonate alkalinity=      842.40 mg/kg sol'n as CaCO3
          Water type          =    Na-HSiO3
          Bulk volume         =    1.06e+03 cm3
          Fluid volume        =    1.05e+03 cm3
          Mineral volume      =        18.2 cm3
          Inert volume        =        0.00 cm3
          Porosity            =        98.3 %
          Permeability        =        54.7 cm2
          Mass reacted        =          52 g

                          moles          moles         grams          cm3      rxn rate
  Reactants             remaining       reacted       reacted       reacted  (mol/kg sec)
 ------------------------------------------------------------------------------------------
   Al2O3                   0.8189       0.04484         4.572          --            --  
   CaO                      1.328       0.07273         4.078          --            --  
   Cr2O3                0.0006243     3.418e-05      0.005196          --            --  
   FeO(ox)                  2.864        0.1569         11.27          --            --  
   K2O(ox)                 0.1118      0.006122        0.5767          --            --  
   MgO                     0.5367       0.02939         1.185          --            --  
   MnO                    0.06420      0.003516        0.2494          --            --  
   Na2O(ox)                0.6077       0.03328         2.063          --            --  
   P2O5                    0.1718      0.009407         1.335          --            --  
   SiO2                     7.708        0.4221         25.36          --            --  
   TiO2                    0.2898       0.01587         1.268          --            --  

  Minerals in system     moles      log moles      grams        volume (cm3)
 ----------------------------------------------------------------------------
   Albite                0.009948     -2.002          2.609          0.9973
   Andradite             0.006864     -2.163          3.488          0.9050
   Annite                 0.01210     -1.917          6.193           1.867
   Chromite             3.418e-05     -4.466       0.007652        0.001504
   Hydroxylapatite       0.006229     -2.206          3.129           1.181
   Mesolite               0.03233     -1.490          12.54           5.535
   Minnesotaite           0.03570     -1.447          16.92           5.279
   Quartz                 0.04009     -1.397          2.409          0.9096
   Saponite-Na           0.009984     -2.001          3.859           1.365
   Tephroite             0.001758     -2.755         0.3550          0.1340
                                               _____________   _____________
          (total)                                     51.51           18.17 

  Aqueous species       molality    mg/kg sol'n    act. coef.     log act.
 ---------------------------------------------------------------------------
   Na+                    0.02757         630.8      0.8097       -1.6513
   Ti(OH)4(aq)            0.01593         1837.      1.0000       -1.7979
   HSiO3-                 0.01202         922.7      0.8097       -2.0116
   OH-                   0.009776         165.5      0.8049       -2.1041
   CO3--                 0.005873         350.8      0.4340       -2.5936
   NaHSiO3(aq)           0.003912         389.7      1.0000       -2.4076
   HCO3-                 0.002696         163.7      0.8097       -2.6610
   Cl-                   0.001945         68.64      0.7999       -2.8080
   Methane(aq)           0.001422         22.71      1.0000       -2.8470
   SiO2(aq)             0.0008352         49.95      1.0000       -3.0782
   HS-                  0.0002418         7.960      0.8049       -3.7108
   K+                   0.0001464         5.699      0.7999       -3.9313
   HPO4--               0.0001217         11.62      0.4244       -4.2870
   S--                  4.917e-05         1.569      0.4433       -4.6616
   NaOH(aq)             4.120e-05         1.640      1.0000       -4.3851
   NaCO3-               1.914e-05         1.581      0.8097       -4.8098
   NaHCO3(aq)           1.892e-05         1.582      1.0000       -4.7231
   NaCl(aq)             1.169e-05        0.6798      1.0000       -4.9324
   PO4---               4.243e-06        0.4011      0.1446       -6.2120
   AlO2-                4.162e-06        0.2443      0.8097       -5.4724
   H2(aq)               3.638e-06      0.007299      1.0000       -5.4392
   Formate              3.615e-06        0.1620      0.8049       -5.5362
   CaCO3(aq)            5.526e-07       0.05505      1.0000       -6.2576
   CO2(aq)              3.769e-07       0.01651      1.0000       -6.4238
   Na(For)(aq)          8.925e-08      0.006042      1.0000       -7.0494
   H2PO4-               8.734e-08      0.008432      0.8097       -7.1505
   NaAlO2(aq)           4.324e-08      0.003528      1.0000       -7.3641
   H2S(aq)              4.177e-08      0.001417      1.0000       -7.3791
   Ca++                 3.566e-08      0.001422      0.4612       -7.7840
   KCl(aq)              2.171e-08      0.001611      1.0000       -7.6634
   Acetate              1.113e-08     0.0006540      0.8142       -8.0428
    (only species > 1e-8 molal listed)

  Mineral saturation states
                     log Q/K                          log Q/K
 ----------------------------------------------------------------
   Hydroxylapatite    0.0000 sat    Phlogopite        -1.2722     
   Quartz             0.0000 sat    C                 -1.3193     
   Mesolite           0.0000 sat    Wollastonite      -1.3917     
   Minnesotaite       0.0000 sat    Nontronite-Ca     -1.4030     
   Chromite           0.0000 sat    Stilbite          -1.5258     
   Albite             0.0000 sat    Pseudowollastoni  -1.5260     
   Tephroite          0.0000 sat    Rhodochrosite     -1.5283     
   Andradite          0.0000 sat    Nontronite-K      -1.5433     
   Saponite-Na        0.0000 sat    Clinoptilolite-h  -1.5850     
   Albite_low         0.0000 sat    Clinoptilolite-N  -1.6035     
   Annite             0.0000 sat    Goethite          -1.6040     
   Rhodonite         -0.1217        Natrolite         -1.6133     
   Tridymite         -0.1718        Jadeite           -1.6382     
   Maximum_Microcli  -0.1881        Saponite-H        -1.8195     
   K-Feldspar        -0.2009        Hematite          -1.8292     
   Celadonite        -0.2094        Nontronite-Mg     -1.8610     
   Analcime          -0.2102        Mn(OH)2(am)       -1.8654     
   Chalcedony        -0.2167        Magnetite         -1.9048     
   Tremolite         -0.3682        Fayalite          -2.1574     
   Cristobalite(alp  -0.4177        Mordenite         -2.1955     
   Saponite-Ca       -0.4332        Eskolaite         -2.2368     
   Ice               -0.4670        Diaspore          -2.2709     
   Diopside          -0.5685        Monohydrocalcite  -2.2759     
   Saponite-K        -0.5740        Alabandite        -2.2821     
   Coesite           -0.6584        Troilite          -2.3631     
   Talc              -0.7133        Cronstedtite-7A   -2.3842     
   Cristobalite(bet  -0.7199        Whitlockite       -2.3863     
   SiO2(am)          -0.8939        Enstatite         -2.3942     
   Saponite-Mg       -0.8978        Nepheline         -2.4194     
   Albite_high       -0.9311        Pyrrhotite        -2.4427     
   Greenalite        -0.9458        Boehmite          -2.5657     
   Nontronite-Na     -0.9698        FeO               -2.5758     
   Sanidine_high     -0.9969        Chrysotile        -2.6316     
   Ferrosilite       -1.0342        Kalsilite         -2.6995     
   Calcite           -1.0683        Scolecite         -2.7273     
   Hedenbergite      -1.1762        Nontronite-H      -2.7875     
   Aragonite         -1.2119     
    (only minerals with log Q/K > -3 listed)

                         partial
  Gases               press. (bar)     fugacity     fug. coef.    log fug.
 ---------------------------------------------------------------------------
   CH4(g)                   1.628         1.626        0.9993      0.2112
   H2O(g)                  0.8459        0.8334        0.9852     -0.0791
   H2(g)                 0.004551      0.004554         1.001     -2.3416
   CO2(g)               3.519e-05     3.511e-05        0.9976     -4.4546
   H2S(g)               1.250e-06     1.246e-06        0.9961     -5.9046
   CO(g)                4.384e-11     4.384e-11         1.000*   -10.3581
   HCl(g)               3.192e-17     3.192e-17         1.000*   -16.4960
   C2H4(g)              3.306e-18     3.306e-18         1.000*   -17.4807
   SO2(g)               1.169e-25     1.161e-25        0.9928    -24.9353
   S2(g)                1.669e-27     1.669e-27         1.000*   -26.7775
   Na(g)                1.372e-40     1.372e-40         1.000*   -39.8626
   K(g)                 8.839e-44     8.839e-44         1.000*   -43.0536
   Cl2(g)               3.124e-58     3.124e-58         1.000*   -57.5053
   O2(g)                4.301e-59     4.300e-59        0.9999    -58.3665
   Mg(g)                7.372e-72     7.372e-72         1.000*   -71.1324
   Ca(g)                3.040e-87     3.040e-87         1.000*   -86.5171
   C(g)                 2.021e-94     2.021e-94         1.000*   -93.6945
   Al(g)               9.876e-109    9.876e-109         1.000*  -108.0054
   Si(g)               1.608e-115    1.608e-115         1.000*  -114.7938
    *no data, gas taken to be ideal

                                  In fluid              Sorbed            Kd
  Original basis total moles   moles     mg/kg      moles     mg/kg      L/kg
 -------------------------------------------------------------------------------
   H2O                 55.9       55.3  9.96e+05
   Al+++             0.0897   4.19e-06     0.113
   Ca++              0.0730   5.87e-07    0.0235
   Cl-              0.00195    0.00195      69.0
   CrO4--          6.84e-05   1.12e-27  1.30e-22
   Fe++               0.157   1.80e-13  1.01e-08
   H+                -0.836    -0.0299     -30.1
   HCO3-             0.0100     0.0100      609.
   HPO4--            0.0188   0.000126      12.0
   K+                0.0122   0.000146      5.70
   Mg++              0.0300   4.12e-11  1.00e-06
   Mn++             0.00352   1.71e-10  9.37e-06
   Na+               0.0666     0.0315      722.
   O2(aq)         -3.81e-05   -0.00342     -109.
   SO4--           0.000290   0.000290      27.8
   SiO2(aq)           0.422     0.0167  1.00e+03
   Ti(OH)4(aq)       0.0159     0.0159  1.84e+03

  Elemental composition               In fluid                  Sorbed
                  total moles     moles       mg/kg        moles       mg/kg
 -------------------------------------------------------------------------------
   Aluminum           0.08968    4.191e-06      0.1129
   Calcium            0.07298    5.874e-07     0.02351
   Carbon             0.01000      0.01000       120.0
   Chlorine          0.001950     0.001950       69.05
   Chromium         6.837e-05    1.121e-27   5.824e-23
   Hydrogen             111.0        110.7   1.115e+05
   Iron                0.1572    1.802e-13   1.005e-08
   Magnesium          0.02995    4.118e-11   9.996e-07
   Manganese         0.003516    1.708e-10   9.370e-06
   Oxygen               56.90        55.47   8.864e+05
   Phosphorus         0.01881    0.0001256       3.884
   Potassium          0.01224    0.0001460       5.700
   Silicon             0.4221      0.01671       468.9
   Sodium             0.06656      0.03146       722.4
   Sulfur           0.0002900    0.0002900       9.288
   Titanium           0.01587      0.01587       759.0


          Step #    98             Xi = 0.1000

          Temperature = 100.0 C    Pressure =  1.013 bars
          pH = 10.208              log fO2 =  -58.735
          Eh =  -0.6238 volts      pe =  -8.4255
          Ionic strength      =    0.035730 molal
          Charge imbalance    =   -0.011049 eq/kg (-17.67% error)
          Activity of water   =    0.999931
          Solvent mass        =     0.99465 kg
          Solution mass       =      1.0010 kg
          Mineral mass        =    0.099839 kg
          Solution density    =    0.958    g/cm3
          Solution viscosity  =    0.003    poise
          Chlorinity          =    0.001960 molal
          Dissolved solids    =        6343 mg/kg sol'n
          Hardness            =        0.04 mg/kg sol'n as CaCO3
            carbonate         =        0.04 mg/kg sol'n as CaCO3
            non-carbonate     =        0.00 mg/kg sol'n as CaCO3
          Carbonate alkalinity=      853.99 mg/kg sol'n as CaCO3
          Water type          =    Na-HSiO3
          Bulk volume         =    1.08e+03 cm3
          Fluid volume        =    1.05e+03 cm3
          Mineral volume      =        34.5 cm3
          Inert volume        =        0.00 cm3
          Porosity            =        96.8 %
          Permeability        =        32.7 cm2
          Mass reacted        =         100 g

                          moles          moles         grams          cm3      rxn rate
  Reactants             remaining       reacted       reacted       reacted  (mol/kg sec)
 ------------------------------------------------------------------------------------------
   Al2O3                   0.7774       0.08637         8.807          --            --  
   CaO                      1.261        0.1401         7.856          --            --  
   Cr2O3                0.0005926     6.584e-05       0.01001          --            --  
   FeO(ox)                  2.719        0.3021         21.71          --            --  
   K2O(ox)                 0.1061       0.01179         1.111          --            --  
   MgO                     0.5095       0.05661         2.282          --            --  
   MnO                    0.06095      0.006772        0.4804          --            --  
   Na2O(ox)                0.5769       0.06410         3.973          --            --  
   P2O5                    0.1631       0.01812         2.572          --            --  
   SiO2                     7.317        0.8130         48.85          --            --  
   TiO2                    0.2751       0.03057         2.442          --            --  

  Minerals in system     moles      log moles      grams        volume (cm3)
 ----------------------------------------------------------------------------
   Albite                 0.06580     -1.182          17.25           6.596
   Andradite              0.01822     -1.739          9.259           2.402
   Annite                 0.02345     -1.630          12.00           3.619
   Chromite             6.584e-05     -4.181        0.01474        0.002898
   Hydroxylapatite        0.01204     -1.919          6.047           2.282
   Mesolite               0.03880     -1.411          15.04           6.642
   Minnesotaite           0.06520     -1.186          30.90           9.640
   Quartz                 0.02116     -1.675          1.271          0.4800
   Saponite-Na            0.01906     -1.720          7.366           2.605
   Tephroite             0.003386     -2.470         0.6838          0.2580
                                               _____________   _____________
          (total)                                     99.84           34.53 

  Aqueous species       molality    mg/kg sol'n    act. coef.     log act.
 ---------------------------------------------------------------------------
   Ti(OH)4(aq)            0.03073         3540.      1.0000       -1.5124
   Na+                    0.02577         588.8      0.8159       -1.6772
   HSiO3-                 0.01360         1041.      0.8159       -1.9550
   OH-                    0.01105         186.7      0.8114       -2.0475
   Methane(aq)           0.004279         68.22      1.0000       -2.3686
   NaHSiO3(aq)           0.004199         417.6      1.0000       -2.3769
   CO3--                 0.004070         242.7      0.4472       -2.7399
   Cl-                   0.001949         68.67      0.8067       -2.8034
   HCO3-                 0.001677         101.7      0.8159       -2.8639
   SiO2(aq)             0.0008352         49.87      1.0000       -3.0782
   HS-                  0.0002376         7.808      0.8114       -3.7149
   K+                   0.0001368         5.315      0.8067       -3.9572
   HPO4--               0.0001208         11.52      0.4380       -4.2763
   S--                  5.393e-05         1.718      0.4562       -4.6091
   NaOH(aq)             4.422e-05         1.757      1.0000       -4.3544
   NaCO3-               1.278e-05         1.054      0.8159       -4.9820
   NaHCO3(aq)           1.117e-05        0.9324      1.0000       -4.9519
   NaCl(aq)             1.113e-05        0.6462      1.0000       -4.9536
   H2(aq)               5.563e-06       0.01114      1.0000       -5.2547
   PO4---               4.614e-06        0.4354      0.1554       -6.1446
   AlO2-                4.384e-06        0.2569      0.8159       -5.4465
   Formate              3.437e-06        0.1537      0.8114       -5.5546
   CaCO3(aq)            3.502e-07       0.03483      1.0000       -6.4557
   CO2(aq)              2.073e-07      0.009066      1.0000       -6.6834
   Na(For)(aq)          8.059e-08      0.005446      1.0000       -7.0937
   H2PO4-               7.800e-08      0.007517      0.8159       -7.1963
   NaAlO2(aq)           4.324e-08      0.003522      1.0000       -7.3641
   H2S(aq)              3.632e-08      0.001230      1.0000       -7.4399
   Ca++                 3.084e-08      0.001228      0.4732       -7.8358
   Acetate              2.083e-08      0.001222      0.8201       -7.7674
   KCl(aq)              2.067e-08      0.001531      1.0000       -7.6846
    (only species > 1e-8 molal listed)

  Mineral saturation states
                     log Q/K                          log Q/K
 ----------------------------------------------------------------
   Tephroite          0.0000 sat    Phlogopite        -1.2722     
   Minnesotaite       0.0000 sat    Wollastonite      -1.3302     
   Mesolite           0.0000 sat    Aragonite         -1.4100     
   Chromite           0.0000 sat    Pseudowollastoni  -1.4645     
   Annite             0.0000 sat    Stilbite          -1.5258     
   Saponite-Na        0.0000 sat    Clinoptilolite-h  -1.5861     
   Quartz             0.0000 sat    Nontronite-Ca     -1.5875     
   Albite             0.0000 sat    Clinoptilolite-N  -1.6046     
   Albite_low         0.0000 sat    Natrolite         -1.6133     
   Hydroxylapatite    0.0000 sat    Jadeite           -1.6382     
   Andradite          0.0000 sat    Goethite          -1.6962     
   Rhodonite         -0.1217        Nontronite-K      -1.7278     
   Tridymite         -0.1718        Rhodochrosite     -1.7879     
   Maximum_Microcli  -0.1881        Saponite-H        -1.8296     
   K-Feldspar        -0.2009        Mn(OH)2(am)       -1.8654     
   Celadonite        -0.2094        Hematite          -2.0136     
   Analcime          -0.2102        Nontronite-Mg     -2.0556     
   Chalcedony        -0.2167        Magnetite         -2.0893     
   Tremolite         -0.2452        Fayalite          -2.1574     
   Cristobalite(alp  -0.4177        Mordenite         -2.1955     
   Saponite-Ca       -0.4332        Eskolaite         -2.2368     
   Ice               -0.4670        Diaspore          -2.3017     
   Diopside          -0.5070        Alabandite        -2.3428     
   Saponite-K        -0.5740        Enstatite         -2.3942     
   Coesite           -0.6584        Whitlockite       -2.4068     
   Talc              -0.7133        Nepheline         -2.4194     
   Cristobalite(bet  -0.7199        Troilite          -2.4238     
   SiO2(am)          -0.8939        Monohydrocalcite  -2.4740     
   Saponite-Mg       -0.9079        Pyrrhotite        -2.5034     
   Albite_high       -0.9311        Cronstedtite-7A   -2.5687     
   Greenalite        -0.9458        FeO               -2.5758     
   Sanidine_high     -0.9969        Boehmite          -2.5965     
   Ferrosilite       -1.0342        Chrysotile        -2.6316     
   Hedenbergite      -1.1147        Kalsilite         -2.6995     
   Nontronite-Na     -1.1543        Scolecite         -2.7273     
   C                 -1.2099        Nontronite-H      -2.9821     
   Calcite           -1.2664     
    (only minerals with log Q/K > -3 listed)

                         partial
  Gases               press. (bar)     fugacity     fug. coef.    log fug.
 ---------------------------------------------------------------------------
   CH4(g)                   4.896         4.893        0.9993      0.6896
   H2O(g)                  0.8459        0.8334        0.9852     -0.0791
   H2(g)                 0.006960      0.006965         1.001     -2.1571
   CO2(g)               1.936e-05     1.931e-05        0.9976     -4.7142
   H2S(g)               1.087e-06     1.083e-06        0.9961     -5.9654
   CO(g)                3.688e-11     3.688e-11         1.000*   -10.4332
   HCl(g)               2.832e-17     2.832e-17         1.000*   -16.5479
   C2H4(g)              1.280e-17     1.280e-17         1.000*   -16.8930
   SO2(g)               2.843e-26     2.822e-26        0.9928    -25.5494
   S2(g)                5.397e-28     5.397e-28         1.000*   -27.2679
   Na(g)                1.821e-40     1.821e-40         1.000*   -39.7396
   K(g)                 1.173e-43     1.173e-43         1.000*   -42.9306
   Cl2(g)               1.608e-58     1.608e-58         1.000*   -57.7937
   O2(g)                1.839e-59     1.839e-59        0.9999    -58.7354
   Mg(g)                1.127e-71     1.127e-71         1.000*   -70.9479
   Ca(g)                5.356e-87     5.356e-87         1.000*   -86.2712
   C(g)                 2.599e-94     2.599e-94         1.000*   -93.5851
   Al(g)               1.740e-108    1.740e-108         1.000*  -107.7595
   Si(g)               3.760e-115    3.760e-115         1.000*  -114.4249
    *no data, gas taken to be ideal

                                  In fluid              Sorbed            Kd
  Original basis total moles   moles     mg/kg      moles     mg/kg      L/kg
 -------------------------------------------------------------------------------
   H2O                 56.2       55.2  9.94e+05
   Al+++              0.173   4.40e-06     0.119
   Ca++               0.140   3.80e-07    0.0152
   Cl-              0.00195    0.00195      69.1
   CrO4--          0.000132   1.03e-27  1.20e-22
   Fe++               0.302   1.35e-13  7.53e-09
   H+                 -1.61    -0.0283     -28.5
   HCO3-             0.0100     0.0100      610.
   HPO4--            0.0362   0.000125      12.0
   K+                0.0236   0.000136      5.32
   Mg++              0.0572   2.42e-11  5.88e-07
   Mn++             0.00677   1.28e-10  7.03e-06
   Na+                0.128     0.0299      687.
   O2(aq)         -8.56e-05   -0.00910     -291.
   SO4--           0.000290   0.000290      27.8
   SiO2(aq)           0.813     0.0185  1.11e+03
   Ti(OH)4(aq)       0.0306     0.0306  3.54e+03

  Elemental composition               In fluid                  Sorbed
                  total moles     moles       mg/kg        moles       mg/kg
 -------------------------------------------------------------------------------
   Aluminum            0.1727    4.404e-06      0.1187
   Calcium             0.1403    3.797e-07     0.01520
   Carbon             0.01000      0.01000       120.0
   Chlorine          0.001950     0.001950       69.06
   Chromium         0.0001317    1.035e-27   5.375e-23
   Hydrogen             111.0        110.6   1.114e+05
   Iron                0.3024    1.350e-13   7.534e-09
   Magnesium          0.05717    2.420e-11   5.875e-07
   Manganese         0.006772    1.280e-10   7.026e-06
   Oxygen               58.16        55.42   8.858e+05
   Phosphorus         0.03624    0.0001249       3.864
   Potassium          0.02359    0.0001361       5.315
   Silicon             0.8130      0.01853       519.9
   Sodium              0.1282      0.02989       686.5
   Sulfur           0.0002900    0.0002900       9.290
   Titanium           0.03057      0.03057       1462.


          Step #   106             Xi = 0.1533

          Temperature = 100.0 C    Pressure =  1.013 bars
          pH = 10.267              log fO2 =  -59.073
          Eh =  -0.6344 volts      pe =  -8.5689
          Ionic strength      =    0.031562 molal
          Charge imbalance    =   -0.011052 eq/kg (-18.91% error)
          Activity of water   =    0.999931
          Solvent mass        =     0.99253 kg
          Solution mass       =      1.0008 kg
          Mineral mass        =     0.15344 kg
          Solution density    =    0.959    g/cm3
          Solution viscosity  =    0.003    poise
          Chlorinity          =    0.001965 molal
          Dissolved solids    =        8235 mg/kg sol'n
          Hardness            =        0.02 mg/kg sol'n as CaCO3
            carbonate         =        0.02 mg/kg sol'n as CaCO3
            non-carbonate     =        0.00 mg/kg sol'n as CaCO3
          Carbonate alkalinity=      865.09 mg/kg sol'n as CaCO3
          Water type          =    Na-HSiO3
          Bulk volume         =    1.10e+03 cm3
          Fluid volume        =    1.04e+03 cm3
          Mineral volume      =        52.7 cm3
          Inert volume        =        0.00 cm3
          Porosity            =        95.2 %
          Permeability        =        18.8 cm2
          Mass reacted        =         153 g

                          moles          moles         grams          cm3      rxn rate
  Reactants             remaining       reacted       reacted       reacted  (mol/kg sec)
 ------------------------------------------------------------------------------------------
   Al2O3                   0.7313        0.1324         13.50          --            --  
   CaO                      1.186        0.2148         12.05          --            --  
   Cr2O3                0.0005575     0.0001010       0.01534          --            --  
   FeO(ox)                  2.558        0.4632         33.28          --            --  
   K2O(ox)                0.09985       0.01808         1.703          --            --  
   MgO                     0.4793       0.08680         3.499          --            --  
   MnO                    0.05733       0.01038        0.7365          --            --  
   Na2O(ox)                0.5427       0.09829         6.092          --            --  
   P2O5                    0.1534       0.02778         3.944          --            --  
   SiO2                     6.883         1.247         74.90          --            --  
   TiO2                    0.2588       0.04687         3.744          --            --  

  Minerals in system     moles      log moles      grams        volume (cm3)
 ----------------------------------------------------------------------------
   Albite                  0.1278     -0.893          33.51           12.81
   Andradite              0.03083     -1.511          15.67           4.064
   Annite                 0.03604     -1.443          18.45           5.561
   Chromite             0.0001010     -3.996        0.02260        0.004443
   Hydroxylapatite        0.01848     -1.733          9.282           3.503
   Mesolite               0.04593     -1.338          17.81           7.864
   Minnesotaite           0.09790     -1.009          46.39           14.48
   Saponite-Na            0.02912     -1.536          11.26           3.981
   Tephroite             0.005191     -2.285          1.048          0.3956
                                               _____________   _____________
          (total)                                     153.4           52.66 

  Aqueous species       molality    mg/kg sol'n    act. coef.     log act.
 ---------------------------------------------------------------------------
   Ti(OH)4(aq)            0.04722         5429.      1.0000       -1.3258
   Na+                    0.02377         542.0      0.8237       -1.7082
   HSiO3-                 0.01543         1180.      0.8237       -1.8959
   OH-                    0.01253         211.4      0.8196       -1.9884
   Methane(aq)           0.007463         118.7      1.0000       -2.1271
   NaHSiO3(aq)           0.004480         444.6      1.0000       -2.3488
   Cl-                   0.001954         68.71      0.8154       -2.7977
   CO3--                 0.001898         112.9      0.4644       -3.0548
   SiO2(aq)             0.0008352         49.77      1.0000       -3.0782
   HCO3-                0.0007018         42.47      0.8237       -3.2380
   HS-                  0.0002331         7.645      0.8196       -3.7189
   K+                   0.0001260         4.886      0.8154       -3.9882
   HPO4--               0.0001229         11.70      0.4558       -4.2517
   S--                  5.907e-05         1.879      0.4728       -4.5539
   NaOH(aq)             4.718e-05         1.871      1.0000       -4.3263
   NaCl(aq)             1.050e-05        0.6085      1.0000       -4.9789
   H2(aq)               8.203e-06       0.01640      1.0000       -5.0860
   NaCO3-               5.705e-06        0.4696      0.8237       -5.3279
   PO4---               5.113e-06        0.4816      0.1700       -6.0609
   AlO2-                4.664e-06        0.2728      0.8237       -5.4155
   NaHCO3(aq)           4.395e-06        0.3662      1.0000       -5.3570
   Formate              2.120e-06       0.09466      0.8196       -5.7600
   CaCO3(aq)            1.470e-07       0.01459      1.0000       -6.8326
   CO2(aq)              7.646e-08      0.003337      1.0000       -7.1166
   H2PO4-               7.134e-08      0.006862      0.8237       -7.2309
   Na(For)(aq)          4.676e-08      0.003154      1.0000       -7.3301
   NaAlO2(aq)           4.324e-08      0.003515      1.0000       -7.3641
   H2S(aq)              3.141e-08      0.001062      1.0000       -7.5029
   Ca++                 2.588e-08      0.001029      0.4890       -7.8978
   KCl(aq)              1.950e-08      0.001442      1.0000       -7.7099
   Acetate              1.521e-08     0.0008909      0.8276       -7.9000
    (only species > 1e-8 molal listed)

  Mineral saturation states
                     log Q/K                          log Q/K
 ----------------------------------------------------------------
   Minnesotaite       0.0000 sat    C                 -1.3057     
   Mesolite           0.0000 sat    Nontronite-Na     -1.3229     
   Hydroxylapatite    0.0000 sat    Pseudowollastoni  -1.4083     
   Tephroite          0.0000 sat    Stilbite          -1.5258     
   Saponite-Na        0.0000 sat    Clinoptilolite-h  -1.5870     
   Andradite          0.0000 sat    Clinoptilolite-N  -1.6055     
   Albite_low         0.0000 sat    Natrolite         -1.6133     
   Annite             0.0000 sat    Jadeite           -1.6382     
   Chromite           0.0000 sat    Calcite           -1.6433     
   Albite             0.0000 sat    Nontronite-Ca     -1.7562     
   Quartz            -0.0000 sat    Goethite          -1.7806     
   Rhodonite         -0.1217        Aragonite         -1.7869     
   Tremolite         -0.1328        Saponite-H        -1.8389     
   Tridymite         -0.1718        Mn(OH)2(am)       -1.8654     
   Maximum_Microcli  -0.1881        Nontronite-K      -1.8964     
   K-Feldspar        -0.2009        Fayalite          -2.1574     
   Celadonite        -0.2094        Hematite          -2.1823     
   Analcime          -0.2102        Mordenite         -2.1955     
   Chalcedony        -0.2167        Rhodochrosite     -2.2211     
   Cristobalite(alp  -0.4177        Nontronite-Mg     -2.2336     
   Saponite-Ca       -0.4332        Eskolaite         -2.2368     
   Diopside          -0.4508        Magnetite         -2.2580     
   Ice               -0.4670        Diaspore          -2.3298     
   Saponite-K        -0.5740        Enstatite         -2.3942     
   Coesite           -0.6584        Alabandite        -2.4059     
   Talc              -0.7133        Nepheline         -2.4194     
   Cristobalite(bet  -0.7199        Whitlockite       -2.4255     
   SiO2(am)          -0.8939        Troilite          -2.4869     
   Saponite-Mg       -0.9172        Pyrrhotite        -2.5665     
   Albite_high       -0.9311        FeO               -2.5758     
   Greenalite        -0.9458        Boehmite          -2.6246     
   Sanidine_high     -0.9969        Chrysotile        -2.6316     
   Ferrosilite       -1.0342        Kalsilite         -2.6995     
   Hedenbergite      -1.0585        Scolecite         -2.7273     
   Phlogopite        -1.2722        Cronstedtite-7A   -2.7374     
   Wollastonite      -1.2740        Monohydrocalcite  -2.8509     
    (only minerals with log Q/K > -3 listed)

                         partial
  Gases               press. (bar)     fugacity     fug. coef.    log fug.
 ---------------------------------------------------------------------------
   CH4(g)                   8.539         8.533        0.9993      0.9311
   H2O(g)                  0.8459        0.8334        0.9852     -0.0791
   H2(g)                  0.01026       0.01027         1.001     -1.9884
   CO2(g)               7.139e-06     7.123e-06        0.9976     -5.1474
   H2S(g)               9.402e-07     9.366e-07        0.9961     -6.0284
   CO(g)                2.006e-11     2.006e-11         1.000*   -10.6977
   HCl(g)               2.504e-17     2.504e-17         1.000*   -16.6013
   C2H4(g)              1.790e-17     1.790e-17         1.000*   -16.7472
   SO2(g)               7.666e-27     7.611e-27        0.9928    -26.1185
   S2(g)                1.856e-28     1.856e-28         1.000*   -27.7314
   Na(g)                2.360e-40     2.360e-40         1.000*   -39.6271
   K(g)                 1.520e-43     1.520e-43         1.000*   -42.8181
   Cl2(g)               8.526e-59     8.526e-59         1.000*   -58.0693
   O2(g)                8.457e-60     8.456e-60        0.9999    -59.0728
   Mg(g)                1.662e-71     1.662e-71         1.000*   -70.7793
   Ca(g)                8.990e-87     8.990e-87         1.000*   -86.0463
   C(g)                 2.085e-94     2.085e-94         1.000*   -93.6809
   Al(g)               2.921e-108    2.921e-108         1.000*  -107.5345
   Si(g)               8.176e-115    8.176e-115         1.000*  -114.0875
    *no data, gas taken to be ideal

                                  In fluid              Sorbed            Kd
  Original basis total moles   moles     mg/kg      moles     mg/kg      L/kg
 -------------------------------------------------------------------------------
   H2O                 56.6       55.1  9.92e+05
   Al+++              0.265   4.67e-06     0.126
   Ca++               0.215   1.72e-07   0.00688
   Cl-              0.00195    0.00195      69.1
   CrO4--          0.000202   9.20e-28  1.07e-22
   Fe++               0.464   9.94e-14  5.54e-09
   H+                 -2.47    -0.0265     -26.7
   HCO3-             0.0100     0.0100      610.
   HPO4--            0.0556   0.000127      12.2
   K+                0.0362   0.000125      4.89
   Mg++              0.0874   1.11e-11  2.70e-07
   Mn++              0.0104   9.42e-11  5.17e-06
   Na+                0.197     0.0281      646.
   O2(aq)         -0.000138    -0.0154     -492.
   SO4--           0.000290   0.000290      27.8
   SiO2(aq)            1.25     0.0206  1.24e+03
   Ti(OH)4(aq)       0.0469     0.0469  5.43e+03

  Elemental composition               In fluid                  Sorbed
                  total moles     moles       mg/kg        moles       mg/kg
 -------------------------------------------------------------------------------
   Aluminum            0.2649    4.672e-06      0.1260
   Calcium             0.2151    1.719e-07    0.006882
   Carbon             0.01000      0.01000       120.0
   Chlorine          0.001950     0.001950       69.08
   Chromium         0.0002019    9.196e-28   4.778e-23
   Hydrogen             111.0        110.4   1.112e+05
   Iron                0.4636    9.936e-14   5.545e-09
   Magnesium          0.08736    1.111e-11   2.699e-07
   Manganese          0.01038    9.421e-11   5.172e-06
   Oxygen               59.55        55.36   8.851e+05
   Phosphorus         0.05556    0.0001271       3.934
   Potassium          0.03616    0.0001251       4.887
   Silicon              1.247      0.02059       577.8
   Sodium              0.1966      0.02811       645.6
   Sulfur           0.0002900    0.0002900       9.292
   Titanium           0.04687      0.04687       2242.


          Step #   137             Xi = 0.2000

          Temperature = 100.0 C    Pressure =  1.013 bars
          pH = 10.439              log fO2 =  -59.820
          Eh =  -0.6610 volts      pe =  -8.9283
          Ionic strength      =    0.035786 molal
          Charge imbalance    =   -0.011052 eq/kg (-15.81% error)
          Activity of water   =    0.999931
          Solvent mass        =     0.99025 kg
          Solution mass       =      1.0008 kg
          Mineral mass        =     0.20017 kg
          Solution density    =    0.960    g/cm3
          Solution viscosity  =    0.003    poise
          Chlorinity          =    0.001969 molal
          Dissolved solids    =       10504 mg/kg sol'n
          Hardness            =        0.00 mg/kg sol'n as CaCO3
            carbonate         =        0.00 mg/kg sol'n as CaCO3
            non-carbonate     =        0.00 mg/kg sol'n as CaCO3
          Carbonate alkalinity=      902.81 mg/kg sol'n as CaCO3
          Water type          =    Na-HSiO3
          Bulk volume         =    1.11e+03 cm3
          Fluid volume        =    1.04e+03 cm3
          Mineral volume      =        68.7 cm3
          Inert volume        =        0.00 cm3
          Porosity            =        93.8 %
          Permeability        =        11.7 cm2
          Mass reacted        =         200 g

                          moles          moles         grams          cm3      rxn rate
  Reactants             remaining       reacted       reacted       reacted  (mol/kg sec)
 ------------------------------------------------------------------------------------------
   Al2O3                   0.6910        0.1727         17.61          --            --  
   CaO                      1.121        0.2802         15.71          --            --  
   Cr2O3                0.0005267     0.0001317       0.02002          --            --  
   FeO(ox)                  2.417        0.6042         43.41          --            --  
   K2O(ox)                0.09434       0.02359         2.222          --            --  
   MgO                     0.4529        0.1132         4.563          --            --  
   MnO                    0.05417       0.01354        0.9607          --            --  
   Na2O(ox)                0.5128        0.1282         7.946          --            --  
   P2O5                    0.1450       0.03624         5.144          --            --  
   SiO2                     6.504         1.626         97.69          --            --  
   TiO2                    0.2446       0.06114         4.884          --            --  

  Minerals in system     moles      log moles      grams        volume (cm3)
 ----------------------------------------------------------------------------
   Albite                  0.1676     -0.776          43.94           16.80
   Andradite              0.04029     -1.395          20.48           5.313
   Annite                 0.04710     -1.327          24.11           7.269
   Chromite             0.0001317     -3.880        0.02948        0.005796
   Hydroxylapatite        0.02410     -1.618          12.11           4.568
   Mesolite               0.05945     -1.226          23.05           10.18
   Minnesotaite            0.1275     -0.894          60.43           18.85
   Saponite-Na            0.03793     -1.421          14.66           5.184
   Tephroite             0.006772     -2.169          1.368          0.5161
                                               _____________   _____________
          (total)                                     200.2           68.69 

  Aqueous species       molality    mg/kg sol'n    act. coef.     log act.
 ---------------------------------------------------------------------------
   Ti(OH)4(aq)            0.06174         7081.      1.0000       -1.2094
   Na+                    0.02966         674.8      0.8158       -1.6162
   HSiO3-                 0.01894         1445.      0.8158       -1.8110
   OH-                    0.01883         316.9      0.8113       -1.8159
   Methane(aq)           0.009868         156.6      1.0000       -2.0058
   NaHSiO3(aq)           0.006731         666.6      1.0000       -2.1719
   Cl-                   0.001956         68.63      0.8066       -2.8019
   SiO2(aq)             0.0006827         40.59      1.0000       -3.1658
   HS-                  0.0002111         6.910      0.8113       -3.7663
   CO3--                0.0001845         10.95      0.4470       -4.0838
   HPO4--               0.0001691         16.06      0.4378       -4.1307
   NaOH(aq)             8.673e-05         3.433      1.0000       -4.0618
   S--                  8.171e-05         2.593      0.4559       -4.4288
   K+                   7.027e-05         2.719      0.8066       -4.2465
   HCO3-                4.456e-05         2.691      0.8158       -4.4394
   H2(aq)               1.940e-05       0.03870      1.0000       -4.7122
   NaCl(aq)             1.285e-05        0.7431      1.0000       -4.8911
   PO4---               1.101e-05         1.035      0.1552       -5.7674
   AlO2-                6.978e-06        0.4072      0.8158       -5.2447
   NaCO3-               6.661e-07       0.05470      0.8158       -6.2649
   NaHCO3(aq)           3.416e-07       0.02840      1.0000       -6.4665
   Formate              3.186e-07       0.01419      0.8113       -6.5876
   NaAlO2(aq)           7.918e-08      0.006423      1.0000       -7.1014
   H2PO4-               6.399e-08      0.006141      0.8158       -7.2823
   H2S(aq)              1.893e-08     0.0006384      1.0000       -7.7228
   Ca++                 1.647e-08     0.0006532      0.4730       -8.1084
   KCl(aq)              1.066e-08     0.0007860      1.0000       -7.9724
    (only species > 1e-8 molal listed)

  Mineral saturation states
                     log Q/K                          log Q/K
 ----------------------------------------------------------------
   Hydroxylapatite    0.0000 sat    Natrolite         -1.3505     
   Minnesotaite       0.0000 sat    Pseudowollastoni  -1.3615     
   Albite_low         0.0000 sat    Phlogopite        -1.3878     
   Saponite-Na        0.0000 sat    Jadeite           -1.5506     
   Annite             0.0000 sat    Nontronite-Na     -1.6979     
   Tephroite          0.0000 sat    Mn(OH)2(am)       -1.8216     
   Chromite           0.0000 sat    Goethite          -1.8507     
   Albite             0.0000 sat    Saponite-H        -1.9262     
   Andradite          0.0000 sat    C                 -1.9320     
   Mesolite           0.0000 sat    Clinoptilolite-h  -1.9501     
   Quartz            -0.0876        Stilbite          -1.9545     
   Analcime          -0.1366        Clinoptilolite-N  -1.9686     
   Rhodonite         -0.1655        Fayalite          -2.0114     
   Tremolite         -0.1735        Nontronite-Ca     -2.1962     
   Tridymite         -0.2594        Nepheline         -2.2442     
   Chalcedony        -0.3043        Magnetite         -2.2815     
   Diopside          -0.4134        Hematite          -2.3226     
   Ice               -0.4670        Diaspore          -2.3315     
   Saponite-Ca       -0.4983        Eskolaite         -2.3536     
   Cristobalite(alp  -0.5053        Nontronite-K      -2.3870     
   Maximum_Microcli  -0.5384        Enstatite         -2.4035     
   K-Feldspar        -0.5512        FeO               -2.4590     
   Celadonite        -0.5690        Whitlockite       -2.4703     
   Saponite-K        -0.6896        Mordenite         -2.5059     
   Coesite           -0.7460        Chrysotile        -2.5721     
   Greenalite        -0.7707        Alabandite        -2.5820     
   Cristobalite(bet  -0.8075        Troilite          -2.5900     
   Talc              -0.8289        Boehmite          -2.6263     
   Albite_high       -0.9311        Pyrrhotite        -2.6696     
   SiO2(am)          -0.9815        Nontronite-Mg     -2.6829     
   Hedenbergite      -0.9826        Cronstedtite-7A   -2.7317     
   Saponite-Mg       -0.9915        Scolecite         -2.8591     
   Ferrosilite       -1.0050        Kalsilite         -2.8747     
   Wollastonite      -1.2272        Calcite           -2.8829     
   Sanidine_high     -1.3472        Wustite           -2.9903     
    (only minerals with log Q/K > -3 listed)

                         partial
  Gases               press. (bar)     fugacity     fug. coef.    log fug.
 ---------------------------------------------------------------------------
   CH4(g)                   11.29         11.28        0.9993      1.0524
   H2O(g)                  0.8459        0.8334        0.9852     -0.0791
   H2(g)                  0.02427       0.02429         1.001     -1.6146
   H2S(g)               5.667e-07     5.645e-07        0.9961     -6.2483
   CO2(g)               3.018e-07     3.011e-07        0.9976     -6.5213
   CO(g)                2.005e-12     2.005e-12         1.000*   -11.6979
   HCl(g)               1.667e-17     1.667e-17         1.000*   -16.7780
   C2H4(g)              5.595e-18     5.595e-18         1.000*   -17.2522
   SO2(g)               3.494e-28     3.469e-28        0.9928    -27.4598
   S2(g)                1.206e-29     1.206e-29         1.000*   -28.9188
   Na(g)                6.671e-40     6.671e-40         1.000*   -39.1758
   K(g)                 1.918e-43     1.918e-43         1.000*   -42.7171
   Cl2(g)               1.598e-59     1.598e-59         1.000*   -58.7964
   O2(g)                1.512e-60     1.512e-60        0.9999    -59.8204
   Mg(g)                4.708e-71     4.708e-71         1.000*   -70.3272
   Ca(g)                2.897e-86     2.897e-86         1.000*   -85.5381
   C(g)                 4.929e-95     4.929e-95         1.000*   -94.3072
   Al(g)               1.058e-107    1.058e-107         1.000*  -106.9755
   Si(g)               3.737e-114    3.737e-114         1.000*  -113.4274
    *no data, gas taken to be ideal

                                  In fluid              Sorbed            Kd
  Original basis total moles   moles     mg/kg      moles     mg/kg      L/kg
 -------------------------------------------------------------------------------
   H2O                 57.0       55.0  9.90e+05
   Al+++              0.345   6.99e-06     0.188
   Ca++               0.280   2.47e-08  0.000990
   Cl-              0.00195    0.00195      69.1
   CrO4--          0.000263   5.79e-28  6.71e-23
   Fe++               0.605   6.05e-14  3.38e-09
   H+                 -3.22    -0.0344     -34.6
   HCO3-             0.0100     0.0100      610.
   HPO4--            0.0725   0.000178      17.1
   K+                0.0472   6.96e-05      2.72
   Mg++               0.114   2.78e-12  6.76e-08
   Mn++              0.0135   4.85e-11  2.66e-06
   Na+                0.256     0.0361      830.
   O2(aq)         -0.000184    -0.0201     -644.
   SO4--           0.000290   0.000290      27.8
   SiO2(aq)            1.63     0.0261  1.57e+03
   Ti(OH)4(aq)       0.0611     0.0611  7.08e+03

  Elemental composition               In fluid                  Sorbed
                  total moles     moles       mg/kg        moles       mg/kg
 -------------------------------------------------------------------------------
   Aluminum            0.3455    6.988e-06      0.1884
   Calcium             0.2804    2.471e-08   0.0009896
   Carbon             0.01000      0.01000       120.0
   Chlorine          0.001950     0.001950       69.08
   Chromium         0.0002634    5.791e-28   3.009e-23
   Hydrogen             111.0        110.3   1.110e+05
   Iron                0.6046    6.056e-14   3.380e-09
   Magnesium           0.1138    2.784e-12   6.761e-08
   Manganese          0.01354    4.854e-11   2.665e-06
   Oxygen               60.78        55.31   8.843e+05
   Phosphorus         0.07248    0.0001784       5.521
   Potassium          0.04717    6.960e-05       2.719
   Silicon              1.626      0.02610       732.5
   Sodium              0.2564      0.03614       830.2
   Sulfur           0.0002900    0.0002900       9.292
   Titanium           0.06114      0.06114       2925.


          Step #   138             Xi = 0.2100

          Temperature = 100.0 C    Pressure =  1.013 bars
          pH = 10.479              log fO2 =  -60.447
          Eh =  -0.6755 volts      pe =  -9.1242
          Ionic strength      =    0.038454 molal
          Charge imbalance    =   -0.011051 eq/kg (-14.63% error)
          Activity of water   =    0.999931
          Solvent mass        =     0.98967 kg
          Solution mass       =      1.0008 kg
          Mineral mass        =     0.21010 kg
          Solution density    =    0.961    g/cm3
          Solution viscosity  =    0.003    poise
          Chlorinity          =    0.001970 molal
          Dissolved solids    =       11156 mg/kg sol'n
          Hardness            =        0.00 mg/kg sol'n as CaCO3
            carbonate         =        0.00 mg/kg sol'n as CaCO3
            non-carbonate     =        0.00 mg/kg sol'n as CaCO3
          Carbonate alkalinity=      910.87 mg/kg sol'n as CaCO3
          Water type          =    Na-OH
          Bulk volume         =    1.11e+03 cm3
          Fluid volume        =    1.04e+03 cm3
          Mineral volume      =        72.2 cm3
          Inert volume        =        0.00 cm3
          Porosity            =        93.5 %
          Permeability        =        10.5 cm2
          Mass reacted        =         210 g

                          moles          moles         grams          cm3      rxn rate
  Reactants             remaining       reacted       reacted       reacted  (mol/kg sec)
 ------------------------------------------------------------------------------------------
   Al2O3                   0.6823        0.1814         18.49          --            --  
   CaO                      1.107        0.2942         16.50          --            --  
   Cr2O3                0.0005202     0.0001383       0.02102          --            --  
   FeO(ox)                  2.387        0.6345         45.58          --            --  
   K2O(ox)                0.09316       0.02476         2.333          --            --  
   MgO                     0.4472        0.1189         4.792          --            --  
   MnO                    0.05350       0.01422         1.009          --            --  
   Na2O(ox)                0.5064        0.1346         8.343          --            --  
   P2O5                    0.1431       0.03805         5.401          --            --  
   SiO2                     6.423         1.707         102.6          --            --  
   TiO2                    0.2415       0.06420         5.128          --            --  

  Minerals in system     moles      log moles      grams        volume (cm3)
 ----------------------------------------------------------------------------
   Albite                  0.1734     -0.761          45.46           17.38
   Andradite              0.04116     -1.385          20.92           5.427
   Annite                 0.04946     -1.306          25.32           7.633
   Chromite             0.0001383     -3.859        0.03095        0.006085
   Hydroxylapatite        0.02532     -1.597          12.72           4.799
   Mesolite               0.06403     -1.194          24.83           10.96
   Minnesotaite            0.1346     -0.871          63.81           19.91
   Saponite-Na            0.03790     -1.421          14.65           5.181
   Tephroite             0.007110     -2.148          1.436          0.5419
   Tremolite             0.001148     -2.940         0.9329          0.3134
                                               _____________   _____________
          (total)                                     210.1           72.15 

  Aqueous species       molality    mg/kg sol'n    act. coef.     log act.
 ---------------------------------------------------------------------------
   Ti(OH)4(aq)            0.06487         7435.      1.0000       -1.1880
   Na+                    0.03253         739.4      0.8111       -1.5787
   OH-                    0.02074         348.8      0.8064       -1.7766
   HSiO3-                 0.02035         1551.      0.8111       -1.7823
   Methane(aq)            0.01009         160.0      1.0000       -1.9962
   NaHSiO3(aq)           0.007839         775.8      1.0000       -2.1057
   Cl-                   0.001956         68.59      0.8015       -2.8046
   SiO2(aq)             0.0006661         39.58      1.0000       -3.1764
   HS-                  0.0002049         6.700      0.8064       -3.7819
   HPO4--               0.0001383         13.13      0.4276       -4.2281
   NaOH(aq)             0.0001035         4.094      1.0000       -3.9850
   S--                  8.813e-05         2.795      0.4463       -4.4052
   K+                   6.989e-05         2.702      0.8015       -4.2517
   H2(aq)               3.991e-05       0.07955      1.0000       -4.3989
   NaCl(aq)             1.392e-05        0.8045      1.0000       -4.8563
   CO3--                1.290e-05        0.7657      0.4371       -5.2487
   PO4---               1.016e-05        0.9540      0.1471       -5.8256
   AlO2-                6.928e-06        0.4041      0.8111       -5.2503
   HCO3-                2.801e-06        0.1690      0.8111       -5.6436
   NaAlO2(aq)           8.524e-08      0.006909      1.0000       -7.0694
   NaCO3-               4.996e-08      0.004100      0.8111       -7.3923
   H2PO4-               4.698e-08      0.004505      0.8111       -7.4190
   Formate              4.120e-08      0.001834      0.8064       -7.4786
   NaHCO3(aq)           2.327e-08      0.001933      1.0000       -7.6331
   Ca++                 1.787e-08     0.0007083      0.4640       -8.0813
   H2S(aq)              1.668e-08     0.0005622      1.0000       -7.7778
   KCl(aq)              1.046e-08     0.0007714      1.0000       -7.9803
    (only species > 1e-8 molal listed)

  Mineral saturation states
                     log Q/K                          log Q/K
 ----------------------------------------------------------------
   Mesolite           0.0000 sat    Natrolite         -1.3185     
   Andradite          0.0000 sat    Sanidine_high     -1.3899     
   Tremolite          0.0000 sat    Phlogopite        -1.4019     
   Saponite-Na        0.0000 sat    Jadeite           -1.5400     
   Annite             0.0000 sat    Mn(OH)2(am)       -1.8163     
   Hydroxylapatite    0.0000 sat    Saponite-H        -1.9515     
   Chromite           0.0000 sat    Goethite          -1.9931     
   Minnesotaite       0.0000 sat    Fayalite          -1.9937     
   Albite_low         0.0000 sat    Clinoptilolite-h  -1.9958     
   Albite             0.0000 sat    Stilbite          -2.0067     
   Tephroite          0.0000 sat    Nontronite-Na     -2.0113     
   Quartz            -0.0982        Clinoptilolite-N  -2.0143     
   Analcime          -0.1277        Nepheline         -2.2229     
   Rhodonite         -0.1708        Eskolaite         -2.3678     
   Tridymite         -0.2700        Diaspore          -2.3763     
   Chalcedony        -0.3149        Enstatite         -2.4046     
   Diopside          -0.3196        FeO               -2.4448     
   Ice               -0.4670        Whitlockite       -2.5055     
   Saponite-Ca       -0.5063        Nontronite-Ca     -2.5176     
   Cristobalite(alp  -0.5159        Mordenite         -2.5437     
   Maximum_Microcli  -0.5811        C                 -2.5490     
   K-Feldspar        -0.5939        Magnetite         -2.5521     
   Celadonite        -0.6128        Chrysotile        -2.5648     
   Saponite-K        -0.7037        Hematite          -2.6074     
   Greenalite        -0.7493        Troilite          -2.6307     
   Coesite           -0.7566        Alabandite        -2.6316     
   Cristobalite(bet  -0.8181        Boehmite          -2.6711     
   Talc              -0.8430        Pyrrhotite        -2.7103     
   Hedenbergite      -0.8841        Nontronite-K      -2.7145     
   Albite_high       -0.9311        Scolecite         -2.8751     
   SiO2(am)          -0.9921        Kalsilite         -2.8960     
   Ferrosilite       -1.0014        Okenite           -2.9882     
   Saponite-Mg       -1.0153        Wustite           -2.9935     
   Wollastonite      -1.1323        Cronstedtite-7A   -2.9987     
   Pseudowollastoni  -1.2666     
    (only minerals with log Q/K > -3 listed)

                         partial
  Gases               press. (bar)     fugacity     fug. coef.    log fug.
 ---------------------------------------------------------------------------
   CH4(g)                   11.54         11.54        0.9993      1.0620
   H2O(g)                  0.8459        0.8334        0.9852     -0.0791
   H2(g)                  0.04993       0.04996         1.001     -1.3013
   H2S(g)               4.993e-07     4.974e-07        0.9961     -6.3033
   CO2(g)               1.723e-08     1.719e-08        0.9976     -7.7647
   CO(g)                2.355e-13     2.355e-13         1.000*   -12.6281
   HCl(g)               1.513e-17     1.513e-17         1.000*   -16.8201
   C2H4(g)              1.382e-18     1.382e-18         1.000*   -17.8595
   SO2(g)               3.536e-29     3.511e-29        0.9928    -28.4546
   S2(g)                2.212e-30     2.212e-30         1.000*   -29.6552
   Na(g)                1.142e-39     1.142e-39         1.000*   -38.9423
   K(g)                 2.976e-43     2.976e-43         1.000*   -42.5263
   Cl2(g)               6.401e-60     6.401e-60         1.000*   -59.1938
   O2(g)                3.573e-61     3.573e-61        0.9999    -60.4470
   Mg(g)                9.899e-71     9.899e-71         1.000*   -70.0044
   Ca(g)                7.599e-86     7.599e-86         1.000*   -85.1192
   C(g)                 1.191e-95     1.191e-95         1.000*   -94.9242
   Al(g)               2.815e-107    2.815e-107         1.000*  -106.5505
   Si(g)               1.543e-113    1.543e-113         1.000*  -112.8116
    *no data, gas taken to be ideal

                                  In fluid              Sorbed            Kd
  Original basis total moles   moles     mg/kg      moles     mg/kg      L/kg
 -------------------------------------------------------------------------------
   H2O                 57.0       55.0  9.90e+05
   Al+++              0.363   6.94e-06     0.187
   Ca++               0.294   1.83e-08  0.000733
   Cl-              0.00195    0.00195      69.1
   CrO4--          0.000277   6.97e-28  8.08e-23
   Fe++               0.635   5.32e-14  2.97e-09
   H+                 -3.38    -0.0384     -38.7
   HCO3-             0.0100     0.0100      610.
   HPO4--            0.0761   0.000147      14.1
   K+                0.0495   6.92e-05      2.70
   Mg++               0.119   2.14e-12  5.19e-08
   Mn++              0.0142   4.18e-11  2.29e-06
   Na+                0.269     0.0401      920.
   O2(aq)         -0.000194    -0.0206     -658.
   SO4--           0.000290   0.000290      27.8
   SiO2(aq)            1.71     0.0286  1.71e+03
   Ti(OH)4(aq)       0.0642     0.0642  7.43e+03

  Elemental composition               In fluid                  Sorbed
                  total moles     moles       mg/kg        moles       mg/kg
 -------------------------------------------------------------------------------
   Aluminum            0.3628    6.941e-06      0.1871
   Calcium             0.2944    1.831e-08   0.0007330
   Carbon             0.01000      0.01000       120.0
   Chlorine          0.001950     0.001950       69.08
   Chromium         0.0002765    6.969e-28   3.621e-23
   Hydrogen             111.0        110.2   1.110e+05
   Iron                0.6348    5.320e-14   2.969e-09
   Magnesium           0.1194    2.138e-12   5.193e-08
   Manganese          0.01422    4.177e-11   2.293e-06
   Oxygen               61.04        55.30   8.840e+05
   Phosphorus         0.07610    0.0001470       4.549
   Potassium          0.04953    6.918e-05       2.703
   Silicon              1.707      0.02856       801.4
   Sodium              0.2692      0.04007       920.3
   Sulfur           0.0002900    0.0002900       9.291
   Titanium           0.06420      0.06420       3071.


          Step #   145             Xi = 0.2800

          Temperature = 100.0 C    Pressure =  1.013 bars
          pH = 10.730              log fO2 =  -61.957
          Eh =  -0.7221 volts      pe =  -9.7530
          Ionic strength      =    0.063035 molal
          Charge imbalance    =   -0.011048 eq/kg (-8.963% error)
          Activity of water   =    0.999931
          Solvent mass        =     0.98526 kg
          Solution mass       =      1.0011 kg
          Mineral mass        =     0.27991 kg
          Solution density    =    0.964    g/cm3
          Solution viscosity  =    0.003    poise
          Chlorinity          =    0.001979 molal
          Dissolved solids    =       15809 mg/kg sol'n
          Hardness            =        0.00 mg/kg sol'n as CaCO3
            carbonate         =        0.00 mg/kg sol'n as CaCO3
            non-carbonate     =        0.00 mg/kg sol'n as CaCO3
          Carbonate alkalinity=      951.26 mg/kg sol'n as CaCO3
          Water type          =    Na-OH
          Bulk volume         =    1.14e+03 cm3
          Fluid volume        =    1.04e+03 cm3
          Mineral volume      =        96.9 cm3
          Inert volume        =        0.00 cm3
          Porosity            =        91.5 %
          Permeability        =        5.19 cm2
          Mass reacted        =         280 g

                          moles          moles         grams          cm3      rxn rate
  Reactants             remaining       reacted       reacted       reacted  (mol/kg sec)
 ------------------------------------------------------------------------------------------
   Al2O3                   0.6219        0.2418         24.66          --            --  
   CaO                      1.009        0.3923         22.00          --            --  
   Cr2O3                0.0004741     0.0001844       0.02802          --            --  
   FeO(ox)                  2.175        0.8459         60.78          --            --  
   K2O(ox)                0.08491       0.03302         3.110          --            --  
   MgO                     0.4076        0.1585         6.389          --            --  
   MnO                    0.04876       0.01896         1.345          --            --  
   Na2O(ox)                0.4615        0.1795         11.12          --            --  
   P2O5                    0.1305       0.05073         7.201          --            --  
   SiO2                     5.853         2.276         136.8          --            --  
   TiO2                    0.2201       0.08559         6.837          --            --  

  Minerals in system     moles      log moles      grams        volume (cm3)
 ----------------------------------------------------------------------------
   Albite                  0.1981     -0.703          51.94           19.86
   Analcime               0.01280     -1.893          2.808           1.239
   Andradite              0.04141     -1.383          21.04           5.460
   Annite                 0.06601     -1.180          33.79           10.19
   Chromite             0.0001844     -3.734        0.04127        0.008114
   Hydroxylapatite        0.03375     -1.472          16.95           6.398
   Mesolite                0.1001     -1.000          38.80           17.13
   Minnesotaite            0.1884     -0.725          89.29           27.86
   Saponite-Na            0.02487     -1.604          9.611           3.399
   Tephroite             0.009480     -2.023          1.915          0.7225
   Tremolite              0.01689     -1.772          13.72           4.611
                                               _____________   _____________
          (total)                                     279.9           96.87 

  Aqueous species       molality    mg/kg sol'n    act. coef.     log act.
 ---------------------------------------------------------------------------
   Ti(OH)4(aq)            0.08687         9910.      1.0000       -1.0611
   Na+                    0.05698         1289.      0.7778       -1.3534
   OH-                    0.03869         647.6      0.7712       -1.5252
   HSiO3-                 0.02668         2024.      0.7778       -1.6830
   NaHSiO3(aq)            0.01655         1631.      1.0000       -1.7811
   Methane(aq)            0.01015         160.3      1.0000       -1.9936
   Cl-                   0.001957         68.28      0.7642       -2.8252
   SiO2(aq)             0.0004694         27.76      1.0000       -3.3284
   NaOH(aq)             0.0003102         12.21      1.0000       -3.5084
   H2(aq)               0.0002269        0.4502      1.0000       -3.6441
   HPO4--               0.0001872         17.68      0.3588       -4.1729
   HS-                  0.0001584         5.156      0.7712       -3.9131
   S--                  0.0001359         4.290      0.3817       -4.2850
   PO4---               3.064e-05         2.864      0.0988       -5.5190
   K+                   3.037e-05         1.169      0.7642       -4.6343
   NaCl(aq)             2.230e-05         1.283      1.0000       -4.6517
   AlO2-                1.229e-05        0.7134      0.7778       -5.0196
   NaAlO2(aq)           2.435e-07       0.01965      1.0000       -6.6134
   CO3--                4.663e-08      0.002754      0.3704       -7.7627
   H2PO4-               3.118e-08      0.002977      0.7778       -7.6152
   Ca++                 1.199e-08     0.0004730      0.4033       -8.3156
    (only species > 1e-8 molal listed)

  Mineral saturation states
                     log Q/K                          log Q/K
 ----------------------------------------------------------------
   Mesolite           0.0000 sat    Pseudowollastoni  -1.1500     
   Albite             0.0000 sat    Saponite-Mg       -1.1502     
   Minnesotaite       0.0000 sat    Maximum_Microcli  -1.1890     
   Tephroite          0.0000 sat    K-Feldspar        -1.2018     
   Hydroxylapatite    0.0000 sat    Celadonite        -1.2370     
   Annite             0.0000 sat    Jadeite           -1.3880     
   Saponite-Na        0.0000 sat    Phlogopite        -1.6025     
   Albite_low         0.0000 sat    Mn(OH)2(am)       -1.7403     
   Andradite          0.0000 sat    Fayalite          -1.7404     
   Tremolite          0.0000 sat    Nepheline         -1.9190     
   Analcime           0.0000 sat    Sanidine_high     -1.9978     
   Chromite           0.0000 sat    Saponite-H        -2.1088     
   Diopside          -0.2193        Goethite          -2.1679     
   Rhodonite         -0.2468        FeO               -2.2421     
   Quartz            -0.2502        Diaspore          -2.3970     
   Tridymite         -0.4220        Enstatite         -2.4209     
   Greenalite        -0.4454        Chrysotile        -2.4615     
   Chalcedony        -0.4669        Eskolaite         -2.5705     
   Ice               -0.4670        Whitlockite       -2.5950     
   Saponite-Ca       -0.6192        Clinoptilolite-h  -2.6264     
   Cristobalite(alp  -0.6679        Clinoptilolite-N  -2.6449     
   Hedenbergite      -0.7169        Boehmite          -2.6918     
   Natrolite         -0.8626        Magnetite         -2.6990     
   Saponite-K        -0.9043        Stilbite          -2.7506     
   Coesite           -0.9086        Nontronite-Na     -2.7682     
   Albite_high       -0.9311        Troilite          -2.8105     
   Ferrosilite       -0.9507        Wustite           -2.8416     
   Cristobalite(bet  -0.9701        Pyrrhotite        -2.8901     
   Wollastonite      -1.0157        Alabandite        -2.9381     
   Talc              -1.0436        Hematite          -2.9570     
   SiO2(am)          -1.1441     
    (only minerals with log Q/K > -3 listed)

                         partial
  Gases               press. (bar)     fugacity     fug. coef.    log fug.
 ---------------------------------------------------------------------------
   CH4(g)                   11.61         11.61        0.9993      1.0646
   H2O(g)                  0.8459        0.8334        0.9852     -0.0791
   H2(g)                   0.2839        0.2841         1.001     -0.5465
   H2S(g)               2.070e-07     2.062e-07        0.9961     -6.6857
   CO2(g)               1.658e-11     1.654e-11        0.9976    -10.7814
   CO(g)                1.289e-15     1.289e-15         1.000*   -14.8899
   HCl(g)               8.091e-18     8.091e-18         1.000*   -17.0920
   C2H4(g)              4.326e-20     4.326e-20         1.000*   -19.3640
   SO2(g)               7.973e-32     7.915e-32        0.9928    -31.1015
   S2(g)                1.175e-32     1.175e-32         1.000*   -31.9298
   Na(g)                8.160e-39     8.160e-39         1.000*   -38.0883
   K(g)                 5.246e-43     5.246e-43         1.000*   -42.2802
   Cl2(g)               3.218e-61     3.218e-61         1.000*   -60.4925
   O2(g)                1.105e-62     1.105e-62        0.9999    -61.9566
   Mg(g)                7.694e-70     7.694e-70         1.000*   -69.1138
   Ca(g)                8.018e-85     8.018e-85         1.000*   -84.0959
   C(g)                 3.705e-97     3.705e-97         1.000*   -96.4312
   Al(g)               3.640e-106    3.640e-106         1.000*  -105.4389
   Si(g)               3.516e-112    3.516e-112         1.000*  -111.4539
    *no data, gas taken to be ideal

                                  In fluid              Sorbed            Kd
  Original basis total moles   moles     mg/kg      moles     mg/kg      L/kg
 -------------------------------------------------------------------------------
   H2O                 57.5       54.8  9.86e+05
   Al+++              0.484   1.23e-05     0.333
   Ca++               0.393   1.18e-08  0.000473
   Cl-              0.00195    0.00195      69.1
   CrO4--          0.000369   4.86e-28  5.63e-23
   Fe++               0.846   3.05e-14  1.70e-09
   H+                 -4.50    -0.0709     -71.4
   HCO3-             0.0100     0.0100      610.
   HPO4--             0.101   0.000215      20.6
   K+                0.0660   2.99e-05      1.17
   Mg++               0.159   1.01e-12  2.46e-08
   Mn++              0.0190   1.79e-11  9.81e-07
   Na+                0.359     0.0728  1.67e+03
   O2(aq)         -0.000263    -0.0207     -661.
   SO4--           0.000290   0.000290      27.8
   SiO2(aq)            2.28     0.0431  2.58e+03
   Ti(OH)4(aq)       0.0856     0.0856  9.91e+03

  Elemental composition               In fluid                  Sorbed
                  total moles     moles       mg/kg        moles       mg/kg
 -------------------------------------------------------------------------------
   Aluminum            0.4837    1.235e-05      0.3328
   Calcium             0.3925    1.182e-08   0.0004732
   Carbon             0.01000      0.01000       120.0
   Chlorine          0.001950     0.001950       69.06
   Chromium         0.0003687    4.859e-28   2.524e-23
   Hydrogen             111.0        109.8   1.106e+05
   Iron                0.8463    3.052e-14   1.703e-09
   Magnesium           0.1591    1.013e-12   2.460e-08
   Manganese          0.01896    1.787e-11   9.809e-07
   Oxygen               62.87        55.20   8.822e+05
   Phosphorus          0.1015    0.0002147       6.642
   Potassium          0.06604    2.993e-05       1.169
   Silicon              2.276      0.04306       1208.
   Sodium              0.3590      0.07277       1671.
   Sulfur           0.0002900    0.0002900       9.289
   Titanium           0.08559      0.08559       4094.


          Step #   147             Xi = 0.3000

          Temperature = 100.0 C    Pressure =  1.013 bars
          pH = 10.730              log fO2 =  -61.957
          Eh =  -0.7221 volts      pe =  -9.7530
          Ionic strength      =    0.063037 molal
          Charge imbalance    =   -0.011055 eq/kg (-8.975% error)
          Activity of water   =    0.999931
          Solvent mass        =     0.98391 kg
          Solution mass       =      1.0004 kg
          Mineral mass        =     0.30058 kg
          Solution density    =    0.964    g/cm3
          Solution viscosity  =    0.003    poise
          Chlorinity          =    0.001982 molal
          Dissolved solids    =       16520 mg/kg sol'n
          Hardness            =        0.00 mg/kg sol'n as CaCO3
            carbonate         =        0.00 mg/kg sol'n as CaCO3
            non-carbonate     =        0.00 mg/kg sol'n as CaCO3
          Carbonate alkalinity=      951.89 mg/kg sol'n as CaCO3
          Water type          =    Na-OH
          Bulk volume         =    1.14e+03 cm3
          Fluid volume        =    1.04e+03 cm3
          Mineral volume      =        104. cm3
          Inert volume        =        0.00 cm3
          Porosity            =        90.9 %
          Permeability        =        4.20 cm2
          Mass reacted        =         300 g

                          moles          moles         grams          cm3      rxn rate
  Reactants             remaining       reacted       reacted       reacted  (mol/kg sec)
 ------------------------------------------------------------------------------------------
   Al2O3                   0.6046        0.2591         26.42          --            --  
   CaO                     0.9806        0.4203         23.57          --            --  
   Cr2O3                0.0004609     0.0001975       0.03002          --            --  
   FeO(ox)                  2.115        0.9064         65.12          --            --  
   K2O(ox)                0.08255       0.03538         3.333          --            --  
   MgO                     0.3963        0.1698         6.845          --            --  
   MnO                    0.04740       0.02032         1.441          --            --  
   Na2O(ox)                0.4487        0.1923         11.92          --            --  
   P2O5                    0.1268       0.05436         7.716          --            --  
   SiO2                     5.691         2.439         146.5          --            --  
   TiO2                    0.2140       0.09171         7.326          --            --  

  Minerals in system     moles      log moles      grams        volume (cm3)
 ----------------------------------------------------------------------------
   Albite                  0.1914     -0.718          50.18           19.18
   Analcime               0.04711     -1.327          10.33           4.560
   Andradite              0.04141     -1.383          21.04           5.460
   Annite                 0.07073     -1.150          36.20           10.91
   Chromite             0.0001975     -3.704        0.04421        0.008693
   Hydroxylapatite        0.03617     -1.442          18.17           6.856
   Mesolite                0.1032     -0.986          40.00           17.66
   Minnesotaite            0.2038     -0.691          96.59           30.14
   Saponite-Na            0.01706     -1.768          6.594           2.332
   Tephroite              0.01016     -1.993          2.051          0.7741
   Tremolite              0.02384     -1.623          19.37           6.507
                                               _____________   _____________
          (total)                                     300.6           104.4 

  Aqueous species       molality    mg/kg sol'n    act. coef.     log act.
 ---------------------------------------------------------------------------
   Ti(OH)4(aq)            0.09321     1.063e+04      1.0000       -1.0305
   Na+                    0.05697         1288.      0.7778       -1.3535
   OH-                    0.03869         647.2      0.7712       -1.5252
   HSiO3-                 0.02668         2023.      0.7778       -1.6829
   NaHSiO3(aq)            0.01655         1629.      1.0000       -1.7811
   Methane(aq)            0.01016         160.4      1.0000       -1.9930
   Cl-                   0.001960         68.32      0.7642       -2.8246
   SiO2(aq)             0.0004694         27.74      1.0000       -3.3284
   NaOH(aq)             0.0003102         12.20      1.0000       -3.5084
   H2(aq)               0.0002269        0.4499      1.0000       -3.6441
   HPO4--               0.0001872         17.67      0.3587       -4.1728
   HS-                  0.0001586         5.159      0.7712       -3.9125
   S--                  0.0001361         4.293      0.3817       -4.2844
   PO4---               3.065e-05         2.863      0.0988       -5.5189
   K+                   3.037e-05         1.168      0.7642       -4.6344
   NaCl(aq)             2.233e-05         1.284      1.0000       -4.6511
   AlO2-                1.229e-05        0.7129      0.7778       -5.0196
   NaAlO2(aq)           2.435e-07       0.01963      1.0000       -6.6134
   CO3--                4.670e-08      0.002756      0.3704       -7.7620
   H2PO4-               3.119e-08      0.002975      0.7778       -7.6151
   Ca++                 1.199e-08     0.0004725      0.4033       -8.3156
    (only species > 1e-8 molal listed)

  Mineral saturation states
                     log Q/K                          log Q/K
 ----------------------------------------------------------------
   Mesolite           0.0000 sat    Pseudowollastoni  -1.1500     
   Albite             0.0000 sat    Saponite-Mg       -1.1502     
   Minnesotaite       0.0000 sat    Maximum_Microcli  -1.1890     
   Tephroite          0.0000 sat    K-Feldspar        -1.2018     
   Hydroxylapatite    0.0000 sat    Celadonite        -1.2370     
   Annite             0.0000 sat    Jadeite           -1.3880     
   Saponite-Na        0.0000 sat    Phlogopite        -1.6025     
   Albite_low         0.0000 sat    Mn(OH)2(am)       -1.7403     
   Andradite          0.0000 sat    Fayalite          -1.7404     
   Tremolite          0.0000 sat    Nepheline         -1.9190     
   Analcime           0.0000 sat    Sanidine_high     -1.9978     
   Chromite           0.0000 sat    Saponite-H        -2.1088     
   Diopside          -0.2193        Goethite          -2.1679     
   Rhodonite         -0.2468        FeO               -2.2421     
   Quartz            -0.2502        Diaspore          -2.3970     
   Tridymite         -0.4220        Enstatite         -2.4209     
   Greenalite        -0.4454        Chrysotile        -2.4615     
   Chalcedony        -0.4669        Eskolaite         -2.5705     
   Ice               -0.4670        Whitlockite       -2.5950     
   Saponite-Ca       -0.6192        Clinoptilolite-h  -2.6264     
   Cristobalite(alp  -0.6679        Clinoptilolite-N  -2.6449     
   Hedenbergite      -0.7169        Boehmite          -2.6918     
   Natrolite         -0.8626        Magnetite         -2.6990     
   Saponite-K        -0.9043        Stilbite          -2.7506     
   Coesite           -0.9086        Nontronite-Na     -2.7682     
   Albite_high       -0.9311        Troilite          -2.8100     
   Ferrosilite       -0.9507        Wustite           -2.8416     
   Cristobalite(bet  -0.9701        Pyrrhotite        -2.8896     
   Wollastonite      -1.0157        Alabandite        -2.9376     
   Talc              -1.0436        Hematite          -2.9570     
   SiO2(am)          -1.1441     
    (only minerals with log Q/K > -3 listed)

                         partial
  Gases               press. (bar)     fugacity     fug. coef.    log fug.
 ---------------------------------------------------------------------------
   CH4(g)                   11.63         11.62        0.9993      1.0652
   H2O(g)                  0.8459        0.8334        0.9852     -0.0791
   H2(g)                   0.2839        0.2841         1.001     -0.5465
   H2S(g)               2.072e-07     2.064e-07        0.9961     -6.6852
   CO2(g)               1.660e-11     1.656e-11        0.9976    -10.7808
   CO(g)                1.290e-15     1.290e-15         1.000*   -14.8893
   HCl(g)               8.101e-18     8.101e-18         1.000*   -17.0914
   C2H4(g)              4.338e-20     4.338e-20         1.000*   -19.3628
   SO2(g)               7.982e-32     7.925e-32        0.9928    -31.1010
   S2(g)                1.178e-32     1.178e-32         1.000*   -31.9287
   Na(g)                8.160e-39     8.160e-39         1.000*   -38.0883
   K(g)                 5.246e-43     5.246e-43         1.000*   -42.2802
   Cl2(g)               3.226e-61     3.226e-61         1.000*   -60.4914
   O2(g)                1.105e-62     1.105e-62        0.9999    -61.9566
   Mg(g)                7.694e-70     7.694e-70         1.000*   -69.1138
   Ca(g)                8.018e-85     8.018e-85         1.000*   -84.0959
   C(g)                 3.710e-97     3.710e-97         1.000*   -96.4306
   Al(g)               3.640e-106    3.640e-106         1.000*  -105.4389
   Si(g)               3.516e-112    3.516e-112         1.000*  -111.4539
    *no data, gas taken to be ideal

                                  In fluid              Sorbed            Kd
  Original basis total moles   moles     mg/kg      moles     mg/kg      L/kg
 -------------------------------------------------------------------------------
   H2O                 57.7       54.7  9.85e+05
   Al+++              0.518   1.23e-05     0.333
   Ca++               0.421   1.18e-08  0.000473
   Cl-              0.00195    0.00195      69.1
   CrO4--          0.000395   4.85e-28  5.62e-23
   Fe++               0.907   3.05e-14  1.70e-09
   H+                 -4.83    -0.0708     -71.4
   HCO3-             0.0100     0.0100      610.
   HPO4--             0.109   0.000214      20.6
   K+                0.0708   2.99e-05      1.17
   Mg++               0.170   1.01e-12  2.46e-08
   Mn++              0.0203   1.78e-11  9.80e-07
   Na+                0.385     0.0727  1.67e+03
   O2(aq)         -0.000283    -0.0207     -662.
   SO4--           0.000290   0.000290      27.8
   SiO2(aq)            2.44     0.0430  2.58e+03
   Ti(OH)4(aq)       0.0917     0.0917  1.06e+04

  Elemental composition               In fluid                  Sorbed
                  total moles     moles       mg/kg        moles       mg/kg
 -------------------------------------------------------------------------------
   Aluminum            0.5182    1.233e-05      0.3326
   Calcium             0.4205    1.180e-08   0.0004727
   Carbon             0.01000      0.01000       120.1
   Chlorine          0.001950     0.001950       69.10
   Chromium         0.0003951    4.851e-28   2.521e-23
   Hydrogen             111.0        109.7   1.105e+05
   Iron                0.9067    3.047e-14   1.701e-09
   Magnesium           0.1704    1.012e-12   2.457e-08
   Manganese          0.02032    1.785e-11   9.800e-07
   Oxygen               63.40        55.15   8.820e+05
   Phosphorus          0.1087    0.0002144       6.638
   Potassium          0.07076    2.988e-05       1.168
   Silicon              2.439      0.04300       1207.
   Sodium              0.3846      0.07267       1670.
   Sulfur           0.0002900    0.0002900       9.295
   Titanium           0.09171      0.09171       4389.


          Step #   152             Xi = 0.3437

          Temperature = 100.0 C    Pressure =  1.013 bars
          pH = 10.730              log fO2 =  -61.957
          Eh =  -0.7221 volts      pe =  -9.7531
          Ionic strength      =    0.063043 molal
          Charge imbalance    =   -0.011071 eq/kg (-9.002% error)
          Activity of water   =    0.999930
          Solvent mass        =     0.98095 kg
          Solution mass       =     0.99901 kg
          Mineral mass        =     0.34576 kg
          Solution density    =    0.965    g/cm3
          Solution viscosity  =    0.003    poise
          Chlorinity          =    0.001988 molal
          Dissolved solids    =       18078 mg/kg sol'n
          Hardness            =        0.00 mg/kg sol'n as CaCO3
            carbonate         =        0.00 mg/kg sol'n as CaCO3
            non-carbonate     =        0.00 mg/kg sol'n as CaCO3
          Carbonate alkalinity=      953.26 mg/kg sol'n as CaCO3
          Water type          =    Na-OH
          Bulk volume         =    1.16e+03 cm3
          Fluid volume        =    1.04e+03 cm3
          Mineral volume      =        121. cm3
          Inert volume        =        0.00 cm3
          Porosity            =        89.5 %
          Permeability        =        2.67 cm2
          Mass reacted        =         344 g

                          moles          moles         grams          cm3      rxn rate
  Reactants             remaining       reacted       reacted       reacted  (mol/kg sec)
 ------------------------------------------------------------------------------------------
   Al2O3                   0.5669        0.2969         30.27          --            --  
   CaO                     0.9194        0.4815         27.00          --            --  
   Cr2O3                0.0004321     0.0002263       0.03440          --            --  
   FeO(ox)                  1.983         1.038         74.61          --            --  
   K2O(ox)                0.07740       0.04053         3.818          --            --  
   MgO                     0.3715        0.1946         7.843          --            --  
   MnO                    0.04444       0.02328         1.651          --            --  
   Na2O(ox)                0.4207        0.2203         13.66          --            --  
   P2O5                    0.1189       0.06228         8.840          --            --  
   SiO2                     5.335         2.794         167.9          --            --  
   TiO2                    0.2006        0.1051         8.393          --            --  

  Minerals in system     moles      log moles      grams        volume (cm3)
 ----------------------------------------------------------------------------
   Albite                  0.1767     -0.753          46.33           17.71
   Analcime                0.1221     -0.913          26.77           11.82
   Andradite              0.04141     -1.383          21.04           5.460
   Annite                 0.08104     -1.091          41.48           12.51
   Chromite             0.0002263     -3.645        0.05066        0.009960
   Hydroxylapatite        0.04145     -1.383          20.82           7.856
   Mesolite                0.1100     -0.959          42.64           18.82
   Minnesotaite            0.2375     -0.624          112.6           35.12
   Tephroite              0.01164     -1.934          2.350          0.8869
   Tremolite              0.03903     -1.409          31.71           10.65
                                               _____________   _____________
          (total)                                     345.8           120.8 

  Aqueous species       molality    mg/kg sol'n    act. coef.     log act.
 ---------------------------------------------------------------------------
   Ti(OH)4(aq)             0.1071     1.219e+04      1.0000       -0.9702
   Na+                    0.05696         1286.      0.7778       -1.3536
   OH-                    0.03870         646.3      0.7712       -1.5251
   HSiO3-                 0.02669         2020.      0.7778       -1.6828
   NaHSiO3(aq)            0.01655         1627.      1.0000       -1.7811
   Methane(aq)            0.01019         160.6      1.0000       -1.9916
   Cl-                   0.001965         68.42      0.7642       -2.8233
   SiO2(aq)             0.0004694         27.70      1.0000       -3.3284
   NaOH(aq)             0.0003102         12.18      1.0000       -3.5084
   H2(aq)               0.0002269        0.4492      1.0000       -3.6441
   HPO4--               0.0001873         17.65      0.3587       -4.1726
   HS-                  0.0001591         5.166      0.7712       -3.9112
   S--                  0.0001366         4.299      0.3817       -4.2830
   PO4---               3.067e-05         2.861      0.0988       -5.5186
   K+                   3.036e-05         1.166      0.7642       -4.6345
   NaCl(aq)             2.239e-05         1.285      1.0000       -4.6499
   AlO2-                1.229e-05        0.7119      0.7778       -5.0195
   NaAlO2(aq)           2.435e-07       0.01960      1.0000       -6.6134
   CO3--                4.686e-08      0.002761      0.3704       -7.7606
   H2PO4-               3.119e-08      0.002971      0.7778       -7.6151
   Ca++                 1.198e-08     0.0004716      0.4032       -8.3158
    (only species > 1e-8 molal listed)

  Mineral saturation states
                     log Q/K                          log Q/K
 ----------------------------------------------------------------
   Tremolite          0.0000 sat    Pseudowollastoni  -1.1500     
   Mesolite           0.0000 sat    Saponite-Mg       -1.1502     
   Minnesotaite       0.0000 sat    Maximum_Microcli  -1.1890     
   Tephroite          0.0000 sat    K-Feldspar        -1.2018     
   Albite             0.0000 sat    Celadonite        -1.2370     
   Annite             0.0000 sat    Jadeite           -1.3880     
   Chromite           0.0000 sat    Phlogopite        -1.6025     
   Albite_low         0.0000 sat    Mn(OH)2(am)       -1.7403     
   Andradite          0.0000 sat    Fayalite          -1.7404     
   Hydroxylapatite    0.0000 sat    Nepheline         -1.9190     
   Analcime           0.0000 sat    Sanidine_high     -1.9978     
   Saponite-Na       -0.0000 sat    Saponite-H        -2.1088     
   Diopside          -0.2193        Goethite          -2.1679     
   Rhodonite         -0.2468        FeO               -2.2421     
   Quartz            -0.2502        Diaspore          -2.3970     
   Tridymite         -0.4220        Enstatite         -2.4209     
   Greenalite        -0.4454        Chrysotile        -2.4615     
   Chalcedony        -0.4669        Eskolaite         -2.5705     
   Ice               -0.4670        Whitlockite       -2.5950     
   Saponite-Ca       -0.6192        Clinoptilolite-h  -2.6264     
   Cristobalite(alp  -0.6679        Clinoptilolite-N  -2.6449     
   Hedenbergite      -0.7169        Boehmite          -2.6918     
   Natrolite         -0.8626        Magnetite         -2.6990     
   Saponite-K        -0.9043        Stilbite          -2.7506     
   Coesite           -0.9086        Nontronite-Na     -2.7682     
   Albite_high       -0.9311        Troilite          -2.8088     
   Ferrosilite       -0.9507        Wustite           -2.8416     
   Cristobalite(bet  -0.9701        Pyrrhotite        -2.8884     
   Wollastonite      -1.0157        Alabandite        -2.9364     
   Talc              -1.0436        Hematite          -2.9570     
   SiO2(am)          -1.1441     
    (only minerals with log Q/K > -3 listed)

                         partial
  Gases               press. (bar)     fugacity     fug. coef.    log fug.
 ---------------------------------------------------------------------------
   CH4(g)                   11.66         11.66        0.9993      1.0666
   H2O(g)                  0.8459        0.8334        0.9852     -0.0791
   H2(g)                   0.2839        0.2841         1.001     -0.5465
   H2S(g)               2.078e-07     2.070e-07        0.9961     -6.6840
   CO2(g)               1.665e-11     1.661e-11        0.9976    -10.7796
   CO(g)                1.294e-15     1.294e-15         1.000*   -14.8880
   HCl(g)               8.124e-18     8.124e-18         1.000*   -17.0902
   C2H4(g)              4.363e-20     4.363e-20         1.000*   -19.3602
   SO2(g)               8.003e-32     7.946e-32        0.9928    -31.0999
   S2(g)                1.185e-32     1.185e-32         1.000*   -31.9264
   Na(g)                8.160e-39     8.160e-39         1.000*   -38.0883
   K(g)                 5.246e-43     5.246e-43         1.000*   -42.2802
   Cl2(g)               3.244e-61     3.244e-61         1.000*   -60.4890
   O2(g)                1.105e-62     1.105e-62        0.9999    -61.9566
   Mg(g)                7.695e-70     7.695e-70         1.000*   -69.1138
   Ca(g)                8.019e-85     8.019e-85         1.000*   -84.0959
   C(g)                 3.721e-97     3.721e-97         1.000*   -96.4293
   Al(g)               3.640e-106    3.640e-106         1.000*  -105.4389
   Si(g)               3.517e-112    3.517e-112         1.000*  -111.4539
    *no data, gas taken to be ideal

                                  In fluid              Sorbed            Kd
  Original basis total moles   moles     mg/kg      moles     mg/kg      L/kg
 -------------------------------------------------------------------------------
   H2O                 58.0       54.5  9.84e+05
   Al+++              0.594   1.23e-05     0.332
   Ca++               0.482   1.18e-08  0.000472
   Cl-              0.00195    0.00195      69.2
   CrO4--          0.000453   4.83e-28  5.61e-23
   Fe++                1.04   3.03e-14  1.70e-09
   H+                 -5.53    -0.0706     -71.2
   HCO3-             0.0100     0.0100      611.
   HPO4--             0.125   0.000214      20.5
   K+                0.0811   2.98e-05      1.17
   Mg++               0.195   1.01e-12  2.46e-08
   Mn++              0.0233   1.78e-11  9.78e-07
   Na+                0.441     0.0724  1.67e+03
   O2(aq)         -0.000326    -0.0207     -663.
   SO4--           0.000290   0.000290      27.9
   SiO2(aq)            2.79     0.0429  2.58e+03
   Ti(OH)4(aq)        0.105      0.105  1.22e+04

  Elemental composition               In fluid                  Sorbed
                  total moles     moles       mg/kg        moles       mg/kg
 -------------------------------------------------------------------------------
   Aluminum            0.5937    1.230e-05      0.3321
   Calcium             0.4818    1.176e-08   0.0004718
   Carbon             0.01000      0.01000       120.2
   Chlorine          0.001950     0.001950       69.20
   Chromium         0.0004526    4.835e-28   2.516e-23
   Hydrogen             111.0        109.4   1.104e+05
   Iron                 1.039    3.032e-14   1.695e-09
   Magnesium           0.1951    1.011e-12   2.460e-08
   Manganese          0.02328    1.779e-11   9.781e-07
   Oxygen               64.54        55.04   8.815e+05
   Phosphorus          0.1246    0.0002139       6.631
   Potassium          0.08107    2.979e-05       1.166
   Silicon              2.794      0.04288       1205.
   Sodium              0.4407      0.07244       1667.
   Sulfur           0.0002900    0.0002900       9.308
   Titanium            0.1051       0.1051       5036.


          Step #   157             Xi = 0.3876

          Temperature = 100.0 C    Pressure =  1.013 bars
          pH = 10.816              log fO2 =  -64.150
          Eh =  -0.7690 volts      pe = -10.3872
          Ionic strength      =    0.078620 molal
          Charge imbalance    =   -0.011062 eq/kg (-7.215% error)
          Activity of water   =    0.999930
          Solvent mass        =     0.97834 kg
          Solution mass       =     0.99979 kg
          Mineral mass        =     0.38893 kg
          Solution density    =    0.967    g/cm3
          Solution viscosity  =    0.003    poise
          Chlorinity          =    0.001993 molal
          Dissolved solids    =       21454 mg/kg sol'n
          Hardness            =        0.00 mg/kg sol'n as CaCO3
            carbonate         =        0.00 mg/kg sol'n as CaCO3
            non-carbonate     =        0.00 mg/kg sol'n as CaCO3
          Carbonate alkalinity=      962.69 mg/kg sol'n as CaCO3
          Water type          =    Na-OH
          Bulk volume         =    1.17e+03 cm3
          Fluid volume        =    1.03e+03 cm3
          Mineral volume      =        136. cm3
          Inert volume        =        0.00 cm3
          Porosity            =        88.4 %
          Permeability        =        1.79 cm2
          Mass reacted        =         388 g

                          moles          moles         grams          cm3      rxn rate
  Reactants             remaining       reacted       reacted       reacted  (mol/kg sec)
 ------------------------------------------------------------------------------------------
   Al2O3                   0.5289        0.3348         34.14          --            --  
   CaO                     0.8579        0.5430         30.45          --            --  
   Cr2O3                0.0004032     0.0002552       0.03879          --            --  
   FeO(ox)                  1.850         1.171         84.14          --            --  
   K2O(ox)                0.07222       0.04571         4.306          --            --  
   MgO                     0.3467        0.2194         8.845          --            --  
   MnO                    0.04147       0.02625         1.862          --            --  
   Na2O(ox)                0.3925        0.2485         15.40          --            --  
   P2O5                    0.1110       0.07024         9.970          --            --  
   SiO2                     4.978         3.151         189.3          --            --  
   TiO2                    0.1872        0.1185         9.465          --            --  

  Minerals in system     moles      log moles      grams        volume (cm3)
 ----------------------------------------------------------------------------
   Albite                  0.2048     -0.689          53.71           20.53
   Analcime                0.1090     -0.963          23.89           10.55
   Andradite              0.04396     -1.357          22.34           5.796
   Annite                 0.09139     -1.039          46.78           14.10
   Chromite             0.0002552     -3.593        0.05713         0.01123
   Diopside              0.001155     -2.937         0.2501         0.07634
   Hydroxylapatite        0.04679     -1.330          23.51           8.870
   Mesolite                0.1351     -0.869          52.38           23.12
   Minnesotaite            0.2697     -0.569          127.8           39.88
   Tephroite              0.01312     -1.882          2.651           1.000
   Tremolite              0.04377     -1.359          35.56           11.95
                                               _____________   _____________
          (total)                                     388.9           135.9 

  Aqueous species       molality    mg/kg sol'n    act. coef.     log act.
 ---------------------------------------------------------------------------
   Ti(OH)4(aq)             0.1211     1.374e+04      1.0000       -0.9168
   Na+                    0.07265         1634.      0.7623       -1.2566
   OH-                    0.04819         802.0      0.7547       -1.4393
   HSiO3-                 0.03318         2503.      0.7623       -1.5970
   NaHSiO3(aq)            0.02521         2469.      1.0000       -1.5984
   Methane(aq)            0.01022         160.5      1.0000       -1.9905
   H2(aq)                0.002834         5.590      1.0000       -2.5476
   Cl-                   0.001966         68.20      0.7466       -2.8334
   NaOH(aq)             0.0004725         18.49      1.0000       -3.3256
   SiO2(aq)             0.0004694         27.60      1.0000       -3.3284
   S--                  0.0001555         4.878      0.3541       -4.2592
   HS-                  0.0001409         4.561      0.7547       -3.9732
   HPO4--               7.450e-05         6.997      0.3294       -4.6101
   K+                   3.885e-05         1.486      0.7466       -4.5375
   NaCl(aq)             2.735e-05         1.564      1.0000       -4.5630
   PO4---               1.657e-05         1.540      0.0813       -5.8703
   AlO2-                1.003e-05        0.5791      0.7623       -5.1164
   NaAlO2(aq)           2.435e-07       0.01953      1.0000       -6.6134
   Ca++                 2.001e-08     0.0007846      0.3774       -8.1220
    (only species > 1e-8 molal listed)

  Mineral saturation states
                     log Q/K                          log Q/K
 ----------------------------------------------------------------
   Annite             0.0000 sat    Maximum_Microcli  -1.1890     
   Albite_low         0.0000 sat    K-Feldspar        -1.2018     
   Tephroite          0.0000 sat    Saponite-K        -1.3429     
   Mesolite           0.0000 sat    Celadonite        -1.3832     
   Minnesotaite       0.0000 sat    Jadeite           -1.3880     
   Analcime           0.0000 sat    Talc              -1.4822     
   Hydroxylapatite    0.0000 sat    Saponite-Mg       -1.6732     
   Andradite          0.0000 sat    Mn(OH)2(am)       -1.7403     
   Diopside           0.0000 sat    Fayalite          -1.7404     
   Tremolite          0.0000 sat    Nepheline         -1.9190     
   Albite             0.0000 sat    Sanidine_high     -1.9978     
   Chromite           0.0000 sat    Phlogopite        -2.0411     
   Rhodonite         -0.2468        FeO               -2.2421     
   Quartz            -0.2502        Gyrolite          -2.3702     
   Hedenbergite      -0.3514        Enstatite         -2.5670     
   Tridymite         -0.4220        Eskolaite         -2.5705     
   Saponite-Na       -0.4386        Diaspore          -2.5797     
   Greenalite        -0.4454        Saponite-H        -2.6077     
   Chalcedony        -0.4669        Clinoptilolite-h  -2.6326     
   Ice               -0.4670        Clinoptilolite-N  -2.6511     
   Wollastonite      -0.6503        Okenite           -2.6581     
   Cristobalite(alp  -0.6679        Goethite          -2.7161     
   Pseudowollastoni  -0.7846        Whitlockite       -2.7168     
   Natrolite         -0.8626        Stilbite          -2.7506     
   Coesite           -0.9086        Prehnite          -2.8277     
   Albite_high       -0.9311        Boehmite          -2.8745     
   Ferrosilite       -0.9507        Wustite           -2.8997     
   Cristobalite(bet  -0.9701        Chrysotile        -2.9001     
   Saponite-Ca       -1.0578        Troilite          -2.9566     
   SiO2(am)          -1.1441     
    (only minerals with log Q/K > -3 listed)

                         partial
  Gases               press. (bar)     fugacity     fug. coef.    log fug.
 ---------------------------------------------------------------------------
   CH4(g)                   11.70         11.69        0.9993      1.0677
   H2(g)                    3.545         3.548         1.001      0.5500
   H2O(g)                  0.8459        0.8334        0.9852     -0.0791
   H2S(g)               1.479e-07     1.473e-07        0.9961     -6.8318
   CO2(g)               6.866e-16     6.850e-16        0.9976    -15.1643
   HCl(g)               6.515e-18     6.515e-18         1.000*   -17.1861
   CO(g)                6.663e-19     6.663e-19         1.000*   -18.1763
   C2H4(g)              2.813e-22     2.813e-22         1.000*   -21.5508
   S2(g)                3.846e-35     3.846e-35         1.000*   -34.4149
   SO2(g)               2.924e-35     2.904e-35        0.9928    -34.5371
   Na(g)                4.392e-38     4.392e-38         1.000*   -37.3573
   K(g)                 2.824e-42     2.824e-42         1.000*   -41.5492
   Cl2(g)               1.670e-62     1.670e-62         1.000*   -61.7772
   O2(g)                7.087e-65     7.086e-65        0.9999    -64.1496
   Mg(g)                6.862e-69     6.862e-69         1.000*   -68.1635
   Ca(g)                2.323e-83     2.323e-83         1.000*   -82.6339
   C(g)                 2.393e-99     2.393e-99         1.000*   -98.6211
   Al(g)               1.055e-104    1.055e-104         1.000*  -103.9769
   Si(g)               5.484e-110    5.484e-110         1.000*  -109.2609
    *no data, gas taken to be ideal

                                  In fluid              Sorbed            Kd
  Original basis total moles   moles     mg/kg      moles     mg/kg      L/kg
 -------------------------------------------------------------------------------
   H2O                 58.3       54.4  9.81e+05
   Al+++              0.670   1.01e-05     0.271
   Ca++               0.543   1.96e-08  0.000785
   Cl-              0.00195    0.00195      69.1
   CrO4--          0.000510   1.24e-27  1.44e-22
   Fe++                1.17   2.17e-14  1.21e-09
   H+                 -6.24    -0.0947     -95.4
   HCO3-             0.0100     0.0100      610.
   HPO4--             0.140   8.91e-05      8.55
   K+                0.0914   3.80e-05      1.49
   Mg++               0.220   5.09e-13  1.24e-08
   Mn++              0.0262   1.28e-11  7.01e-07
   Na+                0.497     0.0962  2.21e+03
   O2(aq)         -0.000370    -0.0220     -703.
   SO4--           0.000290   0.000290      27.9
   SiO2(aq)            3.15     0.0576  3.46e+03
   Ti(OH)4(aq)        0.118      0.118  1.37e+04

  Elemental composition               In fluid                  Sorbed
                  total moles     moles       mg/kg        moles       mg/kg
 -------------------------------------------------------------------------------
   Aluminum            0.6696    1.005e-05      0.2714
   Calcium             0.5433    1.958e-08   0.0007849
   Carbon             0.01000      0.01000       120.1
   Chlorine          0.001950     0.001950       69.15
   Chromium         0.0005105    1.243e-27   6.465e-23
   Hydrogen             111.0        109.2   1.101e+05
   Iron                 1.171    2.172e-14   1.213e-09
   Magnesium           0.2200    5.084e-13   1.236e-08
   Manganese          0.02625    1.275e-11   7.008e-07
   Oxygen               65.69        55.00   8.802e+05
   Phosphorus          0.1405    8.911e-05       2.761
   Potassium          0.09142    3.801e-05       1.487
   Silicon              3.151      0.05759       1618.
   Sodium              0.4970      0.09623       2213.
   Sulfur           0.0002900    0.0002900       9.301
   Titanium            0.1185       0.1185       5675.


          Step #   159             Xi = 0.4000

          Temperature = 100.0 C    Pressure =  1.013 bars
          pH = 10.816              log fO2 =  -64.150
          Eh =  -0.7690 volts      pe = -10.3872
          Ionic strength      =    0.078621 molal
          Charge imbalance    =   -0.011065 eq/kg (-7.22% error)
          Activity of water   =    0.999930
          Solvent mass        =     0.97764 kg
          Solution mass       =     0.99952 kg
          Mineral mass        =     0.40158 kg
          Solution density    =    0.967    g/cm3
          Solution viscosity  =    0.003    poise
          Chlorinity          =    0.001995 molal
          Dissolved solids    =       21893 mg/kg sol'n
          Hardness            =        0.00 mg/kg sol'n as CaCO3
            carbonate         =        0.00 mg/kg sol'n as CaCO3
            non-carbonate     =        0.00 mg/kg sol'n as CaCO3
          Carbonate alkalinity=      962.95 mg/kg sol'n as CaCO3
          Water type          =    Na-OH
          Bulk volume         =    1.17e+03 cm3
          Fluid volume        =    1.03e+03 cm3
          Mineral volume      =        140. cm3
          Inert volume        =        0.00 cm3
          Porosity            =        88.0 %
          Permeability        =        1.59 cm2
          Mass reacted        =         400 g

                          moles          moles         grams          cm3      rxn rate
  Reactants             remaining       reacted       reacted       reacted  (mol/kg sec)
 ------------------------------------------------------------------------------------------
   Al2O3                   0.5182        0.3455         35.23          --            --  
   CaO                     0.8406        0.5604         31.42          --            --  
   Cr2O3                0.0003951     0.0002634       0.04003          --            --  
   FeO(ox)                  1.813         1.208         86.83          --            --  
   K2O(ox)                0.07076       0.04717         4.443          --            --  
   MgO                     0.3397        0.2265         9.127          --            --  
   MnO                    0.04063       0.02709         1.921          --            --  
   Na2O(ox)                0.3846        0.2564         15.89          --            --  
   P2O5                    0.1087       0.07248         10.29          --            --  
   SiO2                     4.878         3.252         195.4          --            --  
   TiO2                    0.1834        0.1223         9.767          --            --  

  Minerals in system     moles      log moles      grams        volume (cm3)
 ----------------------------------------------------------------------------
   Albite                  0.2064     -0.685          54.11           20.69
   Analcime                0.1226     -0.912          26.88           11.87
   Andradite              0.04396     -1.357          22.34           5.796
   Annite                 0.09430     -1.025          48.27           14.55
   Chromite             0.0002634     -3.579        0.05895         0.01159
   Diopside               0.01083     -1.965          2.345          0.7156
   Hydroxylapatite        0.04829     -1.316          24.26           9.153
   Mesolite                0.1370     -0.863          53.12           23.45
   Minnesotaite            0.2792     -0.554          132.3           41.29
   Tephroite              0.01354     -1.868          2.735           1.032
   Tremolite              0.04324     -1.364          35.12           11.80
                                               _____________   _____________
          (total)                                     401.6           140.4 

  Aqueous species       molality    mg/kg sol'n    act. coef.     log act.
 ---------------------------------------------------------------------------
   Ti(OH)4(aq)             0.1251     1.418e+04      1.0000       -0.9028
   Na+                    0.07265         1634.      0.7623       -1.2567
   OH-                    0.04819         801.6      0.7547       -1.4393
   HSiO3-                 0.03318         2502.      0.7623       -1.5970
   NaHSiO3(aq)            0.02521         2468.      1.0000       -1.5984
   Methane(aq)            0.01023         160.5      1.0000       -1.9902
   H2(aq)                0.002834         5.588      1.0000       -2.5476
   Cl-                   0.001967         68.22      0.7466       -2.8331
   NaOH(aq)             0.0004725         18.48      1.0000       -3.3256
   SiO2(aq)             0.0004694         27.59      1.0000       -3.3284
   S--                  0.0001556         4.880      0.3541       -4.2588
   HS-                  0.0001410         4.563      0.7547       -3.9729
   HPO4--               7.451e-05         6.995      0.3294       -4.6101
   K+                   3.885e-05         1.486      0.7466       -4.5375
   NaCl(aq)             2.737e-05         1.565      1.0000       -4.5627
   PO4---               1.658e-05         1.540      0.0813       -5.8703
   AlO2-                1.003e-05        0.5789      0.7623       -5.1164
   NaAlO2(aq)           2.435e-07       0.01953      1.0000       -6.6134
   Ca++                 2.001e-08     0.0007842      0.3774       -8.1220
    (only species > 1e-8 molal listed)

  Mineral saturation states
                     log Q/K                          log Q/K
 ----------------------------------------------------------------
   Annite             0.0000 sat    Maximum_Microcli  -1.1890     
   Albite_low         0.0000 sat    K-Feldspar        -1.2018     
   Tephroite          0.0000 sat    Saponite-K        -1.3429     
   Mesolite           0.0000 sat    Celadonite        -1.3832     
   Minnesotaite       0.0000 sat    Jadeite           -1.3880     
   Analcime           0.0000 sat    Talc              -1.4822     
   Hydroxylapatite    0.0000 sat    Saponite-Mg       -1.6732     
   Andradite          0.0000 sat    Mn(OH)2(am)       -1.7403     
   Diopside           0.0000 sat    Fayalite          -1.7404     
   Tremolite          0.0000 sat    Nepheline         -1.9190     
   Albite             0.0000 sat    Sanidine_high     -1.9978     
   Chromite           0.0000 sat    Phlogopite        -2.0411     
   Rhodonite         -0.2468        FeO               -2.2421     
   Quartz            -0.2502        Gyrolite          -2.3702     
   Hedenbergite      -0.3514        Enstatite         -2.5670     
   Tridymite         -0.4220        Eskolaite         -2.5705     
   Saponite-Na       -0.4386        Diaspore          -2.5797     
   Greenalite        -0.4454        Saponite-H        -2.6077     
   Chalcedony        -0.4669        Clinoptilolite-h  -2.6326     
   Ice               -0.4670        Clinoptilolite-N  -2.6511     
   Wollastonite      -0.6503        Okenite           -2.6581     
   Cristobalite(alp  -0.6679        Goethite          -2.7161     
   Pseudowollastoni  -0.7846        Whitlockite       -2.7168     
   Natrolite         -0.8626        Stilbite          -2.7506     
   Coesite           -0.9086        Prehnite          -2.8277     
   Albite_high       -0.9311        Boehmite          -2.8745     
   Ferrosilite       -0.9507        Wustite           -2.8997     
   Cristobalite(bet  -0.9701        Chrysotile        -2.9001     
   Saponite-Ca       -1.0578        Troilite          -2.9563     
   SiO2(am)          -1.1441     
    (only minerals with log Q/K > -3 listed)

                         partial
  Gases               press. (bar)     fugacity     fug. coef.    log fug.
 ---------------------------------------------------------------------------
   CH4(g)                   11.70         11.70        0.9993      1.0680
   H2(g)                    3.545         3.548         1.001      0.5500
   H2O(g)                  0.8459        0.8334        0.9852     -0.0791
   H2S(g)               1.480e-07     1.474e-07        0.9961     -6.8315
   CO2(g)               6.871e-16     6.855e-16        0.9976    -15.1640
   HCl(g)               6.519e-18     6.519e-18         1.000*   -17.1858
   CO(g)                6.668e-19     6.668e-19         1.000*   -18.1760
   C2H4(g)              2.817e-22     2.817e-22         1.000*   -21.5502
   S2(g)                3.851e-35     3.851e-35         1.000*   -34.4144
   SO2(g)               2.926e-35     2.905e-35        0.9928    -34.5368
   Na(g)                4.392e-38     4.392e-38         1.000*   -37.3573
   K(g)                 2.824e-42     2.824e-42         1.000*   -41.5492
   Cl2(g)               1.673e-62     1.673e-62         1.000*   -61.7766
   O2(g)                7.087e-65     7.086e-65        0.9999    -64.1496
   Mg(g)                6.862e-69     6.862e-69         1.000*   -68.1635
   Ca(g)                2.323e-83     2.323e-83         1.000*   -82.6339
   C(g)                 2.394e-99     2.394e-99         1.000*   -98.6208
   Al(g)               1.055e-104    1.055e-104         1.000*  -103.9769
   Si(g)               5.484e-110    5.484e-110         1.000*  -109.2609
    *no data, gas taken to be ideal

                                  In fluid              Sorbed            Kd
  Original basis total moles   moles     mg/kg      moles     mg/kg      L/kg
 -------------------------------------------------------------------------------
   H2O                 58.4       54.4  9.80e+05
   Al+++              0.691   1.00e-05     0.271
   Ca++               0.561   1.96e-08  0.000784
   Cl-              0.00195    0.00195      69.2
   CrO4--          0.000527   1.24e-27  1.44e-22
   Fe++                1.21   2.17e-14  1.21e-09
   H+                 -6.43    -0.0946     -95.4
   HCO3-             0.0100     0.0100      610.
   HPO4--             0.145   8.91e-05      8.55
   K+                0.0943   3.80e-05      1.49
   Mg++               0.227   5.08e-13  1.24e-08
   Mn++              0.0271   1.27e-11  7.00e-07
   Na+                0.513     0.0962  2.21e+03
   O2(aq)         -0.000382    -0.0220     -703.
   SO4--           0.000290   0.000290      27.9
   SiO2(aq)            3.25     0.0575  3.46e+03
   Ti(OH)4(aq)        0.122      0.122  1.42e+04

  Elemental composition               In fluid                  Sorbed
                  total moles     moles       mg/kg        moles       mg/kg
 -------------------------------------------------------------------------------
   Aluminum            0.6910    1.005e-05      0.2712
   Calcium             0.5606    1.956e-08   0.0007845
   Carbon             0.01000      0.01000       120.2
   Chlorine          0.001950     0.001950       69.17
   Chromium         0.0005267    1.242e-27   6.461e-23
   Hydrogen             111.0        109.2   1.101e+05
   Iron                 1.209    2.170e-14   1.212e-09
   Magnesium           0.2270    5.080e-13   1.235e-08
   Manganese          0.02709    1.274e-11   7.004e-07
   Oxygen               66.01        54.98   8.800e+05
   Phosphorus          0.1450    8.906e-05       2.760
   Potassium          0.09434    3.798e-05       1.486
   Silicon              3.252      0.05755       1617.
   Sodium              0.5128      0.09616       2212.
   Sulfur           0.0002900    0.0002900       9.304
   Titanium            0.1223       0.1223       5857.


          Step #   169             Xi = 0.5000

          Temperature = 100.0 C    Pressure =  1.013 bars
          pH = 10.816              log fO2 =  -64.150
          Eh =  -0.7690 volts      pe = -10.3874
          Ionic strength      =    0.078632 molal
          Charge imbalance    =   -0.011089 eq/kg (-7.262% error)
          Activity of water   =    0.999930
          Solvent mass        =     0.97197 kg
          Solution mass       =     0.99735 kg
          Mineral mass        =     0.50383 kg
          Solution density    =    0.969    g/cm3
          Solution viscosity  =    0.003    poise
          Chlorinity          =    0.002006 molal
          Dissolved solids    =       25450 mg/kg sol'n
          Hardness            =        0.00 mg/kg sol'n as CaCO3
            carbonate         =        0.00 mg/kg sol'n as CaCO3
            non-carbonate     =        0.00 mg/kg sol'n as CaCO3
          Carbonate alkalinity=      965.06 mg/kg sol'n as CaCO3
          Water type          =    Na-OH
          Bulk volume         =    1.21e+03 cm3
          Fluid volume        =    1.03e+03 cm3
          Mineral volume      =        177. cm3
          Inert volume        =        0.00 cm3
          Porosity            =        85.4 %
          Permeability        =       0.628 cm2
          Mass reacted        =         500 g

                          moles          moles         grams          cm3      rxn rate
  Reactants             remaining       reacted       reacted       reacted  (mol/kg sec)
 ------------------------------------------------------------------------------------------
   Al2O3                   0.4319        0.4319         44.03          --            --  
   CaO                     0.7005        0.7005         39.28          --            --  
   Cr2O3                0.0003292     0.0003292       0.05004          --            --  
   FeO(ox)                  1.511         1.511         108.5          --            --  
   K2O(ox)                0.05896       0.05896         5.554          --            --  
   MgO                     0.2831        0.2831         11.41          --            --  
   MnO                    0.03386       0.03386         2.402          --            --  
   Na2O(ox)                0.3205        0.3205         19.87          --            --  
   P2O5                   0.09060       0.09060         12.86          --            --  
   SiO2                     4.065         4.065         244.2          --            --  
   TiO2                    0.1528        0.1528         12.21          --            --  

  Minerals in system     moles      log moles      grams        volume (cm3)
 ----------------------------------------------------------------------------
   Albite                  0.2187     -0.660          57.36           21.93
   Analcime                0.2329     -0.633          51.08           22.55
   Andradite              0.04394     -1.357          22.33           5.794
   Annite                  0.1179     -0.929          60.35           18.19
   Chromite             0.0003292     -3.483        0.07369         0.01449
   Diopside               0.08901     -1.051          19.28           5.883
   Hydroxylapatite        0.06037     -1.219          30.32           11.44
   Mesolite                0.1525     -0.817          59.14           26.11
   Minnesotaite            0.3564     -0.448          168.9           52.69
   Tephroite              0.01693     -1.771          3.419           1.290
   Tremolite              0.03892     -1.410          31.62           10.62
                                               _____________   _____________
          (total)                                     503.8           176.5 

  Aqueous species       molality    mg/kg sol'n    act. coef.     log act.
 ---------------------------------------------------------------------------
   Ti(OH)4(aq)             0.1573     1.776e+04      1.0000       -0.8034
   Na+                    0.07262         1627.      0.7623       -1.2568
   OH-                    0.04821         799.0      0.7547       -1.4391
   HSiO3-                 0.03319         2494.      0.7623       -1.5969
   NaHSiO3(aq)            0.02521         2459.      1.0000       -1.5984
   Methane(aq)            0.01029         160.9      1.0000       -1.9877
   H2(aq)                0.002834         5.567      1.0000       -2.5476
   Cl-                   0.001979         68.37      0.7466       -2.8305
   NaOH(aq)             0.0004725         18.42      1.0000       -3.3256
   SiO2(aq)             0.0004694         27.49      1.0000       -3.3284
   S--                  0.0001565         4.891      0.3541       -4.2563
   HS-                  0.0001418         4.572      0.7547       -3.9705
   HPO4--               7.456e-05         6.974      0.3293       -4.6098
   K+                   3.884e-05         1.480      0.7466       -4.5377
   NaCl(aq)             2.752e-05         1.567      1.0000       -4.5603
   PO4---               1.659e-05         1.536      0.0813       -5.8698
   AlO2-                1.004e-05        0.5770      0.7623       -5.1162
   NaAlO2(aq)           2.435e-07       0.01945      1.0000       -6.6134
   Ca++                 1.999e-08     0.0007809      0.3774       -8.1223
    (only species > 1e-8 molal listed)

  Mineral saturation states
                     log Q/K                          log Q/K
 ----------------------------------------------------------------
   Annite             0.0000 sat    Maximum_Microcli  -1.1890     
   Albite_low         0.0000 sat    K-Feldspar        -1.2018     
   Tephroite          0.0000 sat    Saponite-K        -1.3429     
   Mesolite           0.0000 sat    Celadonite        -1.3832     
   Minnesotaite       0.0000 sat    Jadeite           -1.3880     
   Analcime           0.0000 sat    Talc              -1.4822     
   Hydroxylapatite    0.0000 sat    Saponite-Mg       -1.6732     
   Andradite          0.0000 sat    Mn(OH)2(am)       -1.7403     
   Diopside           0.0000 sat    Fayalite          -1.7404     
   Tremolite          0.0000 sat    Nepheline         -1.9190     
   Albite             0.0000 sat    Sanidine_high     -1.9978     
   Chromite           0.0000 sat    Phlogopite        -2.0411     
   Rhodonite         -0.2468        FeO               -2.2421     
   Quartz            -0.2502        Gyrolite          -2.3702     
   Hedenbergite      -0.3514        Enstatite         -2.5670     
   Tridymite         -0.4220        Eskolaite         -2.5705     
   Saponite-Na       -0.4386        Diaspore          -2.5797     
   Greenalite        -0.4454        Saponite-H        -2.6077     
   Chalcedony        -0.4669        Clinoptilolite-h  -2.6326     
   Ice               -0.4670        Clinoptilolite-N  -2.6511     
   Wollastonite      -0.6503        Okenite           -2.6581     
   Cristobalite(alp  -0.6679        Goethite          -2.7161     
   Pseudowollastoni  -0.7846        Whitlockite       -2.7168     
   Natrolite         -0.8626        Stilbite          -2.7506     
   Coesite           -0.9086        Prehnite          -2.8277     
   Albite_high       -0.9311        Boehmite          -2.8745     
   Ferrosilite       -0.9507        Wustite           -2.8997     
   Cristobalite(bet  -0.9701        Chrysotile        -2.9001     
   Saponite-Ca       -1.0578        Troilite          -2.9541     
   SiO2(am)          -1.1441     
    (only minerals with log Q/K > -3 listed)

                         partial
  Gases               press. (bar)     fugacity     fug. coef.    log fug.
 ---------------------------------------------------------------------------
   CH4(g)                   11.77         11.76        0.9993      1.0705
   H2(g)                    3.545         3.548         1.001      0.5500
   H2O(g)                  0.8459        0.8334        0.9852     -0.0791
   H2S(g)               1.487e-07     1.482e-07        0.9961     -6.8293
   CO2(g)               6.911e-16     6.895e-16        0.9976    -15.1615
   HCl(g)               6.555e-18     6.555e-18         1.000*   -17.1834
   CO(g)                6.707e-19     6.707e-19         1.000*   -18.1735
   C2H4(g)              2.850e-22     2.850e-22         1.000*   -21.5451
   S2(g)                3.892e-35     3.892e-35         1.000*   -34.4098
   SO2(g)               2.942e-35     2.921e-35        0.9928    -34.5345
   Na(g)                4.392e-38     4.392e-38         1.000*   -37.3573
   K(g)                 2.824e-42     2.824e-42         1.000*   -41.5492
   Cl2(g)               1.691e-62     1.691e-62         1.000*   -61.7718
   O2(g)                7.087e-65     7.086e-65        0.9999    -64.1496
   Mg(g)                6.862e-69     6.862e-69         1.000*   -68.1635
   Ca(g)                2.323e-83     2.323e-83         1.000*   -82.6339
   C(g)                 2.408e-99     2.408e-99         1.000*   -98.6183
   Al(g)               1.055e-104    1.055e-104         1.000*  -103.9769
   Si(g)               5.484e-110    5.484e-110         1.000*  -109.2609
    *no data, gas taken to be ideal

                                  In fluid              Sorbed            Kd
  Original basis total moles   moles     mg/kg      moles     mg/kg      L/kg
 -------------------------------------------------------------------------------
   H2O                 59.1       54.1  9.77e+05
   Al+++              0.864   9.99e-06     0.270
   Ca++               0.701   1.94e-08  0.000781
   Cl-              0.00195    0.00195      69.3
   CrO4--          0.000658   1.23e-27  1.44e-22
   Fe++                1.51   2.16e-14  1.21e-09
   H+                 -8.04    -0.0940     -95.0
   HCO3-             0.0100     0.0100      612.
   HPO4--             0.181   8.86e-05      8.53
   K+                 0.118   3.78e-05      1.48
   Mg++               0.284   5.05e-13  1.23e-08
   Mn++              0.0339   1.27e-11  6.97e-07
   Na+                0.641     0.0956  2.20e+03
   O2(aq)         -0.000481    -0.0220     -704.
   SO4--           0.000290   0.000290      27.9
   SiO2(aq)            4.06     0.0572  3.45e+03
   Ti(OH)4(aq)        0.153      0.153  1.78e+04

  Elemental composition               In fluid                  Sorbed
                  total moles     moles       mg/kg        moles       mg/kg
 -------------------------------------------------------------------------------
   Aluminum            0.8637    9.993e-06      0.2703
   Calcium             0.7007    1.944e-08   0.0007811
   Carbon             0.01000      0.01000       120.4
   Chlorine          0.001950     0.001950       69.32
   Chromium         0.0006584    1.234e-27   6.434e-23
   Hydrogen             111.0        108.7   1.098e+05
   Iron                 1.511    2.156e-14   1.207e-09
   Magnesium           0.2836    5.047e-13   1.230e-08
   Manganese          0.03386    1.266e-11   6.975e-07
   Oxygen               68.63        54.78   8.788e+05
   Phosphorus          0.1812    8.861e-05       2.752
   Potassium           0.1179    3.775e-05       1.480
   Silicon              4.065      0.05722       1611.
   Sodium              0.6410      0.09558       2203.
   Sulfur           0.0002900    0.0002900       9.324
   Titanium            0.1528       0.1528       7338.


          Step #   179             Xi = 0.6000

          Temperature = 100.0 C    Pressure =  1.013 bars
          pH = 10.816              log fO2 =  -64.150
          Eh =  -0.7690 volts      pe = -10.3875
          Ionic strength      =    0.078642 molal
          Charge imbalance    =   -0.011114 eq/kg (-7.303% error)
          Activity of water   =    0.999930
          Solvent mass        =     0.96630 kg
          Solution mass       =     0.99519 kg
          Mineral mass        =     0.60609 kg
          Solution density    =    0.971    g/cm3
          Solution viscosity  =    0.003    poise
          Chlorinity          =    0.002018 molal
          Dissolved solids    =       29023 mg/kg sol'n
          Hardness            =        0.00 mg/kg sol'n as CaCO3
            carbonate         =        0.00 mg/kg sol'n as CaCO3
            non-carbonate     =        0.00 mg/kg sol'n as CaCO3
          Carbonate alkalinity=      967.18 mg/kg sol'n as CaCO3
          Water type          =    Na-OH
          Bulk volume         =    1.24e+03 cm3
          Fluid volume        =    1.02e+03 cm3
          Mineral volume      =        213. cm3
          Inert volume        =        0.00 cm3
          Porosity            =        82.8 %
          Permeability        =       0.261 cm2
          Mass reacted        =         601 g

                          moles          moles         grams          cm3      rxn rate
  Reactants             remaining       reacted       reacted       reacted  (mol/kg sec)
 ------------------------------------------------------------------------------------------
   Al2O3                   0.3455        0.5182         52.84          --            --  
   CaO                     0.5604        0.8406         47.14          --            --  
   Cr2O3                0.0002634     0.0003951       0.06005          --            --  
   FeO(ox)                  1.208         1.813         130.2          --            --  
   K2O(ox)                0.04717       0.07076         6.665          --            --  
   MgO                     0.2265        0.3397         13.69          --            --  
   MnO                    0.02709       0.04063         2.882          --            --  
   Na2O(ox)                0.2564        0.3846         23.84          --            --  
   P2O5                   0.07248        0.1087         15.43          --            --  
   SiO2                     3.252         4.878         293.1          --            --  
   TiO2                    0.1223        0.1834         14.65          --            --  

  Minerals in system     moles      log moles      grams        volume (cm3)
 ----------------------------------------------------------------------------
   Albite                  0.2311     -0.636          60.61           23.17
   Analcime                0.3433     -0.464          75.27           33.23
   Andradite              0.04392     -1.357          22.32           5.791
   Annite                  0.1415     -0.849          72.42           21.83
   Chromite             0.0003951     -3.403        0.08843         0.01739
   Diopside                0.1672     -0.777          36.21           11.05
   Hydroxylapatite        0.07245     -1.140          36.39           13.73
   Mesolite                0.1680     -0.775          65.15           28.76
   Minnesotaite            0.4335     -0.363          205.4           64.09
   Tephroite              0.02032     -1.692          4.103           1.548
   Tremolite              0.03461     -1.461          28.12           9.446
                                               _____________   _____________
          (total)                                     606.1           212.7 

  Aqueous species       molality    mg/kg sol'n    act. coef.     log act.
 ---------------------------------------------------------------------------
   Ti(OH)4(aq)             0.1898     2.136e+04      1.0000       -0.7217
   Na+                    0.07260         1621.      0.7623       -1.2569
   OH-                    0.04822         796.3      0.7547       -1.4390
   HSiO3-                 0.03320         2485.      0.7623       -1.5967
   NaHSiO3(aq)            0.02521         2450.      1.0000       -1.5984
   Methane(aq)            0.01035         161.2      1.0000       -1.9851
   H2(aq)                0.002834         5.547      1.0000       -2.5476
   Cl-                   0.001990         68.51      0.7466       -2.8280
   NaOH(aq)             0.0004725         18.35      1.0000       -3.3256
   SiO2(aq)             0.0004694         27.39      1.0000       -3.3284
   S--                  0.0001575         4.903      0.3541       -4.2537
   HS-                  0.0001426         4.581      0.7547       -3.9680
   HPO4--               7.462e-05         6.954      0.3293       -4.6095
   K+                   3.882e-05         1.474      0.7466       -4.5378
   NaCl(aq)             2.767e-05         1.570      1.0000       -4.5580
   PO4---               1.661e-05         1.532      0.0813       -5.8694
   AlO2-                1.004e-05        0.5751      0.7623       -5.1161
   NaAlO2(aq)           2.435e-07       0.01938      1.0000       -6.6134
   Ca++                 1.998e-08     0.0007775      0.3774       -8.1226
    (only species > 1e-8 molal listed)

  Mineral saturation states
                     log Q/K                          log Q/K
 ----------------------------------------------------------------
   Annite             0.0000 sat    Maximum_Microcli  -1.1890     
   Albite_low         0.0000 sat    K-Feldspar        -1.2018     
   Tephroite          0.0000 sat    Saponite-K        -1.3429     
   Mesolite           0.0000 sat    Celadonite        -1.3832     
   Minnesotaite       0.0000 sat    Jadeite           -1.3880     
   Analcime           0.0000 sat    Talc              -1.4822     
   Hydroxylapatite    0.0000 sat    Saponite-Mg       -1.6732     
   Andradite          0.0000 sat    Mn(OH)2(am)       -1.7403     
   Diopside           0.0000 sat    Fayalite          -1.7404     
   Tremolite          0.0000 sat    Nepheline         -1.9190     
   Albite             0.0000 sat    Sanidine_high     -1.9978     
   Chromite           0.0000 sat    Phlogopite        -2.0411     
   Rhodonite         -0.2468        FeO               -2.2421     
   Quartz            -0.2502        Gyrolite          -2.3702     
   Hedenbergite      -0.3514        Enstatite         -2.5670     
   Tridymite         -0.4220        Eskolaite         -2.5705     
   Saponite-Na       -0.4386        Diaspore          -2.5797     
   Greenalite        -0.4454        Saponite-H        -2.6077     
   Chalcedony        -0.4669        Clinoptilolite-h  -2.6326     
   Ice               -0.4670        Clinoptilolite-N  -2.6511     
   Wollastonite      -0.6503        Okenite           -2.6581     
   Cristobalite(alp  -0.6679        Goethite          -2.7161     
   Pseudowollastoni  -0.7846        Whitlockite       -2.7168     
   Natrolite         -0.8626        Stilbite          -2.7506     
   Coesite           -0.9086        Prehnite          -2.8277     
   Albite_high       -0.9311        Boehmite          -2.8745     
   Ferrosilite       -0.9507        Wustite           -2.8997     
   Cristobalite(bet  -0.9701        Chrysotile        -2.9001     
   Saponite-Ca       -1.0578        Troilite          -2.9518     
   SiO2(am)          -1.1441     
    (only minerals with log Q/K > -3 listed)

                         partial
  Gases               press. (bar)     fugacity     fug. coef.    log fug.
 ---------------------------------------------------------------------------
   CH4(g)                   11.84         11.83        0.9993      1.0731
   H2(g)                    3.545         3.548         1.001      0.5500
   H2O(g)                  0.8459        0.8334        0.9852     -0.0791
   H2S(g)               1.495e-07     1.490e-07        0.9961     -6.8270
   CO2(g)               6.952e-16     6.935e-16        0.9976    -15.1589
   HCl(g)               6.591e-18     6.591e-18         1.000*   -17.1811
   CO(g)                6.746e-19     6.746e-19         1.000*   -18.1709
   C2H4(g)              2.884e-22     2.884e-22         1.000*   -21.5401
   S2(g)                3.934e-35     3.934e-35         1.000*   -34.4052
   SO2(g)               2.957e-35     2.936e-35        0.9928    -34.5322
   Na(g)                4.392e-38     4.392e-38         1.000*   -37.3573
   K(g)                 2.824e-42     2.824e-42         1.000*   -41.5492
   Cl2(g)               1.710e-62     1.710e-62         1.000*   -61.7671
   O2(g)                7.087e-65     7.086e-65        0.9999    -64.1496
   Mg(g)                6.862e-69     6.862e-69         1.000*   -68.1635
   Ca(g)                2.323e-83     2.323e-83         1.000*   -82.6339
   C(g)                 2.422e-99     2.422e-99         1.000*   -98.6157
   Al(g)               1.055e-104    1.055e-104         1.000*  -103.9769
   Si(g)               5.484e-110    5.484e-110         1.000*  -109.2609
    *no data, gas taken to be ideal

                                  In fluid              Sorbed            Kd
  Original basis total moles   moles     mg/kg      moles     mg/kg      L/kg
 -------------------------------------------------------------------------------
   H2O                 59.9       53.8  9.73e+05
   Al+++               1.04   9.94e-06     0.269
   Ca++               0.841   1.93e-08  0.000778
   Cl-              0.00195    0.00195      69.5
   CrO4--          0.000790   1.23e-27  1.43e-22
   Fe++                1.81   2.14e-14  1.20e-09
   H+                 -9.65    -0.0934     -94.6
   HCO3-             0.0100     0.0100      613.
   HPO4--             0.217   8.82e-05      8.50
   K+                 0.142   3.75e-05      1.47
   Mg++               0.340   5.02e-13  1.23e-08
   Mn++              0.0406   1.26e-11  6.95e-07
   Na+                0.769     0.0950  2.19e+03
   O2(aq)         -0.000579    -0.0219     -706.
   SO4--           0.000290   0.000290      28.0
   SiO2(aq)            4.88     0.0569  3.44e+03
   Ti(OH)4(aq)        0.183      0.183  2.14e+04

  Elemental composition               In fluid                  Sorbed
                  total moles     moles       mg/kg        moles       mg/kg
 -------------------------------------------------------------------------------
   Aluminum             1.036    9.938e-06      0.2695
   Calcium             0.8408    1.931e-08   0.0007778
   Carbon             0.01000      0.01000       120.7
   Chlorine          0.001950     0.001950       69.47
   Chromium         0.0007901    1.226e-27   6.406e-23
   Hydrogen             111.0        108.2   1.095e+05
   Iron                 1.813    2.142e-14   1.202e-09
   Magnesium           0.3402    5.014e-13   1.225e-08
   Manganese          0.04063    1.258e-11   6.945e-07
   Oxygen               71.25        54.59   8.776e+05
   Phosphorus          0.2174    8.817e-05       2.744
   Potassium           0.1415    3.752e-05       1.474
   Silicon              4.878      0.05690       1606.
   Sodium              0.7692      0.09500       2195.
   Sulfur           0.0002900    0.0002900       9.344
   Titanium            0.1834       0.1834       8824.


          Step #   189             Xi = 0.7000

          Temperature = 100.0 C    Pressure =  1.013 bars
          pH = 10.816              log fO2 =  -64.150
          Eh =  -0.7691 volts      pe = -10.3877
          Ionic strength      =    0.078653 molal
          Charge imbalance    =   -0.011138 eq/kg (-7.345% error)
          Activity of water   =    0.999929
          Solvent mass        =     0.96064 kg
          Solution mass       =     0.99302 kg
          Mineral mass        =     0.70834 kg
          Solution density    =    0.973    g/cm3
[truncated: 44,812 more chars]
