# Supplementary material for: Mineral Indicators of Geologically Recent Past Habitability on Mars
Source: Life (Basel). 2023 Dec 15;13(12):2349. doi: 10.3390/life13122349 (PMC10744562; doi:10.3390/life13122349)
Supplement: Supplementary file 1 [file life-13-02349-s001.zip › Supplemental Files 1/Rosy Red/Rosy Red Mars Lander Pheonix/Seitah_rosyred_373.txt]

          Step #     0             Xi = 0.0000

          Temperature = 100.0 C    Pressure =  1.013 bars
          pH =  8.517              log fO2 =   -3.057
          Eh =   0.5320 volts      pe =   7.1851
          Ionic strength      =    0.008155 molal
          Charge imbalance    =   -0.011052 eq/kg (-79.69% error)
          Activity of water   =    0.999931
          Solvent mass        =      1.0000 kg
          Solution mass       =      1.0008 kg
          Mineral mass        =      0.0000 kg
          Solution density    =    0.954    g/cm3
          Solution viscosity  =    0.003    poise
          Chlorinity          =    0.001950 molal
          Dissolved solids    =         755 mg/kg sol'n
          Hardness            =       81.01 mg/kg sol'n as CaCO3
            carbonate         =       81.01 mg/kg sol'n as CaCO3
            non-carbonate     =        0.00 mg/kg sol'n as CaCO3
          Carbonate alkalinity=      514.87 mg/kg sol'n as CaCO3
          Water type          =    Mg-HCO3
          Bulk volume         =    1.05e+03 cm3
          Fluid volume        =    1.05e+03 cm3
          Mineral volume      =        0.00 cm3
          Inert volume        =        0.00 cm3
          Porosity            =        100. %
          Permeability        =        98.7 cm2
          Mass reacted        =           0 g

                          moles          moles         grams          cm3      rxn rate
  Reactants             remaining       reacted       reacted       reacted  (mol/kg sec)
 ------------------------------------------------------------------------------------------
   Al2O3                   0.2208         0.000         0.000          --            --  
   CaO                     0.5622         0.000         0.000          --            --  
   Cr2O3                  0.01975         0.000         0.000          --            --  
   FeO(ox)                  4.264         0.000         0.000          --            --  
   K2O(ox)                0.01594         0.000         0.000          --            --  
   MgO                      4.777         0.000         0.000          --            --  
   MnO                    0.09875         0.000         0.000          --            --  
   Na2O(ox)                0.2131         0.000         0.000          --            --  
   P2O5                   0.02961         0.000         0.000          --            --  
   SiO2                     6.732         0.000         0.000          --            --  
   TiO2                   0.04886         0.000         0.000          --            --  

  No minerals in system.

  Aqueous species       molality    mg/kg sol'n    act. coef.     log act.
 ---------------------------------------------------------------------------
   HCO3-                 0.009179         559.7      0.8958       -2.0850
   Cl-                   0.001949         69.04      0.8930       -2.7594
   CO3--                0.0003449         20.68      0.6460       -3.6521
   Mg++                 0.0002979         7.235      0.6710       -3.6992
   Fe++                 0.0002696         15.05      0.6572       -3.7515
   SO4--                0.0002237         21.47      0.6422       -3.8428
   OH-                  0.0002041         3.469      0.8944       -3.7386
   CaCO3(aq)            0.0001547         15.47      1.0000       -3.8105
   MgCO3(aq)            0.0001476         12.44      1.0000       -3.8309
   Ca++                 8.014e-05         3.210      0.6572       -4.2785
   MgSO4(aq)            6.388e-05         7.683      1.0000       -4.1947
   CO2(aq)              6.119e-05         2.691      1.0000       -4.2133
   MgHCO3+              5.002e-05         4.264      0.8958       -4.3487
   FeCO3+               4.980e-05         5.765      0.8958       -4.3506
   CaHCO3+              1.266e-05         1.279      0.8958       -4.9454
   CaSO4(aq)            2.454e-06        0.3338      1.0000       -5.6101
   O2(aq)               6.838e-07       0.02186      1.0000       -6.1651
   MgCl+                5.905e-07       0.03526      0.8958       -6.2766
   FeCl+                5.532e-07       0.05047      0.8958       -6.3049
   CaCl+                4.501e-08      0.003397      0.8958       -7.3945
    (only species > 1e-8 molal listed)

  Mineral saturation states
                     log Q/K                          log Q/K
 ----------------------------------------------------------------
   Magnetite         43.9261s/sat   Fe(OH)2            2.7034s/sat
   Cronstedtite-7A   40.4691s/sat   Nontronite-H       2.1904s/sat
   Hematite          37.9429s/sat   Magnesite          2.1448s/sat
   Ferrite-Mg        35.6449s/sat   Pyrolusite         1.4556s/sat
   Ferrite-Ca        34.0525s/sat   Calcite            1.3788s/sat
   Jarosite          21.2592s/sat   Aragonite          1.2352s/sat
   Ferrite-Dicalciu  18.9054s/sat   Artinite           0.9644s/sat
   Goethite          18.2820s/sat   Fayalite           0.9238s/sat
   Fe(OH)3           13.9800s/sat   Brucite            0.8824s/sat
   Andradite         13.3727s/sat   Strengite          0.5190s/sat
   Huntite            6.6606s/sat   Nontronite-K       0.2160s/sat
   Dolomite-ord       4.7917s/sat   Monohydrocalcite   0.1712s/sat
   Dolomite           4.7910s/sat   Nontronite-Na      0.0374s/sat
   Hydromagnesite     4.3505s/sat   Ice               -0.4670     
   Siderite           4.1767s/sat   Greenalite        -0.8422     
   Wustite            4.1410s/sat   NaFeO2            -1.0927     
   Nontronite-Mg      3.8493s/sat   Bixbyite          -1.3065     
   Dolomite-dis       3.6784s/sat   Nesquehonite      -1.9776     
   Nontronite-Ca      3.6139s/sat   Anhydrite         -2.7361     
   FeO                3.4830s/sat   Periclase         -2.7483     
    (only minerals with log Q/K > -3 listed)

                         partial
  Gases               press. (bar)     fugacity     fug. coef.    log fug.
 ---------------------------------------------------------------------------
   H2O(g)                  0.8459        0.8334        0.9852     -0.0791
   CO2(g)                0.005713      0.005700        0.9976     -2.2441
   O2(g)                0.0008761     0.0008760        0.9999     -3.0575
   HCl(g)               1.539e-15     1.539e-15         1.000*   -14.8128
   Cl2(g)               3.276e-27     3.276e-27         1.000*   -26.4846
   H2(g)                1.008e-30     1.009e-30         1.001    -29.9961
   CO(g)                1.577e-36     1.577e-36         1.000*   -35.8022
   SO2(g)               2.080e-44     2.065e-44        0.9928    -43.6851
   Na(g)                1.895e-66     1.895e-66         1.000*   -65.7223
   K(g)                 2.322e-67     2.322e-67         1.000*   -66.6342
   Mg(g)                4.489e-95     4.489e-95         1.000*   -94.3479
   H2S(g)              2.419e-108    2.410e-108        0.9961   -107.6180
   CH4(g)              6.368e-109    6.364e-109        0.9993   -108.1963
   Ca(g)               1.161e-114    1.161e-114         1.000*  -113.9350
   C(g)                1.611e-147    1.611e-147         1.000*  -146.7930
   Al(g)               3.729e-155    3.729e-155         1.000*  -154.4284
   S2(g)               1.273e-175    1.273e-175         1.000*  -174.8951
   C2H4(g)             1.031e-179    1.031e-179         1.000*  -178.9867
   Si(g)               7.258e-180    7.258e-180         1.000*  -179.1392
    *no data, gas taken to be ideal

                                  In fluid              Sorbed            Kd
  Original basis total moles   moles     mg/kg      moles     mg/kg      L/kg
 -------------------------------------------------------------------------------
   H2O                 55.5       55.5  9.99e+05
   Al+++           1.00e-12   1.00e-12  2.70e-08
   Ca++            0.000250   0.000250      10.0
   Cl-              0.00195    0.00195      69.1
   CrO4--          1.00e-12   1.00e-12  1.16e-07
   Fe++            0.000320   0.000320      17.9
   H+             -0.000790  -0.000790    -0.796
   HCO3-             0.0100     0.0100      610.
   HPO4--          1.00e-12   1.00e-12  9.59e-08
   K+              1.00e-12   1.00e-12  3.91e-08
   Mg++            0.000560   0.000560      13.6
   Mn++            1.00e-12   1.00e-12  5.49e-08
   Na+             1.00e-12   1.00e-12  2.30e-08
   O2(aq)          1.31e-05   1.31e-05     0.420
   SO4--           0.000290   0.000290      27.8
   SiO2(aq)        1.00e-12   1.00e-12  6.00e-08
   Ti(OH)4(aq)     1.00e-12   1.00e-12  1.16e-07

  Elemental composition               In fluid                  Sorbed
                  total moles     moles       mg/kg        moles       mg/kg
 -------------------------------------------------------------------------------
   Aluminum         1.000e-12    1.000e-12   2.696e-08
   Calcium          0.0002500    0.0002500       10.01
   Carbon             0.01000      0.01000       120.0
   Chlorine          0.001950     0.001950       69.08
   Chromium         1.000e-12    1.000e-12   5.196e-08
   Hydrogen             111.0        111.0   1.118e+05
   Iron             0.0003200    0.0003200       17.86
   Magnesium        0.0005600    0.0005600       13.60
   Manganese        1.000e-12    1.000e-12   5.490e-08
   Oxygen               55.54        55.54   8.879e+05
   Phosphorus       1.000e-12    1.000e-12   3.095e-08
   Potassium        1.000e-12    1.000e-12   3.907e-08
   Silicon          1.000e-12    1.000e-12   2.806e-08
   Sodium           1.000e-12    1.000e-12   2.297e-08
   Sulfur           0.0002900    0.0002900       9.292
   Titanium         1.000e-12    1.000e-12   4.784e-08


          Step #     0             Xi = 0.0000

          Temperature = 100.0 C    Pressure =  1.013 bars
          pH =  7.499              log fO2 =  -53.115
          Eh =  -0.3192 volts      pe =  -4.3116
          Ionic strength      =    0.005885 molal
          Charge imbalance    =   -0.011053 eq/kg (-99.06% error)
          Activity of water   =    0.999931
          Solvent mass        =      1.0000 kg
          Solution mass       =      1.0007 kg
          Mineral mass        =  9.5426e-05 kg
          Solution density    =    0.954    g/cm3
          Solution viscosity  =    0.003    poise
          Chlorinity          =    0.001950 molal
          Dissolved solids    =         653 mg/kg sol'n
          Hardness            =        3.56 mg/kg sol'n as CaCO3
            carbonate         =        3.56 mg/kg sol'n as CaCO3
            non-carbonate     =        0.00 mg/kg sol'n as CaCO3
          Carbonate alkalinity=      432.59 mg/kg sol'n as CaCO3
          Water type          =    Mg-HCO3
          Bulk volume         =    1.05e+03 cm3
          Fluid volume        =    1.05e+03 cm3
          Mineral volume      =      0.0287 cm3
          Inert volume        =        0.00 cm3
          Porosity            =        100. %
          Permeability        =        98.6 cm2
          Mass reacted        =           0 g

                          moles          moles         grams          cm3      rxn rate
  Reactants             remaining       reacted       reacted       reacted  (mol/kg sec)
 ------------------------------------------------------------------------------------------
   Al2O3                   0.2208         0.000         0.000          --            --  
   CaO                     0.5622         0.000         0.000          --            --  
   Cr2O3                  0.01975         0.000         0.000          --            --  
   FeO(ox)                  4.264         0.000         0.000          --            --  
   K2O(ox)                0.01594         0.000         0.000          --            --  
   MgO                      4.777         0.000         0.000          --            --  
   MnO                    0.09875         0.000         0.000          --            --  
   Na2O(ox)                0.2131         0.000         0.000          --            --  
   P2O5                   0.02961         0.000         0.000          --            --  
   SiO2                     6.732         0.000         0.000          --            --  
   TiO2                   0.04886         0.000         0.000          --            --  

  Minerals in system     moles      log moles      grams        volume (cm3)
 ----------------------------------------------------------------------------
   Chromite             5.000e-13    -12.301      1.119e-10       2.200e-11
   Dolomite-ord         0.0002474     -3.607        0.04562         0.01592
   Hematite             0.0001515     -3.820        0.02420        0.004587
   Magnesite            0.0002796     -3.553        0.02357        0.007834
   Pyrite               1.693e-05     -4.771       0.002031       0.0004053
                                               _____________   _____________
          (total)                                   0.09543         0.02874 

  Aqueous species       molality    mg/kg sol'n    act. coef.     log act.
 ---------------------------------------------------------------------------
   HCO3-                 0.008585         523.5      0.9092       -2.1076
   Cl-                   0.001950         69.09      0.9071       -2.7523
   CO2(aq)              0.0006050         26.61      1.0000       -3.2182
   SO4--                0.0002485         23.85      0.6820       -3.7710
   CO3--                2.964e-05         1.778      0.6851       -4.6923
   Mg++                 2.228e-05        0.5413      0.7051       -4.8038
   OH-                  1.930e-05        0.3280      0.9081       -4.7563
   MgSO4(aq)            5.923e-06        0.7125      1.0000       -5.2274
   MgHCO3+              3.677e-06        0.3135      0.9092       -5.4759
   Ca++                 1.878e-06       0.07520      0.6940       -5.8851
   HS-                  1.543e-06       0.05099      0.9081       -5.8535
   MgCO3(aq)            1.058e-06       0.08911      1.0000       -5.9757
   CaCO3(aq)            3.488e-07       0.03489      1.0000       -6.4574
   CaHCO3+              2.929e-07       0.02960      0.9092       -6.5746
   H2S(aq)              1.350e-07      0.004598      1.0000       -6.8697
   CaSO4(aq)            7.163e-08      0.009745      1.0000       -7.1449
   MgCl+                4.648e-08      0.002775      0.9092       -7.3741
   H+                   3.452e-08     3.477e-05      0.9185       -7.4989
   Formate              2.713e-08      0.001221      0.9081       -7.6083
    (only species > 1e-8 molal listed)

  Mineral saturation states
                     log Q/K                          log Q/K
 ----------------------------------------------------------------
   Dolomite-ord       0.0000 sat    Siderite          -1.2852     
   Hematite           0.0000 sat    Aragonite         -1.4117     
   Magnesite          0.0000 sat    Eskolaite         -1.8386     
   Pyrite             0.0000 sat    Magnesiochromite  -2.1115     
   Chromite           0.0000 sat    Troilite          -2.2519     
   Dolomite          -0.0007        Brucite           -2.2575     
   Ice               -0.4670        Pyrrhotite        -2.3315     
   Magnetite         -0.4739        Huntite           -2.4208     
   Goethite          -0.6894        Monohydrocalcite  -2.4757     
   Dolomite-dis      -1.1133        FeO               -2.9740     
   Calcite           -1.2681     
    (only minerals with log Q/K > -3 listed)

                         partial
  Gases               press. (bar)     fugacity     fug. coef.    log fug.
 ---------------------------------------------------------------------------
   H2O(g)                  0.8459        0.8334        0.9852     -0.0791
   CO2(g)                 0.05649       0.05636        0.9976     -1.2490
   H2(g)                1.078e-05     1.078e-05         1.001     -4.9672
   H2S(g)               4.041e-06     4.025e-06        0.9961     -5.3952
   CH4(g)               8.217e-08     8.211e-08        0.9993     -7.0856
   CO(g)                1.667e-10     1.667e-10         1.000*    -9.7782
   HCl(g)               1.629e-14     1.629e-14         1.000*   -13.7881
   SO2(g)               2.845e-17     2.825e-17        0.9928    -16.5490
   S2(g)                3.109e-21     3.109e-21         1.000*   -20.5074
   C2H4(g)              1.503e-27     1.503e-27         1.000*   -26.8231
   Cl2(g)               3.435e-50     3.435e-50         1.000*   -49.4640
   O2(g)                7.669e-54     7.669e-54        0.9999    -53.1153
   Na(g)                6.039e-55     6.039e-55         1.000*   -54.2190
   K(g)                 7.399e-56     7.399e-56         1.000*   -55.1308
   Mg(g)                3.476e-73     3.476e-73         1.000*   -72.4589
   Ca(g)                2.831e-93     2.831e-93         1.000*   -92.5481
   C(g)                 1.819e-96     1.819e-96         1.000*   -95.7401
   Al(g)               1.368e-116    1.368e-116         1.000*  -115.8638
   Si(g)               1.049e-129    1.049e-129         1.000*  -128.9790
    *no data, gas taken to be ideal

                                  In fluid              Sorbed            Kd
  Original basis total moles   moles     mg/kg      moles     mg/kg      L/kg
 -------------------------------------------------------------------------------
   H2O                 55.5       55.5  9.99e+05
   Al+++           1.00e-12   1.00e-12  2.70e-08
   Ca++            0.000250   2.59e-06     0.104
   Cl-              0.00195    0.00195      69.1
   CrO4--          1.00e-12   3.60e-23  4.17e-18
   Fe++            0.000320   9.69e-09  0.000541
   H+             -0.000790   0.000557     0.561
   HCO3-             0.0100    0.00923      563.
   HPO4--          1.00e-12   1.00e-12  9.59e-08
   K+              1.00e-12   1.00e-12  3.91e-08
   Mg++            0.000560   3.30e-05     0.801
   Mn++            1.00e-12   1.00e-12  5.49e-08
   Na+             1.00e-12   1.00e-12  2.30e-08
   O2(aq)          1.31e-05  -3.37e-06    -0.108
   SO4--           0.000290   0.000256      24.6
   SiO2(aq)        1.00e-12   1.00e-12  6.00e-08
   Ti(OH)4(aq)     1.00e-12   1.00e-12  1.16e-07

  Elemental composition               In fluid                  Sorbed
                  total moles     moles       mg/kg        moles       mg/kg
 -------------------------------------------------------------------------------
   Aluminum         1.000e-12    1.000e-12   2.696e-08
   Calcium          0.0002500    2.592e-06      0.1038
   Carbon             0.01000     0.009226       110.7
   Chlorine          0.001950     0.001950       69.09
   Chromium         1.000e-12    3.598e-23   1.870e-18
   Hydrogen             111.0        111.0   1.118e+05
   Iron             0.0003200    9.692e-09   0.0005409
   Magnesium        0.0005600    3.299e-05      0.8012
   Manganese        1.000e-12    1.000e-12   5.490e-08
   Oxygen               55.54        55.54   8.880e+05
   Phosphorus       1.000e-12    1.000e-12   3.095e-08
   Potassium        1.000e-12    1.000e-12   3.907e-08
   Silicon          1.000e-12    1.000e-12   2.807e-08
   Sodium           1.000e-12    1.000e-12   2.297e-08
   Sulfur           0.0002900    0.0002561       8.208
   Titanium         1.000e-12    1.000e-12   4.785e-08


          Step #     1             Xi = 0.0006

          Temperature = 100.0 C    Pressure =  1.013 bars
          pH =  8.282              log fO2 =  -55.011
          Eh =  -0.4122 volts      pe =  -5.5682
          Ionic strength      =    0.006022 molal
          Charge imbalance    =   -0.011053 eq/kg (-94.94% error)
          Activity of water   =    0.999931
          Solvent mass        =     0.99998 kg
          Solution mass       =      1.0006 kg
          Mineral mass        =  0.00072863 kg
          Solution density    =    0.954    g/cm3
          Solution viscosity  =    0.003    poise
          Chlorinity          =    0.001950 molal
          Dissolved solids    =         662 mg/kg sol'n
          Hardness            =        0.98 mg/kg sol'n as CaCO3
            carbonate         =        0.98 mg/kg sol'n as CaCO3
            non-carbonate     =        0.00 mg/kg sol'n as CaCO3
          Carbonate alkalinity=      461.14 mg/kg sol'n as CaCO3
          Water type          =    Na-HCO3
          Bulk volume         =    1.05e+03 cm3
          Fluid volume        =    1.05e+03 cm3
          Mineral volume      =       0.218 cm3
          Inert volume        =        0.00 cm3
          Porosity            =        100. %
          Permeability        =        98.0 cm2
          Mass reacted        =       0.619 g

                          moles          moles         grams          cm3      rxn rate
  Reactants             remaining       reacted       reacted       reacted  (mol/kg sec)
 ------------------------------------------------------------------------------------------
   Al2O3                   0.2207     0.0001380       0.01407          --            --  
   CaO                     0.5618     0.0003513       0.01970          --            --  
   Cr2O3                  0.01974     1.235e-05      0.001876          --            --  
   FeO(ox)                  4.261      0.002665        0.1915          --            --  
   K2O(ox)                0.01593     9.960e-06     0.0009382          --            --  
   MgO                      4.774      0.002986        0.1203          --            --  
   MnO                    0.09869     6.172e-05      0.004378          --            --  
   Na2O(ox)                0.2130     0.0001332      0.008256          --            --  
   P2O5                   0.02959     1.851e-05      0.002627          --            --  
   SiO2                     6.728      0.004208        0.2528          --            --  
   TiO2                   0.04883     3.054e-05      0.002439          --            --  

  Minerals in system     moles      log moles      grams        volume (cm3)
 ----------------------------------------------------------------------------
   Chromite             1.235e-05     -4.908       0.002763       0.0005433
   Dolomite-ord         0.0004004     -3.398        0.07383         0.02576
   Hematite             0.0002864     -3.543        0.04574        0.008671
   Hydroxylapatite      1.071e-05     -4.970       0.005382        0.002031
   Magnetite            0.0007547     -3.122         0.1747         0.03360
   Pyrite               0.0001355     -3.868        0.01626        0.003244
   Rhodochrosite        6.164e-05     -4.210       0.007086        0.001916
   Saponite-Ca          0.0008365     -3.078         0.3225          0.1135
   Talc                 0.0002119     -3.674        0.08036         0.02887
                                               _____________   _____________
          (total)                                    0.7286          0.2181 

  Aqueous species       molality    mg/kg sol'n    act. coef.     log act.
 ---------------------------------------------------------------------------
   HCO3-                 0.008843         539.2      0.9083       -2.0952
   Cl-                   0.001950         69.08      0.9061       -2.7528
   Na+                  0.0002653         6.096      0.9083       -3.6180
   SiO2(aq)             0.0002473         14.85      1.0000       -3.6068
   CO3--                0.0001857         11.13      0.6824       -3.8973
   OH-                  0.0001171         1.991      0.9072       -3.9736
   CO2(aq)              0.0001027         4.516      1.0000       -3.9885
   HSiO3-               4.287e-05         3.303      0.9083       -4.4097
   Ti(OH)4(aq)          3.054e-05         3.537      1.0000       -4.5152
   K+                   1.992e-05        0.7782      0.9061       -4.7436
   HS-                  1.616e-05        0.5340      0.9072       -4.8339
   CaCO3(aq)            4.671e-06        0.4672      1.0000       -5.3306
   HPO4--               4.526e-06        0.4342      0.6793       -5.5122
   Ca++                 4.045e-06        0.1620      0.6914       -5.5533
   SO4--                2.560e-06        0.2458      0.6793       -5.7597
   NaHCO3(aq)           7.517e-07       0.06311      1.0000       -6.1240
   CaHCO3+              6.477e-07       0.06544      0.9083       -6.2304
   H2PO4-               3.433e-07       0.03327      0.9083       -6.5061
   Mg++                 2.676e-07      0.006500      0.7027       -6.7257
   Formate              2.478e-07       0.01115      0.9072       -6.6482
   H2S(aq)              2.329e-07      0.007934      1.0000       -6.6328
   NaHSiO3(aq)          1.689e-07       0.01689      1.0000       -6.7723
   NaCl(aq)             1.433e-07      0.008369      1.0000       -6.8438
   MgCO3(aq)            7.897e-08      0.006654      1.0000       -7.1025
   Mn++                 7.644e-08      0.004196      0.6914       -7.2769
   H2(aq)               7.638e-08     0.0001539      1.0000       -7.1170
   Methane(aq)          7.533e-08      0.001208      1.0000       -7.1230
   MgHCO3+              4.533e-08      0.003865      0.9083       -7.3854
   S--                  3.234e-08      0.001036      0.6855       -7.6542
   AlO2-                1.193e-08     0.0007033      0.9083       -7.9650
    (only species > 1e-8 molal listed)

  Mineral saturation states
                     log Q/K                          log Q/K
 ----------------------------------------------------------------
   Hematite           0.0000 sat    Monohydrocalcite  -1.3489     
   Rhodochrosite      0.0000 sat    SiO2(am)          -1.4225     
   Pyrite             0.0000 sat    Ferrosilite       -1.4871     
   Magnetite          0.0000 sat    Troilite          -1.5410     
   Chromite           0.0000 sat    Rhodonite         -1.5573     
   Talc               0.0000 sat    Siderite          -1.5816     
   Saponite-Ca        0.0000 sat    Pyrrhotite        -1.6206     
   Hydroxylapatite    0.0000 sat    Greenalite        -1.7760     
   Dolomite-ord      -0.0000 sat    Whitlockite       -1.8835     
   Dolomite          -0.0007        Minnesotaite      -1.8872     
   Saponite-Mg       -0.0601        Nontronite-Ca     -1.9681     
   Calcite           -0.1413        Enstatite         -1.9802     
   Aragonite         -0.2849        Nontronite-Mg     -2.0218     
   Ice               -0.4670        Diopside          -2.1914     
   Quartz            -0.5286        C                 -2.2397     
   Saponite-Na       -0.5838        Eskolaite         -2.3125     
   Goethite          -0.6894        Tephroite         -2.3426     
   Tridymite         -0.7004        Alabandite        -2.4427     
   Chalcedony        -0.7453        FeO               -2.5001     
   Saponite-K        -0.7769        Fayalite          -2.5347     
   Chrysotile        -0.8612        Nontronite-Na     -2.5520     
   Cronstedtite-7A   -0.9323        Brucite           -2.6141     
   Cristobalite(alp  -0.9463        Nontronite-K      -2.7445     
   Dolomite-dis      -1.1133        Mn(OH)2(am)       -2.7724     
   Magnesite         -1.1268        Diaspore          -2.8941     
   Saponite-H        -1.1374        Tremolite         -2.9007     
   Coesite           -1.1870        Wustite           -2.9018     
   Cristobalite(bet  -1.2485        Magnesiochromite  -2.9420     
    (only minerals with log Q/K > -3 listed)

                         partial
  Gases               press. (bar)     fugacity     fug. coef.    log fug.
 ---------------------------------------------------------------------------
   H2O(g)                  0.8459        0.8334        0.9852     -0.0791
   CO2(g)                0.009588      0.009566        0.9976     -2.0193
   H2(g)                9.556e-05     9.562e-05         1.001     -4.0194
   CH4(g)               8.619e-05     8.613e-05        0.9993     -4.0648
   H2S(g)               6.973e-06     6.946e-06        0.9961     -5.1583
   CO(g)                2.508e-10     2.508e-10         1.000*    -9.6007
   HCl(g)               2.684e-15     2.684e-15         1.000*   -14.5712
   SO2(g)               7.044e-20     6.993e-20        0.9928    -19.1553
   S2(g)                1.178e-22     1.178e-22         1.000*   -21.9290
   C2H4(g)              2.103e-23     2.103e-23         1.000*   -22.6771
   Na(g)                2.900e-45     2.900e-45         1.000*   -44.5376
   K(g)                 2.665e-47     2.665e-47         1.000*   -46.5743
   Cl2(g)               1.052e-52     1.052e-52         1.000*   -51.9780
   O2(g)                9.756e-56     9.754e-56        0.9999    -55.0108
   Mg(g)                1.356e-72     1.356e-72         1.000*   -71.8678
   Ca(g)                1.980e-90     1.980e-90         1.000*   -89.7033
   C(g)                 2.427e-95     2.427e-95         1.000*   -94.6149
   Al(g)               7.156e-112    7.156e-112         1.000*  -111.1453
   Si(g)               2.099e-119    2.099e-119         1.000*  -118.6781
    *no data, gas taken to be ideal

                                  In fluid              Sorbed            Kd
  Original basis total moles   moles     mg/kg      moles     mg/kg      L/kg
 -------------------------------------------------------------------------------
   H2O                 55.5       55.5  9.99e+05
   Al+++           0.000276   1.19e-08  0.000322
   Ca++            0.000601   9.37e-06     0.375
   Cl-              0.00195    0.00195      69.1
   CrO4--          2.47e-05   5.86e-25  6.80e-20
   Fe++             0.00298   7.88e-10  4.40e-05
   H+               -0.0139  -0.000231    -0.233
   HCO3-             0.0100    0.00914      557.
   HPO4--          3.70e-05   4.87e-06     0.467
   K+              1.99e-05   1.99e-05     0.778
   Mg++             0.00355   3.93e-07   0.00955
   Mn++            6.17e-05   7.83e-08   0.00430
   Na+             0.000266   0.000266      6.12
   O2(aq)         -5.38e-06  -3.32e-05     -1.06
   SO4--           0.000290   1.90e-05      1.82
   SiO2(aq)         0.00421   0.000290      17.4
   Ti(OH)4(aq)     3.05e-05   3.05e-05      3.54

  Elemental composition               In fluid                  Sorbed
                  total moles     moles       mg/kg        moles       mg/kg
 -------------------------------------------------------------------------------
   Aluminum         0.0002760    1.195e-08   0.0003222
   Calcium          0.0006013    9.368e-06      0.3752
   Carbon             0.01000     0.009138       109.7
   Chlorine          0.001950     0.001950       69.09
   Chromium         2.469e-05    5.863e-25   3.046e-20
   Hydrogen             111.0        111.0   1.118e+05
   Iron              0.002985    7.880e-10   4.398e-05
   Magnesium         0.003546    3.932e-07    0.009551
   Manganese        6.172e-05    7.828e-08    0.004298
   Oxygen               55.56        55.54   8.880e+05
   Phosphorus       3.701e-05    4.871e-06      0.1508
   Potassium        1.992e-05    1.992e-05      0.7783
   Silicon           0.004208    0.0002903       8.149
   Sodium           0.0002664    0.0002664       6.121
   Sulfur           0.0002900    1.898e-05      0.6084
   Titanium         3.054e-05    3.054e-05       1.461


          Step #     2             Xi = 0.0011

          Temperature = 100.0 C    Pressure =  1.013 bars
          pH =  8.457              log fO2 =  -56.730
          Eh =  -0.4571 volts      pe =  -6.1739
          Ionic strength      =    0.006323 molal
          Charge imbalance    =   -0.011053 eq/kg (-91.59% error)
          Activity of water   =    0.999931
          Solvent mass        =     0.99996 kg
          Solution mass       =      1.0006 kg
          Mineral mass        =   0.0012022 kg
          Solution density    =    0.954    g/cm3
          Solution viscosity  =    0.003    poise
          Chlorinity          =    0.001950 molal
          Dissolved solids    =         674 mg/kg sol'n
          Hardness            =        1.11 mg/kg sol'n as CaCO3
            carbonate         =        1.11 mg/kg sol'n as CaCO3
            non-carbonate     =        0.00 mg/kg sol'n as CaCO3
          Carbonate alkalinity=      473.96 mg/kg sol'n as CaCO3
          Water type          =    Na-HCO3
          Bulk volume         =    1.05e+03 cm3
          Fluid volume        =    1.05e+03 cm3
          Mineral volume      =       0.362 cm3
          Inert volume        =        0.00 cm3
          Porosity            =        100. %
          Permeability        =        97.5 cm2
          Mass reacted        =        1.08 g

                          moles          moles         grams          cm3      rxn rate
  Reactants             remaining       reacted       reacted       reacted  (mol/kg sec)
 ------------------------------------------------------------------------------------------
   Al2O3                   0.2206     0.0002415       0.02463          --            --  
   CaO                     0.5615     0.0006149       0.03448          --            --  
   Cr2O3                  0.01973     2.160e-05      0.003284          --            --  
   FeO(ox)                  4.259      0.004663        0.3350          --            --  
   K2O(ox)                0.01592     1.743e-05      0.001642          --            --  
   MgO                      4.772      0.005225        0.2106          --            --  
   MnO                    0.09865     0.0001080      0.007662          --            --  
   Na2O(ox)                0.2129     0.0002331       0.01445          --            --  
   P2O5                   0.02958     3.239e-05      0.004597          --            --  
   SiO2                     6.725      0.007363        0.4424          --            --  
   TiO2                   0.04881     5.344e-05      0.004269          --            --  

  Minerals in system     moles      log moles      grams        volume (cm3)
 ----------------------------------------------------------------------------
   Calcite              0.0003908     -3.408        0.03912         0.01443
   Chromite             2.160e-05     -4.665       0.004836       0.0009508
   Dolomite-ord         0.0001189     -3.925        0.02192        0.007650
   Hydroxylapatite      2.055e-05     -4.687        0.01032        0.003894
   Magnetite             0.001614     -2.792         0.3736         0.07184
   Pyrite               0.0001212     -3.916        0.01454        0.002902
   Rhodochrosite        0.0001080     -3.967        0.01241        0.003355
   Saponite-Ca           0.001464     -2.834         0.5643          0.1986
   Talc                 0.0004248     -3.372         0.1611         0.05788
                                               _____________   _____________
          (total)                                     1.202          0.3615 

  Aqueous species       molality    mg/kg sol'n    act. coef.     log act.
 ---------------------------------------------------------------------------
   HCO3-                 0.008771         534.8      0.9064       -2.0996
   Cl-                   0.001950         69.08      0.9041       -2.7538
   Na+                  0.0004643         10.67      0.9064       -3.3759
   CO3--                0.0002778         16.66      0.6767       -3.7258
   SiO2(aq)             0.0002312         13.88      1.0000       -3.6361
   OH-                  0.0001760         2.992      0.9052       -3.7977
   Methane(aq)          0.0001365         2.189      1.0000       -3.8647
   CO2(aq)              6.779e-05         2.981      1.0000       -4.1688
   HSiO3-               6.021e-05         4.638      0.9064       -4.2631
   Ti(OH)4(aq)          5.344e-05         6.190      1.0000       -4.2721
   HS-                  4.696e-05         1.552      0.9052       -4.3715
   K+                   3.486e-05         1.362      0.9041       -4.5015
   CaCO3(aq)            6.467e-06        0.6468      1.0000       -5.1893
   Ca++                 3.803e-06        0.1523      0.6861       -5.5835
   HPO4--               2.987e-06        0.2865      0.6735       -5.6964
   Formate              1.779e-06       0.08005      0.9052       -5.7930
   NaHCO3(aq)           1.299e-06        0.1091      1.0000       -5.8864
   CaHCO3+              5.993e-07       0.06055      0.9064       -6.2650
   H2(aq)               5.529e-07      0.001114      1.0000       -6.2574
   H2S(aq)              4.506e-07       0.01535      1.0000       -6.3462
   NaHSiO3(aq)          4.133e-07       0.04134      1.0000       -6.3837
   NaCl(aq)             2.496e-07       0.01458      1.0000       -6.6027
   H2PO4-               1.501e-07       0.01455      0.9064       -6.8662
   S--                  1.418e-07      0.004545      0.6799       -7.0158
   Mg++                 1.312e-07      0.003186      0.6977       -7.0384
   MgCO3(aq)            5.704e-08      0.004806      1.0000       -7.2438
   Mn++                 5.191e-08      0.002850      0.6861       -7.4484
   NaCO3-               2.377e-08      0.001972      0.9064       -7.6666
   MgHCO3+              2.189e-08      0.001866      0.9064       -7.7025
   NaOH(aq)             1.573e-08     0.0006286      1.0000       -7.8033
   AlO2-                1.157e-08     0.0006821      0.9064       -7.9793
    (only species > 1e-8 molal listed)

  Mineral saturation states
                     log Q/K                          log Q/K
 ----------------------------------------------------------------
   Dolomite-ord       0.0000 sat    Dolomite-dis      -1.1133     
   Rhodochrosite      0.0000 sat    Minnesotaite      -1.1449     
   Chromite           0.0000 sat    Saponite-H        -1.1905     
   Saponite-Ca        0.0000 sat    Monohydrocalcite  -1.2076     
   Calcite            0.0000 sat    Coesite           -1.2163     
   Talc               0.0000 sat    Ferrosilite       -1.2298     
   Pyrite             0.0000 sat    Magnesite         -1.2681     
   Hydroxylapatite    0.0000 sat    Cristobalite(bet  -1.2778     
   Magnetite          0.0000 sat    Rhodonite         -1.4062     
   Dolomite          -0.0007        SiO2(am)          -1.4518     
   Saponite-Mg       -0.1068        Siderite          -1.4754     
   Aragonite         -0.1436        Diopside          -1.8894     
   Hematite          -0.2866        Enstatite         -1.9704     
   Ice               -0.4670        Alabandite        -1.9758     
   Saponite-Na       -0.4990        Whitlockite       -1.9907     
   Quartz            -0.5579        Fayalite          -1.9909     
   Cronstedtite-7A   -0.6751        Tephroite         -2.0112     
   Saponite-K        -0.6920        FeO               -2.2135     
   C                 -0.7007        Tremolite         -2.2965     
   Tridymite         -0.7297        Nontronite-Ca     -2.3720     
   Chalcedony        -0.7746        Nontronite-Mg     -2.4723     
   Chrysotile        -0.8026        Brucite           -2.5750     
   Goethite          -0.8327        Mn(OH)2(am)       -2.5921     
   Troilite          -0.9679        Eskolaite         -2.5991     
   Greenalite        -0.9749        Wustite           -2.6760     
   Cristobalite(alp  -0.9756        Nontronite-Na     -2.8710     
   Pyrrhotite        -1.0475        Fe(OH)2           -2.9932     
    (only minerals with log Q/K > -3 listed)

                         partial
  Gases               press. (bar)     fugacity     fug. coef.    log fug.
 ---------------------------------------------------------------------------
   H2O(g)                  0.8459        0.8334        0.9852     -0.0791
   CH4(g)                  0.1562        0.1561        0.9993     -0.8065
   CO2(g)                0.006330      0.006315        0.9976     -2.1996
   H2(g)                0.0006917     0.0006922         1.001     -3.1598
   H2S(g)               1.349e-05     1.344e-05        0.9961     -4.8717
   CO(g)                1.198e-09     1.198e-09         1.000*    -8.9214
   HCl(g)               1.786e-15     1.786e-15         1.000*   -14.7481
   C2H4(g)              1.319e-18     1.319e-18         1.000*   -17.8798
   SO2(g)               3.592e-22     3.566e-22        0.9928    -21.4478
   S2(g)                8.409e-24     8.409e-24         1.000*   -23.0753
   Na(g)                2.042e-44     2.042e-44         1.000*   -43.6899
   K(g)                 1.877e-46     1.877e-46         1.000*   -45.7265
   Cl2(g)               6.434e-54     6.434e-54         1.000*   -53.1915
   O2(g)                1.862e-57     1.861e-57        0.9999    -56.7301
   Mg(g)                1.074e-71     1.074e-71         1.000*   -70.9690
   Ca(g)                3.006e-89     3.006e-89         1.000*   -88.5220
   C(g)                 8.396e-94     8.396e-94         1.000*   -93.0759
   Al(g)               8.995e-111    8.995e-111         1.000*  -110.0460
   Si(g)               1.028e-117    1.028e-117         1.000*  -116.9880
    *no data, gas taken to be ideal

                                  In fluid              Sorbed            Kd
  Original basis total moles   moles     mg/kg      moles     mg/kg      L/kg
 -------------------------------------------------------------------------------
   H2O                 55.5       55.5  9.99e+05
   Al+++           0.000483   1.16e-08  0.000312
   Ca++            0.000865   1.09e-05     0.435
   Cl-              0.00195    0.00195      69.1
   CrO4--          4.32e-05   4.66e-25  5.40e-20
   Fe++             0.00498   6.83e-10  3.81e-05
   H+               -0.0237  -0.000269    -0.271
   HCO3-             0.0100    0.00926      565.
   HPO4--          6.48e-05   3.14e-06     0.301
   K+              3.49e-05   3.49e-05      1.36
   Mg++             0.00579   2.10e-07   0.00511
   Mn++            0.000108   5.31e-08   0.00292
   Na+             0.000466   0.000466      10.7
   O2(aq)         -1.93e-05  -0.000369     -11.8
   SO4--           0.000290   4.76e-05      4.57
   SiO2(aq)         0.00736   0.000292      17.5
   Ti(OH)4(aq)     5.34e-05   5.34e-05      6.19

  Elemental composition               In fluid                  Sorbed
                  total moles     moles       mg/kg        moles       mg/kg
 -------------------------------------------------------------------------------
   Aluminum         0.0004831    1.158e-08   0.0003124
   Calcium          0.0008649    1.087e-05      0.4354
   Carbon             0.01000     0.009263       111.2
   Chlorine          0.001950     0.001950       69.09
   Chromium         4.321e-05    4.662e-25   2.422e-20
   Hydrogen             111.0        111.0   1.118e+05
   Iron              0.004983    6.834e-10   3.814e-05
   Magnesium         0.005785    2.104e-07    0.005110
   Manganese        0.0001080    5.311e-08    0.002916
   Oxygen               55.57        55.53   8.880e+05
   Phosphorus       6.477e-05    3.138e-06     0.09715
   Potassium        3.486e-05    3.486e-05       1.362
   Silicon           0.007363    0.0002918       8.189
   Sodium           0.0004662    0.0004662       10.71
   Sulfur           0.0002900    4.756e-05       1.524
   Titanium         5.344e-05    5.344e-05       2.557


          Step #     3             Xi = 0.0013

          Temperature = 100.0 C    Pressure =  1.013 bars
          pH =  8.527              log fO2 =  -56.855
          Eh =  -0.4646 volts      pe =  -6.2748
          Ionic strength      =    0.006459 molal
          Charge imbalance    =   -0.011053 eq/kg (-90.26% error)
          Activity of water   =    0.999931
          Solvent mass        =     0.99995 kg
          Solution mass       =      1.0006 kg
          Mineral mass        =   0.0014031 kg
          Solution density    =    0.954    g/cm3
          Solution viscosity  =    0.003    poise
          Chlorinity          =    0.001950 molal
          Dissolved solids    =         678 mg/kg sol'n
          Hardness            =        1.04 mg/kg sol'n as CaCO3
            carbonate         =        1.04 mg/kg sol'n as CaCO3
            non-carbonate     =        0.00 mg/kg sol'n as CaCO3
          Carbonate alkalinity=      479.52 mg/kg sol'n as CaCO3
          Water type          =    Na-HCO3
          Bulk volume         =    1.05e+03 cm3
          Fluid volume        =    1.05e+03 cm3
          Mineral volume      =       0.422 cm3
          Inert volume        =        0.00 cm3
          Porosity            =        100. %
          Permeability        =        97.3 cm2
          Mass reacted        =        1.28 g

                          moles          moles         grams          cm3      rxn rate
  Reactants             remaining       reacted       reacted       reacted  (mol/kg sec)
 ------------------------------------------------------------------------------------------
   Al2O3                   0.2206     0.0002853       0.02909          --            --  
   CaO                     0.5614     0.0007262       0.04072          --            --  
   Cr2O3                  0.01973     2.552e-05      0.003878          --            --  
   FeO(ox)                  4.258      0.005508        0.3957          --            --  
   K2O(ox)                0.01592     2.059e-05      0.001939          --            --  
   MgO                      4.771      0.006171        0.2487          --            --  
   MnO                    0.09863     0.0001276      0.009049          --            --  
   Na2O(ox)                0.2129     0.0002753       0.01706          --            --  
   P2O5                   0.02957     3.825e-05      0.005430          --            --  
   SiO2                     6.724      0.008697        0.5225          --            --  
   TiO2                   0.04880     6.312e-05      0.005042          --            --  

  Minerals in system     moles      log moles      grams        volume (cm3)
 ----------------------------------------------------------------------------
   Calcite              0.0005586     -3.253        0.05591         0.02063
   Chromite             2.552e-05     -4.593       0.005711        0.001123
   Hydroxylapatite      2.441e-05     -4.612        0.01226        0.004628
   Magnetite             0.001895     -2.722         0.4389         0.08440
   Pyrite               0.0001157     -3.937        0.01388        0.002770
   Rhodochrosite        0.0001275     -3.894        0.01466        0.003963
   Saponite-Ca           0.001729     -2.762         0.6665          0.2346
   Talc                 0.0005148     -3.288         0.1952         0.07014
                                               _____________   _____________
          (total)                                     1.403          0.4222 

  Aqueous species       molality    mg/kg sol'n    act. coef.     log act.
 ---------------------------------------------------------------------------
   HCO3-                 0.008716         531.5      0.9055       -2.1028
   Cl-                   0.001950         69.08      0.9032       -2.7542
   Na+                  0.0005482         12.60      0.9055       -3.3041
   CO3--                0.0003249         19.49      0.6742       -3.6594
   SiO2(aq)             0.0002235         13.42      1.0000       -3.6507
   OH-                  0.0002068         3.514      0.9044       -3.7281
   Methane(aq)          0.0002056         3.296      1.0000       -3.6870
   HSiO3-               6.839e-05         5.268      0.9055       -4.2081
   Ti(OH)4(aq)          6.312e-05         7.311      1.0000       -4.1998
   HS-                  5.789e-05         1.913      0.9044       -4.2811
   CO2(aq)              5.734e-05         2.522      1.0000       -4.2416
   K+                   4.117e-05         1.608      0.9032       -4.4297
   CaCO3(aq)            6.467e-06        0.6468      1.0000       -5.1893
   Ca++                 3.275e-06        0.1312      0.6837       -5.6499
   HPO4--               3.125e-06        0.2997      0.6709       -5.6785
   Formate              2.042e-06       0.09188      0.9044       -5.7335
   NaHCO3(aq)           1.521e-06        0.1277      1.0000       -5.8177
   H2(aq)               6.386e-07      0.001287      1.0000       -6.1948
   NaHSiO3(aq)          5.534e-07       0.05535      1.0000       -6.2570
   CaHCO3+              5.111e-07       0.05164      0.9055       -6.3346
   H2S(aq)              4.728e-07       0.01610      1.0000       -6.3253
   NaCl(aq)             2.942e-07       0.01718      1.0000       -6.5314
   S--                  2.057e-07      0.006592      0.6774       -6.8559
   H2PO4-               1.334e-07       0.01293      0.9055       -6.9179
   Mg++                 9.993e-08      0.002427      0.6955       -7.1580
   MgCO3(aq)            5.046e-08      0.004252      1.0000       -7.2970
   Mn++                 4.470e-08      0.002454      0.6837       -7.5148
   NaCO3-               3.271e-08      0.002713      0.9055       -7.5284
   NaOH(aq)             2.178e-08     0.0008705      1.0000       -7.6620
   MgHCO3+              1.651e-08      0.001408      0.9055       -7.8253
   AlO2-                1.209e-08     0.0007126      0.9055       -7.9607
    (only species > 1e-8 molal listed)

  Mineral saturation states
                     log Q/K                          log Q/K
 ----------------------------------------------------------------
   Rhodochrosite      0.0000 sat    Dolomite-dis      -1.1665     
   Pyrite             0.0000 sat    Saponite-H        -1.2025     
   Hydroxylapatite    0.0000 sat    Monohydrocalcite  -1.2076     
   Magnetite          0.0000 sat    Ferrosilite       -1.2236     
   Talc               0.0000 sat    Coesite           -1.2309     
   Calcite            0.0000 sat    Cristobalite(bet  -1.2924     
   Chromite           0.0000 sat    Magnesite         -1.3213     
   Saponite-Ca        0.0000 sat    Rhodonite         -1.3481     
   Dolomite-ord      -0.0532        SiO2(am)          -1.4664     
   Dolomite          -0.0539        Siderite          -1.5272     
   Saponite-Mg       -0.1155        Diopside          -1.8264     
   Aragonite         -0.1436        Tephroite         -1.8804     
   Hematite          -0.3074        Alabandite        -1.8823     
   Saponite-Na       -0.4643        Fayalite          -1.9638     
   Ice               -0.4670        Enstatite         -1.9656     
   Quartz            -0.5725        Whitlockite       -2.0150     
   C                 -0.6482        Tremolite         -2.1706     
   Saponite-K        -0.6574        FeO               -2.1927     
   Cronstedtite-7A   -0.6688        Nontronite-Ca     -2.4514     
   Tridymite         -0.7443        Mn(OH)2(am)       -2.5194     
   Chrysotile        -0.7733        Brucite           -2.5555     
   Chalcedony        -0.7892        Nontronite-Mg     -2.5604     
   Goethite          -0.8431        Eskolaite         -2.6199     
   Troilite          -0.9262        Wustite           -2.6596     
   Greenalite        -0.9416        Antigorite        -2.7154     
   Cristobalite(alp  -0.9902        Nontronite-Na     -2.9157     
   Pyrrhotite        -1.0058        Fe(OH)2           -2.9723     
   Minnesotaite      -1.1408        Phlogopite        -2.9731     
    (only minerals with log Q/K > -3 listed)

                         partial
  Gases               press. (bar)     fugacity     fug. coef.    log fug.
 ---------------------------------------------------------------------------
   H2O(g)                  0.8459        0.8334        0.9852     -0.0791
   CH4(g)                  0.2352        0.2351        0.9993     -0.6288
   CO2(g)                0.005354      0.005341        0.9976     -2.2724
   H2(g)                0.0007990     0.0007995         1.001     -3.0972
   H2S(g)               1.415e-05     1.410e-05        0.9961     -4.8508
   CO(g)                1.171e-09     1.171e-09         1.000*    -8.9315
   HCl(g)               1.520e-15     1.520e-15         1.000*   -14.8181
   C2H4(g)              2.241e-18     2.241e-18         1.000*   -17.6496
   SO2(g)               2.446e-22     2.428e-22        0.9928    -21.6147
   S2(g)                6.939e-24     6.939e-24         1.000*   -23.1587
   Na(g)                3.039e-44     3.039e-44         1.000*   -43.5172
   K(g)                 2.794e-46     2.794e-46         1.000*   -45.5538
   Cl2(g)               4.036e-54     4.036e-54         1.000*   -53.3941
   O2(g)                1.395e-57     1.395e-57        0.9999    -56.8553
   Mg(g)                1.298e-71     1.298e-71         1.000*   -70.8869
   Ca(g)                4.105e-89     4.105e-89         1.000*   -88.3867
   C(g)                 9.475e-94     9.475e-94         1.000*   -93.0234
   Al(g)               9.930e-111    9.930e-111         1.000*  -110.0031
   Si(g)               1.326e-117    1.326e-117         1.000*  -116.8775
    *no data, gas taken to be ideal

                                  In fluid              Sorbed            Kd
  Original basis total moles   moles     mg/kg      moles     mg/kg      L/kg
 -------------------------------------------------------------------------------
   H2O                 55.5       55.5  9.99e+05
   Al+++           0.000571   1.21e-08  0.000326
   Ca++            0.000976   1.03e-05     0.411
   Cl-              0.00195    0.00195      69.1
   CrO4--          5.10e-05   3.54e-25  4.11e-20
   Fe++             0.00583   5.22e-10  2.92e-05
   H+               -0.0279  -0.000285    -0.287
   HCO3-             0.0100    0.00931      568.
   HPO4--          7.65e-05   3.26e-06     0.313
   K+              4.12e-05   4.12e-05      1.61
   Mg++             0.00673   1.67e-07   0.00406
   Mn++            0.000128   4.57e-08   0.00251
   Na+             0.000551   0.000551      12.7
   O2(aq)         -2.51e-05  -0.000530     -16.9
   SO4--           0.000290   5.86e-05      5.62
   SiO2(aq)         0.00870   0.000292      17.6
   Ti(OH)4(aq)     6.31e-05   6.31e-05      7.31

  Elemental composition               In fluid                  Sorbed
                  total moles     moles       mg/kg        moles       mg/kg
 -------------------------------------------------------------------------------
   Aluminum         0.0005705    1.210e-08   0.0003263
   Calcium          0.0009762    1.025e-05      0.4107
   Carbon             0.01000     0.009314       111.8
   Chlorine          0.001950     0.001950       69.09
   Chromium         5.103e-05    3.542e-25   1.840e-20
   Hydrogen             111.0        111.0   1.118e+05
   Iron              0.005828    5.223e-10   2.915e-05
   Magnesium         0.006731    1.671e-07    0.004059
   Manganese        0.0001276    4.573e-08    0.002511
   Oxygen               55.57        55.53   8.880e+05
   Phosphorus       7.650e-05    3.260e-06      0.1009
   Potassium        4.117e-05    4.117e-05       1.609
   Silicon           0.008697    0.0002924       8.208
   Sodium           0.0005506    0.0005506       12.65
   Sulfur           0.0002900    5.857e-05       1.877
   Titanium         6.312e-05    6.312e-05       3.020


          Step #     5             Xi = 0.0020

          Temperature = 100.0 C    Pressure =  1.013 bars
          pH =  8.848              log fO2 =  -57.205
          Eh =  -0.4948 volts      pe =  -6.6830
          Ionic strength      =    0.007095 molal
          Charge imbalance    =   -0.011053 eq/kg (-85.61% error)
          Activity of water   =    0.999931
          Solvent mass        =     0.99992 kg
          Solution mass       =      1.0006 kg
          Mineral mass        =   0.0021514 kg
          Solution density    =    0.954    g/cm3
          Solution viscosity  =    0.003    poise
          Chlorinity          =    0.001950 molal
          Dissolved solids    =         696 mg/kg sol'n
          Hardness            =        0.85 mg/kg sol'n as CaCO3
            carbonate         =        0.85 mg/kg sol'n as CaCO3
            non-carbonate     =        0.00 mg/kg sol'n as CaCO3
          Carbonate alkalinity=      484.80 mg/kg sol'n as CaCO3
          Water type          =    Na-HCO3
          Bulk volume         =    1.05e+03 cm3
          Fluid volume        =    1.05e+03 cm3
          Mineral volume      =       0.648 cm3
          Inert volume        =        0.00 cm3
          Porosity            =        99.9 %
          Permeability        =        96.6 cm2
          Mass reacted        =        2.01 g

                          moles          moles         grams          cm3      rxn rate
  Reactants             remaining       reacted       reacted       reacted  (mol/kg sec)
 ------------------------------------------------------------------------------------------
   Al2O3                   0.2204     0.0004493       0.04581          --            --  
   CaO                     0.5610      0.001144       0.06413          --            --  
   Cr2O3                  0.01971     4.018e-05      0.006108          --            --  
   FeO(ox)                  4.255      0.008674        0.6232          --            --  
   K2O(ox)                0.01590     3.242e-05      0.003054          --            --  
   MgO                      4.768      0.009719        0.3917          --            --  
   MnO                    0.09855     0.0002009       0.01425          --            --  
   Na2O(ox)                0.2127     0.0004336       0.02687          --            --  
   P2O5                   0.02955     6.024e-05      0.008551          --            --  
   SiO2                     6.719       0.01370        0.8229          --            --  
   TiO2                   0.04876     9.940e-05      0.007940          --            --  

  Minerals in system     moles      log moles      grams        volume (cm3)
 ----------------------------------------------------------------------------
   Calcite              0.0007410     -3.130        0.07416         0.02737
   Chromite             4.018e-05     -4.396       0.008995        0.001769
   Hydroxylapatite      3.898e-05     -4.409        0.01958        0.007389
   Magnetite             0.002898     -2.538         0.6710          0.1290
   Minnesotaite         6.146e-05     -4.211        0.02912        0.009087
   Pyrite               7.462e-05     -4.127       0.008953        0.001786
   Rhodochrosite        0.0002009     -3.697        0.02309        0.006242
   Saponite-Ca           0.002723     -2.565          1.050          0.3694
   Talc                 0.0007035     -3.153         0.2668         0.09585
                                               _____________   _____________
          (total)                                     2.151          0.6479 

  Aqueous species       molality    mg/kg sol'n    act. coef.     log act.
 ---------------------------------------------------------------------------
   HCO3-                 0.007948         484.6      0.9017       -2.1447
   Cl-                   0.001950         69.07      0.8992       -2.7562
   Na+                  0.0008613         19.79      0.9017       -3.1098
   CO3--                0.0006281         37.67      0.6630       -3.3804
   Methane(aq)          0.0004457         7.146      1.0000       -3.3509
   OH-                  0.0004348         7.389      0.9004       -3.4073
   SiO2(aq)             0.0003898         23.40      1.0000       -3.4092
   HSiO3-               0.0002507         19.31      0.9017       -3.6458
   HS-                  0.0001392         4.600      0.9004       -3.9020
   Ti(OH)4(aq)          9.941e-05         11.51      1.0000       -4.0026
   K+                   6.483e-05         2.533      0.8992       -4.2344
   CO2(aq)              2.487e-05         1.094      1.0000       -4.6043
   CaCO3(aq)            6.467e-06        0.6468      1.0000       -5.1893
   HPO4--               3.463e-06        0.3321      0.6595       -5.6413
   NaHSiO3(aq)          3.160e-06        0.3161      1.0000       -5.5003
   Formate              2.785e-06        0.1253      0.9004       -5.6007
   NaHCO3(aq)           2.161e-06        0.1814      1.0000       -5.6653
   Ca++                 1.750e-06       0.07008      0.6732       -5.9289
   S--                  1.048e-06       0.03358      0.6665       -6.1559
   H2(aq)               9.549e-07      0.001924      1.0000       -6.0200
   H2S(aq)              5.406e-07       0.01841      1.0000       -6.2671
   NaCl(aq)             4.582e-07       0.02676      1.0000       -6.3390
   CaHCO3+              2.452e-07       0.02477      0.9017       -6.6554
   NaCO3-               9.768e-08      0.008102      0.9017       -7.0551
   NaOH(aq)             7.132e-08      0.002851      1.0000       -7.1468
   H2PO4-               6.972e-08      0.006757      0.9017       -7.2016
   AlO2-                2.919e-08      0.001721      0.9017       -7.5797
   Mn++                 2.388e-08      0.001311      0.6732       -7.7938
   KCl(aq)              1.217e-08     0.0009070      1.0000       -7.9146
   Mg++                 1.102e-08     0.0002676      0.6858       -8.1217
   MgCO3(aq)            1.043e-08     0.0008787      1.0000       -7.9818
   Acetate              1.033e-08     0.0006092      0.9029       -8.0305
    (only species > 1e-8 molal listed)

  Mineral saturation states
                     log Q/K                          log Q/K
 ----------------------------------------------------------------
   Rhodochrosite      0.0000 sat    Cristobalite(bet  -1.0509     
   Saponite-Ca        0.0000 sat    Tremolite         -1.1231     
   Magnetite          0.0000 sat    Monohydrocalcite  -1.2076     
   Chromite           0.0000 sat    SiO2(am)          -1.2249     
   Pyrite             0.0000 sat    Chrysotile        -1.2564     
   Calcite            0.0000 sat    Saponite-H        -1.2623     
   Hydroxylapatite    0.0000 sat    Diopside          -1.3027     
   Minnesotaite       0.0000 sat    Alabandite        -1.4613     
   Talc               0.0000 sat    Nontronite-Ca     -1.5435     
   Aragonite         -0.1436        Fayalite          -1.6058     
   Saponite-Mg       -0.2285        Nontronite-Mg     -1.7656     
   Greenalite        -0.2839        Andradite         -1.7832     
   Quartz            -0.3310        Siderite          -1.8317     
   Saponite-Na       -0.3542        Dolomite-dis      -1.8513     
   Hematite          -0.3657        Nontronite-Na     -1.8977     
   Cronstedtite-7A   -0.3691        Magnesite         -2.0061     
   Ice               -0.4670        Enstatite         -2.0461     
   Tridymite         -0.5028        Annite            -2.0794     
   Saponite-K        -0.5469        Nontronite-K      -2.0899     
   Chalcedony        -0.5477        FeO               -2.1344     
   C                 -0.6615        Whitlockite       -2.1359     
   Dolomite-ord      -0.7380        Hedenbergite      -2.1481     
   Dolomite          -0.7387        Mn(OH)2(am)       -2.1566     
   Rhodonite         -0.7439        Wollastonite      -2.4739     
   Cristobalite(alp  -0.7487        Pseudowollastoni  -2.6082     
   Troilite          -0.8097        Wustite           -2.6137     
   Goethite          -0.8722        Phlogopite        -2.6383     
   Pyrrhotite        -0.8893        Eskolaite         -2.6782     
   Tephroite         -0.9134        Nontronite-H      -2.8041     
   Ferrosilite       -0.9238        Brucite           -2.8775     
   Coesite           -0.9894        Fe(OH)2           -2.9141     
    (only minerals with log Q/K > -3 listed)

                         partial
  Gases               press. (bar)     fugacity     fug. coef.    log fug.
 ---------------------------------------------------------------------------
   H2O(g)                  0.8459        0.8334        0.9852     -0.0791
   CH4(g)                  0.5100        0.5096        0.9993     -0.2927
   CO2(g)                0.002322      0.002317        0.9976     -2.6351
   H2(g)                 0.001195      0.001196         1.001     -2.9224
   H2S(g)               1.618e-05     1.612e-05        0.9961     -4.7926
   CO(g)                7.594e-10     7.594e-10         1.000*    -9.1195
   HCl(g)               7.229e-16     7.229e-16         1.000*   -15.1409
   C2H4(g)              4.711e-18     4.711e-18         1.000*   -17.3269
   SO2(g)               8.366e-23     8.306e-23        0.9928    -22.0806
   S2(g)                4.058e-24     4.058e-24         1.000*   -23.3917
   Na(g)                1.217e-43     1.217e-43         1.000*   -42.9147
   K(g)                 1.121e-45     1.121e-45         1.000*   -44.9502
   Cl2(g)               6.104e-55     6.104e-55         1.000*   -54.2144
   O2(g)                6.242e-58     6.241e-58        0.9999    -57.2048
   Mg(g)                9.243e-72     9.243e-72         1.000*   -71.0342
   Ca(g)                1.415e-88     1.415e-88         1.000*   -87.8492
   C(g)                 9.189e-94     9.189e-94         1.000*   -93.0367
   Al(g)               2.085e-110    2.085e-110         1.000*  -109.6808
   Si(g)               5.170e-117    5.170e-117         1.000*  -116.2865
    *no data, gas taken to be ideal

                                  In fluid              Sorbed            Kd
  Original basis total moles   moles     mg/kg      moles     mg/kg      L/kg
 -------------------------------------------------------------------------------
   H2O                 55.5       55.5  9.99e+05
   Al+++           0.000899   2.92e-08  0.000788
   Ca++             0.00139   8.46e-06     0.339
   Cl-              0.00195    0.00195      69.1
   CrO4--          8.04e-05   9.26e-26  1.07e-20
   Fe++             0.00899   1.38e-10  7.73e-06
   H+               -0.0435  -0.000713    -0.718
   HCO3-             0.0100    0.00906      552.
   HPO4--          0.000120   3.54e-06     0.339
   K+              6.48e-05   6.48e-05      2.53
   Mg++              0.0103   2.31e-08  0.000561
   Mn++            0.000201   2.44e-08   0.00134
   Na+             0.000867   0.000867      19.9
   O2(aq)         -4.71e-05   -0.00117     -37.6
   SO4--           0.000290   0.000141      13.5
   SiO2(aq)          0.0137   0.000644      38.6
   Ti(OH)4(aq)     9.94e-05   9.94e-05      11.5

  Elemental composition               In fluid                  Sorbed
                  total moles     moles       mg/kg        moles       mg/kg
 -------------------------------------------------------------------------------
   Aluminum         0.0008985    2.921e-08   0.0007877
   Calcium           0.001394    8.463e-06      0.3390
   Carbon             0.01000     0.009058       108.7
   Chlorine          0.001950     0.001950       69.09
   Chromium         8.037e-05    9.260e-26   4.812e-21
   Hydrogen             111.0        111.0   1.118e+05
   Iron              0.008994    1.384e-10   7.726e-06
   Magnesium          0.01028    2.310e-08   0.0005612
   Manganese        0.0002009    2.443e-08    0.001341
   Oxygen               55.59        55.53   8.879e+05
   Phosphorus       0.0001205    3.536e-06      0.1095
   Potassium        6.484e-05    6.484e-05       2.534
   Silicon            0.01370    0.0006436       18.06
   Sodium           0.0008672    0.0008672       19.92
   Sulfur           0.0002900    0.0001408       4.511
   Titanium         9.940e-05    9.940e-05       4.756


          Step #     7             Xi = 0.0031

          Temperature = 100.0 C    Pressure =  1.013 bars
          pH =  9.128              log fO2 =  -57.497
          Eh =  -0.5210 volts      pe =  -7.0367
          Ionic strength      =    0.008004 molal
          Charge imbalance    =   -0.011054 eq/kg (-79.62% error)
          Activity of water   =    0.999931
          Solvent mass        =     0.99988 kg
          Solution mass       =      1.0006 kg
          Mineral mass        =   0.0032562 kg
          Solution density    =    0.954    g/cm3
          Solution viscosity  =    0.003    poise
          Chlorinity          =    0.001950 molal
          Dissolved solids    =         701 mg/kg sol'n
          Hardness            =        0.77 mg/kg sol'n as CaCO3
            carbonate         =        0.77 mg/kg sol'n as CaCO3
            non-carbonate     =        0.00 mg/kg sol'n as CaCO3
          Carbonate alkalinity=      491.72 mg/kg sol'n as CaCO3
          Water type          =    Na-HCO3
          Bulk volume         =    1.05e+03 cm3
          Fluid volume        =    1.05e+03 cm3
          Mineral volume      =       0.984 cm3
          Inert volume        =        0.00 cm3
          Porosity            =        99.9 %
          Permeability        =        95.5 cm2
          Mass reacted        =        3.08 g

                          moles          moles         grams          cm3      rxn rate
  Reactants             remaining       reacted       reacted       reacted  (mol/kg sec)
 ------------------------------------------------------------------------------------------
   Al2O3                   0.2202     0.0006870       0.07004          --            --  
   CaO                     0.5604      0.001749       0.09806          --            --  
   Cr2O3                  0.01969     6.145e-05      0.009339          --            --  
   FeO(ox)                  4.250       0.01326        0.9529          --            --  
   K2O(ox)                0.01589     4.957e-05      0.004670          --            --  
   MgO                      4.762       0.01486        0.5990          --            --  
   MnO                    0.09845     0.0003072       0.02179          --            --  
   Na2O(ox)                0.2125     0.0006630       0.04109          --            --  
   P2O5                   0.02952     9.211e-05       0.01307          --            --  
   SiO2                     6.711       0.02094         1.258          --            --  
   TiO2                   0.04871     0.0001520       0.01214          --            --  

  Minerals in system     moles      log moles      grams        volume (cm3)
 ----------------------------------------------------------------------------
   Calcite               0.001003     -2.999         0.1004         0.03704
   Chromite             6.145e-05     -4.212        0.01375        0.002704
   Hydroxylapatite      6.026e-05     -4.220        0.03027         0.01142
   Magnetite             0.004271     -2.369         0.9888          0.1901
   Minnesotaite         0.0002366     -3.626         0.1121         0.03498
   Rhodochrosite        0.0003072     -3.513        0.03531        0.009546
   Saponite-Ca           0.004163     -2.381          1.605          0.5649
   Talc                 0.0009770     -3.010         0.3705          0.1331
                                               _____________   _____________
          (total)                                     3.256          0.9838 

  Aqueous species       molality    mg/kg sol'n    act. coef.     log act.
 ---------------------------------------------------------------------------
   HCO3-                 0.006847         417.5      0.8966       -2.2119
   Cl-                   0.001950         69.07      0.8938       -2.7588
   Na+                   0.001314         30.18      0.8966       -2.9289
   CO3--                 0.001050         62.95      0.6483       -3.1671
   OH-                  0.0008343         14.18      0.8952       -3.1267
   Methane(aq)          0.0007700         12.34      1.0000       -3.1135
   HSiO3-               0.0004422         34.07      0.8966       -3.4018
   SiO2(aq)             0.0003583         21.51      1.0000       -3.4458
   HS-                  0.0002853         9.429      0.8952       -3.5928
   Ti(OH)4(aq)          0.0001520         17.61      1.0000       -3.8181
   K+                   9.914e-05         3.874      0.8938       -4.0525
   CO2(aq)              1.117e-05        0.4911      1.0000       -4.9521
   NaHSiO3(aq)          8.406e-06        0.8407      1.0000       -5.0754
   CaCO3(aq)            6.467e-06        0.6468      1.0000       -5.1893
   S--                  4.164e-06        0.1334      0.6521       -5.5662
   HPO4--               3.395e-06        0.3257      0.6445       -5.6599
   Formate              3.361e-06        0.1512      0.8952       -5.5216
   NaHCO3(aq)           2.808e-06        0.2357      1.0000       -5.5516
   H2(aq)               1.337e-06      0.002694      1.0000       -5.8737
   Ca++                 1.093e-06       0.04378      0.6593       -6.1422
   NaCl(aq)             6.907e-07       0.04034      1.0000       -6.1607
   H2S(aq)              5.775e-07       0.01967      1.0000       -6.2385
   NaCO3-               2.435e-07       0.02020      0.8966       -6.6609
   NaOH(aq)             2.064e-07      0.008249      1.0000       -6.6853
   CaHCO3+              1.292e-07       0.01306      0.8966       -6.9360
   H2PO4-               3.522e-08      0.003413      0.8966       -7.5007
   AlO2-                3.450e-08      0.002033      0.8966       -7.5096
   KCl(aq)              1.839e-08      0.001370      1.0000       -7.7353
   Acetate              1.536e-08     0.0009065      0.8979       -7.8603
   Mn++                 1.492e-08     0.0008192      0.6593       -8.0071
    (only species > 1e-8 molal listed)

  Mineral saturation states
                     log Q/K                          log Q/K
 ----------------------------------------------------------------
   Magnetite          0.0000 sat    Coesite           -1.0260     
   Rhodochrosite      0.0000 sat    Dolomite-ord      -1.0370     
   Chromite           0.0000 sat    Dolomite          -1.0377     
   Hydroxylapatite    0.0000 sat    Alabandite        -1.0849     
   Saponite-Ca        0.0000 sat    Cristobalite(bet  -1.0875     
   Minnesotaite       0.0000 sat    Chrysotile        -1.1832     
   Calcite            0.0000 sat    Monohydrocalcite  -1.2076     
   Talc               0.0000 sat    SiO2(am)          -1.2615     
   Pyrite            -0.0403        Saponite-H        -1.3197     
   Aragonite         -0.1436        Fayalite          -1.5448     
   Greenalite        -0.2107        Nontronite-Ca     -1.7386     
   Tephroite         -0.2544        Annite            -1.7908     
   Saponite-Na       -0.2593        Mn(OH)2(am)       -1.8089     
   Saponite-Mg       -0.2779        Hedenbergite      -1.8247     
   Cronstedtite-7A   -0.3569        Nontronite-Na     -1.9979     
   Quartz            -0.3676        Nontronite-Mg     -2.0100     
   Hematite          -0.4144        Enstatite         -2.0339     
   Rhodonite         -0.4327        FeO               -2.0857     
   Saponite-K        -0.4517        Siderite          -2.1307     
   Ice               -0.4670        Dolomite-dis      -2.1503     
   Tremolite         -0.4763        Wollastonite      -2.1627     
   Tridymite         -0.5394        Nontronite-K      -2.1898     
   Chalcedony        -0.5843        Whitlockite       -2.2518     
   C                 -0.7167        Pseudowollastoni  -2.2970     
   Troilite          -0.7323        Magnesite         -2.3051     
   Cristobalite(alp  -0.7853        Phlogopite        -2.3497     
   Pyrrhotite        -0.8119        Wustite           -2.5753     
   Goethite          -0.8966        Eskolaite         -2.7269     
   Andradite         -0.8983        Brucite           -2.8287     
   Ferrosilite       -0.9116        Fe(OH)2           -2.8653     
   Diopside          -0.9793     
    (only minerals with log Q/K > -3 listed)

                         partial
  Gases               press. (bar)     fugacity     fug. coef.    log fug.
 ---------------------------------------------------------------------------
   CH4(g)                  0.8810        0.8804        0.9993     -0.0553
   H2O(g)                  0.8459        0.8334        0.9852     -0.0791
   H2(g)                 0.001673      0.001674         1.001     -2.7761
   CO2(g)                0.001043      0.001040        0.9976     -2.9829
   H2S(g)               1.729e-05     1.722e-05        0.9961     -4.7640
   CO(g)                4.775e-10     4.775e-10         1.000*    -9.3210
   HCl(g)               3.766e-16     3.766e-16         1.000*   -15.4241
   C2H4(g)              7.168e-18     7.168e-18         1.000*   -17.1446
   SO2(g)               3.253e-23     3.229e-23        0.9928    -22.4909
   S2(g)                2.360e-24     2.360e-24         1.000*   -23.6270
   Na(g)                4.168e-43     4.168e-43         1.000*   -42.3801
   K(g)                 3.849e-45     3.849e-45         1.000*   -44.4147
   Cl2(g)               1.183e-55     1.183e-55         1.000*   -54.9271
   O2(g)                3.182e-58     3.182e-58        0.9999    -57.4974
   Mg(g)                1.448e-71     1.448e-71         1.000*   -70.8391
   Ca(g)                4.414e-88     4.414e-88         1.000*   -87.3552
   C(g)                 8.093e-94     8.093e-94         1.000*   -93.0919
   Al(g)               2.129e-110    2.129e-110         1.000*  -109.6719
   Si(g)               9.322e-117    9.322e-117         1.000*  -116.0305
    *no data, gas taken to be ideal

                                  In fluid              Sorbed            Kd
  Original basis total moles   moles     mg/kg      moles     mg/kg      L/kg
 -------------------------------------------------------------------------------
   H2O                 55.5       55.5  9.99e+05
   Al+++            0.00137   3.45e-08  0.000931
   Ca++             0.00200   7.69e-06     0.308
   Cl-              0.00195    0.00195      69.1
   CrO4--          0.000123   2.90e-26  3.36e-21
   Fe++              0.0136   4.34e-11  2.42e-06
   H+               -0.0661   -0.00127     -1.28
   HCO3-             0.0100    0.00869      530.
   HPO4--          0.000184   3.44e-06     0.330
   K+              9.91e-05   9.91e-05      3.87
   Mg++              0.0154   9.13e-09  0.000222
   Mn++            0.000307   1.53e-08  0.000837
   Na+              0.00133    0.00133      30.5
   O2(aq)         -7.90e-05   -0.00212     -67.9
   SO4--           0.000290   0.000290      27.8
   SiO2(aq)          0.0209   0.000809      48.6
   Ti(OH)4(aq)     0.000152   0.000152      17.6

  Elemental composition               In fluid                  Sorbed
                  total moles     moles       mg/kg        moles       mg/kg
 -------------------------------------------------------------------------------
   Aluminum          0.001374    3.452e-08   0.0009309
   Calcium           0.001999    7.689e-06      0.3080
   Carbon             0.01000     0.008690       104.3
   Chlorine          0.001950     0.001950       69.09
   Chromium         0.0001229    2.895e-26   1.504e-21
   Hydrogen             111.0        111.0   1.118e+05
   Iron               0.01358    4.344e-11   2.424e-06
   Magnesium          0.01542    9.129e-09   0.0002218
   Manganese        0.0003072    1.525e-08   0.0008374
   Oxygen               55.62        55.53   8.879e+05
   Phosphorus       0.0001842    3.437e-06      0.1064
   Potassium        9.915e-05    9.915e-05       3.874
   Silicon            0.02094    0.0008088       22.70
   Sodium            0.001326     0.001326       30.47
   Sulfur           0.0002900    0.0002900       9.294
   Titanium         0.0001520    0.0001520       7.273


          Step #     8             Xi = 0.0041

          Temperature = 100.0 C    Pressure =  1.013 bars
          pH =  9.250              log fO2 =  -57.648
          Eh =  -0.5328 volts      pe =  -7.1960
          Ionic strength      =    0.008689 molal
          Charge imbalance    =   -0.011054 eq/kg (-75.02% error)
          Activity of water   =    0.999931
          Solvent mass        =     0.99984 kg
          Solution mass       =      1.0006 kg
          Mineral mass        =   0.0042146 kg
          Solution density    =    0.954    g/cm3
          Solution viscosity  =    0.003    poise
          Chlorinity          =    0.001950 molal
          Dissolved solids    =         721 mg/kg sol'n
          Hardness            =        0.75 mg/kg sol'n as CaCO3
            carbonate         =        0.75 mg/kg sol'n as CaCO3
            non-carbonate     =        0.00 mg/kg sol'n as CaCO3
          Carbonate alkalinity=      512.70 mg/kg sol'n as CaCO3
          Water type          =    Na-HCO3
          Bulk volume         =    1.05e+03 cm3
          Fluid volume        =    1.05e+03 cm3
          Mineral volume      =        1.28 cm3
          Inert volume        =        0.00 cm3
          Porosity            =        99.9 %
          Permeability        =        94.6 cm2
          Mass reacted        =        4.02 g

                          moles          moles         grams          cm3      rxn rate
  Reactants             remaining       reacted       reacted       reacted  (mol/kg sec)
 ------------------------------------------------------------------------------------------
   Al2O3                   0.2199     0.0008960       0.09135          --            --  
   CaO                     0.5599      0.002281        0.1279          --            --  
   Cr2O3                  0.01967     8.014e-05       0.01218          --            --  
   FeO(ox)                  4.246       0.01730         1.243          --            --  
   K2O(ox)                0.01587     6.465e-05      0.006090          --            --  
   MgO                      4.758       0.01938        0.7812          --            --  
   MnO                    0.09835     0.0004006       0.02842          --            --  
   Na2O(ox)                0.2123     0.0008647       0.05359          --            --  
   P2O5                   0.02949     0.0001201       0.01705          --            --  
   SiO2                     6.705       0.02731         1.641          --            --  
   TiO2                   0.04866     0.0001982       0.01583          --            --  

  Minerals in system     moles      log moles      grams        volume (cm3)
 ----------------------------------------------------------------------------
   Calcite               0.001232     -2.909         0.1234         0.04552
   Chromite             8.014e-05     -4.096        0.01794        0.003527
   Hydroxylapatite      7.897e-05     -4.103        0.03967         0.01497
   Magnetite             0.005497     -2.260          1.273          0.2447
   Minnesotaite         0.0003491     -3.457         0.1654         0.05162
   Saponite-Ca           0.005430     -2.265          2.093          0.7367
   Talc                  0.001217     -2.915         0.4617          0.1659
   Tephroite            0.0002003     -3.698        0.04046         0.01527
                                               _____________   _____________
          (total)                                     4.215           1.278 

  Aqueous species       molality    mg/kg sol'n    act. coef.     log act.
 ---------------------------------------------------------------------------
   HCO3-                 0.006364         388.0      0.8930       -2.2454
   Cl-                   0.001949         69.06      0.8900       -2.7607
   Na+                   0.001711         39.30      0.8930       -2.8159
   CO3--                 0.001307         78.35      0.6381       -3.0789
   OH-                   0.001109         18.84      0.8915       -3.0050
   Methane(aq)           0.001076         17.26      1.0000       -2.9680
   HSiO3-               0.0005627         43.35      0.8930       -3.2989
   SiO2(aq)             0.0003431         20.60      1.0000       -3.4646
   HS-                  0.0002841         9.388      0.8915       -3.5965
   Ti(OH)4(aq)          0.0001983         22.96      1.0000       -3.7028
   K+                   0.0001293         5.052      0.8900       -3.9390
   NaHSiO3(aq)          1.382e-05         1.382      1.0000       -4.8595
   CO2(aq)              7.811e-06        0.3435      1.0000       -5.1073
   CaCO3(aq)            6.467e-06        0.6468      1.0000       -5.1893
   S--                  5.549e-06        0.1778      0.6421       -5.4482
   Formate              3.715e-06        0.1671      0.8915       -5.4800
   NaHCO3(aq)           3.371e-06        0.2830      1.0000       -5.4722
   HPO4--               3.332e-06        0.3195      0.6341       -5.6752
   H2(aq)               1.590e-06      0.003203      1.0000       -5.7986
   Ca++                 9.055e-07       0.03626      0.6498       -6.2304
   NaCl(aq)             8.920e-07       0.05209      1.0000       -6.0497
   H2S(aq)              4.327e-07       0.01474      1.0000       -6.3638
   NaCO3-               3.885e-07       0.03222      0.8930       -6.4598
   NaOH(aq)             3.543e-07       0.01416      1.0000       -6.4507
   CaHCO3+              9.806e-08      0.009906      0.8930       -7.0577
   AlO2-                3.672e-08      0.002164      0.8930       -7.4843
   H2PO4-               2.579e-08      0.002500      0.8930       -7.6377
   KCl(aq)              2.379e-08      0.001772      1.0000       -7.6237
   Acetate              1.996e-08      0.001178      0.8944       -7.7483
   Mn++                 1.184e-08     0.0006500      0.6498       -8.1139
    (only species > 1e-8 molal listed)

  Mineral saturation states
                     log Q/K                          log Q/K
 ----------------------------------------------------------------
   Calcite            0.0000 sat    Coesite           -1.0448     
   Talc               0.0000 sat    Alabandite        -1.0736     
   Saponite-Ca        0.0000 sat    Cristobalite(bet  -1.1063     
   Chromite           0.0000 sat    Chrysotile        -1.1456     
   Magnetite          0.0000 sat    Dolomite-ord      -1.1671     
   Hydroxylapatite    0.0000 sat    Dolomite          -1.1678     
   Minnesotaite       0.0000 sat    Monohydrocalcite  -1.2076     
   Tephroite          0.0000 sat    SiO2(am)          -1.2803     
   Rhodochrosite     -0.0186        Saponite-H        -1.3453     
   Aragonite         -0.1436        Fayalite          -1.5135     
   Greenalite        -0.1731        Annite            -1.6332     
   Tremolite         -0.1909        Mn(OH)2(am)       -1.6723     
   Saponite-Na       -0.2075        Hedenbergite      -1.6820     
   Saponite-Mg       -0.2993        Nontronite-Ca     -1.8389     
   Rhodonite         -0.3149        Wollastonite      -2.0263     
   Pyrite            -0.3411        Enstatite         -2.0276     
   Cronstedtite-7A   -0.3506        Nontronite-Na     -2.0463     
   Quartz            -0.3864        FeO               -2.0606     
   Saponite-K        -0.3997        Nontronite-Mg     -2.1317     
   Hematite          -0.4395        Pseudowollastoni  -2.1606     
   Ice               -0.4670        Phlogopite        -2.1921     
   Andradite         -0.5141        Nontronite-K      -2.2380     
   Tridymite         -0.5582        Siderite          -2.2609     
   Chalcedony        -0.6031        Dolomite-dis      -2.2804     
   C                 -0.7216        Whitlockite       -2.3036     
   Cristobalite(alp  -0.8041        Magnesite         -2.4352     
   Troilite          -0.8326        Wustite           -2.5555     
   Diopside          -0.8366        Eskolaite         -2.7520     
   Ferrosilite       -0.9054        Brucite           -2.8037     
   Goethite          -0.9092        Fe(OH)2           -2.8402     
   Pyrrhotite        -0.9122     
    (only minerals with log Q/K > -3 listed)

                         partial
  Gases               press. (bar)     fugacity     fug. coef.    log fug.
 ---------------------------------------------------------------------------
   CH4(g)                   1.232         1.231        0.9993      0.0902
   H2O(g)                  0.8459        0.8334        0.9852     -0.0791
   H2(g)                 0.001989      0.001991         1.001     -2.7010
   CO2(g)               0.0007293     0.0007276        0.9976     -3.1381
   H2S(g)               1.295e-05     1.290e-05        0.9961     -4.8893
   CO(g)                3.972e-10     3.972e-10         1.000*    -9.4010
   HCl(g)               2.833e-16     2.833e-16         1.000*   -15.5477
   C2H4(g)              9.909e-18     9.909e-18         1.000*   -17.0039
   SO2(g)               1.450e-23     1.439e-23        0.9928    -22.8418
   S2(g)                9.373e-25     9.373e-25         1.000*   -24.0281
   Na(g)                7.801e-43     7.801e-43         1.000*   -42.1078
   K(g)                 7.213e-45     7.213e-45         1.000*   -44.1419
   Cl2(g)               5.631e-56     5.631e-56         1.000*   -55.2494
   O2(g)                2.251e-58     2.250e-58        0.9999    -57.6477
   Mg(g)                1.824e-71     1.824e-71         1.000*   -70.7389
   Ca(g)                7.503e-88     7.503e-88         1.000*   -87.1247
   C(g)                 8.003e-94     8.003e-94         1.000*   -93.0968
   Al(g)               2.211e-110    2.211e-110         1.000*  -109.6555
   Si(g)               1.262e-116    1.262e-116         1.000*  -115.8989
    *no data, gas taken to be ideal

                                  In fluid              Sorbed            Kd
  Original basis total moles   moles     mg/kg      moles     mg/kg      L/kg
 -------------------------------------------------------------------------------
   H2O                 55.6       55.5  9.99e+05
   Al+++            0.00179   3.67e-08  0.000991
   Ca++             0.00253   7.47e-06     0.299
   Cl-              0.00195    0.00195      69.1
   CrO4--          0.000160   1.78e-26  2.06e-21
   Fe++              0.0176   2.67e-11  1.49e-06
   H+               -0.0859   -0.00163     -1.64
   HCO3-             0.0100    0.00877      535.
   HPO4--          0.000240   3.37e-06     0.323
   K+              0.000129   0.000129      5.05
   Mg++              0.0199   6.24e-09  0.000152
   Mn++            0.000401   1.21e-08  0.000664
   Na+              0.00173    0.00173      39.7
   O2(aq)         -0.000107   -0.00274     -87.5
   SO4--           0.000290   0.000290      27.8
   SiO2(aq)          0.0273   0.000919      55.2
   Ti(OH)4(aq)     0.000198   0.000198      23.0

  Elemental composition               In fluid                  Sorbed
                  total moles     moles       mg/kg        moles       mg/kg
 -------------------------------------------------------------------------------
   Aluminum          0.001792    3.674e-08   0.0009908
   Calcium           0.002531    7.470e-06      0.2992
   Carbon             0.01000     0.008768       105.2
   Chlorine          0.001950     0.001950       69.09
   Chromium         0.0001603    1.777e-26   9.233e-22
   Hydrogen             111.0        111.0   1.118e+05
   Iron               0.01762    2.666e-11   1.488e-06
   Magnesium          0.01994    6.244e-09   0.0001517
   Manganese        0.0004006    1.210e-08   0.0006643
   Oxygen               55.64        55.53   8.879e+05
   Phosphorus       0.0002403    3.366e-06      0.1042
   Potassium        0.0001293    0.0001293       5.053
   Silicon            0.02731    0.0009195       25.81
   Sodium            0.001729     0.001729       39.74
   Sulfur           0.0002900    0.0002900       9.294
   Titanium         0.0001982    0.0001982       9.486


          Step #     9             Xi = 0.0050

          Temperature = 100.0 C    Pressure =  1.013 bars
          pH =  9.331              log fO2 =  -57.756
          Eh =  -0.5407 volts      pe =  -7.3038
          Ionic strength      =    0.009323 molal
          Charge imbalance    =   -0.011054 eq/kg (-70.92% error)
          Activity of water   =    0.999931
          Solvent mass        =     0.99980 kg
          Solution mass       =      1.0005 kg
          Mineral mass        =   0.0051659 kg
          Solution density    =    0.954    g/cm3
          Solution viscosity  =    0.003    poise
          Chlorinity          =    0.001950 molal
          Dissolved solids    =         746 mg/kg sol'n
          Hardness            =        0.74 mg/kg sol'n as CaCO3
            carbonate         =        0.74 mg/kg sol'n as CaCO3
            non-carbonate     =        0.00 mg/kg sol'n as CaCO3
          Carbonate alkalinity=      538.02 mg/kg sol'n as CaCO3
          Water type          =    Na-HCO3
          Bulk volume         =    1.05e+03 cm3
          Fluid volume        =    1.05e+03 cm3
          Mineral volume      =        1.56 cm3
          Inert volume        =        0.00 cm3
          Porosity            =        99.9 %
          Permeability        =        93.8 cm2
          Mass reacted        =        4.95 g

                          moles          moles         grams          cm3      rxn rate
  Reactants             remaining       reacted       reacted       reacted  (mol/kg sec)
 ------------------------------------------------------------------------------------------
   Al2O3                   0.2197      0.001105        0.1127          --            --  
   CaO                     0.5593      0.002813        0.1577          --            --  
   Cr2O3                  0.01965     9.883e-05       0.01502          --            --  
   FeO(ox)                  4.242       0.02133         1.533          --            --  
   K2O(ox)                0.01586     7.974e-05      0.007511          --            --  
   MgO                      4.753       0.02390        0.9634          --            --  
   MnO                    0.09826     0.0004941       0.03505          --            --  
   Na2O(ox)                0.2121      0.001066       0.06609          --            --  
   P2O5                   0.02946     0.0001482       0.02103          --            --  
   SiO2                     6.699       0.03368         2.024          --            --  
   TiO2                   0.04862     0.0002445       0.01953          --            --  

  Minerals in system     moles      log moles      grams        volume (cm3)
 ----------------------------------------------------------------------------
   Calcite               0.001029     -2.988         0.1029         0.03799
   Chromite             9.883e-05     -4.005        0.02212        0.004350
   Hydroxylapatite      9.767e-05     -4.010        0.04906         0.01851
   Magnetite             0.006752     -2.171          1.563          0.3006
   Minnesotaite         0.0004324     -3.364         0.2049         0.06393
   Saponite-Ca           0.006697     -2.174          2.582          0.9086
   Talc                  0.001097     -2.960         0.4159          0.1494
   Tephroite            0.0002470     -3.607        0.04989         0.01883
   Tremolite            0.0002167     -3.664         0.1761         0.05915
                                               _____________   _____________
          (total)                                     5.166           1.561 

  Aqueous species       molality    mg/kg sol'n    act. coef.     log act.
 ---------------------------------------------------------------------------
   HCO3-                 0.006050         368.9      0.8898       -2.2690
   Na+                   0.002107         48.41      0.8898       -2.7270
   Cl-                   0.001949         69.06      0.8867       -2.7624
   CO3--                 0.001512         90.67      0.6293       -3.0216
   Methane(aq)           0.001390         22.29      1.0000       -2.8569
   OH-                   0.001341         22.78      0.8883       -2.9241
   HSiO3-               0.0006595         50.81      0.8898       -3.2315
   SiO2(aq)             0.0003326         19.97      1.0000       -3.4780
   HS-                  0.0002830         9.352      0.8883       -3.5997
   Ti(OH)4(aq)          0.0002445         28.32      1.0000       -3.6117
   K+                   0.0001595         6.230      0.8867       -3.8495
   NaHSiO3(aq)          1.981e-05         1.981      1.0000       -4.7031
   S--                  6.726e-06        0.2155      0.6334       -5.3705
   CaCO3(aq)            6.467e-06        0.6468      1.0000       -5.1893
   CO2(aq)              6.141e-06        0.2701      1.0000       -5.2117
   Formate              3.998e-06        0.1798      0.8883       -5.4496
   NaHCO3(aq)           3.920e-06        0.3290      1.0000       -5.4067
   HPO4--               3.286e-06        0.3151      0.6250       -5.6874
   H2(aq)               1.800e-06      0.003626      1.0000       -5.7447
   NaCl(aq)             1.091e-06       0.06369      1.0000       -5.9623
   Ca++                 8.037e-07       0.03219      0.6415       -6.2877
   NaCO3-               5.461e-07       0.04529      0.8898       -6.3134
   NaOH(aq)             5.238e-07       0.02094      1.0000       -6.2808
   H2S(aq)              3.564e-07       0.01214      1.0000       -6.4480
   CaHCO3+              8.168e-08      0.008251      0.8898       -7.1386
   AlO2-                3.816e-08      0.002249      0.8898       -7.4691
   KCl(aq)              2.911e-08      0.002169      1.0000       -7.5359
   Acetate              2.450e-08      0.001446      0.8913       -7.6607
   H2PO4-               2.089e-08      0.002024      0.8898       -7.7308
   PO4---               1.065e-08      0.001011      0.3470       -8.4324
    (only species > 1e-8 molal listed)

  Mineral saturation states
                     log Q/K                          log Q/K
 ----------------------------------------------------------------
   Saponite-Ca        0.0000 sat    Coesite           -1.0582     
   Chromite           0.0000 sat    Chrysotile        -1.1187     
   Minnesotaite       0.0000 sat    Cristobalite(bet  -1.1197     
   Tremolite          0.0000 sat    Alabandite        -1.1511     
   Talc               0.0000 sat    Monohydrocalcite  -1.2076     
   Calcite            0.0000 sat    Dolomite-ord      -1.2536     
   Hydroxylapatite    0.0000 sat    Dolomite          -1.2543     
   Tephroite          0.0000 sat    SiO2(am)          -1.2937     
   Magnetite          0.0000 sat    Saponite-H        -1.3626     
   Rhodochrosite     -0.1163        Fayalite          -1.4910     
   Aragonite         -0.1436        Annite            -1.5151     
   Greenalite        -0.1462        Hedenbergite      -1.5866     
   Saponite-Na       -0.1686        Mn(OH)2(am)       -1.6655     
   Andradite         -0.2591        Nontronite-Ca     -1.9107     
   Saponite-Mg       -0.3136        Wollastonite      -1.9353     
   Rhodonite         -0.3216        Enstatite         -2.0231     
   Cronstedtite-7A   -0.3461        FeO               -2.0426     
   Saponite-K        -0.3607        Pseudowollastoni  -2.0696     
   Quartz            -0.3998        Phlogopite        -2.0740     
   Hematite          -0.4575        Nontronite-Na     -2.0793     
   Ice               -0.4670        Nontronite-Mg     -2.2178     
   Pyrite            -0.5454        Nontronite-K      -2.2709     
   Tridymite         -0.5716        Whitlockite       -2.3384     
   Chalcedony        -0.6165        Siderite          -2.3474     
   C                 -0.7182        Dolomite-dis      -2.3669     
   Diopside          -0.7411        Magnesite         -2.5217     
   Cristobalite(alp  -0.8175        Wustite           -2.5414     
   Troilite          -0.8988        Eskolaite         -2.7700     
   Ferrosilite       -0.9009        Brucite           -2.7857     
   Goethite          -0.9181        Fe(OH)2           -2.8223     
   Pyrrhotite        -0.9784        Celadonite        -2.9528     
    (only minerals with log Q/K > -3 listed)

                         partial
  Gases               press. (bar)     fugacity     fug. coef.    log fug.
 ---------------------------------------------------------------------------
   CH4(g)                   1.591         1.590        0.9993      0.2013
   H2O(g)                  0.8459        0.8334        0.9852     -0.0791
   H2(g)                 0.002252      0.002254         1.001     -2.6471
   CO2(g)               0.0005734     0.0005721        0.9976     -3.2425
   H2S(g)               1.067e-05     1.063e-05        0.9961     -4.9735
   CO(g)                3.535e-10     3.535e-10         1.000*    -9.4516
   HCl(g)               2.343e-16     2.343e-16         1.000*   -15.6303
   C2H4(g)              1.290e-17     1.290e-17         1.000*   -16.8895
   SO2(g)               8.232e-24     8.172e-24        0.9928    -23.0876
   S2(g)                4.963e-25     4.963e-25         1.000*   -24.3042
   Na(g)                1.227e-42     1.227e-42         1.000*   -41.9110
   K(g)                 1.136e-44     1.136e-44         1.000*   -43.9446
   Cl2(g)               3.401e-56     3.401e-56         1.000*   -55.4685
   O2(g)                1.756e-58     1.756e-58        0.9999    -57.7555
   Mg(g)                2.153e-71     2.153e-71         1.000*   -70.6670
   Ca(g)                1.080e-87     1.080e-87         1.000*   -86.9664
   C(g)                 8.064e-94     8.064e-94         1.000*   -93.0934
   Al(g)               2.289e-110    2.289e-110         1.000*  -109.6404
   Si(g)               1.568e-116    1.568e-116         1.000*  -115.8046
    *no data, gas taken to be ideal

                                  In fluid              Sorbed            Kd
  Original basis total moles   moles     mg/kg      moles     mg/kg      L/kg
 -------------------------------------------------------------------------------
   H2O                 55.6       55.5  9.99e+05
   Al+++            0.00221   3.82e-08   0.00103
   Ca++             0.00306   7.35e-06     0.294
   Cl-              0.00195    0.00195      69.1
   CrO4--          0.000198   1.29e-26  1.50e-21
   Fe++              0.0217   1.94e-11  1.08e-06
   H+                -0.106   -0.00186     -1.87
   HCO3-             0.0100    0.00897      547.
   HPO4--          0.000296   3.32e-06     0.318
   K+              0.000159   0.000159      6.23
   Mg++              0.0245   4.89e-09  0.000119
   Mn++            0.000494   8.57e-09  0.000471
   Na+              0.00213    0.00213      49.0
   O2(aq)         -0.000135   -0.00336     -108.
   SO4--           0.000290   0.000290      27.8
   SiO2(aq)          0.0337    0.00101      60.8
   Ti(OH)4(aq)     0.000244   0.000244      28.3

  Elemental composition               In fluid                  Sorbed
                  total moles     moles       mg/kg        moles       mg/kg
 -------------------------------------------------------------------------------
   Aluminum          0.002210    3.819e-08    0.001030
   Calcium           0.003063    7.351e-06      0.2945
   Carbon             0.01000     0.008971       107.7
   Chlorine          0.001950     0.001950       69.10
   Chromium         0.0001977    1.293e-26   6.718e-22
   Hydrogen             111.0        111.0   1.118e+05
   Iron               0.02165    1.939e-11   1.082e-06
   Magnesium          0.02446    4.886e-09   0.0001187
   Manganese        0.0004941    8.572e-09   0.0004707
   Oxygen               55.66        55.53   8.879e+05
   Phosphorus       0.0002963    3.317e-06      0.1027
   Potassium        0.0001595    0.0001595       6.232
   Silicon            0.03368     0.001012       28.40
   Sodium            0.002133     0.002133       49.01
   Sulfur           0.0002900    0.0002900       9.294
   Titanium         0.0002445    0.0002445       11.70


          Step #    11             Xi = 0.0067

          Temperature = 100.0 C    Pressure =  1.013 bars
          pH =  9.355              log fO2 =  -57.833
          Eh =  -0.5439 volts      pe =  -7.3470
          Ionic strength      =    0.010256 molal
          Charge imbalance    =   -0.011054 eq/kg (-64.7% error)
          Activity of water   =    0.999931
          Solvent mass        =     0.99973 kg
          Solution mass       =      1.0005 kg
          Mineral mass        =   0.0068053 kg
          Solution density    =    0.955    g/cm3
          Solution viscosity  =    0.003    poise
          Chlorinity          =    0.001951 molal
          Dissolved solids    =         815 mg/kg sol'n
          Hardness            =        0.73 mg/kg sol'n as CaCO3
            carbonate         =        0.73 mg/kg sol'n as CaCO3
            non-carbonate     =        0.00 mg/kg sol'n as CaCO3
          Carbonate alkalinity=      605.39 mg/kg sol'n as CaCO3
          Water type          =    Na-HCO3
          Bulk volume         =    1.05e+03 cm3
          Fluid volume        =    1.05e+03 cm3
          Mineral volume      =        2.04 cm3
          Inert volume        =        0.00 cm3
          Porosity            =        99.8 %
          Permeability        =        92.3 cm2
          Mass reacted        =        6.59 g

                          moles          moles         grams          cm3      rxn rate
  Reactants             remaining       reacted       reacted       reacted  (mol/kg sec)
 ------------------------------------------------------------------------------------------
   Al2O3                   0.2194      0.001471        0.1500          --            --  
   CaO                     0.5584      0.003744        0.2099          --            --  
   Cr2O3                  0.01962     0.0001315       0.01999          --            --  
   FeO(ox)                  4.235       0.02840         2.040          --            --  
   K2O(ox)                0.01583     0.0001061      0.009997          --            --  
   MgO                      4.746       0.03182         1.282          --            --  
   MnO                    0.09810     0.0006577       0.04665          --            --  
   Na2O(ox)                0.2117      0.001419       0.08797          --            --  
   P2O5                   0.02941     0.0001972       0.02799          --            --  
   SiO2                     6.687       0.04484         2.694          --            --  
   TiO2                   0.04854     0.0003254       0.02599          --            --  

  Minerals in system     moles      log moles      grams        volume (cm3)
 ----------------------------------------------------------------------------
   Chromite             0.0001315     -3.881        0.02945        0.005790
   Hydroxylapatite      0.0001302     -3.885        0.06542         0.02469
   Magnetite             0.009028     -2.044          2.090          0.4019
   Minnesotaite         0.0005002     -3.301         0.2370         0.07396
   Saponite-Ca           0.008913     -2.050          3.436           1.209
   Talc                 0.0003247     -3.489         0.1231         0.04424
   Tephroite            0.0003288     -3.483        0.06641         0.02506
   Tremolite            0.0009323     -3.030         0.7574          0.2544
                                               _____________   _____________
          (total)                                     6.805           2.039 

  Aqueous species       molality    mg/kg sol'n    act. coef.     log act.
 ---------------------------------------------------------------------------
   HCO3-                 0.006326         385.7      0.8854       -2.2517
   Na+                   0.002804         64.41      0.8854       -2.6050
   Methane(aq)           0.001959         31.41      1.0000       -2.7079
   Cl-                   0.001949         69.04      0.8820       -2.7647
   CO3--                 0.001694         101.6      0.6171       -2.9806
   OH-                   0.001423         24.19      0.8837       -2.9004
   HSiO3-               0.0006846         52.73      0.8854       -3.2174
   Ti(OH)4(aq)          0.0003255         37.70      1.0000       -3.4875
   SiO2(aq)             0.0003253         19.53      1.0000       -3.4877
   HS-                  0.0002825         9.337      0.8837       -3.6026
   K+                   0.0002123         8.293      0.8820       -3.7276
   NaHSiO3(aq)          2.709e-05         2.709      1.0000       -4.5672
   S--                  7.193e-06        0.2305      0.6216       -5.3496
   CaCO3(aq)            6.466e-06        0.6467      1.0000       -5.1893
   CO2(aq)              6.050e-06        0.2660      1.0000       -5.2183
   NaHCO3(aq)           5.400e-06        0.4533      1.0000       -5.2676
   Formate              4.572e-06        0.2057      0.8837       -5.3935
   HPO4--               3.648e-06        0.3499      0.6126       -5.6507
   H2(aq)               1.969e-06      0.003966      1.0000       -5.7058
   NaCl(aq)             1.436e-06       0.08387      1.0000       -5.8428
   NaCO3-               7.986e-07       0.06623      0.8854       -6.1505
   Ca++                 7.444e-07       0.02981      0.6301       -6.3288
   NaOH(aq)             7.326e-07       0.02928      1.0000       -6.1351
   H2S(aq)              3.352e-07       0.01142      1.0000       -6.4746
   CaHCO3+              7.771e-08      0.007849      0.8854       -7.1624
   AlO2-                3.931e-08      0.002317      0.8854       -7.4583
   KCl(aq)              3.834e-08      0.002856      1.0000       -7.4163
   Acetate              3.610e-08      0.002130      0.8871       -7.4945
   H2PO4-               2.163e-08      0.002096      0.8854       -7.7179
   Na(For)(aq)          1.379e-08     0.0009370      1.0000       -7.8605
   PO4---               1.281e-08      0.001215      0.3316       -8.3720
    (only species > 1e-8 molal listed)

  Mineral saturation states
                     log Q/K                          log Q/K
 ----------------------------------------------------------------
   Saponite-Ca        0.0000 sat    Coesite           -1.0679     
   Magnetite          0.0000 sat    Chrysotile        -1.0992     
   Minnesotaite       0.0000 sat    Cristobalite(bet  -1.1294     
   Tremolite          0.0000 sat    Alabandite        -1.1728     
   Hydroxylapatite    0.0000 sat    Monohydrocalcite  -1.2077     
   Chromite           0.0000 sat    Dolomite-ord      -1.2472     
   Tephroite          0.0000 sat    Dolomite          -1.2479     
   Talc               0.0000 sat    SiO2(am)          -1.3034     
   Calcite           -0.0000        Saponite-H        -1.3636     
   Rhodochrosite     -0.1180        Annite            -1.3727     
   Saponite-Na       -0.1216        Fayalite          -1.4748     
   Greenalite        -0.1267        Hedenbergite      -1.5866     
   Aragonite         -0.1436        Mn(OH)2(am)       -1.6607     
   Andradite         -0.2818        Phlogopite        -1.9316     
   Saponite-Mg       -0.3125        Wollastonite      -1.9385     
   Saponite-K        -0.3137        Nontronite-Ca     -1.9625     
   Rhodonite         -0.3265        Enstatite         -2.0199     
   Cronstedtite-7A   -0.3429        FeO               -2.0297     
   Quartz            -0.4095        Pseudowollastoni  -2.0728     
   Ice               -0.4670        Nontronite-Na     -2.0842     
   Hematite          -0.4704        Nontronite-Mg     -2.2686     
   Tridymite         -0.5813        Nontronite-K      -2.2757     
   Pyrite            -0.6246        Whitlockite       -2.3405     
   Chalcedony        -0.6262        Siderite          -2.3410     
   C                 -0.6470        Dolomite-dis      -2.3605     
   Diopside          -0.7411        Magnesite         -2.5153     
   Cristobalite(alp  -0.8272        Wustite           -2.5311     
   Ferrosilite       -0.8976        Brucite           -2.7728     
   Troilite          -0.9125        Eskolaite         -2.7829     
   Goethite          -0.9246        Fe(OH)2           -2.8093     
   Pyrrhotite        -0.9921        Celadonite        -2.8460     
    (only minerals with log Q/K > -3 listed)

                         partial
  Gases               press. (bar)     fugacity     fug. coef.    log fug.
 ---------------------------------------------------------------------------
   CH4(g)                   2.242         2.240        0.9993      0.3503
   H2O(g)                  0.8459        0.8334        0.9852     -0.0791
   H2(g)                 0.002463      0.002465         1.001     -2.6082
   CO2(g)               0.0005649     0.0005635        0.9976     -3.2491
   H2S(g)               1.004e-05     9.997e-06        0.9961     -5.0001
   CO(g)                3.809e-10     3.809e-10         1.000*    -9.4192
   HCl(g)               2.206e-16     2.206e-16         1.000*   -15.6564
   C2H4(g)              2.141e-17     2.141e-17         1.000*   -16.6693
   SO2(g)               5.919e-24     5.876e-24        0.9928    -23.2309
   S2(g)                3.671e-25     3.671e-25         1.000*   -24.4352
   Na(g)                1.795e-42     1.795e-42         1.000*   -41.7459
   K(g)                 1.662e-44     1.662e-44         1.000*   -43.7795
   Cl2(g)               2.757e-56     2.757e-56         1.000*   -55.5595
   O2(g)                1.468e-58     1.468e-58        0.9999    -57.8333
   Mg(g)                2.426e-71     2.426e-71         1.000*   -70.6152
   Ca(g)                1.199e-87     1.199e-87         1.000*   -86.9210
   C(g)                 9.501e-94     9.501e-94         1.000*   -93.0222
   Al(g)               2.541e-110    2.541e-110         1.000*  -109.5950
   Si(g)               1.834e-116    1.834e-116         1.000*  -115.7366
    *no data, gas taken to be ideal

                                  In fluid              Sorbed            Kd
  Original basis total moles   moles     mg/kg      moles     mg/kg      L/kg
 -------------------------------------------------------------------------------
   H2O                 55.6       55.5  9.99e+05
   Al+++            0.00294   3.94e-08   0.00106
   Ca++             0.00399   7.29e-06     0.292
   Cl-              0.00195    0.00195      69.1
   CrO4--          0.000263   1.22e-26  1.41e-21
   Fe++              0.0287   1.82e-11  1.02e-06
   H+                -0.141   -0.00159     -1.60
   HCO3-             0.0100     0.0100      610.
   HPO4--          0.000394   3.68e-06     0.353
   K+              0.000212   0.000212      8.29
   Mg++              0.0324   4.83e-09  0.000117
   Mn++            0.000658   7.91e-09  0.000434
   Na+              0.00284    0.00284      65.2
   O2(aq)         -0.000184   -0.00450     -144.
   SO4--           0.000290   0.000290      27.8
   SiO2(aq)          0.0448    0.00104      62.3
   Ti(OH)4(aq)     0.000325   0.000325      37.7

  Elemental composition               In fluid                  Sorbed
                  total moles     moles       mg/kg        moles       mg/kg
 -------------------------------------------------------------------------------
   Aluminum          0.002941    3.936e-08    0.001061
   Calcium           0.003994    7.287e-06      0.2919
   Carbon             0.01000      0.01000       120.0
   Chlorine          0.001950     0.001950       69.10
   Chromium         0.0002631    1.217e-26   6.325e-22
   Hydrogen             111.0        111.0   1.118e+05
   Iron               0.02872    1.823e-11   1.017e-06
   Magnesium          0.03238    4.832e-09   0.0001174
   Manganese        0.0006577    7.907e-09   0.0004342
   Oxygen               55.70        55.52   8.879e+05
   Phosphorus       0.0003944    3.682e-06      0.1140
   Potassium        0.0002123    0.0002123       8.295
   Silicon            0.04484     0.001037       29.10
   Sodium            0.002839     0.002839       65.23
   Sulfur           0.0002900    0.0002900       9.294
   Titanium         0.0003254    0.0003254       15.57


          Step #    14             Xi = 0.0100

          Temperature = 100.0 C    Pressure =  1.013 bars
          pH =  9.606              log fO2 =  -58.123
          Eh =  -0.5679 volts      pe =  -7.6703
          Ionic strength      =    0.011968 molal
          Charge imbalance    =   -0.011055 eq/kg (-57.26% error)
          Activity of water   =    0.999931
          Solvent mass        =     0.99959 kg
          Solution mass       =      1.0005 kg
          Mineral mass        =    0.010171 kg
          Solution density    =    0.955    g/cm3
          Solution viscosity  =    0.003    poise
          Chlorinity          =    0.001951 molal
          Dissolved solids    =         867 mg/kg sol'n
          Hardness            =        0.31 mg/kg sol'n as CaCO3
            carbonate         =        0.31 mg/kg sol'n as CaCO3
            non-carbonate     =        0.00 mg/kg sol'n as CaCO3
          Carbonate alkalinity=      664.32 mg/kg sol'n as CaCO3
          Water type          =    Na-HCO3
          Bulk volume         =    1.05e+03 cm3
          Fluid volume        =    1.05e+03 cm3
          Mineral volume      =        3.05 cm3
          Inert volume        =        0.00 cm3
          Porosity            =        99.7 %
          Permeability        =        89.3 cm2
          Mass reacted        =        9.87 g

                          moles          moles         grams          cm3      rxn rate
  Reactants             remaining       reacted       reacted       reacted  (mol/kg sec)
 ------------------------------------------------------------------------------------------
   Al2O3                   0.2186      0.002202        0.2245          --            --  
   CaO                     0.5565      0.005605        0.3143          --            --  
   Cr2O3                  0.01956     0.0001969       0.02993          --            --  
   FeO(ox)                  4.221       0.04251         3.054          --            --  
   K2O(ox)                0.01578     0.0001589       0.01497          --            --  
   MgO                      4.730       0.04763         1.920          --            --  
   MnO                    0.09777     0.0009846       0.06984          --            --  
   Na2O(ox)                0.2110      0.002125        0.1317          --            --  
   P2O5                   0.02932     0.0002952       0.04191          --            --  
   SiO2                     6.665       0.06712         4.033          --            --  
   TiO2                   0.04837     0.0004871       0.03891          --            --  

  Minerals in system     moles      log moles      grams        volume (cm3)
 ----------------------------------------------------------------------------
   Chromite             0.0001969     -3.706        0.04408        0.008667
   Hydroxylapatite      0.0001931     -3.714        0.09701         0.03661
   Magnetite              0.01337     -1.874          3.095          0.5951
   Minnesotaite         0.0008440     -3.074         0.4000          0.1248
   Saponite-Ca            0.01222     -1.913          4.712           1.658
   Saponite-Na           0.001120     -2.951         0.4329          0.1531
   Talc                 0.0003286     -3.483         0.1246         0.04478
   Tephroite            0.0004923     -3.308        0.09942         0.03752
   Tremolite             0.001434     -2.843          1.165          0.3915
                                               _____________   _____________
          (total)                                     10.17           3.051 

  Aqueous species       molality    mg/kg sol'n    act. coef.     log act.
 ---------------------------------------------------------------------------
   HCO3-                 0.004662         284.2      0.8780       -2.3879
   Na+                   0.003811         87.55      0.8780       -2.4754
   Methane(aq)           0.003044         48.80      1.0000       -2.5165
   OH-                   0.002559         43.48      0.8761       -2.6494
   CO3--                 0.002281         136.8      0.5971       -2.8658
   Cl-                   0.001949         69.03      0.8742       -2.7686
   HSiO3-                0.001132         87.19      0.8780       -3.0026
   Ti(OH)4(aq)          0.0004873         56.44      1.0000       -3.3122
   K+                   0.0003178         12.42      0.8742       -3.5562
   SiO2(aq)             0.0002993         17.97      1.0000       -3.5239
   HS-                  0.0002771         9.156      0.8761       -3.6149
   NaHSiO3(aq)          5.988e-05         5.987      1.0000       -4.2227
   S--                  1.287e-05        0.4122      0.6020       -5.1109
   HPO4--               1.093e-05         1.048      0.5921       -5.1890
   NaHCO3(aq)           5.319e-06        0.4465      1.0000       -5.2741
   Formate              4.703e-06        0.2115      0.8761       -5.3851
   CaCO3(aq)            2.803e-06        0.2803      1.0000       -5.5524
   H2(aq)               2.747e-06      0.005533      1.0000       -5.5612
   CO2(aq)              2.481e-06        0.1091      1.0000       -5.6054
   NaCl(aq)             1.919e-06        0.1120      1.0000       -5.7170
   NaOH(aq)             1.760e-06       0.07033      1.0000       -5.7545
   NaCO3-               1.414e-06        0.1172      0.8780       -5.9061
   Ca++                 2.553e-07       0.01022      0.6114       -6.8066
   H2S(aq)              1.829e-07      0.006227      1.0000       -6.7379
   PO4---               7.137e-08      0.006773      0.3070       -7.6593
   AlO2-                6.323e-08      0.003726      0.8780       -7.2556
   KCl(aq)              5.638e-08      0.004200      1.0000       -7.2488
   Acetate              4.133e-08      0.002438      0.8799       -7.4393
   H2PO4-               3.543e-08      0.003433      0.8780       -7.5071
   CaHCO3+              1.906e-08      0.001925      0.8780       -7.7764
   Na(For)(aq)          1.895e-08      0.001288      1.0000       -7.7224
    (only species > 1e-8 molal listed)

  Mineral saturation states
                     log Q/K                          log Q/K
 ----------------------------------------------------------------
   Tremolite          0.0000 sat    Cristobalite(bet  -1.1656     
   Magnetite          0.0000 sat    Pyrrhotite        -1.2071     
   Saponite-Na        0.0000 sat    Pyrite            -1.2474     
   Talc               0.0000 sat    SiO2(am)          -1.3396     
   Saponite-Ca        0.0000 sat    Saponite-H        -1.3676     
   Hydroxylapatite    0.0000 sat    Fayalite          -1.4146     
   Chromite           0.0000 sat    Alabandite        -1.4180     
   Tephroite          0.0000 sat    Phlogopite        -1.5213     
   Minnesotaite       0.0000 sat    Monohydrocalcite  -1.5707     
   Greenalite        -0.0544        Hedenbergite      -1.5866     
   Saponite-K        -0.1783        Mn(OH)2(am)       -1.6426     
   Saponite-Mg       -0.3086        Dolomite-ord      -1.9492     
   Cronstedtite-7A   -0.3308        Dolomite          -1.9499     
   Rhodonite         -0.3446        Wollastonite      -1.9506     
   Calcite           -0.3631        FeO               -1.9815     
   Andradite         -0.3662        Enstatite         -2.0078     
   Quartz            -0.4457        Pseudowollastoni  -2.0849     
   Ice               -0.4670        Nontronite-Na     -2.1554     
   Rhodochrosite     -0.4871        Nontronite-Ca     -2.1554     
   Aragonite         -0.5067        Nontronite-K      -2.3332     
   Hematite          -0.5186        Whitlockite       -2.3486     
   Tridymite         -0.6175        Nontronite-Mg     -2.4575     
   Chalcedony        -0.6624        Wustite           -2.4932     
   Diopside          -0.7411        Celadonite        -2.5683     
   C                 -0.7449        Siderite          -2.6799     
   Cristobalite(alp  -0.8634        Brucite           -2.7245     
   Ferrosilite       -0.8856        Fe(OH)2           -2.7611     
   Goethite          -0.9487        Eskolaite         -2.8311     
   Annite            -0.9624        Magnesite         -2.8542     
   Chrysotile        -1.0269        Maximum_Microcli  -2.9333     
   Coesite           -1.1041        K-Feldspar        -2.9461     
   Troilite          -1.1275     
    (only minerals with log Q/K > -3 listed)

                         partial
  Gases               press. (bar)     fugacity     fug. coef.    log fug.
 ---------------------------------------------------------------------------
   CH4(g)                   3.483         3.481        0.9993      0.5417
   H2O(g)                  0.8459        0.8334        0.9852     -0.0791
   H2(g)                 0.003437      0.003439         1.001     -2.4636
   CO2(g)               0.0002316     0.0002311        0.9976     -3.6362
   H2S(g)               5.474e-06     5.453e-06        0.9961     -5.2634
   CO(g)                2.179e-10     2.179e-10         1.000*    -9.6617
   HCl(g)               1.227e-16     1.227e-16         1.000*   -15.9112
   C2H4(g)              2.656e-17     2.656e-17         1.000*   -16.5758
   SO2(g)               1.189e-24     1.180e-24        0.9928    -23.9280
   S2(g)                5.611e-26     5.611e-26         1.000*   -25.2509
   Na(g)                5.094e-42     5.094e-42         1.000*   -41.2930
   K(g)                 5.191e-44     5.191e-44         1.000*   -43.2848
   Cl2(g)               6.110e-57     6.110e-57         1.000*   -56.2139
   O2(g)                7.542e-59     7.542e-59        0.9999    -58.1225
   Mg(g)                3.781e-71     3.781e-71         1.000*   -70.4223
   Ca(g)                1.769e-87     1.769e-87         1.000*   -86.7523
   C(g)                 7.584e-94     7.584e-94         1.000*   -93.1201
   Al(g)               3.748e-110    3.748e-110         1.000*  -109.4262
   Si(g)               3.285e-116    3.285e-116         1.000*  -115.4835
    *no data, gas taken to be ideal

                                  In fluid              Sorbed            Kd
  Original basis total moles   moles     mg/kg      moles     mg/kg      L/kg
 -------------------------------------------------------------------------------
   H2O                 55.6       55.5  9.99e+05
   Al+++            0.00440   6.33e-08   0.00171
   Ca++             0.00585   3.08e-06     0.123
   Cl-              0.00195    0.00195      69.1
   CrO4--          0.000394   4.42e-27  5.12e-22
   Fe++              0.0428   6.61e-12  3.69e-07
   H+                -0.210   -0.00271     -2.73
   HCO3-             0.0100     0.0100      610.
   HPO4--          0.000590   1.10e-05      1.06
   K+              0.000318   0.000318      12.4
   Mg++              0.0482   2.04e-09  4.96e-05
   Mn++            0.000985   2.67e-09  0.000147
   Na+              0.00425    0.00388      89.2
   O2(aq)         -0.000282   -0.00667     -213.
   SO4--           0.000290   0.000290      27.8
   SiO2(aq)          0.0671    0.00149      89.5
   Ti(OH)4(aq)     0.000487   0.000487      56.4

  Elemental composition               In fluid                  Sorbed
                  total moles     moles       mg/kg        moles       mg/kg
 -------------------------------------------------------------------------------
   Aluminum          0.004403    6.332e-08    0.001708
   Calcium           0.005855    3.076e-06      0.1232
   Carbon             0.01000      0.01000       120.1
   Chlorine          0.001950     0.001950       69.10
   Chromium         0.0003939    4.420e-27   2.297e-22
   Hydrogen             111.0        111.0   1.118e+05
   Iron               0.04283    6.607e-12   3.688e-07
   Magnesium          0.04819    2.042e-09   4.961e-05
   Manganese        0.0009846    2.673e-09   0.0001468
   Oxygen               55.78        55.52   8.878e+05
   Phosphorus       0.0005904    1.103e-05      0.3416
   Potassium        0.0003178    0.0003178       12.42
   Silicon            0.06712     0.001491       41.84
   Sodium            0.004250     0.003880       89.16
   Sulfur           0.0002900    0.0002900       9.295
   Titanium         0.0004871    0.0004871       23.31


          Step #    17             Xi = 0.0115

          Temperature = 100.0 C    Pressure =  1.013 bars
          pH =  9.644              log fO2 =  -58.199
          Eh =  -0.5722 volts      pe =  -7.7282
          Ionic strength      =    0.011667 molal
          Charge imbalance    =   -0.011056 eq/kg (-58.81% error)
          Activity of water   =    0.999931
          Solvent mass        =     0.99953 kg
          Solution mass       =      1.0004 kg
          Mineral mass        =    0.011802 kg
          Solution density    =    0.955    g/cm3
          Solution viscosity  =    0.003    poise
          Chlorinity          =    0.001951 molal
          Dissolved solids    =         857 mg/kg sol'n
          Hardness            =        0.26 mg/kg sol'n as CaCO3
            carbonate         =        0.26 mg/kg sol'n as CaCO3
            non-carbonate     =        0.00 mg/kg sol'n as CaCO3
          Carbonate alkalinity=      673.92 mg/kg sol'n as CaCO3
          Water type          =    Na-CO3
          Bulk volume         =    1.05e+03 cm3
          Fluid volume        =    1.05e+03 cm3
          Mineral volume      =        3.54 cm3
          Inert volume        =        0.00 cm3
          Porosity            =        99.7 %
          Permeability        =        87.9 cm2
          Mass reacted        =        11.4 g

                          moles          moles         grams          cm3      rxn rate
  Reactants             remaining       reacted       reacted       reacted  (mol/kg sec)
 ------------------------------------------------------------------------------------------
   Al2O3                   0.2183      0.002549        0.2599          --            --  
   CaO                     0.5557      0.006490        0.3639          --            --  
   Cr2O3                  0.01953     0.0002280       0.03466          --            --  
   FeO(ox)                  4.215       0.04922         3.536          --            --  
   K2O(ox)                0.01575     0.0001840       0.01733          --            --  
   MgO                      4.722       0.05515         2.223          --            --  
   MnO                    0.09761      0.001140       0.08087          --            --  
   Na2O(ox)                0.2107      0.002460        0.1525          --            --  
   P2O5                   0.02927     0.0003418       0.04852          --            --  
   SiO2                     6.655       0.07772         4.670          --            --  
   TiO2                   0.04830     0.0005641       0.04506          --            --  

  Minerals in system     moles      log moles      grams        volume (cm3)
 ----------------------------------------------------------------------------
   Chromite             0.0002280     -3.642        0.05104         0.01004
   Hydroxylapatite      0.0002236     -3.650         0.1123         0.04239
   Magnetite              0.01546     -1.811          3.580          0.6883
   Minnesotaite         0.0009780     -3.010         0.4635          0.1446
   Saponite-Ca            0.01137     -1.944          4.382           1.542
   Saponite-Na           0.004083     -2.389          1.578          0.5581
   Tephroite            0.0005700     -3.244         0.1151         0.04344
   Tremolite             0.001872     -2.728          1.520          0.5108
                                               _____________   _____________
          (total)                                     11.80           3.540 

  Aqueous species       molality    mg/kg sol'n    act. coef.     log act.
 ---------------------------------------------------------------------------
   HCO3-                 0.004190         255.4      0.8793       -2.4337
   Methane(aq)           0.003568         57.19      1.0000       -2.4476
   Na+                   0.003507         80.56      0.8793       -2.5109
   OH-                   0.002793         47.47      0.8774       -2.6107
   CO3--                 0.002232         133.8      0.6004       -2.8728
   Cl-                   0.001949         69.04      0.8755       -2.7679
   HSiO3-                0.001209         93.12      0.8793       -2.9735
   Ti(OH)4(aq)          0.0005643         65.35      1.0000       -3.2485
   K+                   0.0003680         14.38      0.8755       -3.4919
   SiO2(aq)             0.0002928         17.57      1.0000       -3.5335
   HS-                  0.0002760         9.121      0.8774       -3.6159
   NaHSiO3(aq)          5.900e-05         5.900      1.0000       -4.2291
   S--                  1.396e-05        0.4472      0.6052       -5.0732
   HPO4--               1.268e-05         1.216      0.5955       -5.1222
   Formate              4.617e-06        0.2077      0.8774       -5.3925
   NaHCO3(aq)           4.411e-06        0.3703      1.0000       -5.3554
   H2(aq)               3.001e-06      0.006044      1.0000       -5.5228
   CaCO3(aq)            2.342e-06        0.2342      1.0000       -5.6305
   CO2(aq)              2.042e-06       0.08980      1.0000       -5.6899
   NaOH(aq)             1.773e-06       0.07085      1.0000       -5.7513
   NaCl(aq)             1.771e-06        0.1034      1.0000       -5.7519
   NaCO3-               1.280e-06        0.1061      0.8793       -5.9487
   Ca++                 2.157e-07      0.008637      0.6145       -6.8776
   H2S(aq)              1.669e-07      0.005682      1.0000       -6.7776
   PO4---               8.984e-08      0.008525      0.3110       -7.5537
   AlO2-                6.703e-08      0.003950      0.8793       -7.2296
   KCl(aq)              6.550e-08      0.004879      1.0000       -7.1838
   Acetate              4.354e-08      0.002568      0.8811       -7.4161
   H2PO4-               3.774e-08      0.003658      0.8793       -7.4790
   Na(For)(aq)          1.717e-08      0.001166      1.0000       -7.7653
   CaHCO3+              1.454e-08      0.001469      0.8793       -7.8932
    (only species > 1e-8 molal listed)

  Mineral saturation states
                     log Q/K                          log Q/K
 ----------------------------------------------------------------
   Minnesotaite       0.0000 sat    Cristobalite(bet  -1.1752     
   Saponite-Ca        0.0000 sat    Pyrrhotite        -1.2341     
   Saponite-Na        0.0000 sat    SiO2(am)          -1.3492     
   Tephroite          0.0000 sat    Pyrite            -1.3525     
   Magnetite          0.0000 sat    Saponite-H        -1.3687     
   Hydroxylapatite    0.0000 sat    Fayalite          -1.3986     
   Chromite           0.0000 sat    Phlogopite        -1.4214     
   Tremolite          0.0000 sat    Alabandite        -1.4529     
   Talc              -0.0000 sat    Hedenbergite      -1.5866     
   Greenalite        -0.0352        Mn(OH)2(am)       -1.6378     
   Saponite-K        -0.1453        Monohydrocalcite  -1.6488     
   Saponite-Mg       -0.3075        Wollastonite      -1.9538     
   Cronstedtite-7A   -0.3277        FeO               -1.9687     
   Rhodonite         -0.3493        Enstatite         -2.0046     
   Andradite         -0.3885        Pseudowollastoni  -2.0881     
   Calcite           -0.4412        Dolomite-ord      -2.0990     
   Quartz            -0.4553        Dolomite          -2.0997     
   Ice               -0.4670        Nontronite-Na     -2.2065     
   Hematite          -0.5314        Nontronite-Ca     -2.2065     
   Rhodochrosite     -0.5668        Whitlockite       -2.3507     
   Aragonite         -0.5848        Nontronite-K      -2.3513     
   Tridymite         -0.6271        Wustite           -2.4831     
   Chalcedony        -0.6720        Celadonite        -2.5035     
   Diopside          -0.7411        Nontronite-Mg     -2.5075     
   C                 -0.7527        Brucite           -2.7118     
   Annite            -0.8625        Fe(OH)2           -2.7483     
   Cristobalite(alp  -0.8730        Siderite          -2.7516     
   Ferrosilite       -0.8824        Eskolaite         -2.8439     
   Goethite          -0.9551        Maximum_Microcli  -2.8718     
   Chrysotile        -1.0077        K-Feldspar        -2.8846     
   Coesite           -1.1137        Magnesite         -2.9259     
   Troilite          -1.1545     
    (only minerals with log Q/K > -3 listed)

                         partial
  Gases               press. (bar)     fugacity     fug. coef.    log fug.
 ---------------------------------------------------------------------------
   CH4(g)                   4.083         4.080        0.9993      0.6106
   H2O(g)                  0.8459        0.8334        0.9852     -0.0791
   H2(g)                 0.003754      0.003757         1.001     -2.4252
   CO2(g)               0.0001907     0.0001902        0.9976     -3.7207
   H2S(g)               4.995e-06     4.976e-06        0.9961     -5.3031
   CO(g)                1.959e-10     1.959e-10         1.000*    -9.7079
   HCl(g)               1.124e-16     1.124e-16         1.000*   -15.9493
   C2H4(g)              3.058e-17     3.058e-17         1.000*   -16.5146
   SO2(g)               8.322e-25     8.263e-25        0.9928    -24.0829
   S2(g)                3.916e-26     3.916e-26         1.000*   -25.4072
   Na(g)                5.363e-42     5.363e-42         1.000*   -41.2706
   K(g)                 6.879e-44     6.879e-44         1.000*   -43.1625
   Cl2(g)               4.695e-57     4.695e-57         1.000*   -56.3283
   O2(g)                6.321e-59     6.320e-59        0.9999    -58.1993
   Mg(g)                4.254e-71     4.254e-71         1.000*   -70.3712
   Ca(g)                1.961e-87     1.961e-87         1.000*   -86.7075
   C(g)                 7.450e-94     7.450e-94         1.000*   -93.1279
   Al(g)               4.154e-110    4.154e-110         1.000*  -109.3815
   Si(g)               3.834e-116    3.834e-116         1.000*  -115.4163
    *no data, gas taken to be ideal

                                  In fluid              Sorbed            Kd
  Original basis total moles   moles     mg/kg      moles     mg/kg      L/kg
 -------------------------------------------------------------------------------
   H2O                 55.6       55.5  9.99e+05
   Al+++            0.00510   6.71e-08   0.00181
   Ca++             0.00674   2.57e-06     0.103
   Cl-              0.00195    0.00195      69.1
   CrO4--          0.000456   3.79e-27  4.39e-22
   Fe++              0.0495   5.66e-12  3.16e-07
   H+                -0.243   -0.00245     -2.47
   HCO3-             0.0100     0.0100      610.
   HPO4--          0.000684   1.28e-05      1.23
   K+              0.000368   0.000368      14.4
   Mg++              0.0557   1.73e-09  4.21e-05
   Mn++             0.00114   2.25e-09  0.000124
   Na+              0.00492    0.00357      82.1
   O2(aq)         -0.000329   -0.00772     -247.
   SO4--           0.000290   0.000290      27.8
   SiO2(aq)          0.0777    0.00156      93.7
   Ti(OH)4(aq)     0.000564   0.000564      65.4

  Elemental composition               In fluid                  Sorbed
                  total moles     moles       mg/kg        moles       mg/kg
 -------------------------------------------------------------------------------
   Aluminum          0.005099    6.711e-08    0.001810
   Calcium           0.006740    2.571e-06      0.1030
   Carbon             0.01000      0.01000       120.1
   Chlorine          0.001950     0.001950       69.11
   Chromium         0.0004561    3.786e-27   1.968e-22
   Hydrogen             111.0        111.0   1.118e+05
   Iron               0.04954    5.664e-12   3.162e-07
   Magnesium          0.05571    1.733e-09   4.211e-05
   Manganese         0.001140    2.249e-09   0.0001235
   Oxygen               55.82        55.51   8.878e+05
   Phosphorus       0.0006837    1.280e-05      0.3962
   Potassium        0.0003679    0.0003679       14.38
   Silicon            0.07772     0.001560       43.80
   Sodium            0.004921     0.003574       82.12
   Sulfur           0.0002900    0.0002900       9.296
   Titanium         0.0005641    0.0005641       27.00


          Step #    38             Xi = 0.0126

          Temperature = 100.0 C    Pressure =  1.013 bars
          pH =  9.698              log fO2 =  -58.269
          Eh =  -0.5774 volts      pe =  -7.7990
          Ionic strength      =    0.011903 molal
          Charge imbalance    =   -0.011056 eq/kg (-57.67% error)
          Activity of water   =    0.999931
          Solvent mass        =     0.99948 kg
          Solution mass       =      1.0003 kg
          Mineral mass        =    0.012907 kg
          Solution density    =    0.955    g/cm3
          Solution viscosity  =    0.003    poise
          Chlorinity          =    0.001951 molal
          Dissolved solids    =         869 mg/kg sol'n
          Hardness            =        0.28 mg/kg sol'n as CaCO3
            carbonate         =        0.28 mg/kg sol'n as CaCO3
            non-carbonate     =        0.00 mg/kg sol'n as CaCO3
          Carbonate alkalinity=      688.49 mg/kg sol'n as CaCO3
          Water type          =    Na-CO3
          Bulk volume         =    1.05e+03 cm3
          Fluid volume        =    1.05e+03 cm3
          Mineral volume      =        3.87 cm3
          Inert volume        =        0.00 cm3
          Porosity            =        99.6 %
          Permeability        =        86.9 cm2
          Mass reacted        =        12.5 g

                          moles          moles         grams          cm3      rxn rate
  Reactants             remaining       reacted       reacted       reacted  (mol/kg sec)
 ------------------------------------------------------------------------------------------
   Al2O3                   0.2181      0.002788        0.2843          --            --  
   CaO                     0.5551      0.007097        0.3980          --            --  
   Cr2O3                  0.01950     0.0002494       0.03790          --            --  
   FeO(ox)                  4.210       0.05382         3.867          --            --  
   K2O(ox)                0.01574     0.0002012       0.01895          --            --  
   MgO                      4.717       0.06031         2.431          --            --  
   MnO                    0.09751      0.001247       0.08843          --            --  
   Na2O(ox)                0.2104      0.002691        0.1668          --            --  
   P2O5                   0.02924     0.0003738       0.05306          --            --  
   SiO2                     6.647       0.08499         5.106          --            --  
   TiO2                   0.04824     0.0006168       0.04927          --            --  

  Minerals in system     moles      log moles      grams        volume (cm3)
 ----------------------------------------------------------------------------
   Andradite            2.550e-05     -4.593        0.01296        0.003363
   Chromite             0.0002494     -3.603        0.05582         0.01097
   Hydroxylapatite      0.0002460     -3.609         0.1236         0.04664
   Magnetite              0.01687     -1.773          3.907          0.7513
   Minnesotaite          0.001074     -2.969         0.5089          0.1588
   Saponite-Ca            0.01190     -1.924          4.589           1.615
   Saponite-Na           0.004991     -2.302          1.929          0.6822
   Tephroite            0.0006233     -3.205         0.1259         0.04750
   Tremolite             0.002036     -2.691          1.654          0.5558
                                               _____________   _____________
          (total)                                     12.91           3.872 

  Aqueous species       molality    mg/kg sol'n    act. coef.     log act.
 ---------------------------------------------------------------------------
   Methane(aq)           0.003928         62.97      1.0000       -2.4058
   HCO3-                 0.003779         230.4      0.8783       -2.4790
   Na+                   0.003659         84.04      0.8783       -2.4931
   OH-                   0.003161         53.71      0.8764       -2.5575
   CO3--                 0.002283         136.9      0.5978       -2.8649
   Cl-                   0.001949         69.04      0.8744       -2.7684
   HSiO3-                0.001341         103.3      0.8783       -2.9290
   Ti(OH)4(aq)          0.0006171         71.47      1.0000       -3.2096
   K+                   0.0004025         15.72      0.8744       -3.4535
   SiO2(aq)             0.0002869         17.22      1.0000       -3.5423
   HS-                  0.0002743         9.063      0.8764       -3.6191
   NaHSiO3(aq)          6.811e-05         6.810      1.0000       -4.1668
   S--                  1.573e-05        0.5039      0.6027       -5.0233
   HPO4--               9.427e-06        0.9040      0.5928       -5.2527
   Formate              4.515e-06        0.2031      0.8764       -5.4027
   NaHCO3(aq)           4.142e-06        0.3476      1.0000       -5.3828
   H2(aq)               3.253e-06      0.006552      1.0000       -5.4877
   CaCO3(aq)            2.590e-06        0.2590      1.0000       -5.5868
   NaOH(aq)             2.088e-06       0.08345      1.0000       -5.6802
   NaCl(aq)             1.843e-06        0.1076      1.0000       -5.7345
   CO2(aq)              1.628e-06       0.07158      1.0000       -5.7884
   NaCO3-               1.360e-06        0.1128      0.8783       -5.9229
   Ca++                 2.351e-07      0.009416      0.6121       -6.8419
   AlO2-                1.976e-07       0.01165      0.8783       -6.7605
   H2S(aq)              1.465e-07      0.004990      1.0000       -6.8341
   PO4---               7.596e-08      0.007207      0.3079       -7.6311
   KCl(aq)              7.146e-08      0.005323      1.0000       -7.1460
   Acetate              4.324e-08      0.002551      0.8801       -7.4196
   H2PO4-               2.475e-08      0.002398      0.8783       -7.6628
   Na(For)(aq)          1.747e-08      0.001187      1.0000       -7.7576
   CaHCO3+              1.424e-08      0.001439      0.8783       -7.9027
    (only species > 1e-8 molal listed)

  Mineral saturation states
                     log Q/K                          log Q/K
 ----------------------------------------------------------------
   Saponite-Na        0.0000 sat    Chrysotile        -1.1538     
   Chromite           0.0000 sat    Cristobalite(bet  -1.1840     
   Minnesotaite       0.0000 sat    Troilite          -1.1992     
   Saponite-Ca        0.0000 sat    Pyrrhotite        -1.2788     
   Andradite          0.0000 sat    SiO2(am)          -1.3580     
   Magnetite          0.0000 sat    Fayalite          -1.3840     
   Tremolite          0.0000 sat    Saponite-H        -1.3921     
   Tephroite          0.0000 sat    Hedenbergite      -1.4502     
   Hydroxylapatite    0.0000 sat    Pyrite            -1.4888     
   Greenalite        -0.0177        Alabandite        -1.5050     
   Saponite-K        -0.1386        Monohydrocalcite  -1.6051     
   Talc              -0.1636        Mn(OH)2(am)       -1.6334     
   Cronstedtite-7A   -0.3247        Wollastonite      -1.8204     
   Saponite-Mg       -0.3380        Pseudowollastoni  -1.9547     
   Annite            -0.3463        FeO               -1.9570     
   Rhodonite         -0.3537        Enstatite         -2.0562     
   Calcite           -0.3975        Celadonite        -2.0740     
   Quartz            -0.4641        Nontronite-Na     -2.0897     
   Ice               -0.4670        Nontronite-Ca     -2.0897     
   Aragonite         -0.5411        Dolomite-ord      -2.1966     
   Hematite          -0.5431        Dolomite          -2.1973     
   Tridymite         -0.6359        Nontronite-K      -2.2277     
   Diopside          -0.6593        Maximum_Microcli  -2.3906     
   Rhodochrosite     -0.6608        Whitlockite       -2.3981     
   Chalcedony        -0.6808        K-Feldspar        -2.4034     
   C                 -0.7810        Nontronite-Mg     -2.4212     
   Ferrosilite       -0.8795        Wustite           -2.4739     
   Cristobalite(alp  -0.8818        Fe(OH)2           -2.7366     
   Goethite          -0.9610        Brucite           -2.7546     
   Phlogopite        -1.0688        Siderite          -2.8384     
   Coesite           -1.1225        Eskolaite         -2.8556     
    (only minerals with log Q/K > -3 listed)

                         partial
  Gases               press. (bar)     fugacity     fug. coef.    log fug.
 ---------------------------------------------------------------------------
   CH4(g)                   4.495         4.492        0.9993      0.6524
   H2O(g)                  0.8459        0.8334        0.9852     -0.0791
   H2(g)                 0.004070      0.004072         1.001     -2.3901
   CO2(g)               0.0001520     0.0001516        0.9976     -3.8192
   H2S(g)               4.386e-06     4.370e-06        0.9961     -5.3596
   CO(g)                1.693e-10     1.693e-10         1.000*    -9.7713
   HCl(g)               9.931e-17     9.931e-17         1.000*   -16.0030
   C2H4(g)              3.154e-17     3.154e-17         1.000*   -16.5012
   SO2(g)               5.736e-25     5.695e-25        0.9928    -24.2445
   S2(g)                2.569e-26     2.569e-26         1.000*   -25.5902
   Na(g)                6.577e-42     6.577e-42         1.000*   -41.1820
   K(g)                 8.842e-44     8.842e-44         1.000*   -43.0534
   Cl2(g)               3.382e-57     3.382e-57         1.000*   -56.4708
   O2(g)                5.379e-59     5.378e-59        0.9999    -58.2694
   Mg(g)                4.178e-71     4.178e-71         1.000*   -70.3790
   Ca(g)                2.949e-87     2.949e-87         1.000*   -86.5303
   C(g)                 6.979e-94     6.979e-94         1.000*   -93.1562
   Al(g)               1.222e-109    1.222e-109         1.000*  -108.9130
   Si(g)               4.416e-116    4.416e-116         1.000*  -115.3550
    *no data, gas taken to be ideal

                                  In fluid              Sorbed            Kd
  Original basis total moles   moles     mg/kg      moles     mg/kg      L/kg
 -------------------------------------------------------------------------------
   H2O                 55.6       55.5  9.99e+05
   Al+++            0.00558   1.98e-07   0.00534
   Ca++             0.00735   2.84e-06     0.114
   Cl-              0.00195    0.00195      69.1
   CrO4--          0.000499   3.06e-27  3.54e-22
   Fe++              0.0541   4.57e-12  2.55e-07
   H+                -0.266   -0.00265     -2.67
   HCO3-             0.0100     0.0100      610.
   HPO4--          0.000748   9.52e-06     0.914
   K+              0.000402   0.000402      15.7
   Mg++              0.0609   1.24e-09  3.02e-05
   Mn++             0.00125   1.79e-09  9.81e-05
   Na+              0.00538    0.00373      85.8
   O2(aq)         -0.000361   -0.00844     -270.
   SO4--           0.000290   0.000290      27.8
   SiO2(aq)          0.0850    0.00169      102.
   Ti(OH)4(aq)     0.000617   0.000617      71.5

  Elemental composition               In fluid                  Sorbed
                  total moles     moles       mg/kg        moles       mg/kg
 -------------------------------------------------------------------------------
   Aluminum          0.005576    1.979e-07    0.005337
   Calcium           0.007347    2.838e-06      0.1137
   Carbon             0.01000      0.01000       120.1
   Chlorine          0.001950     0.001950       69.11
   Chromium         0.0004987    3.057e-27   1.589e-22
   Hydrogen             111.0        111.0   1.118e+05
   Iron               0.05414    4.572e-12   2.552e-07
   Magnesium          0.06087    1.244e-09   3.024e-05
   Manganese         0.001247    1.785e-09   9.805e-05
   Oxygen               55.85        55.51   8.878e+05
   Phosphorus       0.0007476    9.522e-06      0.2948
   Potassium        0.0004024    0.0004024       15.73
   Silicon            0.08499     0.001695       47.58
   Sodium            0.005381     0.003734       85.82
   Sulfur           0.0002900    0.0002900       9.296
   Titanium         0.0006168    0.0006168       29.52


          Step #    41             Xi = 0.0143

          Temperature = 100.0 C    Pressure =  1.013 bars
          pH =  9.736              log fO2 =  -58.340
          Eh =  -0.5815 volts      pe =  -7.8546
          Ionic strength      =    0.011620 molal
          Charge imbalance    =   -0.011057 eq/kg (-58.94% error)
          Activity of water   =    0.999931
          Solvent mass        =     0.99939 kg
          Solution mass       =      1.0003 kg
          Mineral mass        =    0.014692 kg
          Solution density    =    0.955    g/cm3
          Solution viscosity  =    0.003    poise
          Chlorinity          =    0.001951 molal
          Dissolved solids    =         864 mg/kg sol'n
          Hardness            =        0.24 mg/kg sol'n as CaCO3
            carbonate         =        0.24 mg/kg sol'n as CaCO3
            non-carbonate     =        0.00 mg/kg sol'n as CaCO3
          Carbonate alkalinity=      698.46 mg/kg sol'n as CaCO3
          Water type          =    Na-CO3
          Bulk volume         =    1.05e+03 cm3
          Fluid volume        =    1.05e+03 cm3
          Mineral volume      =        4.42 cm3
          Inert volume        =        0.00 cm3
          Porosity            =        99.6 %
          Permeability        =        85.4 cm2
          Mass reacted        =        14.2 g

                          moles          moles         grams          cm3      rxn rate
  Reactants             remaining       reacted       reacted       reacted  (mol/kg sec)
 ------------------------------------------------------------------------------------------
   Al2O3                   0.2177      0.003165        0.3227          --            --  
   CaO                     0.5541      0.008058        0.4518          --            --  
   Cr2O3                  0.01947     0.0002831       0.04303          --            --  
   FeO(ox)                  4.203       0.06111         4.391          --            --  
   K2O(ox)                0.01571     0.0002284       0.02152          --            --  
   MgO                      4.709       0.06848         2.760          --            --  
   MnO                    0.09734      0.001415        0.1004          --            --  
   Na2O(ox)                0.2101      0.003055        0.1893          --            --  
   P2O5                   0.02919     0.0004244       0.06025          --            --  
   SiO2                     6.636       0.09650         5.798          --            --  
   TiO2                   0.04816     0.0007004       0.05594          --            --  

  Minerals in system     moles      log moles      grams        volume (cm3)
 ----------------------------------------------------------------------------
   Andradite            0.0001560     -3.807        0.07928         0.02057
   Chromite             0.0002831     -3.548        0.06338         0.01246
   Greenalite           0.0006466     -3.189         0.2404         0.07436
   Hydroxylapatite      0.0002794     -3.554         0.1403         0.05296
   Magnetite              0.01877     -1.727          4.345          0.8355
   Minnesotaite         0.0008674     -3.062         0.4111          0.1283
   Saponite-Ca            0.01119     -1.951          4.314           1.518
   Saponite-Na           0.007994     -2.097          3.090           1.093
   Tephroite            0.0007077     -3.150         0.1429         0.05394
   Tremolite             0.002297     -2.639          1.866          0.6269
                                               _____________   _____________
          (total)                                     14.69           4.416 

  Aqueous species       molality    mg/kg sol'n    act. coef.     log act.
 ---------------------------------------------------------------------------
   Methane(aq)           0.004435         71.08      1.0000       -2.3532
   OH-                   0.003445         58.53      0.8776       -2.5196
   Na+                   0.003398         78.05      0.8795       -2.5246
   HCO3-                 0.003355         204.6      0.8795       -2.5300
   CO3--                 0.002203         132.1      0.6009       -2.8781
   Cl-                   0.001949         69.05      0.8757       -2.7678
   HSiO3-                0.001432         110.3      0.8795       -2.9000
   Ti(OH)4(aq)          0.0007008         81.16      1.0000       -3.1544
   K+                   0.0004570         17.85      0.8757       -3.3977
   SiO2(aq)             0.0002811         16.88      1.0000       -3.5511
   HS-                  0.0002730         9.022      0.8776       -3.6205
   NaHSiO3(aq)          6.772e-05         6.772      1.0000       -4.1693
   S--                  1.702e-05        0.5453      0.6057       -4.9868
   HPO4--               1.063e-05         1.019      0.5960       -5.1982
   Formate              4.349e-06        0.1956      0.8776       -5.4183
   H2(aq)               3.529e-06      0.007108      1.0000       -5.4523
   NaHCO3(aq)           3.425e-06        0.2874      1.0000       -5.4654
   CaCO3(aq)            2.173e-06        0.2173      1.0000       -5.6630
   NaOH(aq)             2.119e-06       0.08469      1.0000       -5.6738
   NaCl(aq)             1.717e-06        0.1002      1.0000       -5.7653
   CO2(aq)              1.326e-06       0.05832      1.0000       -5.8774
   NaCO3-               1.225e-06        0.1016      0.8795       -5.9675
   AlO2-                2.203e-07       0.01298      0.8795       -6.7128
   Ca++                 2.024e-07      0.008105      0.6150       -6.9049
   H2S(aq)              1.339e-07      0.004558      1.0000       -6.8734
   PO4---               9.282e-08      0.008808      0.3117       -7.5387
   KCl(aq)              8.139e-08      0.006062      1.0000       -7.0895
   Acetate              4.334e-08      0.002557      0.8813       -7.4181
   H2PO4-               2.568e-08      0.002488      0.8795       -7.6462
   Na(For)(aq)          1.567e-08      0.001065      1.0000       -7.8048
   CaHCO3+              1.094e-08      0.001105      0.8795       -8.0168
    (only species > 1e-8 molal listed)

  Mineral saturation states
                     log Q/K                          log Q/K
 ----------------------------------------------------------------
   Magnetite          0.0000 sat    Chrysotile        -1.1444     
   Saponite-Na        0.0000 sat    Cristobalite(bet  -1.1928     
   Tremolite          0.0000 sat    Troilite          -1.2267     
   Saponite-Ca        0.0000 sat    Pyrrhotite        -1.3063     
   Hydroxylapatite    0.0000 sat    SiO2(am)          -1.3668     
   Chromite           0.0000 sat    Fayalite          -1.3692     
   Minnesotaite       0.0000 sat    Saponite-H        -1.3942     
   Greenalite         0.0000 sat    Hedenbergite      -1.4434     
   Tephroite          0.0000 sat    Alabandite        -1.5399     
   Andradite          0.0000 sat    Pyrite            -1.5910     
   Saponite-K        -0.1097        Mn(OH)2(am)       -1.6290     
   Talc              -0.1719        Monohydrocalcite  -1.6813     
   Annite            -0.2339        Wollastonite      -1.8164     
   Cronstedtite-7A   -0.3218        FeO               -1.9452     
   Saponite-Mg       -0.3386        Pseudowollastoni  -1.9507     
   Rhodonite         -0.3582        Celadonite        -1.9968     
   Ice               -0.4670        Enstatite         -2.0560     
   Quartz            -0.4729        Nontronite-Na     -2.1286     
   Calcite           -0.4737        Nontronite-Ca     -2.1286     
   Hematite          -0.5549        Nontronite-K      -2.2379     
   Aragonite         -0.6173        Maximum_Microcli  -2.3137     
   Tridymite         -0.6447        K-Feldspar        -2.3265     
   Diopside          -0.6552        Dolomite-ord      -2.3527     
   Chalcedony        -0.6896        Dolomite          -2.3534     
   Rhodochrosite     -0.7454        Whitlockite       -2.4024     
   C                 -0.7992        Nontronite-Mg     -2.4608     
   Ferrosilite       -0.8765        Wustite           -2.4646     
   Cristobalite(alp  -0.8906        Fe(OH)2           -2.7248     
   Phlogopite        -0.9647        Brucite           -2.7456     
   Goethite          -0.9669        Eskolaite         -2.8674     
   Coesite           -1.1313        Siderite          -2.9156     
    (only minerals with log Q/K > -3 listed)

                         partial
  Gases               press. (bar)     fugacity     fug. coef.    log fug.
 ---------------------------------------------------------------------------
   CH4(g)                   5.074         5.070        0.9993      0.7050
   H2O(g)                  0.8459        0.8334        0.9852     -0.0791
   H2(g)                 0.004415      0.004418         1.001     -2.3547
   CO2(g)               0.0001238     0.0001236        0.9976     -3.9082
   H2S(g)               4.007e-06     3.992e-06        0.9961     -5.3989
   CO(g)                1.497e-10     1.497e-10         1.000*    -9.8249
   HCl(g)               9.116e-17     9.116e-17         1.000*   -16.0402
   C2H4(g)              3.414e-17     3.414e-17         1.000*   -16.4667
   SO2(g)               4.103e-25     4.074e-25        0.9928    -24.3900
   S2(g)                1.821e-26     1.821e-26         1.000*   -25.7396
   Na(g)                6.952e-42     6.952e-42         1.000*   -41.1579
   K(g)                 1.143e-43     1.143e-43         1.000*   -42.9420
   Cl2(g)               2.626e-57     2.626e-57         1.000*   -56.5807
   O2(g)                4.570e-59     4.569e-59        0.9999    -58.3402
   Mg(g)                4.629e-71     4.629e-71         1.000*   -70.3345
   Ca(g)                3.295e-87     3.295e-87         1.000*   -86.4821
   C(g)                 6.693e-94     6.693e-94         1.000*   -93.1744
   Al(g)               1.412e-109    1.412e-109         1.000*  -108.8501
   Si(g)               5.093e-116    5.093e-116         1.000*  -115.2930
    *no data, gas taken to be ideal

                                  In fluid              Sorbed            Kd
  Original basis total moles   moles     mg/kg      moles     mg/kg      L/kg
 -------------------------------------------------------------------------------
   H2O                 55.7       55.5  9.99e+05
   Al+++            0.00633   2.20e-07   0.00595
   Ca++             0.00831   2.38e-06    0.0956
   Cl-              0.00195    0.00195      69.1
   CrO4--          0.000566   2.62e-27  3.04e-22
   Fe++              0.0614   3.93e-12  2.19e-07
   H+                -0.302   -0.00244     -2.46
   HCO3-             0.0100     0.0100      610.
   HPO4--          0.000849   1.07e-05      1.03
   K+              0.000457   0.000457      17.9
   Mg++              0.0690   1.04e-09  2.53e-05
   Mn++             0.00142   1.51e-09  8.28e-05
   Na+              0.00611    0.00347      79.8
   O2(aq)         -0.000412   -0.00945     -302.
   SO4--           0.000290   0.000290      27.9
   SiO2(aq)          0.0965    0.00178      107.
   Ti(OH)4(aq)     0.000700   0.000700      81.2

  Elemental composition               In fluid                  Sorbed
                  total moles     moles       mg/kg        moles       mg/kg
 -------------------------------------------------------------------------------
   Aluminum          0.006331    2.205e-07    0.005947
   Calcium           0.008308    2.385e-06     0.09556
   Carbon             0.01000      0.01000       120.1
   Chlorine          0.001950     0.001950       69.11
   Chromium         0.0005663    2.624e-27   1.364e-22
   Hydrogen             111.0        111.0   1.118e+05
   Iron               0.06143    3.926e-12   2.192e-07
   Magnesium          0.06904    1.041e-09   2.529e-05
   Manganese         0.001415    1.508e-09   8.280e-05
   Oxygen               55.89        55.50   8.878e+05
   Phosphorus       0.0008489    1.074e-05      0.3326
   Potassium        0.0004568    0.0004568       17.86
   Silicon            0.09650     0.001779       49.96
   Sodium            0.006110     0.003472       79.80
   Sulfur           0.0002900    0.0002900       9.297
   Titanium         0.0007004    0.0007004       33.52


          Step #    42             Xi = 0.0151

          Temperature = 100.0 C    Pressure =  1.013 bars
          pH =  9.739              log fO2 =  -58.346
          Eh =  -0.5819 volts      pe =  -7.8599
          Ionic strength      =    0.011622 molal
          Charge imbalance    =   -0.011058 eq/kg (-58.92% error)
          Activity of water   =    0.999931
          Solvent mass        =     0.99932 kg
          Solution mass       =      1.0002 kg
          Mineral mass        =    0.015566 kg
          Solution density    =    0.955    g/cm3
          Solution viscosity  =    0.003    poise
          Chlorinity          =    0.001951 molal
          Dissolved solids    =         868 mg/kg sol'n
          Hardness            =        0.24 mg/kg sol'n as CaCO3
            carbonate         =        0.24 mg/kg sol'n as CaCO3
            non-carbonate     =        0.00 mg/kg sol'n as CaCO3
          Carbonate alkalinity=      699.59 mg/kg sol'n as CaCO3
          Water type          =    Na-CO3
          Bulk volume         =    1.05e+03 cm3
          Fluid volume        =    1.05e+03 cm3
          Mineral volume      =        4.70 cm3
          Inert volume        =        0.00 cm3
          Porosity            =        99.6 %
          Permeability        =        84.6 cm2
          Mass reacted        =          15 g

                          moles          moles         grams          cm3      rxn rate
  Reactants             remaining       reacted       reacted       reacted  (mol/kg sec)
 ------------------------------------------------------------------------------------------
   Al2O3                   0.2175      0.003344        0.3410          --            --  
   CaO                     0.5536      0.008513        0.4774          --            --  
   Cr2O3                  0.01945     0.0002991       0.04546          --            --  
   FeO(ox)                  4.199       0.06457         4.639          --            --  
   K2O(ox)                0.01569     0.0002413       0.02273          --            --  
   MgO                      4.705       0.07235         2.916          --            --  
   MnO                    0.09726      0.001495        0.1061          --            --  
   Na2O(ox)                0.2099      0.003228        0.2000          --            --  
   P2O5                   0.02916     0.0004484       0.06365          --            --  
   SiO2                     6.630        0.1020         6.126          --            --  
   TiO2                   0.04812     0.0007399       0.05910          --            --  

  Minerals in system     moles      log moles      grams        volume (cm3)
 ----------------------------------------------------------------------------
   Andradite            0.0002008     -3.697         0.1020         0.02647
   Chromite             0.0002991     -3.524        0.06696         0.01316
   Greenalite            0.002534     -2.596         0.9421          0.2914
   Hydroxylapatite      0.0002953     -3.530         0.1483         0.05598
   Magnetite              0.01886     -1.724          4.367          0.8398
   Saponite-Ca            0.01116     -1.953          4.301           1.514
   Saponite-Na           0.009112     -2.040          3.522           1.246
   Tephroite            0.0007477     -3.126         0.1510         0.05699
   Tremolite             0.002420     -2.616          1.966          0.6606
                                               _____________   _____________
          (total)                                     15.57           4.704 

  Aqueous species       molality    mg/kg sol'n    act. coef.     log act.
 ---------------------------------------------------------------------------
   Methane(aq)           0.004470         71.65      1.0000       -2.3497
   OH-                   0.003476         59.06      0.8776       -2.5157
   Na+                   0.003374         77.51      0.8795       -2.5276
   HCO3-                 0.003323         202.6      0.8795       -2.5343
   CO3--                 0.002202         132.0      0.6009       -2.8784
   Cl-                   0.001950         69.06      0.8757       -2.7677
   HSiO3-                0.001440         110.9      0.8795       -2.8975
   Ti(OH)4(aq)          0.0007404         85.75      1.0000       -3.1305
   K+                   0.0004829         18.86      0.8757       -3.3738
   SiO2(aq)             0.0002802         16.82      1.0000       -3.5526
   HS-                  0.0002729         9.018      0.8776       -3.6207
   NaHSiO3(aq)          6.764e-05         6.763      1.0000       -4.1698
   S--                  1.717e-05        0.5500      0.6057       -4.9831
   HPO4--               1.075e-05         1.031      0.5960       -5.1934
   Formate              4.335e-06        0.1950      0.8776       -5.4197
   H2(aq)               3.553e-06      0.007156      1.0000       -5.4494
   NaHCO3(aq)           3.368e-06        0.2827      1.0000       -5.4727
   CaCO3(aq)            2.141e-06        0.2141      1.0000       -5.6694
   NaOH(aq)             2.123e-06       0.08486      1.0000       -5.6730
   NaCl(aq)             1.705e-06       0.09955      1.0000       -5.7683
   CO2(aq)              1.302e-06       0.05724      1.0000       -5.8855
   NaCO3-               1.216e-06        0.1008      0.8795       -5.9709
   AlO2-                2.226e-07       0.01312      0.8795       -6.7083
   Ca++                 1.996e-07      0.007994      0.6150       -6.9109
   H2S(aq)              1.326e-07      0.004515      1.0000       -6.8775
   PO4---               9.471e-08      0.008987      0.3116       -7.5300
   KCl(aq)              8.600e-08      0.006406      1.0000       -7.0655
   Acetate              4.326e-08      0.002552      0.8813       -7.4189
   H2PO4-               2.574e-08      0.002494      0.8795       -7.6453
   Na(For)(aq)          1.552e-08      0.001054      1.0000       -7.8092
   CaHCO3+              1.068e-08      0.001079      0.8795       -8.0271
    (only species > 1e-8 molal listed)

  Mineral saturation states
                     log Q/K                          log Q/K
 ----------------------------------------------------------------
   Magnetite          0.0000 sat    Chrysotile        -1.1424     
   Tephroite          0.0000 sat    Cristobalite(bet  -1.1943     
   Tremolite          0.0000 sat    Troilite          -1.2299     
   Saponite-Ca        0.0000 sat    Pyrrhotite        -1.3095     
   Saponite-Na        0.0000 sat    SiO2(am)          -1.3683     
   Hydroxylapatite    0.0000 sat    Fayalite          -1.3687     
   Chromite           0.0000 sat    Saponite-H        -1.3945     
   Greenalite         0.0000 sat    Hedenbergite      -1.4435     
   Andradite          0.0000 sat    Alabandite        -1.5432     
   Minnesotaite      -0.0029        Pyrite            -1.6011     
   Saponite-K        -0.1009        Mn(OH)2(am)       -1.6282     
   Talc              -0.1728        Monohydrocalcite  -1.6877     
   Annite            -0.2070        Wollastonite      -1.8161     
   Cronstedtite-7A   -0.3223        FeO               -1.9442     
   Saponite-Mg       -0.3387        Pseudowollastoni  -1.9504     
   Rhodonite         -0.3589        Celadonite        -1.9726     
   Ice               -0.4670        Enstatite         -2.0559     
   Quartz            -0.4744        Nontronite-Na     -2.1344     
   Calcite           -0.4801        Nontronite-Ca     -2.1344     
   Hematite          -0.5559        Nontronite-K      -2.2348     
   Aragonite         -0.6237        Maximum_Microcli  -2.2896     
   Tridymite         -0.6462        K-Feldspar        -2.3024     
   Diopside          -0.6547        Dolomite-ord      -2.3657     
   Chalcedony        -0.6911        Dolomite          -2.3664     
   Rhodochrosite     -0.7528        Whitlockite       -2.4029     
   C                 -0.8015        Wustite           -2.4638     
   Ferrosilite       -0.8770        Nontronite-Mg     -2.4666     
   Cristobalite(alp  -0.8921        Fe(OH)2           -2.7239     
   Phlogopite        -0.9358        Brucite           -2.7439     
   Goethite          -0.9673        Eskolaite         -2.8684     
   Coesite           -1.1328        Siderite          -2.9227     
    (only minerals with log Q/K > -3 listed)

                         partial
  Gases               press. (bar)     fugacity     fug. coef.    log fug.
 ---------------------------------------------------------------------------
   CH4(g)                   5.115         5.111        0.9993      0.7085
   H2O(g)                  0.8459        0.8334        0.9852     -0.0791
   H2(g)                 0.004445      0.004448         1.001     -2.3518
   CO2(g)               0.0001215     0.0001213        0.9976     -3.9163
   H2S(g)               3.969e-06     3.954e-06        0.9961     -5.4030
   CO(g)                1.479e-10     1.479e-10         1.000*    -9.8301
   HCl(g)               9.035e-17     9.035e-17         1.000*   -16.0441
   C2H4(g)              3.423e-17     3.423e-17         1.000*   -16.4656
   SO2(g)               3.984e-25     3.955e-25        0.9928    -24.4028
   S2(g)                1.764e-26     1.764e-26         1.000*   -25.7536
   Na(g)                6.990e-42     6.990e-42         1.000*   -41.1555
   K(g)                 1.222e-43     1.222e-43         1.000*   -42.9128
   Cl2(g)               2.563e-57     2.563e-57         1.000*   -56.5913
   O2(g)                4.509e-59     4.508e-59        0.9999    -58.3460
   Mg(g)                4.677e-71     4.677e-71         1.000*   -70.3300
   Ca(g)                3.331e-87     3.331e-87         1.000*   -86.4775
   C(g)                 6.657e-94     6.657e-94         1.000*   -93.1767
   Al(g)               1.428e-109    1.428e-109         1.000*  -108.8452
   Si(g)               5.144e-116    5.144e-116         1.000*  -115.2887
    *no data, gas taken to be ideal

                                  In fluid              Sorbed            Kd
  Original basis total moles   moles     mg/kg      moles     mg/kg      L/kg
 -------------------------------------------------------------------------------
   H2O                 55.7       55.5  9.99e+05
   Al+++            0.00669   2.23e-07   0.00601
   Ca++             0.00876   2.35e-06    0.0942
   Cl-              0.00195    0.00195      69.1
   CrO4--          0.000598   2.58e-27  3.00e-22
   Fe++              0.0649   3.86e-12  2.16e-07
   H+                -0.319   -0.00244     -2.46
   HCO3-             0.0100     0.0100      610.
   HPO4--          0.000897   1.09e-05      1.04
   K+              0.000483   0.000483      18.9
   Mg++              0.0729   1.03e-09  2.49e-05
   Mn++             0.00150   1.48e-09  8.15e-05
   Na+              0.00646    0.00345      79.3
   O2(aq)         -0.000436   -0.00952     -305.
   SO4--           0.000290   0.000290      27.9
   SiO2(aq)           0.102    0.00179      107.
   Ti(OH)4(aq)     0.000740   0.000740      85.7

  Elemental composition               In fluid                  Sorbed
                  total moles     moles       mg/kg        moles       mg/kg
 -------------------------------------------------------------------------------
   Aluminum          0.006689    2.228e-07    0.006009
   Calcium           0.008763    2.350e-06     0.09416
   Carbon             0.01000      0.01000       120.1
   Chlorine          0.001950     0.001950       69.12
   Chromium         0.0005983    2.583e-27   1.343e-22
   Hydrogen             111.0        111.0   1.118e+05
   Iron               0.06489    3.865e-12   2.158e-07
   Magnesium          0.07291    1.025e-09   2.491e-05
   Manganese         0.001495    1.483e-09   8.147e-05
   Oxygen               55.91        55.50   8.878e+05
   Phosphorus       0.0008968    1.086e-05      0.3364
   Potassium        0.0004827    0.0004827       18.87
   Silicon             0.1020     0.001786       50.16
   Sodium            0.006455     0.003448       79.26
   Sulfur           0.0002900    0.0002900       9.297
   Titanium         0.0007399    0.0007399       35.42


          Step #    45             Xi = 0.0203

          Temperature = 100.0 C    Pressure =  1.013 bars
          pH =  9.873              log fO2 =  -58.587
          Eh =  -0.5963 volts      pe =  -8.0540
          Ionic strength      =    0.010693 molal
          Charge imbalance    =   -0.011061 eq/kg (-62.62% error)
          Activity of water   =    0.999931
          Solvent mass        =     0.99908 kg
          Solution mass       =     0.99993 kg
          Mineral mass        =    0.020934 kg
          Solution density    =    0.955    g/cm3
          Solution viscosity  =    0.003    poise
          Chlorinity          =    0.001952 molal
          Dissolved solids    =         851 mg/kg sol'n
          Hardness            =        0.13 mg/kg sol'n as CaCO3
            carbonate         =        0.13 mg/kg sol'n as CaCO3
            non-carbonate     =        0.00 mg/kg sol'n as CaCO3
          Carbonate alkalinity=      736.02 mg/kg sol'n as CaCO3
          Water type          =    Na-OH
          Bulk volume         =    1.05e+03 cm3
          Fluid volume        =    1.05e+03 cm3
          Mineral volume      =        6.32 cm3
          Inert volume        =        0.00 cm3
          Porosity            =        99.4 %
          Permeability        =        80.2 cm2
          Mass reacted        =        20.1 g

                          moles          moles         grams          cm3      rxn rate
  Reactants             remaining       reacted       reacted       reacted  (mol/kg sec)
 ------------------------------------------------------------------------------------------
   Al2O3                   0.2164      0.004485        0.4573          --            --  
   CaO                     0.5507       0.01142        0.6402          --            --  
   Cr2O3                  0.01935     0.0004012       0.06097          --            --  
   FeO(ox)                  4.177       0.08659         6.221          --            --  
   K2O(ox)                0.01561     0.0003236       0.03049          --            --  
   MgO                      4.680       0.09702         3.910          --            --  
   MnO                    0.09675      0.002006        0.1423          --            --  
   Na2O(ox)                0.2088      0.004328        0.2683          --            --  
   P2O5                   0.02901     0.0006014       0.08536          --            --  
   SiO2                     6.596        0.1367         8.215          --            --  
   TiO2                   0.04787     0.0009923       0.07926          --            --  

  Minerals in system     moles      log moles      grams        volume (cm3)
 ----------------------------------------------------------------------------
   Andradite            0.0005469     -3.262         0.2779         0.07211
   Annite               3.046e-05     -4.516        0.01559        0.004701
   Chromite             0.0004012     -3.397        0.08979         0.01765
   Greenalite            0.003233     -2.490          1.202          0.3718
   Hydroxylapatite      0.0003959     -3.402         0.1989         0.07505
   Magnetite              0.02521     -1.598          5.837           1.122
   Saponite-Ca           0.009201     -2.036          3.547           1.248
   Saponite-Na            0.01789     -1.747          6.913           2.445
   Tephroite             0.001003     -2.999         0.2025         0.07642
   Tremolite             0.003263     -2.486          2.651          0.8906
                                               _____________   _____________
          (total)                                     20.93           6.324 

  Aqueous species       molality    mg/kg sol'n    act. coef.     log act.
 ---------------------------------------------------------------------------
   Methane(aq)           0.006146         98.51      1.0000       -2.2114
   OH-                   0.004708         80.00      0.8817       -2.3818
   Na+                   0.002687         61.71      0.8835       -2.6246
   HCO3-                 0.002040         124.4      0.8835       -2.7441
   Cl-                   0.001950         69.08      0.8799       -2.7654
   CO3--                 0.001815         108.8      0.6118       -2.9544
   HSiO3-                0.001698         130.8      0.8835       -2.8240
   Ti(OH)4(aq)          0.0009932         115.0      1.0000       -3.0030
   K+                   0.0006173         24.11      0.8799       -3.2651
   HS-                  0.0002676         8.842      0.8817       -3.6273
   SiO2(aq)             0.0002439         14.64      1.0000       -3.6128
   NaHSiO3(aq)          6.408e-05         6.408      1.0000       -4.1933
   S--                  2.262e-05        0.7246      0.6163       -4.8558
   HPO4--               1.473e-05         1.413      0.6071       -5.0484
   H2(aq)               4.689e-06      0.009444      1.0000       -5.3289
   Formate              3.512e-06        0.1580      0.8817       -5.5091
   NaOH(aq)             2.311e-06       0.09237      1.0000       -5.6361
   NaHCO3(aq)           1.661e-06        0.1394      1.0000       -5.7795
   NaCl(aq)             1.371e-06       0.08004      1.0000       -5.8631
   CaCO3(aq)            1.150e-06        0.1150      1.0000       -5.9394
   NaCO3-               8.126e-07       0.06739      0.8835       -6.1440
   CO2(aq)              5.899e-07       0.02594      1.0000       -6.2292
   AlO2-                3.191e-07       0.01881      0.8835       -6.5498
   PO4---               1.726e-07       0.01638      0.3249       -7.2511
   Ca++                 1.256e-07      0.005031      0.6251       -7.1050
   KCl(aq)              1.110e-07      0.008271      1.0000       -6.9545
   H2S(aq)              9.597e-08      0.003268      1.0000       -7.0179
   Acetate              3.652e-08      0.002155      0.8851       -7.4904
   H2PO4-               2.628e-08      0.002547      0.8835       -7.6341
   Na(For)(aq)          1.010e-08     0.0006865      1.0000       -7.9956
    (only species > 1e-8 molal listed)

  Mineral saturation states
                     log Q/K                          log Q/K
 ----------------------------------------------------------------
   Saponite-Ca        0.0000 sat    Coesite           -1.1930     
   Tremolite          0.0000 sat    Cristobalite(bet  -1.2545     
   Tephroite          0.0000 sat    Troilite          -1.3301     
   Saponite-Na        0.0000 sat    Fayalite          -1.3487     
   Andradite          0.0000 sat    Saponite-H        -1.4067     
   Hydroxylapatite    0.0000 sat    Pyrrhotite        -1.4097     
   Annite             0.0000 sat    SiO2(am)          -1.4285     
   Magnetite          0.0000 sat    Hedenbergite      -1.4502     
   Chromite           0.0000 sat    Mn(OH)2(am)       -1.5981     
   Greenalite         0.0000 sat    Alabandite        -1.6535     
   Saponite-K        -0.0330        Wollastonite      -1.8027     
   Minnesotaite      -0.1234        Celadonite        -1.8795     
   Talc              -0.2130        FeO               -1.9041     
   Saponite-Mg       -0.3398        Pseudowollastoni  -1.9370     
   Cronstedtite-7A   -0.3423        Monohydrocalcite  -1.9577     
   Rhodonite         -0.3890        Pyrite            -1.9622     
   Ice               -0.4670        Enstatite         -2.0492     
   Quartz            -0.5346        Maximum_Microcli  -2.2032     
   Hematite          -0.5960        K-Feldspar        -2.2160     
   Diopside          -0.6346        Nontronite-Na     -2.3754     
   Phlogopite        -0.6485        Nontronite-Ca     -2.3754     
   Tridymite         -0.7064        Nontronite-K      -2.4079     
   Calcite           -0.7501        Whitlockite       -2.4275     
   Chalcedony        -0.7513        Wustite           -2.4322     
   Aragonite         -0.8937        Brucite           -2.6770     
   Ferrosilite       -0.8971        Fe(OH)2           -2.6837     
   C                 -0.9042        Nontronite-Mg     -2.7087     
   Cristobalite(alp  -0.9523        Eskolaite         -2.9085     
   Goethite          -0.9874        Dolomite-ord      -2.9125     
   Chrysotile        -1.0621        Dolomite          -2.9132     
   Rhodochrosite     -1.0664     
    (only minerals with log Q/K > -3 listed)

                         partial
  Gases               press. (bar)     fugacity     fug. coef.    log fug.
 ---------------------------------------------------------------------------
   CH4(g)                   7.032         7.027        0.9993      0.8468
   H2O(g)                  0.8459        0.8334        0.9852     -0.0791
   H2(g)                 0.005866      0.005870         1.001     -2.2313
   CO2(g)               5.508e-05     5.495e-05        0.9976     -4.2600
   H2S(g)               2.873e-06     2.862e-06        0.9961     -5.5434
   CO(g)                8.845e-11     8.845e-11         1.000*   -10.0533
   HCl(g)               6.674e-17     6.674e-17         1.000*   -16.1756
   C2H4(g)              3.715e-17     3.715e-17         1.000*   -16.4301
   SO2(g)               1.254e-25     1.245e-25        0.9928    -24.9047
   S2(g)                5.304e-27     5.304e-27         1.000*   -26.2754
   Na(g)                8.740e-42     8.740e-42         1.000*   -41.0585
   K(g)                 2.455e-43     2.455e-43         1.000*   -42.6100
   Cl2(g)               1.059e-57     1.059e-57         1.000*   -56.9749
   O2(g)                2.589e-59     2.588e-59        0.9999    -58.5870
   Mg(g)                7.201e-71     7.201e-71         1.000*   -70.1426
   Ca(g)                5.208e-87     5.208e-87         1.000*   -86.2833
   C(g)                 5.255e-94     5.255e-94         1.000*   -93.2794
   Al(g)               2.292e-109    2.292e-109         1.000*  -108.6398
   Si(g)               7.799e-116    7.799e-116         1.000*  -115.1079
    *no data, gas taken to be ideal

                                  In fluid              Sorbed            Kd
  Original basis total moles   moles     mg/kg      moles     mg/kg      L/kg
 -------------------------------------------------------------------------------
   H2O                 55.7       55.5  9.99e+05
   Al+++            0.00897   3.19e-07   0.00861
   Ca++              0.0117   1.28e-06    0.0512
   Cl-              0.00195    0.00195      69.1
   CrO4--          0.000802   1.50e-27  1.74e-22
   Fe++              0.0869   2.25e-12  1.26e-07
   H+                -0.427   -0.00188     -1.89
   HCO3-             0.0100     0.0100      610.
   HPO4--           0.00120   1.49e-05      1.43
   K+              0.000647   0.000617      24.1
   Mg++              0.0976   5.64e-10  1.37e-05
   Mn++             0.00201   8.44e-10  4.64e-05
   Na+              0.00866    0.00275      63.3
   O2(aq)         -0.000589    -0.0129     -412.
   SO4--           0.000290   0.000290      27.9
   SiO2(aq)           0.137    0.00200      120.
   Ti(OH)4(aq)     0.000992   0.000992      115.

  Elemental composition               In fluid                  Sorbed
                  total moles     moles       mg/kg        moles       mg/kg
 -------------------------------------------------------------------------------
   Aluminum          0.008970    3.192e-07    0.008614
   Calcium            0.01167    1.278e-06     0.05124
   Carbon             0.01000      0.01000       120.1
   Chlorine          0.001950     0.001950       69.14
   Chromium         0.0008023    1.502e-27   7.809e-23
   Hydrogen             111.0        111.0   1.118e+05
   Iron               0.08691    2.251e-12   1.257e-07
   Magnesium          0.09758    5.644e-10   1.372e-05
   Manganese         0.002006    8.445e-10   4.640e-05
   Oxygen               56.03        55.48   8.878e+05
   Phosphorus        0.001203    1.492e-05      0.4621
   Potassium        0.0006473    0.0006168       24.12
   Silicon             0.1367     0.002004       56.28
   Sodium            0.008657     0.002754       63.33
   Sulfur           0.0002900    0.0002900       9.300
   Titanium         0.0009923    0.0009923       47.51


          Step #    49             Xi = 0.0370

          Temperature = 100.0 C    Pressure =  1.013 bars
          pH = 10.200              log fO2 =  -60.089
          Eh =  -0.6483 volts      pe =  -8.7559
          Ionic strength      =    0.008207 molal
          Charge imbalance    =   -0.011074 eq/kg (-68.08% error)
          Activity of water   =    0.999931
          Solvent mass        =     0.99791 kg
          Solution mass       =     0.99872 kg
          Mineral mass        =    0.038675 kg
          Solution density    =    0.955    g/cm3
          Solution viscosity  =    0.003    poise
          Chlorinity          =    0.001954 molal
          Dissolved solids    =         818 mg/kg sol'n
          Hardness            =        0.01 mg/kg sol'n as CaCO3
            carbonate         =        0.01 mg/kg sol'n as CaCO3
            non-carbonate     =        0.00 mg/kg sol'n as CaCO3
          Carbonate alkalinity=      824.01 mg/kg sol'n as CaCO3
          Water type          =    Na-OH
          Bulk volume         =    1.06e+03 cm3
          Fluid volume        =    1.05e+03 cm3
          Mineral volume      =        11.9 cm3
          Inert volume        =        0.00 cm3
          Porosity            =        98.9 %
          Permeability        =        66.9 cm2
          Mass reacted        =        36.6 g

                          moles          moles         grams          cm3      rxn rate
  Reactants             remaining       reacted       reacted       reacted  (mol/kg sec)
 ------------------------------------------------------------------------------------------
   Al2O3                   0.2127      0.008172        0.8332          --            --  
   CaO                     0.5414       0.02080         1.166          --            --  
   Cr2O3                  0.01902     0.0007309        0.1111          --            --  
   FeO(ox)                  4.106        0.1578         11.34          --            --  
   K2O(ox)                0.01535     0.0005897       0.05555          --            --  
   MgO                      4.601        0.1768         7.125          --            --  
   MnO                    0.09510      0.003654        0.2592          --            --  
   Na2O(ox)                0.2052      0.007887        0.4888          --            --  
   P2O5                   0.02852      0.001096        0.1555          --            --  
   SiO2                     6.483        0.2491         14.97          --            --  
   TiO2                   0.04705      0.001808        0.1444          --            --  

  Minerals in system     moles      log moles      grams        volume (cm3)
 ----------------------------------------------------------------------------
   Andradite             0.004333     -2.363          2.202          0.5713
   Annite               0.0007020     -3.154         0.3593          0.1083
   Antigorite           0.0005551     -3.256          2.518          0.9709
   Chromite             0.0007309     -3.136         0.1636         0.03217
   Greenalite             0.01206     -1.919          4.484           1.387
   Hydroxylapatite      0.0007268     -3.139         0.3651          0.1378
   Magnetite              0.03680     -1.434          8.521           1.639
   Saponite-Ca           0.006163     -2.210          2.376          0.8362
   Saponite-Na            0.04123     -1.385          15.94           5.636
   Tephroite             0.001827     -2.738         0.3690          0.1392
   Tremolite             0.001701     -2.769          1.382          0.4642
                                               _____________   _____________
          (total)                                     38.68           11.92 

  Aqueous species       molality    mg/kg sol'n    act. coef.     log act.
 ---------------------------------------------------------------------------
   Methane(aq)            0.01000         160.3      1.0000       -1.9999
   OH-                   0.009845         167.3      0.8941       -2.0554
   Na+                   0.002120         48.70      0.8955       -2.7216
   Cl-                   0.001953         69.18      0.8927       -2.7586
   Ti(OH)4(aq)           0.001812         209.8      1.0000       -2.7419
   HSiO3-                0.001496         115.2      0.8955       -2.8730
   K+                   0.0004783         18.69      0.8927       -3.3696
   HS-                  0.0002478         8.189      0.8941       -3.6545
   SiO2(aq)             0.0001027         6.167      1.0000       -3.9883
   NaHSiO3(aq)          4.578e-05         4.578      1.0000       -4.3393
   S--                  4.277e-05         1.370      0.6491       -4.5566
   H2(aq)               2.643e-05       0.05323      1.0000       -4.5779
   CO3--                1.248e-05        0.7481      0.6452       -5.0942
   HPO4--               1.077e-05         1.033      0.6413       -5.1605
   HCO3-                6.881e-06        0.4195      0.8955       -5.2103
   NaOH(aq)             3.920e-06        0.1567      1.0000       -5.4067
   NaCl(aq)             1.114e-06       0.06504      1.0000       -5.9532
   AlO2-                9.509e-07       0.05604      0.8955       -6.0698
   PO4---               2.499e-07       0.02371      0.3677       -7.0368
   KCl(aq)              8.867e-08      0.006605      1.0000       -7.0522
   Ca++                 7.655e-08      0.003065      0.6564       -7.2989
   Formate              6.674e-08      0.003002      0.8941       -7.2242
   H2S(aq)              4.251e-08      0.001448      1.0000       -7.3715
    (only species > 1e-8 molal listed)

  Mineral saturation states
                     log Q/K                          log Q/K
 ----------------------------------------------------------------
   Saponite-Na        0.0000 sat    Chalcedony        -1.1268     
   Saponite-Ca        0.0000 sat    Fayalite          -1.2235     
   Annite             0.0000 sat    Cristobalite(alp  -1.3278     
   Magnetite          0.0000 sat    Mn(OH)2(am)       -1.4104     
   Andradite          0.0000 sat    Troilite          -1.4334     
   Tremolite          0.0000 sat    Saponite-H        -1.4824     
   Greenalite         0.0000 sat    Hedenbergite      -1.4919     
   Tephroite          0.0000 sat    Pyrrhotite        -1.5130     
   Chromite           0.0000 sat    Coesite           -1.5685     
   Antigorite         0.0000 sat    Cristobalite(bet  -1.6300     
   Hydroxylapatite    0.0000 sat    FeO               -1.6537     
   Saponite-K        -0.0355        Wollastonite      -1.7193     
   Phlogopite        -0.1478        SiO2(am)          -1.8040     
   Saponite-Mg       -0.3467        Alabandite        -1.8194     
   Talc              -0.4633        Pseudowollastoni  -1.8536     
   Ice               -0.4670        Enstatite         -2.0075     
   Cronstedtite-7A   -0.4675        C                 -2.1948     
   Diopside          -0.5094        Wustite           -2.2349     
   Chrysotile        -0.5614        Brucite           -2.2598     
   Rhodonite         -0.5768        Fe(OH)2           -2.4334     
   Hematite          -0.8464        Whitlockite       -2.5805     
   Minnesotaite      -0.8744        Celadonite        -2.5888     
   Quartz            -0.9101        Diaspore          -2.9170     
   Ferrosilite       -1.0223        Maximum_Microcli  -2.9542     
   Tridymite         -1.0819        K-Feldspar        -2.9670     
   Goethite          -1.1126     
    (only minerals with log Q/K > -3 listed)

                         partial
  Gases               press. (bar)     fugacity     fug. coef.    log fug.
 ---------------------------------------------------------------------------
   CH4(g)                   11.44         11.44        0.9993      1.0583
   H2O(g)                  0.8459        0.8334        0.9852     -0.0791
   H2(g)                  0.03307       0.03309         1.001     -1.4803
   H2S(g)               1.272e-06     1.268e-06        0.9961     -5.8970
   CO2(g)               8.880e-08     8.859e-08        0.9976     -7.0526
   CO(g)                8.037e-13     8.037e-13         1.000*   -12.0949
   HCl(g)               3.197e-17     3.197e-17         1.000*   -16.4953
   C2H4(g)              3.097e-18     3.097e-18         1.000*   -17.5091
   SO2(g)               3.102e-28     3.080e-28        0.9928    -27.5114
   S2(g)                3.275e-29     3.275e-29         1.000*   -28.4848
   Na(g)                3.520e-41     3.520e-41         1.000*   -40.4535
   K(g)                 9.715e-43     9.715e-43         1.000*   -42.0126
   Cl2(g)               4.313e-59     4.313e-59         1.000*   -58.3652
   O2(g)                8.148e-61     8.147e-61        0.9999    -60.0890
   Mg(g)                1.061e-69     1.061e-69         1.000*   -68.9743
   Ca(g)                8.446e-86     8.446e-86         1.000*   -85.0733
   C(g)                 2.692e-95     2.692e-95         1.000*   -94.5700
   Al(g)               4.369e-108    4.369e-108         1.000*  -107.3596
   Si(g)               1.044e-114    1.044e-114         1.000*  -113.9814
    *no data, gas taken to be ideal

                                  In fluid              Sorbed            Kd
  Original basis total moles   moles     mg/kg      moles     mg/kg      L/kg
 -------------------------------------------------------------------------------
   H2O                 55.9       55.4  1.00e+06
   Al+++             0.0163   9.50e-07    0.0257
   Ca++              0.0211   8.18e-08   0.00328
   Cl-              0.00195    0.00195      69.2
   CrO4--           0.00146   5.63e-28  6.54e-23
   Fe++               0.158   8.47e-13  4.74e-08
   H+                -0.777   -0.00116     -1.17
   HCO3-             0.0100     0.0100      611.
   HPO4--           0.00219   1.10e-05      1.06
   K+               0.00118   0.000477      18.7
   Mg++               0.177   9.41e-11  2.29e-06
   Mn++             0.00365   2.76e-10  1.52e-05
   Na+               0.0158    0.00217      49.9
   O2(aq)          -0.00108    -0.0206     -659.
   SO4--           0.000290   0.000290      27.9
   SiO2(aq)           0.249    0.00164      98.7
   Ti(OH)4(aq)      0.00181    0.00181      210.

  Elemental composition               In fluid                  Sorbed
                  total moles     moles       mg/kg        moles       mg/kg
 -------------------------------------------------------------------------------
   Aluminum           0.01634    9.499e-07     0.02566
   Calcium            0.02105    8.176e-08    0.003281
   Carbon             0.01000      0.01000       120.3
   Chlorine          0.001950     0.001950       69.22
   Chromium          0.001462    5.627e-28   2.930e-23
   Hydrogen             111.0        110.8   1.119e+05
   Iron                0.1581    8.474e-13   4.739e-08
   Magnesium           0.1773    9.411e-11   2.290e-06
   Manganese         0.003654    2.755e-10   1.516e-05
   Oxygen               56.44        55.41   8.877e+05
   Phosphorus        0.002191    1.101e-05      0.3415
   Potassium         0.001179    0.0004774       18.69
   Silicon             0.2491     0.001641       46.15
   Sodium             0.01577     0.002167       49.87
   Sulfur           0.0002900    0.0002900       9.311
   Titanium          0.001808     0.001808       86.68


          Step #    50             Xi = 0.0399

          Temperature = 100.0 C    Pressure =  1.013 bars
          pH = 10.234              log fO2 =  -61.043
          Eh =  -0.6685 volts      pe =  -9.0288
          Ionic strength      =    0.008420 molal
          Charge imbalance    =   -0.011078 eq/kg (-66.24% error)
          Activity of water   =    0.999931
          Solvent mass        =     0.99756 kg
          Solution mass       =     0.99835 kg
          Mineral mass        =    0.041901 kg
          Solution density    =    0.955    g/cm3
          Solution viscosity  =    0.003    poise
          Chlorinity          =    0.001955 molal
          Dissolved solids    =         800 mg/kg sol'n
          Hardness            =        0.01 mg/kg sol'n as CaCO3
            carbonate         =        0.01 mg/kg sol'n as CaCO3
            non-carbonate     =        0.00 mg/kg sol'n as CaCO3
          Carbonate alkalinity=      833.71 mg/kg sol'n as CaCO3
          Water type          =    Na-OH
          Bulk volume         =    1.06e+03 cm3
          Fluid volume        =    1.05e+03 cm3
          Mineral volume      =        13.0 cm3
          Inert volume        =        0.00 cm3
          Porosity            =        98.8 %
          Permeability        =        64.5 cm2
          Mass reacted        =        39.5 g

                          moles          moles         grams          cm3      rxn rate
  Reactants             remaining       reacted       reacted       reacted  (mol/kg sec)
 ------------------------------------------------------------------------------------------
   Al2O3                   0.2120      0.008809        0.8982          --            --  
   CaO                     0.5397       0.02242         1.257          --            --  
   Cr2O3                  0.01897     0.0007879        0.1198          --            --  
   FeO(ox)                  4.094        0.1701         12.22          --            --  
   K2O(ox)                0.01530     0.0006357       0.05988          --            --  
   MgO                      4.587        0.1906         7.680          --            --  
   MnO                    0.09481      0.003939        0.2794          --            --  
   Na2O(ox)                0.2046      0.008502        0.5269          --            --  
   P2O5                   0.02843      0.001181        0.1677          --            --  
   SiO2                     6.464        0.2685         16.13          --            --  
   TiO2                   0.04691      0.001949        0.1557          --            --  

  Minerals in system     moles      log moles      grams        volume (cm3)
 ----------------------------------------------------------------------------
   Andradite             0.005882     -2.231          2.989          0.7755
   Annite                0.001190     -2.925         0.6089          0.1836
   Antigorite           0.0008721     -3.059          3.956           1.525
   Chromite             0.0007879     -3.104         0.1764         0.03468
   Greenalite             0.01604     -1.795          5.963           1.845
   Hydroxylapatite      0.0007860     -3.105         0.3948          0.1490
   Magnetite              0.03538     -1.451          8.192           1.575
   Saponite-Ca           0.006655     -2.177          2.566          0.9030
   Saponite-Na            0.04310     -1.366          16.66           5.891
   Tephroite             0.001970     -2.706         0.3978          0.1501
                                               _____________   _____________
          (total)                                     41.90           13.03 

  Aqueous species       molality    mg/kg sol'n    act. coef.     log act.
 ---------------------------------------------------------------------------
   OH-                    0.01067         181.3      0.8929       -2.0211
   Methane(aq)            0.01002         160.7      1.0000       -1.9989
   Na+                   0.002744         63.03      0.8944       -2.6101
   Ti(OH)4(aq)           0.001954         226.3      1.0000       -2.7091
   Cl-                   0.001953         69.20      0.8915       -2.7591
   HSiO3-               0.0009360         72.10      0.8944       -3.0772
   HS-                  0.0002448         8.090      0.8929       -3.6604
   K+                   8.195e-05         3.202      0.8915       -4.1363
   H2(aq)               7.927e-05        0.1597      1.0000       -4.1009
   SiO2(aq)             5.932e-05         3.561      1.0000       -4.2268
   S--                  4.589e-05         1.470      0.6459       -4.5281
   NaHSiO3(aq)          3.698e-05         3.698      1.0000       -4.4320
   AlO2-                9.636e-06        0.5679      0.8944       -5.0646
   NaOH(aq)             5.484e-06        0.2192      1.0000       -5.2609
   HPO4--               4.144e-06        0.3974      0.6381       -5.5777
   NaCl(aq)             1.438e-06       0.08397      1.0000       -5.8423
   CO3--                1.819e-07       0.01091      0.6421       -6.9326
   Ca++                 1.285e-07      0.005144      0.6535       -7.0760
   PO4---               1.047e-07      0.009934      0.3635       -7.4196
   HCO3-                9.235e-08      0.005631      0.8944       -7.0830
   H2S(aq)              3.875e-08      0.001320      1.0000       -7.4118
   KCl(aq)              1.515e-08      0.001129      1.0000       -7.8194
   NaAlO2(aq)           1.216e-08     0.0009959      1.0000       -7.9151
    (only species > 1e-8 molal listed)

  Mineral saturation states
                     log Q/K                          log Q/K
 ----------------------------------------------------------------
   Annite             0.0000 sat    Tridymite         -1.3204     
   Andradite          0.0000 sat    Minnesotaite      -1.3514     
   Antigorite         0.0000 sat    Chalcedony        -1.3653     
   Chromite           0.0000 sat    Pyrrhotite        -1.3942     
   Tephroite          0.0000 sat    FeO               -1.4947     
   Magnetite          0.0000 sat    Hedenbergite      -1.5184     
   Greenalite         0.0000 sat    Saponite-H        -1.5305     
   Hydroxylapatite    0.0000 sat    Cristobalite(alp  -1.5663     
   Saponite-Ca        0.0000 sat    Wollastonite      -1.6663     
   Saponite-Na        0.0000 sat    Alabandite        -1.7404     
   Phlogopite        -0.1180        Pseudowollastoni  -1.8006     
   Saponite-K        -0.3252        Coesite           -1.8070     
   Saponite-Mg       -0.3669        Cristobalite(bet  -1.8685     
   Ice               -0.4670        Diaspore          -1.9461     
   Tremolite         -0.4803        Daphnite-14A      -1.9533     
   Diopside          -0.5260        SiO2(am)          -2.0425     
   Chrysotile        -0.5316        Enstatite         -2.0770     
   Cronstedtite-7A   -0.5470        Brucite           -2.0908     
   Rhodonite         -0.6960        Wustite           -2.1096     
   Talc              -0.9105        Boehmite          -2.2409     
   Hematite          -1.0054        Fe(OH)2           -2.2744     
   Ferrosilite       -1.1018        Ripidolite-14A    -2.6277     
   Fayalite          -1.1440        Whitlockite       -2.6776     
   Quartz            -1.1486        Gibbsite          -2.7147     
   Goethite          -1.1921        Mesolite          -2.8289     
   Mn(OH)2(am)       -1.2911        Manganosite       -2.9123     
   Troilite          -1.3146        Monticellite      -2.9690     
    (only minerals with log Q/K > -3 listed)

                         partial
  Gases               press. (bar)     fugacity     fug. coef.    log fug.
 ---------------------------------------------------------------------------
   CH4(g)                   11.47         11.46        0.9993      1.0593
   H2O(g)                  0.8459        0.8334        0.9852     -0.0791
   H2(g)                  0.09917       0.09924         1.001     -1.0033
   H2S(g)               1.160e-06     1.155e-06        0.9961     -5.9373
   CO2(g)               1.100e-09     1.097e-09        0.9976     -8.9597
   CO(g)                2.986e-14     2.986e-14         1.000*   -13.5249
   HCl(g)               2.951e-17     2.951e-17         1.000*   -16.5301
   C2H4(g)              3.458e-19     3.458e-19         1.000*   -18.4612
   SO2(g)               1.048e-29     1.041e-29        0.9928    -28.9827
   S2(g)                3.025e-30     3.025e-30         1.000*   -29.5192
   Na(g)                8.526e-41     8.526e-41         1.000*   -40.0692
   K(g)                 3.116e-43     3.116e-43         1.000*   -42.5064
   Cl2(g)               1.225e-59     1.225e-59         1.000*   -58.9118
   O2(g)                9.058e-62     9.057e-62        0.9999    -61.0430
   Mg(g)                4.695e-69     4.695e-69         1.000*   -68.3284
   Ca(g)                4.956e-85     4.956e-85         1.000*   -84.3048
   C(g)                 2.999e-96     2.999e-96         1.000*   -95.5230
   Al(g)               2.122e-106    2.122e-106         1.000*  -105.6732
   Si(g)               5.421e-114    5.421e-114         1.000*  -113.2659
    *no data, gas taken to be ideal

                                  In fluid              Sorbed            Kd
  Original basis total moles   moles     mg/kg      moles     mg/kg      L/kg
 -------------------------------------------------------------------------------
   H2O                 55.9       55.4  1.00e+06
   Al+++             0.0176   9.63e-06     0.260
   Ca++              0.0227   1.28e-07   0.00515
   Cl-              0.00195    0.00195      69.2
   CrO4--           0.00158   6.96e-28  8.09e-23
   Fe++               0.170   1.05e-12  5.86e-08
   H+                -0.838   -0.00141     -1.43
   HCO3-             0.0100     0.0100      611.
   HPO4--           0.00236   4.24e-06     0.408
   K+               0.00127   8.18e-05      3.20
   Mg++               0.191   1.17e-10  2.85e-06
   Mn++             0.00394   3.11e-10  1.71e-05
   Na+               0.0170    0.00278      64.0
   O2(aq)          -0.00117    -0.0206     -661.
   SO4--           0.000290   0.000290      27.9
   SiO2(aq)           0.269    0.00103      62.0
   Ti(OH)4(aq)      0.00195    0.00195      226.

  Elemental composition               In fluid                  Sorbed
                  total moles     moles       mg/kg        moles       mg/kg
 -------------------------------------------------------------------------------
   Aluminum           0.01762    9.625e-06      0.2601
   Calcium            0.02267    1.283e-07    0.005152
   Carbon             0.01000      0.01000       120.3
   Chlorine          0.001950     0.001950       69.25
   Chromium          0.001576    6.959e-28   3.624e-23
   Hydrogen             111.0        110.8   1.119e+05
   Iron                0.1704    1.048e-12   5.861e-08
   Magnesium           0.1911    1.169e-10   2.847e-06
   Manganese         0.003939    3.108e-10   1.710e-05
   Oxygen               56.51        55.39   8.877e+05
   Phosphorus        0.002362    4.242e-06      0.1316
   Potassium         0.001271    8.177e-05       3.202
   Silicon             0.2685     0.001030       28.97
   Sodium             0.01700     0.002781       64.04
   Sulfur           0.0002900    0.0002900       9.314
   Titanium          0.001949     0.001949       93.47


          Step #    51             Xi = 0.0442

          Temperature = 100.0 C    Pressure =  1.013 bars
          pH = 10.270              log fO2 =  -61.965
          Eh =  -0.6882 volts      pe =  -9.2949
          Ionic strength      =    0.009123 molal
          Charge imbalance    =   -0.011083 eq/kg (-61.14% error)
          Activity of water   =    0.999931
          Solvent mass        =     0.99706 kg
          Solution mass       =     0.99789 kg
          Mineral mass        =    0.046646 kg
          Solution density    =    0.955    g/cm3
          Solution viscosity  =    0.003    poise
          Chlorinity          =    0.001956 molal
          Dissolved solids    =         833 mg/kg sol'n
          Hardness            =        0.02 mg/kg sol'n as CaCO3
            carbonate         =        0.02 mg/kg sol'n as CaCO3
            non-carbonate     =        0.00 mg/kg sol'n as CaCO3
          Carbonate alkalinity=      844.44 mg/kg sol'n as CaCO3
          Water type          =    Na-OH
          Bulk volume         =    1.06e+03 cm3
          Fluid volume        =    1.05e+03 cm3
          Mineral volume      =        14.6 cm3
          Inert volume        =        0.00 cm3
          Porosity            =        98.6 %
          Permeability        =        61.2 cm2
          Mass reacted        =        43.8 g

                          moles          moles         grams          cm3      rxn rate
  Reactants             remaining       reacted       reacted       reacted  (mol/kg sec)
 ------------------------------------------------------------------------------------------
   Al2O3                   0.2111      0.009764        0.9956          --            --  
   CaO                     0.5373       0.02486         1.394          --            --  
   Cr2O3                  0.01888     0.0008734        0.1327          --            --  
   FeO(ox)                  4.075        0.1885         13.54          --            --  
   K2O(ox)                0.01523     0.0007046       0.06637          --            --  
   MgO                      4.566        0.2112         8.513          --            --  
   MnO                    0.09439      0.004366        0.3097          --            --  
   Na2O(ox)                0.2037      0.009424        0.5841          --            --  
   P2O5                   0.02830      0.001309        0.1858          --            --  
   SiO2                     6.435        0.2977         17.89          --            --  
   TiO2                   0.04670      0.002160        0.1726          --            --  

  Minerals in system     moles      log moles      grams        volume (cm3)
 ----------------------------------------------------------------------------
   Andradite             0.006743     -2.171          3.427          0.8891
   Annite                0.001394     -2.856         0.7138          0.2152
   Antigorite            0.001318     -2.880          5.979           2.305
   Chromite             0.0008734     -3.059         0.1955         0.03844
   Daphnite-14A         0.0008530     -3.069         0.6086          0.1820
   Greenalite             0.02067     -1.685          7.685           2.377
   Hydroxylapatite      0.0008723     -3.059         0.4381          0.1653
   Magnetite              0.03467     -1.460          8.028           1.544
   Saponite-Ca           0.003118     -2.506          1.202          0.4231
   Saponite-Na            0.04639     -1.334          17.93           6.341
   Tephroite             0.002183     -2.661         0.4409          0.1664
                                               _____________   _____________
          (total)                                     46.65           14.65 

  Aqueous species       molality    mg/kg sol'n    act. coef.     log act.
 ---------------------------------------------------------------------------
   OH-                    0.01163         197.6      0.8893       -1.9854
   Methane(aq)            0.01003         160.8      1.0000       -1.9987
   Na+                   0.003510         80.62      0.8908       -2.5049
   Ti(OH)4(aq)           0.002167         250.9      1.0000       -2.6642
   Cl-                   0.001954         69.21      0.8877       -2.7608
   HSiO3-               0.0006000         46.22      0.8908       -3.2720
   HS-                  0.0002412         7.970      0.8893       -3.6686
   H2(aq)               0.0002291        0.4615      1.0000       -3.6399
   AlO2-                9.110e-05         5.369      0.8908       -4.0907
   S--                  4.963e-05         1.590      0.6361       -4.5007
   SiO2(aq)             3.489e-05         2.095      1.0000       -4.4573
   NaHSiO3(aq)          3.008e-05         3.008      1.0000       -4.5217
   K+                   1.486e-05        0.5805      0.8877       -4.8797
   NaOH(aq)             7.585e-06        0.3031      1.0000       -5.1201
   NaCl(aq)             1.825e-06        0.1066      1.0000       -5.7388
   HPO4--               1.684e-06        0.1615      0.6278       -5.9759
   Ca++                 2.116e-07      0.008472      0.6440       -6.8656
   NaAlO2(aq)           1.459e-07       0.01195      1.0000       -6.8360
   PO4---               4.712e-08      0.004471      0.3505       -7.7822
   H2S(aq)              3.503e-08      0.001193      1.0000       -7.4556
    (only species > 1e-8 molal listed)

  Mineral saturation states
                     log Q/K                          log Q/K
 ----------------------------------------------------------------
   Magnetite          0.0000 sat    Talc              -1.3427     
   Chromite           0.0000 sat    Mesolite          -1.3753     
   Hydroxylapatite    0.0000 sat    Quartz            -1.3791     
   Greenalite         0.0000 sat    Clinochlore-14A   -1.4617     
   Antigorite         0.0000 sat    Hedenbergite      -1.5440     
   Andradite          0.0000 sat    Tridymite         -1.5509     
   Tephroite          0.0000 sat    Saponite-H        -1.5770     
   Saponite-Ca        0.0000 sat    Chalcedony        -1.5958     
   Saponite-Na        0.0000 sat    Wollastonite      -1.6151     
   Daphnite-14A       0.0000 sat    Alabandite        -1.6690     
   Annite             0.0000 sat    Pseudowollastoni  -1.7494     
   Phlogopite        -0.0892        Gibbsite          -1.7764     
   Saponite-Mg       -0.3864        Cristobalite(alp  -1.7968     
   Ice               -0.4670        Minnesotaite      -1.8124     
   Chrysotile        -0.5028        Brucite           -1.9276     
   Diopside          -0.5420        Wustite           -1.9885     
   Saponite-K        -0.6053        Coesite           -2.0375     
   Cronstedtite-7A   -0.6238        Cristobalite(bet  -2.0990     
   Ripidolite-14A    -0.6456        Fe(OH)2           -2.1207     
   Rhodonite         -0.8113        Enstatite         -2.1442     
   Tremolite         -0.9445        SiO2(am)          -2.2730     
   Diaspore          -1.0079        Analcime          -2.5166     
   Fayalite          -1.0672        Prehnite          -2.7425     
   Hematite          -1.1590        Monticellite      -2.7545     
   Mn(OH)2(am)       -1.1759        Whitlockite       -2.7715     
   Ferrosilite       -1.1786        Manganosite       -2.7970     
   Troilite          -1.2049        Chamosite-7A      -2.8365     
   Goethite          -1.2689        Daphnite-7A       -2.8752     
   Pyrrhotite        -1.2845        Epidote           -2.9088     
   Boehmite          -1.3027        Epidote-ord       -2.9142     
   FeO               -1.3411     
    (only minerals with log Q/K > -3 listed)

                         partial
  Gases               press. (bar)     fugacity     fug. coef.    log fug.
 ---------------------------------------------------------------------------
   CH4(g)                   11.48         11.47        0.9993      1.0595
   H2O(g)                  0.8459        0.8334        0.9852     -0.0791
   H2(g)                   0.2866        0.2868         1.001     -0.5423
   H2S(g)               1.048e-06     1.044e-06        0.9961     -5.9811
   CO2(g)               1.577e-11     1.573e-11        0.9976    -10.8033
   CO(g)                1.237e-15     1.237e-15         1.000*   -14.9076
   HCl(g)               2.708e-17     2.708e-17         1.000*   -16.5674
   C2H4(g)              4.143e-20     4.143e-20         1.000*   -19.3826
   SO2(g)               3.924e-31     3.896e-31        0.9928    -30.4094
   S2(g)                2.959e-31     2.959e-31         1.000*   -30.5289
   Na(g)                2.005e-40     2.005e-40         1.000*   -39.6979
   K(g)                 1.038e-43     1.038e-43         1.000*   -42.9837
   Cl2(g)               3.569e-60     3.569e-60         1.000*   -59.4475
   O2(g)                1.084e-62     1.084e-62        0.9999    -61.9650
   Mg(g)                1.976e-68     1.976e-68         1.000*   -67.7042
   Ca(g)                2.741e-84     2.741e-84         1.000*   -83.5622
   C(g)                 3.591e-97     3.591e-97         1.000*   -96.4447
   Al(g)               9.045e-105    9.045e-105         1.000*  -104.0436
   Si(g)               2.664e-113    2.664e-113         1.000*  -112.5744
    *no data, gas taken to be ideal

                                  In fluid              Sorbed            Kd
  Original basis total moles   moles     mg/kg      moles     mg/kg      L/kg
 -------------------------------------------------------------------------------
   H2O                 56.0       55.4  1.00e+06
   Al+++             0.0195   9.10e-05      2.46
   Ca++              0.0251   2.11e-07   0.00848
   Cl-              0.00195    0.00195      69.3
   CrO4--           0.00175   8.54e-28  9.93e-23
   Fe++               0.189   1.28e-12  7.19e-08
   H+                -0.929   -0.00235     -2.38
   HCO3-             0.0100     0.0100      611.
   HPO4--           0.00262   1.73e-06     0.166
   K+               0.00141   1.48e-05     0.581
   Mg++               0.212   1.46e-10  3.56e-06
   Mn++             0.00437   3.49e-10  1.92e-05
   Na+               0.0188    0.00354      81.5
   O2(aq)          -0.00130    -0.0207     -664.
   SO4--           0.000290   0.000290      27.9
   SiO2(aq)           0.298   0.000663      39.9
   Ti(OH)4(aq)      0.00216    0.00216      251.

  Elemental composition               In fluid                  Sorbed
                  total moles     moles       mg/kg        moles       mg/kg
 -------------------------------------------------------------------------------
   Aluminum           0.01953    9.098e-05       2.460
   Calcium            0.02511    2.111e-07    0.008477
   Carbon             0.01000      0.01000       120.4
   Chlorine          0.001950     0.001950       69.28
   Chromium          0.001747    8.542e-28   4.451e-23
   Hydrogen             111.0        110.8   1.119e+05
   Iron                0.1888    1.284e-12   7.188e-08
   Magnesium           0.2118    1.463e-10   3.563e-06
   Manganese         0.004366    3.487e-10   1.919e-05
   Oxygen               56.62        55.37   8.877e+05
   Phosphorus        0.002619    1.727e-06     0.05360
   Potassium         0.001409    1.482e-05      0.5806
   Silicon             0.2977    0.0006631       18.66
   Sodium             0.01885     0.003539       81.53
   Sulfur           0.0002900    0.0002900       9.319
   Titanium          0.002160     0.002160       103.7


          Step #    52             Xi = 0.0480

          Temperature = 100.0 C    Pressure =  1.013 bars
          pH = 10.295              log fO2 =  -62.055
          Eh =  -0.6917 volts      pe =  -9.3427
          Ionic strength      =    0.009890 molal
          Charge imbalance    =   -0.011088 eq/kg (-56.42% error)
          Activity of water   =    0.999931
          Solvent mass        =     0.99662 kg
          Solution mass       =     0.99750 kg
          Mineral mass        =    0.050816 kg
          Solution density    =    0.955    g/cm3
          Solution viscosity  =    0.003    poise
          Chlorinity          =    0.001957 molal
          Dissolved solids    =         886 mg/kg sol'n
          Hardness            =        0.02 mg/kg sol'n as CaCO3
            carbonate         =        0.02 mg/kg sol'n as CaCO3
            non-carbonate     =        0.00 mg/kg sol'n as CaCO3
          Carbonate alkalinity=      852.32 mg/kg sol'n as CaCO3
          Water type          =    Na-OH
          Bulk volume         =    1.06e+03 cm3
          Fluid volume        =    1.04e+03 cm3
          Mineral volume      =        16.1 cm3
          Inert volume        =        0.00 cm3
          Porosity            =        98.5 %
          Permeability        =        58.5 cm2
          Mass reacted        =        47.6 g

                          moles          moles         grams          cm3      rxn rate
  Reactants             remaining       reacted       reacted       reacted  (mol/kg sec)
 ------------------------------------------------------------------------------------------
   Al2O3                   0.2102       0.01061         1.081          --            --  
   CaO                     0.5352       0.02700         1.514          --            --  
   Cr2O3                  0.01880     0.0009487        0.1442          --            --  
   FeO(ox)                  4.059        0.2048         14.71          --            --  
   K2O(ox)                0.01517     0.0007654       0.07210          --            --  
   MgO                      4.548        0.2295         9.248          --            --  
   MnO                    0.09401      0.004743        0.3365          --            --  
   Na2O(ox)                0.2029       0.01024        0.6345          --            --  
   P2O5                   0.02819      0.001422        0.2019          --            --  
   SiO2                     6.409        0.3234         19.43          --            --  
   TiO2                   0.04651      0.002347        0.1875          --            --  

  Minerals in system     moles      log moles      grams        volume (cm3)
 ----------------------------------------------------------------------------
   Andradite             0.007504     -2.125          3.813          0.9894
   Annite                0.001516     -2.819         0.7760          0.2339
   Antigorite            0.001730     -2.762          7.846           3.026
   Chromite             0.0009487     -3.023         0.2124         0.04175
   Daphnite-14A          0.001717     -2.765          1.225          0.3664
   Greenalite             0.02474     -1.607          9.196           2.845
   Hydroxylapatite      0.0009476     -3.023         0.4760          0.1796
   Magnetite              0.03394     -1.469          7.857           1.511
   Saponite-Na            0.04899     -1.310          18.94           6.697
   Tephroite             0.002372     -2.625         0.4790          0.1807
                                               _____________   _____________
          (total)                                     50.82           16.07 

  Aqueous species       molality    mg/kg sol'n    act. coef.     log act.
 ---------------------------------------------------------------------------
   OH-                    0.01238         210.4      0.8855       -1.9601
   Methane(aq)            0.01003         160.8      1.0000       -1.9985
   Na+                   0.004271         98.11      0.8871       -2.4215
   Ti(OH)4(aq)           0.002355         272.7      1.0000       -2.6281
   Cl-                   0.001954         69.23      0.8838       -2.7626
   HSiO3-               0.0006066         46.72      0.8871       -3.2691
   H2(aq)               0.0002541        0.5117      1.0000       -3.5951
   HS-                  0.0002384         7.876      0.8855       -3.6756
   AlO2-                9.614e-05         5.665      0.8871       -4.0691
   S--                  5.260e-05         1.685      0.6261       -4.4824
   NaHSiO3(aq)          3.670e-05         3.670      1.0000       -4.4353
   SiO2(aq)             3.313e-05         1.989      1.0000       -4.4798
   K+                   1.495e-05        0.5842      0.8838       -4.8789
   NaOH(aq)             9.744e-06        0.3894      1.0000       -5.0113
   NaCl(aq)             2.202e-06        0.1286      1.0000       -5.6571
   HPO4--               1.732e-06        0.1661      0.6174       -5.9709
   Ca++                 2.036e-07      0.008152      0.6345       -6.8889
   NaAlO2(aq)           1.858e-07       0.01522      1.0000       -6.7310
   PO4---               5.247e-08      0.004979      0.3374       -7.7519
   H2S(aq)              3.251e-08      0.001107      1.0000       -7.4879
    (only species > 1e-8 molal listed)

  Mineral saturation states
                     log Q/K                          log Q/K
 ----------------------------------------------------------------
   Annite             0.0000 sat    Mesolite          -1.3587     
   Tephroite          0.0000 sat    Talc              -1.3848     
   Hydroxylapatite    0.0000 sat    Quartz            -1.4016     
   Chromite           0.0000 sat    Clinochlore-14A   -1.4570     
   Daphnite-14A       0.0000 sat    Hedenbergite      -1.5465     
   Greenalite         0.0000 sat    Tridymite         -1.5734     
   Magnetite          0.0000 sat    Wollastonite      -1.6101     
   Antigorite         0.0000 sat    Saponite-H        -1.6129     
   Andradite          0.0000 sat    Chalcedony        -1.6183     
   Saponite-Na        0.0000 sat    Alabandite        -1.6901     
   Saponite-Ca       -0.0314        Pseudowollastoni  -1.7444     
   Phlogopite        -0.0864        Gibbsite          -1.7802     
   Saponite-Mg       -0.4197        Cristobalite(alp  -1.8193     
   Ice               -0.4670        Minnesotaite      -1.8573     
   Chrysotile        -0.5000        Brucite           -1.9117     
   Diopside          -0.5436        Wustite           -1.9767     
   Cronstedtite-7A   -0.6313        Coesite           -2.0600     
   Saponite-K        -0.6325        Fe(OH)2           -2.1057     
   Ripidolite-14A    -0.6428        Cristobalite(bet  -2.1215     
   Rhodonite         -0.8225        Enstatite         -2.1508     
   Tremolite         -0.9897        SiO2(am)          -2.2955     
   Diaspore          -1.0116        Analcime          -2.4616     
   Fayalite          -1.0597        Monticellite      -2.7336     
   Mn(OH)2(am)       -1.1647        Prehnite          -2.7625     
   Hematite          -1.1740        Whitlockite       -2.7807     
   Ferrosilite       -1.1861        Manganosite       -2.7858     
   Troilite          -1.2222        Chamosite-7A      -2.8365     
   Goethite          -1.2764        Daphnite-7A       -2.8752     
   Pyrrhotite        -1.3018        Epidote           -2.9363     
   Boehmite          -1.3064        Epidote-ord       -2.9417     
   FeO               -1.3261     
    (only minerals with log Q/K > -3 listed)

                         partial
  Gases               press. (bar)     fugacity     fug. coef.    log fug.
 ---------------------------------------------------------------------------
   CH4(g)                   11.48         11.47        0.9993      1.0597
   H2O(g)                  0.8459        0.8334        0.9852     -0.0791
   H2(g)                   0.3179        0.3181         1.001     -0.4975
   H2S(g)               9.733e-07     9.695e-07        0.9961     -6.0134
   CO2(g)               1.043e-11     1.041e-11        0.9976    -10.9826
   CO(g)                9.077e-16     9.077e-16         1.000*   -15.0421
   HCl(g)               2.544e-17     2.544e-17         1.000*   -16.5946
   C2H4(g)              3.373e-20     3.373e-20         1.000*   -19.4720
   SO2(g)               2.671e-31     2.652e-31        0.9928    -30.5764
   S2(g)                2.074e-31     2.074e-31         1.000*   -30.6833
   Na(g)                2.712e-40     2.712e-40         1.000*   -39.5667
   K(g)                 1.161e-43     1.161e-43         1.000*   -42.9351
   Cl2(g)               2.840e-60     2.840e-60         1.000*   -59.5466
   O2(g)                8.817e-63     8.816e-63        0.9999    -62.0547
   Mg(g)                2.273e-68     2.273e-68         1.000*   -67.6434
   Ca(g)                3.237e-84     3.237e-84         1.000*   -83.4899
   C(g)                 2.922e-97     2.922e-97         1.000*   -96.5343
   Al(g)               1.047e-104    1.047e-104         1.000*  -103.9800
   Si(g)               3.111e-113    3.111e-113         1.000*  -112.5071
    *no data, gas taken to be ideal

                                  In fluid              Sorbed            Kd
  Original basis total moles   moles     mg/kg      moles     mg/kg      L/kg
 -------------------------------------------------------------------------------
   H2O                 56.0       55.3  1.00e+06
   Al+++             0.0212   9.60e-05      2.60
   Ca++              0.0272   2.03e-07   0.00816
   Cl-              0.00195    0.00195      69.3
   CrO4--           0.00190   7.99e-28  9.30e-23
   Fe++               0.205   1.20e-12  6.72e-08
   H+                 -1.01   -0.00314     -3.17
   HCO3-             0.0100     0.0100      612.
   HPO4--           0.00284   1.78e-06     0.171
   K+               0.00153   1.49e-05     0.584
   Mg++               0.230   1.37e-10  3.33e-06
   Mn++             0.00474   3.23e-10  1.78e-05
   Na+               0.0205    0.00431      99.2
   O2(aq)          -0.00141    -0.0207     -664.
   SO4--           0.000290   0.000290      27.9
   SiO2(aq)           0.323   0.000674      40.6
   Ti(OH)4(aq)      0.00235    0.00235      273.

  Elemental composition               In fluid                  Sorbed
                  total moles     moles       mg/kg        moles       mg/kg
 -------------------------------------------------------------------------------
   Aluminum           0.02121    9.600e-05       2.597
   Calcium            0.02725    2.030e-07    0.008157
   Carbon             0.01000      0.01000       120.4
   Chlorine          0.001950     0.001950       69.31
   Chromium          0.001897    7.994e-28   4.167e-23
   Hydrogen             111.0        110.7   1.119e+05
   Iron                0.2051    1.200e-12   6.721e-08
   Magnesium           0.2300    1.368e-10   3.333e-06
   Manganese         0.004743    3.230e-10   1.779e-05
   Oxygen               56.71        55.34   8.877e+05
   Phosphorus        0.002844    1.779e-06     0.05526
   Potassium         0.001531    1.491e-05      0.5843
   Silicon             0.3234    0.0006741       18.98
   Sodium             0.02047     0.004306       99.23
   Sulfur           0.0002900    0.0002900       9.322
   Titanium          0.002347     0.002347       112.6


          Step #    58             Xi = 0.1000

          Temperature = 100.0 C    Pressure =  1.013 bars
          pH = 10.704              log fO2 =  -63.023
          Eh =  -0.7399 volts      pe =  -9.9940
          Ionic strength      =    0.032533 molal
          Charge imbalance    =   -0.011142 eq/kg (-17.23% error)
          Activity of water   =    0.999931
          Solvent mass        =     0.99056 kg
          Solution mass       =     0.99269 kg
          Mineral mass        =     0.10709 kg
          Solution density    =    0.955    g/cm3
          Solution viscosity  =    0.003    poise
          Chlorinity          =    0.001969 molal
          Dissolved solids    =        2145 mg/kg sol'n
          Hardness            =        0.01 mg/kg sol'n as CaCO3
            carbonate         =        0.01 mg/kg sol'n as CaCO3
            non-carbonate     =        0.00 mg/kg sol'n as CaCO3
          Carbonate alkalinity=      948.64 mg/kg sol'n as CaCO3
          Water type          =    Na-OH
          Bulk volume         =    1.07e+03 cm3
          Fluid volume        =    1.04e+03 cm3
          Mineral volume      =        35.2 cm3
          Inert volume        =        0.00 cm3
          Porosity            =        96.7 %
          Permeability        =        31.8 cm2
          Mass reacted        =          99 g

                          moles          moles         grams          cm3      rxn rate
  Reactants             remaining       reacted       reacted       reacted  (mol/kg sec)
 ------------------------------------------------------------------------------------------
   Al2O3                   0.1988       0.02208         2.252          --            --  
   CaO                     0.5059       0.05622         3.152          --            --  
   Cr2O3                  0.01778      0.001975        0.3002          --            --  
   FeO(ox)                  3.837        0.4264         30.63          --            --  
   K2O(ox)                0.01434      0.001594        0.1501          --            --  
   MgO                      4.300        0.4777         19.25          --            --  
   MnO                    0.08888      0.009875        0.7005          --            --  
   Na2O(ox)                0.1918       0.02131         1.321          --            --  
   P2O5                   0.02665      0.002961        0.4203          --            --  
   SiO2                     6.059        0.6732         40.45          --            --  
   TiO2                   0.04397      0.004886        0.3903          --            --  

  Minerals in system     moles      log moles      grams        volume (cm3)
 ----------------------------------------------------------------------------
   Andradite              0.01553     -1.809          7.894           2.048
   Annite                0.003175     -2.498          1.625          0.4900
   Antigorite            0.007010     -2.154          31.80           12.26
   Chromite              0.001975     -2.704         0.4421         0.08693
   Daphnite-14A           0.01257     -1.901          8.972           2.684
   Greenalite             0.08066     -1.093          29.99           9.276
   Hydroxylapatite       0.001972     -2.705         0.9907          0.3738
   Magnetite              0.02642     -1.578          6.117           1.176
   Saponite-Na            0.04728     -1.325          18.27           6.462
   Tephroite             0.004938     -2.306         0.9972          0.3763
                                               _____________   _____________
          (total)                                     107.1           35.23 

  Aqueous species       molality    mg/kg sol'n    act. coef.     log act.
 ---------------------------------------------------------------------------
   OH-                    0.03440         583.8      0.8177       -1.5508
   Na+                    0.02681         615.0      0.8218       -1.6569
   Methane(aq)            0.01010         161.6      1.0000       -1.9959
   Ti(OH)4(aq)           0.004933         570.5      1.0000       -2.3069
   Cl-                   0.001957         69.22      0.8133       -2.7982
   HSiO3-               0.0009621         74.01      0.8218       -3.1020
   H2(aq)               0.0007747         1.558      1.0000       -3.1109
   NaHSiO3(aq)          0.0003136         31.32      1.0000       -3.5036
   AlO2-                0.0002427         14.28      0.8218       -3.7002
   HS-                  0.0001724         5.689      0.8177       -3.8510
   NaOH(aq)             0.0001454         5.803      1.0000       -3.8375
   S--                  0.0001204         3.852      0.4688       -4.2485
   SiO2(aq)             1.897e-05         1.138      1.0000       -4.7218
   K+                   1.214e-05        0.4735      0.8133       -5.0057
   NaCl(aq)             1.180e-05        0.6881      1.0000       -4.9281
   HPO4--               5.010e-06        0.4798      0.4514       -5.6456
   NaAlO2(aq)           2.526e-06        0.2066      1.0000       -5.5975
   PO4---               5.777e-07       0.05475      0.1663       -7.0173
   Ca++                 7.993e-08      0.003196      0.4851       -7.4115
    (only species > 1e-8 molal listed)

  Mineral saturation states
                     log Q/K                          log Q/K
 ----------------------------------------------------------------
   Hydroxylapatite    0.0000 sat    Tremolite         -1.4772     
   Andradite          0.0000 sat    Wollastonite      -1.5563     
   Greenalite         0.0000 sat    Hedenbergite      -1.5734     
   Saponite-Na        0.0000 sat    Quartz            -1.6436     
   Tephroite          0.0000 sat    Troilite          -1.6454     
   Antigorite         0.0000 sat    Pseudowollastoni  -1.6906     
   Chromite           0.0000 sat    Pyrrhotite        -1.7250     
   Annite             0.0000 sat    Brucite           -1.7402     
   Magnetite          0.0000 sat    Tridymite         -1.8154     
   Daphnite-14A       0.0000 sat    Gibbsite          -1.8205     
   Phlogopite        -0.0561        Talc              -1.8387     
   Saponite-Ca       -0.3699        Wustite           -1.8495     
   Ice               -0.4670        Chalcedony        -1.8603     
   Chrysotile        -0.4697        Analcime          -1.8673     
   Diopside          -0.5604        Fe(OH)2           -1.9443     
   Ripidolite-14A    -0.6125        Saponite-H        -2.0002     
   Cronstedtite-7A   -0.7120        Cristobalite(alp  -2.0613     
   Saponite-Mg       -0.7788        Alabandite        -2.1537     
   Saponite-K        -0.9267        Enstatite         -2.2214     
   Rhodonite         -0.9435        Nepheline         -2.2965     
   Fayalite          -0.9790        Coesite           -2.3020     
   Mn(OH)2(am)       -1.0436        Minnesotaite      -2.3415     
   Diaspore          -1.0520        Cristobalite(bet  -2.3635     
   FeO               -1.1647        Monticellite      -2.5083     
   Mesolite          -1.1798        SiO2(am)          -2.5375     
   Ferrosilite       -1.2668        Manganosite       -2.6648     
   Hematite          -1.3354        Chamosite-7A      -2.8365     
   Boehmite          -1.3468        Daphnite-7A       -2.8752     
   Goethite          -1.3571        Whitlockite       -2.8793     
   Clinochlore-14A   -1.4066        Prehnite          -2.9777     
    (only minerals with log Q/K > -3 listed)

                         partial
  Gases               press. (bar)     fugacity     fug. coef.    log fug.
 ---------------------------------------------------------------------------
   CH4(g)                   11.55         11.54        0.9993      1.0623
   H2(g)                   0.9692        0.9699         1.001     -0.0133
   H2O(g)                  0.8459        0.8334        0.9852     -0.0791
   H2S(g)               2.533e-07     2.523e-07        0.9961     -6.5980
   CO2(g)               1.214e-13     1.211e-13        0.9976    -12.9167
   CO(g)                3.221e-17     3.221e-17         1.000*   -16.4920
   HCl(g)               9.133e-18     9.133e-18         1.000*   -17.0394
   C2H4(g)              3.672e-21     3.672e-21         1.000*   -20.4351
   SO2(g)               2.452e-33     2.435e-33        0.9928    -32.6136
   S2(g)                1.510e-33     1.510e-33         1.000*   -32.8209
   Na(g)                7.067e-39     7.067e-39         1.000*   -38.1508
   K(g)                 3.886e-43     3.886e-43         1.000*   -42.4105
   Cl2(g)               1.201e-61     1.201e-61         1.000*   -60.9205
   O2(g)                9.483e-64     9.482e-64        0.9999    -63.0231
   Mg(g)                1.029e-67     1.029e-67         1.000*   -66.9877
   Ca(g)                1.951e-83     1.951e-83         1.000*   -82.7098
   C(g)                 3.162e-98     3.162e-98         1.000*   -97.5000
   Al(g)               5.081e-104    5.081e-104         1.000*  -103.2941
   Si(g)               1.656e-112    1.656e-112         1.000*  -111.7808
    *no data, gas taken to be ideal

                                  In fluid              Sorbed            Kd
  Original basis total moles   moles     mg/kg      moles     mg/kg      L/kg
 -------------------------------------------------------------------------------
   H2O                 56.5       55.0  9.99e+05
   Al+++             0.0442   0.000243      6.60
   Ca++              0.0565   7.92e-08   0.00320
   Cl-              0.00195    0.00195      69.6
   CrO4--           0.00395   2.36e-28  2.76e-23
   Fe++               0.427   3.44e-13  1.93e-08
   H+                 -2.10    -0.0263     -26.7
   HCO3-             0.0100     0.0100      615.
   HPO4--           0.00592   5.54e-06     0.535
   K+               0.00319   1.20e-05     0.474
   Mg++               0.478   3.87e-11  9.47e-07
   Mn++             0.00988   8.38e-11  4.64e-06
   Na+               0.0426     0.0270      626.
   O2(aq)          -0.00295    -0.0210     -676.
   SO4--           0.000290   0.000290      28.1
   SiO2(aq)           0.673    0.00128      77.6
   Ti(OH)4(aq)      0.00489    0.00489      571.

  Elemental composition               In fluid                  Sorbed
                  total moles     moles       mg/kg        moles       mg/kg
 -------------------------------------------------------------------------------
   Aluminum           0.04417    0.0002429       6.602
   Calcium            0.05647    7.921e-08    0.003198
   Carbon             0.01000      0.01000       121.0
   Chlorine          0.001950     0.001950       69.64
   Chromium          0.003951    2.364e-28   1.238e-23
   Hydrogen             111.0        110.1   1.118e+05
   Iron                0.4267    3.435e-13   1.933e-08
   Magnesium           0.4783    3.867e-11   9.467e-07
   Manganese         0.009875    8.383e-11   4.640e-06
   Oxygen               57.98        55.04   8.871e+05
   Phosphorus        0.005922    5.536e-06      0.1727
   Potassium         0.003187    1.202e-05      0.4735
   Silicon             0.6732     0.001282       36.28
   Sodium             0.04263      0.02703       625.9
   Sulfur           0.0002900    0.0002900       9.368
   Titanium          0.004886     0.004886       235.7


          Step #    68             Xi = 0.2000

          Temperature = 100.0 C    Pressure =  1.013 bars
          pH = 11.022              log fO2 =  -63.606
          Eh =  -0.7742 volts      pe = -10.4576
          Ionic strength      =    0.076386 molal
          Charge imbalance    =   -0.011246 eq/kg (-7.417% error)
          Activity of water   =    0.999930
          Solvent mass        =     0.97889 kg
          Solution mass       =     0.98343 kg
          Mineral mass        =     0.21537 kg
          Solution density    =    0.957    g/cm3
          Solution viscosity  =    0.003    poise
          Chlorinity          =    0.001992 molal
          Dissolved solids    =        4621 mg/kg sol'n
          Hardness            =        0.00 mg/kg sol'n as CaCO3
            carbonate         =        0.00 mg/kg sol'n as CaCO3
            non-carbonate     =        0.00 mg/kg sol'n as CaCO3
          Carbonate alkalinity=      992.56 mg/kg sol'n as CaCO3
          Water type          =    Na-OH
          Bulk volume         =    1.10e+03 cm3
          Fluid volume        =    1.03e+03 cm3
          Mineral volume      =        72.1 cm3
          Inert volume        =        0.00 cm3
          Porosity            =        93.4 %
          Permeability        =        10.3 cm2
          Mass reacted        =         198 g

                          moles          moles         grams          cm3      rxn rate
  Reactants             remaining       reacted       reacted       reacted  (mol/kg sec)
 ------------------------------------------------------------------------------------------
   Al2O3                   0.1767       0.04417         4.503          --            --  
   CaO                     0.4497        0.1124         6.305          --            --  
   Cr2O3                  0.01580      0.003951        0.6005          --            --  
   FeO(ox)                  3.411        0.8527         61.27          --            --  
   K2O(ox)                0.01275      0.003187        0.3002          --            --  
   MgO                      3.822        0.9555         38.51          --            --  
   MnO                    0.07900       0.01975         1.401          --            --  
   Na2O(ox)                0.1705       0.04263         2.642          --            --  
   P2O5                   0.02369      0.005922        0.8406          --            --  
   SiO2                     5.386         1.346         80.90          --            --  
   TiO2                   0.03909      0.009772        0.7806          --            --  

  Minerals in system     moles      log moles      grams        volume (cm3)
 ----------------------------------------------------------------------------
   Andradite              0.03099     -1.509          15.75           4.086
   Annite                0.006365     -2.196          3.258          0.9823
   Antigorite             0.01720     -1.765          78.01           30.08
   Chromite              0.003951     -2.403         0.8843          0.1739
   Daphnite-14A           0.03355     -1.474          23.94           7.160
   Greenalite              0.1884     -0.725          70.04           21.67
   Hydroxylapatite       0.003942     -2.404          1.980          0.7471
   Magnetite              0.01168     -1.933          2.704          0.5200
   Saponite-Na            0.04351     -1.361          16.82           5.947
   Tephroite             0.009875     -2.005          1.994          0.7526
                                               _____________   _____________
          (total)                                     215.4           72.12 

  Aqueous species       molality    mg/kg sol'n    act. coef.     log act.
 ---------------------------------------------------------------------------
   OH-                    0.07727         1308.      0.7569       -1.2330
   Na+                    0.07051         1613.      0.7643       -1.2685
   Methane(aq)            0.01022         163.1      1.0000       -1.9907
   Ti(OH)4(aq)           0.009983         1152.      1.0000       -2.0007
   Cl-                   0.001965         69.36      0.7489       -2.8321
   HSiO3-                0.001538         118.0      0.7643       -2.9298
   H2(aq)                0.001515         3.040      1.0000       -2.8195
   NaHSiO3(aq)           0.001140         113.6      1.0000       -2.9430
   NaOH(aq)             0.0007394         29.44      1.0000       -3.1311
   AlO2-                0.0005130         30.12      0.7643       -3.4066
   S--                  0.0001890         6.032      0.3577       -4.1701
   HS-                  0.0001073         3.532      0.7569       -4.0905
   NaCl(aq)             2.669e-05         1.553      1.0000       -4.5736
   HPO4--               1.482e-05         1.416      0.3331       -5.3066
   SiO2(aq)             1.357e-05        0.8114      1.0000       -4.8675
   NaAlO2(aq)           1.215e-05        0.9912      1.0000       -4.9155
   K+                   9.375e-06        0.3649      0.7489       -5.1536
   PO4---               5.224e-06        0.4939      0.0835       -6.3604
   Ca++                 3.550e-08      0.001416      0.3808       -7.8692
    (only species > 1e-8 molal listed)

  Mineral saturation states
                     log Q/K                          log Q/K
 ----------------------------------------------------------------
   Andradite          0.0000 sat    Hedenbergite      -1.5896     
   Hydroxylapatite    0.0000 sat    Brucite           -1.6370     
   Greenalite         0.0000 sat    Pseudowollastoni  -1.6582     
   Antigorite         0.0000 sat    Nepheline         -1.7601     
   Tephroite          0.0000 sat    Tremolite         -1.7706     
   Saponite-Na        0.0000 sat    Wustite           -1.7730     
   Magnetite          0.0000 sat    Quartz            -1.7893     
   Daphnite-14A       0.0000 sat    Gibbsite          -1.8448     
   Annite             0.0000 sat    Fe(OH)2           -1.8472     
   Chromite           0.0000 sat    Tridymite         -1.9611     
   Phlogopite        -0.0379        Chalcedony        -2.0060     
   Chrysotile        -0.4515        Natrolite         -2.0840     
   Ice               -0.4670        Troilite          -2.1057     
   Diopside          -0.5705        Talc              -2.1118     
   Saponite-Ca       -0.5736        Pyrrhotite        -2.1853     
   Ripidolite-14A    -0.5943        Cristobalite(alp  -2.2070     
   Cronstedtite-7A   -0.7606        Saponite-H        -2.2333     
   Fayalite          -0.9304        Enstatite         -2.2639     
   Mn(OH)2(am)       -0.9708        Monticellite      -2.3728     
   Saponite-Mg       -0.9948        Coesite           -2.4477     
   Rhodonite         -1.0164        Cristobalite(bet  -2.5092     
   FeO               -1.0676        Manganosite       -2.5919     
   Mesolite          -1.0721        Minnesotaite      -2.6328     
   Diaspore          -1.0763        Alabandite        -2.6382     
   Saponite-K        -1.1037        SiO2(am)          -2.6832     
   Ferrosilite       -1.3153        Jadeite           -2.7682     
   Boehmite          -1.3711        Chamosite-7A      -2.8365     
   Clinochlore-14A   -1.3763        Daphnite-7A       -2.8752     
   Goethite          -1.4057        Albite            -2.9194     
   Hematite          -1.4325        Albite_low        -2.9194     
   Analcime          -1.5097        Whitlockite       -2.9387     
   Wollastonite      -1.5239     
    (only minerals with log Q/K > -3 listed)

                         partial
  Gases               press. (bar)     fugacity     fug. coef.    log fug.
 ---------------------------------------------------------------------------
   CH4(g)                   11.69         11.68        0.9993      1.0675
   H2(g)                    1.896         1.897         1.001      0.2781
   H2O(g)                  0.8459        0.8334        0.9852     -0.0791
   H2S(g)               7.019e-08     6.992e-08        0.9961     -7.1554
   CO2(g)               8.395e-15     8.375e-15        0.9976    -14.0770
   CO(g)                4.356e-18     4.356e-18         1.000*   -17.3609
   HCl(g)               4.063e-18     4.063e-18         1.000*   -17.3912
   C2H4(g)              9.828e-22     9.828e-22         1.000*   -21.0075
   SO2(g)               9.081e-35     9.015e-35        0.9928    -34.0450
   S2(g)                3.032e-35     3.032e-35         1.000*   -34.5183
   Na(g)                5.026e-38     5.026e-38         1.000*   -37.2988
   K(g)                 8.037e-43     8.037e-43         1.000*   -42.0949
   Cl2(g)               1.215e-62     1.215e-62         1.000*   -61.9154
   O2(g)                2.479e-64     2.478e-64        0.9999    -63.6058
   Mg(g)                2.552e-67     2.552e-67         1.000*   -66.5932
   Ca(g)                5.750e-83     5.750e-83         1.000*   -82.2404
   C(g)                 8.364e-99     8.364e-99         1.000*   -98.0776
   Al(g)               1.314e-103    1.314e-103         1.000*  -102.8813
   Si(g)               4.531e-112    4.531e-112         1.000*  -111.3438
    *no data, gas taken to be ideal

                                  In fluid              Sorbed            Kd
  Original basis total moles   moles     mg/kg      moles     mg/kg      L/kg
 -------------------------------------------------------------------------------
   H2O                 57.6       54.4  9.97e+05
   Al+++             0.0883   0.000514      14.1
   Ca++               0.113   3.48e-08   0.00142
   Cl-              0.00195    0.00195      70.3
   CrO4--           0.00790   9.00e-29  1.06e-23
   Fe++               0.853   1.25e-13  7.10e-09
   H+                 -4.20    -0.0709     -72.7
   HCO3-             0.0100     0.0100      620.
   HPO4--            0.0118   1.96e-05      1.91
   K+               0.00637   9.18e-06     0.365
   Mg++               0.956   1.37e-11  3.37e-07
   Mn++              0.0198   2.88e-11  1.61e-06
   Na+               0.0853     0.0709  1.66e+03
   O2(aq)          -0.00591    -0.0213     -694.
   SO4--           0.000290   0.000290      28.3
   SiO2(aq)            1.35    0.00263      161.
   Ti(OH)4(aq)      0.00977    0.00977  1.15e+03

  Elemental composition               In fluid                  Sorbed
                  total moles     moles       mg/kg        moles       mg/kg
 -------------------------------------------------------------------------------
   Aluminum           0.08834    0.0005140       14.10
   Calcium             0.1127    3.476e-08    0.001417
   Carbon             0.01000      0.01000       122.1
   Chlorine          0.001950     0.001950       70.30
   Chromium          0.007901    9.001e-29   4.759e-24
   Hydrogen             111.0        108.8   1.115e+05
   Iron                0.8531    1.251e-13   7.103e-09
   Magnesium           0.9560    1.365e-11   3.374e-07
   Manganese          0.01975    2.878e-11   1.608e-06
   Oxygen               60.41        54.46   8.860e+05
   Phosphorus         0.01184    1.962e-05      0.6179
   Potassium         0.006375    9.178e-06      0.3649
   Silicon              1.346     0.002635       75.25
   Sodium             0.08525      0.07090       1657.
   Sulfur           0.0002900    0.0002900       9.456
   Titanium          0.009772     0.009772       475.8


          Step #    76             Xi = 0.2786

          Temperature = 100.0 C    Pressure =  1.013 bars
          pH = 11.164              log fO2 =  -63.854
          Eh =  -0.7894 volts      pe = -10.6618
          Ionic strength      =    0.111211 molal
          Charge imbalance    =   -0.011330 eq/kg (-5.141% error)
          Activity of water   =    0.999930
          Solvent mass        =     0.96971 kg
          Solution mass       =     0.97616 kg
          Mineral mass        =     0.30047 kg
          Solution density    =    0.958    g/cm3
          Solution viscosity  =    0.003    poise
          Chlorinity          =    0.002011 molal
          Dissolved solids    =        6607 mg/kg sol'n
          Hardness            =        0.00 mg/kg sol'n as CaCO3
            carbonate         =        0.00 mg/kg sol'n as CaCO3
            non-carbonate     =        0.00 mg/kg sol'n as CaCO3
          Carbonate alkalinity=     1008.60 mg/kg sol'n as CaCO3
          Water type          =    Na-OH
          Bulk volume         =    1.12e+03 cm3
          Fluid volume        =    1.02e+03 cm3
          Mineral volume      =        101. cm3
          Inert volume        =        0.00 cm3
          Porosity            =        91.0 %
          Permeability        =        4.37 cm2
          Mass reacted        =         276 g

                          moles          moles         grams          cm3      rxn rate
  Reactants             remaining       reacted       reacted       reacted  (mol/kg sec)
 ------------------------------------------------------------------------------------------
   Al2O3                   0.1593       0.06152         6.273          --            --  
   CaO                     0.4055        0.1566         8.782          --            --  
   Cr2O3                  0.01425      0.005503        0.8364          --            --  
   FeO(ox)                  3.076         1.188         85.34          --            --  
   K2O(ox)                0.01150      0.004440        0.4182          --            --  
   MgO                      3.446         1.331         53.64          --            --  
   MnO                    0.07124       0.02751         1.952          --            --  
   Na2O(ox)                0.1538       0.05938         3.680          --            --  
   P2O5                   0.02136      0.008249         1.171          --            --  
   SiO2                     4.857         1.876         112.7          --            --  
   TiO2                   0.03525       0.01361         1.087          --            --  

  Minerals in system     moles      log moles      grams        volume (cm3)
 ----------------------------------------------------------------------------
   Andradite              0.04314     -1.365          21.92           5.688
   Annite                0.008871     -2.052          4.541           1.369
   Antigorite             0.02522     -1.598          114.4           44.11
   Chromite              0.005503     -2.259          1.232          0.2422
   Daphnite-14A           0.05007     -1.300          35.72           10.69
   Greenalite              0.2731     -0.564          101.5           31.41
   Hydroxylapatite       0.005487     -2.261          2.756           1.040
   Saponite-Na            0.04037     -1.394          15.60           5.518
   Tephroite              0.01376     -1.862          2.778           1.048
                                               _____________   _____________
          (total)                                     300.5           101.1 

  Aqueous species       molality    mg/kg sol'n    act. coef.     log act.
 ---------------------------------------------------------------------------
   OH-                     0.1114         1882.      0.7282       -1.0909
   Na+                     0.1052         2403.      0.7376       -1.1101
   Ti(OH)4(aq)            0.01404         1616.      1.0000       -1.8527
   Methane(aq)            0.01031         164.3      1.0000       -1.9866
   H2(aq)                0.002017         4.038      1.0000       -2.6954
   NaHSiO3(aq)           0.001975         196.3      1.0000       -2.7044
   Cl-                   0.001974         69.52      0.7181       -2.8485
   HSiO3-                0.001916         146.8      0.7376       -2.8497
   NaOH(aq)              0.001477         58.68      1.0000       -2.8306
   AlO2-                0.0007200         42.19      0.7376       -3.2748
   S--                  0.0002179         6.941      0.3133       -4.1659
   HS-                  8.117e-05         2.667      0.7282       -4.2284
   NaCl(aq)             3.702e-05         2.149      1.0000       -4.4316
   HPO4--               2.485e-05         2.369      0.2858       -5.1487
   NaAlO2(aq)           2.370e-05         1.930      1.0000       -4.6253
   PO4---               1.479e-05         1.395      0.0588       -6.0604
   SiO2(aq)             1.176e-05        0.7021      1.0000       -4.9295
   K+                   8.326e-06        0.3234      0.7181       -5.2234
   Ca++                 2.466e-08     0.0009819      0.3391       -8.0776
    (only species > 1e-8 molal listed)

  Mineral saturation states
                     log Q/K                          log Q/K
 ----------------------------------------------------------------
   Chromite           0.0000 sat    Nepheline         -1.5319     
   Tephroite          0.0000 sat    Brucite           -1.5931     
   Annite             0.0000 sat    Hedenbergite      -1.5964     
   Hydroxylapatite    0.0000 sat    Pseudowollastoni  -1.6444     
   Antigorite         0.0000 sat    Natrolite         -1.6896     
   Daphnite-14A       0.0000 sat    Wustite           -1.7405     
   Greenalite         0.0000 sat    Fe(OH)2           -1.8059     
   Andradite          0.0000 sat    Quartz            -1.8513     
   Saponite-Na        0.0000 sat    Gibbsite          -1.8551     
   Magnetite         -0.0002        Tremolite         -1.8953     
   Phlogopite        -0.0302        Tridymite         -2.0231     
   Chrysotile        -0.4438        Chalcedony        -2.0680     
   Ice               -0.4670        Talc              -2.2280     
   Diopside          -0.5747        Cristobalite(alp  -2.2690     
   Ripidolite-14A    -0.5866        Enstatite         -2.2820     
   Saponite-Ca       -0.6603        Monticellite      -2.3150     
   Cronstedtite-7A   -0.7814        Saponite-H        -2.3325     
   Fayalite          -0.9098        Troilite          -2.3444     
   Mn(OH)2(am)       -0.9398        Pyrrhotite        -2.4240     
   FeO               -1.0263        Coesite           -2.5097     
   Mesolite          -1.0263        Manganosite       -2.5609     
   Rhodonite         -1.0474        Cristobalite(bet  -2.5712     
   Diaspore          -1.0866        Jadeite           -2.6020     
   Saponite-Mg       -1.0868        SiO2(am)          -2.7452     
   Saponite-K        -1.1790        Minnesotaite      -2.7568     
   Ferrosilite       -1.3360        Albite            -2.8151     
   Analcime          -1.3576        Albite_low        -2.8151     
   Clinochlore-14A   -1.3633        Chamosite-7A      -2.8365     
   Boehmite          -1.3814        Daphnite-7A       -2.8752     
   Goethite          -1.4264        Alabandite        -2.8873     
   Hematite          -1.4740        Whitlockite       -2.9639     
   Wollastonite      -1.5101     
    (only minerals with log Q/K > -3 listed)

                         partial
  Gases               press. (bar)     fugacity     fug. coef.    log fug.
 ---------------------------------------------------------------------------
   CH4(g)                   11.80         11.79        0.9993      1.0716
   H2(g)                    2.523         2.525         1.001      0.4022
   H2O(g)                  0.8459        0.8334        0.9852     -0.0791
   H2S(g)               3.683e-08     3.669e-08        0.9961     -7.4354
   CO2(g)               2.701e-15     2.695e-15        0.9976    -14.5694
   HCl(g)               2.820e-18     2.820e-18         1.000*   -17.5497
   CO(g)                1.866e-18     1.866e-18         1.000*   -17.7292
   C2H4(g)              5.655e-22     5.655e-22         1.000*   -21.2476
   SO2(g)               2.022e-35     2.007e-35        0.9928    -34.6974
   S2(g)                4.714e-36     4.714e-36         1.000*   -35.3266
   Na(g)                1.158e-37     1.158e-37         1.000*   -36.9362
   K(g)                 1.095e-42     1.095e-42         1.000*   -41.9605
   Cl2(g)               4.400e-63     4.400e-63         1.000*   -62.3566
   O2(g)                1.399e-64     1.399e-64        0.9999    -63.8541
   Mg(g)                3.757e-67     3.757e-67         1.000*   -66.4251
   Ca(g)                9.111e-83     9.111e-83         1.000*   -82.0404
   C(g)                 4.767e-99     4.767e-99         1.000*   -98.3218
   Al(g)               1.970e-103    1.970e-103         1.000*  -102.7054
   Si(g)               6.958e-112    6.958e-112         1.000*  -111.1575
    *no data, gas taken to be ideal

                                  In fluid              Sorbed            Kd
  Original basis total moles   moles     mg/kg      moles     mg/kg      L/kg
 -------------------------------------------------------------------------------
   H2O                 58.4       54.0  9.96e+05
   Al+++              0.123   0.000721      19.9
   Ca++               0.157   2.39e-08  0.000982
   Cl-              0.00195    0.00195      70.8
   CrO4--            0.0110   5.88e-29  6.98e-24
   Fe++                1.19   7.95e-14  4.55e-09
   H+                 -5.85     -0.106     -110.
   HCO3-             0.0100     0.0100      625.
   HPO4--            0.0165   3.84e-05      3.78
   K+               0.00888   8.07e-06     0.323
   Mg++                1.33   8.51e-12  2.12e-07
   Mn++              0.0275   1.78e-11  1.00e-06
   Na+                0.119      0.105  2.48e+03
   O2(aq)          -0.00824    -0.0216     -707.
   SO4--           0.000290   0.000290      28.5
   SiO2(aq)            1.88    0.00378      233.
   Ti(OH)4(aq)       0.0136     0.0136  1.62e+03

  Elemental composition               In fluid                  Sorbed
                  total moles     moles       mg/kg        moles       mg/kg
 -------------------------------------------------------------------------------
   Aluminum            0.1230    0.0007212       19.93
   Calcium             0.1569    2.392e-08   0.0009822
   Carbon             0.01000      0.01000       123.0
   Chlorine          0.001950     0.001950       70.82
   Chromium           0.01101    5.878e-29   3.131e-24
   Hydrogen             111.0        107.9   1.114e+05
   Iron                 1.188    7.950e-14   4.548e-09
   Magnesium            1.331    8.510e-12   2.119e-07
   Manganese          0.02751    1.784e-11   1.004e-06
   Oxygen               62.33        54.00   8.851e+05
   Phosphorus         0.01650    3.844e-05       1.220
   Potassium         0.008879    8.075e-06      0.3234
   Silicon              1.876     0.003785       108.9
   Sodium              0.1188       0.1054       2483.
   Sulfur           0.0002900    0.0002900       9.526
   Titanium           0.01361      0.01361       667.7


          Step #    79             Xi = 0.3000

          Temperature = 100.0 C    Pressure =  1.013 bars
          pH = 11.192              log fO2 =  -64.715
          Eh =  -0.8073 volts      pe = -10.9043
          Ionic strength      =    0.119405 molal
          Charge imbalance    =   -0.011352 eq/kg (-4.799% error)
          Activity of water   =    0.999930
          Solvent mass        =     0.96735 kg
          Solution mass       =     0.97427 kg
          Mineral mass        =     0.32356 kg
          Solution density    =    0.958    g/cm3
          Solution viscosity  =    0.003    poise
          Chlorinity          =    0.002016 molal
          Dissolved solids    =        7102 mg/kg sol'n
          Hardness            =        0.00 mg/kg sol'n as CaCO3
            carbonate         =        0.00 mg/kg sol'n as CaCO3
            non-carbonate     =        0.00 mg/kg sol'n as CaCO3
          Carbonate alkalinity=     1011.86 mg/kg sol'n as CaCO3
          Water type          =    Na-OH
          Bulk volume         =    1.13e+03 cm3
          Fluid volume        =    1.02e+03 cm3
          Mineral volume      =        109. cm3
          Inert volume        =        0.00 cm3
          Porosity            =        90.3 %
          Permeability        =        3.49 cm2
          Mass reacted        =         297 g

                          moles          moles         grams          cm3      rxn rate
  Reactants             remaining       reacted       reacted       reacted  (mol/kg sec)
 ------------------------------------------------------------------------------------------
   Al2O3                   0.1546       0.06625         6.755          --            --  
   CaO                     0.3935        0.1686         9.457          --            --  
   Cr2O3                  0.01383      0.005926        0.9007          --            --  
   FeO(ox)                  2.985         1.279         91.90          --            --  
   K2O(ox)                0.01116      0.004781        0.4503          --            --  
   MgO                      3.344         1.433         57.76          --            --  
   MnO                    0.06913       0.02963         2.102          --            --  
   Na2O(ox)                0.1492       0.06394         3.963          --            --  
   P2O5                   0.02073      0.008883         1.261          --            --  
   SiO2                     4.713         2.020         121.4          --            --  
   TiO2                   0.03420       0.01466         1.171          --            --  

  Minerals in system     moles      log moles      grams        volume (cm3)
 ----------------------------------------------------------------------------
   Andradite              0.04644     -1.333          23.60           6.123
   Annite                0.009554     -2.020          4.891           1.474
   Antigorite             0.02715     -1.566          123.1           47.49
   Chromite              0.005926     -2.227          1.326          0.2608
   Daphnite-14A           0.05391     -1.268          38.46           11.51
   Greenalite              0.2941     -0.531          109.3           33.83
   Hydroxylapatite       0.005914     -2.228          2.970           1.121
   Saponite-Na            0.04353     -1.361          16.82           5.949
   Tephroite              0.01481     -1.829          2.992           1.129
                                               _____________   _____________
          (total)                                     323.6           108.9 

  Aqueous species       molality    mg/kg sol'n    act. coef.     log act.
 ---------------------------------------------------------------------------
   OH-                     0.1195         2018.      0.7227       -1.0636
   Na+                     0.1134         2589.      0.7326       -1.0805
   Ti(OH)4(aq)            0.01515         1744.      1.0000       -1.8195
   Methane(aq)            0.01034         164.7      1.0000       -1.9856
   H2(aq)                0.005434         10.88      1.0000       -2.2649
   NaHSiO3(aq)           0.002191         217.7      1.0000       -2.6593
   HSiO3-                0.002000         153.1      0.7326       -2.8341
   Cl-                   0.001976         69.57      0.7121       -2.8515
   NaOH(aq)              0.001683         66.85      1.0000       -2.7738
   AlO2-                0.0007685         45.00      0.7326       -3.2495
   S--                  0.0002231         7.104      0.3053       -4.1668
   HS-                  7.666e-05         2.517      0.7227       -4.2565
   NaCl(aq)             3.935e-05         2.283      1.0000       -4.4051
   NaAlO2(aq)           2.689e-05         2.188      1.0000       -4.5704
   HPO4--               1.633e-05         1.556      0.2773       -5.3442
   SiO2(aq)             1.145e-05        0.6830      1.0000       -4.9412
   PO4---               1.076e-05         1.014      0.0549       -6.2287
   K+                   8.137e-06        0.3159      0.7121       -5.2370
   Ca++                 3.142e-08      0.001250      0.3317       -7.9821
    (only species > 1e-8 molal listed)

  Mineral saturation states
                     log Q/K                          log Q/K
 ----------------------------------------------------------------
   Antigorite         0.0000 sat    Pseudowollastoni  -1.5061     
   Saponite-Na        0.0000 sat    Brucite           -1.5848     
   Tephroite          0.0000 sat    Natrolite         -1.6150     
   Andradite          0.0000 sat    Goethite          -1.6338     
   Greenalite         0.0000 sat    Tremolite         -1.6475     
   Hydroxylapatite    0.0000 sat    Wustite           -1.7559     
   Daphnite-14A       0.0000 sat    Fe(OH)2           -1.7981     
   Annite             0.0000 sat    Gibbsite          -1.8571     
   Chromite           0.0000 sat    Quartz            -1.8630     
   Phlogopite        -0.0287        Hematite          -1.8889     
   Magnetite         -0.4072        Tridymite         -2.0348     
   Diopside          -0.4399        Chalcedony        -2.0797     
   Chrysotile        -0.4423        Monticellite      -2.1684     
   Ice               -0.4670        Talc              -2.2500     
   Ripidolite-14A    -0.5851        Cristobalite(alp  -2.2807     
   Saponite-Ca       -0.6543        Enstatite         -2.2854     
   Fayalite          -0.9059        Saponite-H        -2.3512     
   Mesolite          -0.9285        Troilite          -2.3919     
   Mn(OH)2(am)       -0.9339        Pyrrhotite        -2.4715     
   FeO               -1.0185        Coesite           -2.5214     
   Rhodonite         -1.0532        Manganosite       -2.5551     
   Diaspore          -1.0886        Jadeite           -2.5706     
   Saponite-Mg       -1.1041        Cristobalite(bet  -2.5829     
   Cronstedtite-7A   -1.1924        SiO2(am)          -2.7569     
   Saponite-K        -1.1932        Minnesotaite      -2.7802     
   Analcime          -1.3288        Albite_low        -2.7954     
   Ferrosilite       -1.3399        Albite            -2.7954     
   Clinochlore-14A   -1.3609        Chamosite-7A      -2.8365     
   Wollastonite      -1.3718        Daphnite-7A       -2.8752     
   Boehmite          -1.3834        Prehnite          -2.9012     
   Hedenbergite      -1.4621        Alabandite        -2.9368     
   Nepheline         -1.4888     
    (only minerals with log Q/K > -3 listed)

                         partial
  Gases               press. (bar)     fugacity     fug. coef.    log fug.
 ---------------------------------------------------------------------------
   CH4(g)                   11.83         11.82        0.9993      1.0726
   H2(g)                    6.798         6.803         1.001      0.8327
   H2O(g)                  0.8459        0.8334        0.9852     -0.0791
   H2S(g)               3.242e-08     3.230e-08        0.9961     -7.4908
   CO2(g)               5.136e-17     5.124e-17        0.9976    -16.2904
   HCl(g)               2.630e-18     2.630e-18         1.000*   -17.5800
   CO(g)                9.558e-20     9.558e-20         1.000*   -19.0196
   C2H4(g)              7.826e-23     7.826e-23         1.000*   -22.1065
   SO2(g)               9.096e-37     9.031e-37        0.9928    -36.0443
   S2(g)                5.031e-37     5.031e-37         1.000*   -36.2984
   Na(g)                2.167e-37     2.167e-37         1.000*   -36.6641
   K(g)                 1.855e-42     1.855e-42         1.000*   -41.7316
   Cl2(g)               1.420e-63     1.420e-63         1.000*   -62.8476
   O2(g)                1.927e-65     1.927e-65        0.9999    -64.7151
   Mg(g)                1.032e-66     1.032e-66         1.000*   -65.9863
   Ca(g)                3.468e-82     3.468e-82         1.000*   -81.4599
   C(g)                6.581e-100    6.581e-100         1.000*   -99.1817
   Al(g)               8.677e-103    8.677e-103         1.000*  -102.0616
   Si(g)               4.917e-111    4.917e-111         1.000*  -110.3083
    *no data, gas taken to be ideal

                                  In fluid              Sorbed            Kd
  Original basis total moles   moles     mg/kg      moles     mg/kg      L/kg
 -------------------------------------------------------------------------------
   H2O                 58.6       53.8  9.95e+05
   Al+++              0.133   0.000769      21.3
   Ca++               0.169   3.04e-08   0.00125
   Cl-              0.00195    0.00195      71.0
   CrO4--            0.0119   8.65e-29  1.03e-23
   Fe++                1.28   7.28e-14  4.17e-09
   H+                 -6.30     -0.114     -118.
   HCO3-             0.0100     0.0100      626.
   HPO4--            0.0178   2.62e-05      2.58
   K+               0.00956   7.87e-06     0.316
   Mg++                1.43   7.76e-12  1.94e-07
   Mn++              0.0296   1.63e-11  9.17e-07
   Na+                0.128      0.114  2.68e+03
   O2(aq)          -0.00888    -0.0232     -762.
   SO4--           0.000290   0.000290      28.6
   SiO2(aq)            2.02    0.00407      251.
   Ti(OH)4(aq)       0.0147     0.0147  1.74e+03

  Elemental composition               In fluid                  Sorbed
                  total moles     moles       mg/kg        moles       mg/kg
 -------------------------------------------------------------------------------
   Aluminum            0.1325    0.0007694       21.31
   Calcium             0.1689    3.040e-08    0.001251
   Carbon             0.01000      0.01000       123.3
   Chlorine          0.001950     0.001950       70.96
   Chromium           0.01185    8.652e-29   4.618e-24
   Hydrogen             111.0        107.6   1.113e+05
   Iron                 1.279    7.283e-14   4.175e-09
   Magnesium            1.434    7.764e-12   1.937e-07
   Manganese          0.02963    1.626e-11   9.171e-07
   Oxygen               62.85        53.89   8.849e+05
   Phosphorus         0.01777    2.620e-05      0.8329
   Potassium         0.009562    7.872e-06      0.3159
   Silicon              2.020     0.004065       117.2
   Sodium              0.1279       0.1135       2679.
   Sulfur           0.0002900    0.0002900       9.545
   Titanium           0.01466      0.01466       720.4


          Step #    89             Xi = 0.4000

          Temperature = 100.0 C    Pressure =  1.013 bars
          pH = 11.299              log fO2 =  -65.916
          Eh =  -0.8375 volts      pe = -11.3114
          Ionic strength      =    0.158100 molal
          Charge imbalance    =   -0.011456 eq/kg (-3.664% error)
          Activity of water   =    0.999930
          Solvent mass        =     0.95635 kg
          Solution mass       =     0.96547 kg
          Mineral mass        =     0.43139 kg
          Solution density    =    0.960    g/cm3
          Solution viscosity  =    0.003    poise
          Chlorinity          =    0.002039 molal
          Dissolved solids    =        9444 mg/kg sol'n
          Hardness            =        0.00 mg/kg sol'n as CaCO3
            carbonate         =        0.00 mg/kg sol'n as CaCO3
            non-carbonate     =        0.00 mg/kg sol'n as CaCO3
          Carbonate alkalinity=     1025.39 mg/kg sol'n as CaCO3
          Water type          =    Na-OH
          Bulk volume         =    1.15e+03 cm3
          Fluid volume        =    1.01e+03 cm3
          Mineral volume      =        145. cm3
          Inert volume        =        0.00 cm3
          Porosity            =        87.4 %
          Permeability        =        1.27 cm2
          Mass reacted        =         396 g

                          moles          moles         grams          cm3      rxn rate
  Reactants             remaining       reacted       reacted       reacted  (mol/kg sec)
 ------------------------------------------------------------------------------------------
   Al2O3                   0.1325       0.08834         9.007          --            --  
   CaO                     0.3373        0.2249         12.61          --            --  
   Cr2O3                  0.01185      0.007901         1.201          --            --  
   FeO(ox)                  2.558         1.705         122.5          --            --  
   K2O(ox)               0.009562      0.006375        0.6005          --            --  
   MgO                      2.866         1.911         77.02          --            --  
   MnO                    0.05925       0.03950         2.802          --            --  
   Na2O(ox)                0.1279       0.08525         5.284          --            --  
   P2O5                   0.01777       0.01184         1.681          --            --  
   SiO2                     4.039         2.693         161.8          --            --  
   TiO2                   0.02932       0.01954         1.561          --            --  

  Minerals in system     moles      log moles      grams        volume (cm3)
 ----------------------------------------------------------------------------
   Andradite              0.06189     -1.208          31.45           8.160
   Annite                 0.01274     -1.895          6.522           1.966
   Antigorite             0.03619     -1.441          164.1           63.29
   Chromite              0.007901     -2.102          1.769          0.3477
   Daphnite-14A           0.07187     -1.143          51.28           15.34
   Greenalite              0.3922     -0.407          145.8           45.10
   Hydroxylapatite       0.007888     -2.103          3.962           1.495
   Saponite-Na            0.05820     -1.235          22.49           7.955
   Tephroite              0.01975     -1.704          3.989           1.505
                                               _____________   _____________
          (total)                                     431.4           145.2 

  Aqueous species       molality    mg/kg sol'n    act. coef.     log act.
 ---------------------------------------------------------------------------
   OH-                     0.1576         2656.      0.7011       -0.9566
   Na+                     0.1520         3462.      0.7127       -0.9652
   H2(aq)                 0.02165         43.23      1.0000       -1.6646
   Ti(OH)4(aq)            0.02044         2346.      1.0000       -1.6896
   Methane(aq)            0.01046         166.2      1.0000       -1.9806
   NaHSiO3(aq)           0.003290         326.1      1.0000       -2.4829
   NaOH(aq)              0.002809         111.3      1.0000       -2.5515
   HSiO3-                0.002367         180.7      0.7127       -2.7730
   Cl-                   0.001989         69.85      0.6886       -2.8634
   AlO2-                0.0009930         58.02      0.7127       -3.1501
   S--                  0.0002427         7.708      0.2753       -4.1752
   HS-                  6.057e-05         1.984      0.7011       -4.3720
   NaCl(aq)             4.994e-05         2.891      1.0000       -4.3016
   NaAlO2(aq)           4.408e-05         3.579      1.0000       -4.3558
   HPO4--               1.271e-05         1.208      0.2453       -5.5061
   PO4---               1.255e-05         1.180      0.0415       -6.2836
   SiO2(aq)             1.030e-05        0.6131      1.0000       -4.9871
   K+                   7.439e-06        0.2881      0.6886       -5.2905
   Ca++                 3.525e-08      0.001399      0.3036       -7.9706
    (only species > 1e-8 molal listed)

  Mineral saturation states
                     log Q/K                          log Q/K
 ----------------------------------------------------------------
   Greenalite         0.0000 sat    Boehmite          -1.3910     
   Saponite-Na        0.0000 sat    Tremolite         -1.4008     
   Hydroxylapatite    0.0000 sat    Brucite           -1.5523     
   Chromite           0.0000 sat    Cronstedtite-7A   -1.7163     
   Tephroite          0.0000 sat    Wustite           -1.7587     
   Annite             0.0000 sat    Fe(OH)2           -1.7675     
   Antigorite         0.0000 sat    Gibbsite          -1.8647     
   Daphnite-14A       0.0000 sat    Goethite          -1.9034     
   Andradite          0.0000 sat    Quartz            -1.9089     
   Phlogopite        -0.0230        Monticellite      -1.9562     
   Diopside          -0.2735        Tridymite         -2.0807     
   Chrysotile        -0.4366        Chalcedony        -2.1256     
   Ice               -0.4670        Enstatite         -2.2988     
   Ripidolite-14A    -0.5794        Cristobalite(alp  -2.3266     
   Saponite-Ca       -0.6904        Talc              -2.3360     
   Mesolite          -0.7832        Saponite-H        -2.4246     
   Fayalite          -0.8906        Hematite          -2.4280     
   Mn(OH)2(am)       -0.9110        Jadeite           -2.4476     
   Magnetite         -0.9158        Fe                -2.5146     
   FeO               -0.9879        Manganosite       -2.5322     
   Rhodonite         -1.0761        Coesite           -2.5673     
   Diaspore          -1.0962        Troilite          -2.5839     
   Saponite-Mg       -1.1721        Prehnite          -2.6029     
   Wollastonite      -1.1921        Cristobalite(bet  -2.6288     
   Analcime          -1.2163        Pyrrhotite        -2.6635     
   Saponite-K        -1.2489        Grossular         -2.7143     
   Hedenbergite      -1.2976        Albite_low        -2.7183     
   Nepheline         -1.3199        Albite            -2.7183     
   Natrolite         -1.3232        SiO2(am)          -2.8028     
   Pseudowollastoni  -1.3264        Chamosite-7A      -2.8365     
   Clinochlore-14A   -1.3513        Minnesotaite      -2.8719     
   Ferrosilite       -1.3552        Daphnite-7A       -2.8752     
    (only minerals with log Q/K > -3 listed)

                         partial
  Gases               press. (bar)     fugacity     fug. coef.    log fug.
 ---------------------------------------------------------------------------
   H2(g)                    27.08         27.10         1.001      1.4330
   CH4(g)                   11.96         11.96        0.9993      1.0776
   H2O(g)                  0.8459        0.8334        0.9852     -0.0791
   H2S(g)               1.942e-08     1.935e-08        0.9961     -7.7133
   HCl(g)               2.001e-18     2.001e-18         1.000*   -17.6988
   CO2(g)               2.062e-19     2.057e-19        0.9976    -18.6867
   CO(g)                1.529e-21     1.529e-21         1.000*   -20.8156
   C2H4(g)              5.044e-24     5.044e-24         1.000*   -23.2972
   Na(g)                7.217e-37     7.217e-37         1.000*   -36.1416
   S2(g)                1.137e-38     1.137e-38         1.000*   -37.9441
   SO2(g)               8.617e-39     8.555e-39        0.9928    -38.0678
   K(g)                 4.189e-42     4.189e-42         1.000*   -41.3779
   Cl2(g)               2.062e-64     2.062e-64         1.000*   -63.6857
   Mg(g)                4.431e-66     4.431e-66         1.000*   -65.3535
   O2(g)                1.214e-66     1.214e-66        0.9999    -65.9157
   Ca(g)                2.323e-81     2.323e-81         1.000*   -80.6340
   C(g)                4.194e-101    4.194e-101         1.000*  -100.3774
   Al(g)               6.780e-102    6.780e-102         1.000*  -101.1688
   Si(g)               7.023e-110    7.023e-110         1.000*  -109.1535
    *no data, gas taken to be ideal

                                  In fluid              Sorbed            Kd
  Original basis total moles   moles     mg/kg      moles     mg/kg      L/kg
 -------------------------------------------------------------------------------
   H2O                 59.7       53.3  9.94e+05
   Al+++              0.177   0.000992      27.7
   Ca++               0.225   3.37e-08   0.00140
   Cl-              0.00195    0.00195      71.6
   CrO4--            0.0158   1.13e-28  1.35e-23
   Fe++                1.71   5.15e-14  2.98e-09
   H+                 -8.40     -0.153     -159.
   HCO3-             0.0100     0.0100      632.
   HPO4--            0.0237   2.42e-05      2.40
   K+                0.0127   7.12e-06     0.288
   Mg++                1.91   5.40e-12  1.36e-07
   Mn++              0.0395   1.13e-11  6.43e-07
   Na+                0.171      0.151  3.60e+03
   O2(aq)           -0.0118    -0.0309 -1.03e+03
   SO4--           0.000290   0.000290      28.9
   SiO2(aq)            2.69    0.00542      337.
   Ti(OH)4(aq)       0.0195     0.0195  2.35e+03

  Elemental composition               In fluid                  Sorbed
                  total moles     moles       mg/kg        moles       mg/kg
 -------------------------------------------------------------------------------
   Aluminum            0.1767    0.0009918       27.72
   Calcium             0.2251    3.372e-08    0.001400
   Carbon             0.01000      0.01000       124.4
   Chlorine          0.001950     0.001950       71.61
   Chromium           0.01580    1.127e-28   6.067e-24
   Hydrogen             111.0        106.5   1.112e+05
   Iron                 1.706    5.155e-14   2.982e-09
   Magnesium            1.911    5.400e-12   1.360e-07
   Manganese          0.03950    1.130e-11   6.431e-07
   Oxygen               65.29        53.34   8.839e+05
   Phosphorus         0.02369    2.415e-05      0.7749
   Potassium          0.01275    7.115e-06      0.2881
   Silicon              2.693     0.005419       157.6
   Sodium              0.1705       0.1513       3603.
   Sulfur           0.0002900    0.0002900       9.632
   Titanium           0.01954      0.01954       969.3


          Step #    99             Xi = 0.5000

          Temperature = 100.0 C    Pressure =  1.013 bars
          pH = 11.383              log fO2 =  -66.410
          Eh =  -0.8529 volts      pe = -11.5198
          Ionic strength      =    0.197370 molal
          Charge imbalance    =   -0.011561 eq/kg (-2.969% error)
          Activity of water   =    0.999929
          Solvent mass        =     0.94534 kg
          Solution mass       =     0.95667 kg
          Mineral mass        =     0.53922 kg
          Solution density    =    0.961    g/cm3
          Solution viscosity  =    0.003    poise
          Chlorinity          =    0.002063 molal
          Dissolved solids    =       11835 mg/kg sol'n
          Hardness            =        0.00 mg/kg sol'n as CaCO3
            carbonate         =        0.00 mg/kg sol'n as CaCO3
            non-carbonate     =        0.00 mg/kg sol'n as CaCO3
          Carbonate alkalinity=     1037.43 mg/kg sol'n as CaCO3
          Water type          =    Na-OH
          Bulk volume         =    1.18e+03 cm3
          Fluid volume        =        995. cm3
          Mineral volume      =        181. cm3
          Inert volume        =        0.00 cm3
          Porosity            =        84.6 %
          Permeability        =       0.480 cm2
          Mass reacted        =         495 g

                          moles          moles         grams          cm3      rxn rate
  Reactants             remaining       reacted       reacted       reacted  (mol/kg sec)
 ------------------------------------------------------------------------------------------
   Al2O3                   0.1104        0.1104         11.26          --            --  
   CaO                     0.2811        0.2811         15.76          --            --  
   Cr2O3                 0.009877      0.009877         1.501          --            --  
   FeO(ox)                  2.132         2.132         153.2          --            --  
   K2O(ox)               0.007968      0.007968        0.7506          --            --  
   MgO                      2.389         2.389         96.27          --            --  
   MnO                    0.04938       0.04938         3.503          --            --  
   Na2O(ox)                0.1066        0.1066         6.605          --            --  
   P2O5                   0.01481       0.01481         2.102          --            --  
   SiO2                     3.366         3.366         202.3          --            --  
   TiO2                   0.02443       0.02443         1.951          --            --  

  Minerals in system     moles      log moles      grams        volume (cm3)
 ----------------------------------------------------------------------------
   Andradite              0.07734     -1.112          39.30           10.20
   Annite                 0.01593     -1.798          8.154           2.458
   Antigorite             0.04522     -1.345          205.1           79.10
   Chromite              0.009877     -2.005          2.211          0.4347
   Daphnite-14A           0.08983     -1.047          64.10           19.17
   Greenalite              0.4902     -0.310          182.2           56.38
   Hydroxylapatite       0.009860     -2.006          4.953           1.869
   Saponite-Na            0.07282     -1.138          28.14           9.954
   Tephroite              0.02469     -1.608          4.986           1.882
                                               _____________   _____________
          (total)                                     539.2           181.4 

  Aqueous species       molality    mg/kg sol'n    act. coef.     log act.
 ---------------------------------------------------------------------------
   OH-                     0.1963         3299.      0.6843       -0.8718
   Na+                     0.1912         4343.      0.6973       -0.8751
   H2(aq)                 0.03825         76.19      1.0000       -1.4174
   Ti(OH)4(aq)            0.02584         2960.      1.0000       -1.5877
   Methane(aq)            0.01058         167.7      1.0000       -1.9756
   NaHSiO3(aq)           0.004528         447.8      1.0000       -2.3441
   NaOH(aq)              0.004201         166.0      1.0000       -2.3766
   HSiO3-                0.002706         206.1      0.6973       -2.7243
   Cl-                   0.002003         70.16      0.6701       -2.8723
   AlO2-                 0.001217         70.91      0.6973       -3.0714
   S--                  0.0002570         8.143      0.2534       -4.1863
   NaAlO2(aq)           6.503e-05         5.267      1.0000       -4.1869
   NaCl(aq)             6.020e-05         3.477      1.0000       -4.2204
   HS-                  4.977e-05         1.626      0.6843       -4.4678
   PO4---               1.913e-05         1.795      0.0330       -6.2000
   HPO4--               1.400e-05         1.328      0.2221       -5.5073
   SiO2(aq)             9.481e-06        0.5629      1.0000       -5.0231
   K+                   6.929e-06        0.2677      0.6701       -5.3332
   Ca++                 3.240e-08      0.001283      0.2830       -8.0376
    (only species > 1e-8 molal listed)

  Mineral saturation states
                     log Q/K                          log Q/K
 ----------------------------------------------------------------
   Tephroite          0.0000 sat    Ferrosilite       -1.3672     
   Greenalite         0.0000 sat    Boehmite          -1.3970     
   Andradite          0.0000 sat    Brucite           -1.5268     
   Hydroxylapatite    0.0000 sat    Fe(OH)2           -1.7435     
   Saponite-Na        0.0000 sat    Wustite           -1.7491     
   Antigorite         0.0000 sat    Monticellite      -1.8643     
   Chromite           0.0000 sat    Gibbsite          -1.8707     
   Daphnite-14A       0.0000 sat    Cronstedtite-7A   -1.9033     
   Annite             0.0000 sat    Quartz            -1.9449     
   Phlogopite        -0.0185        Goethite          -2.0030     
   Diopside          -0.2177        Tridymite         -2.1167     
   Chrysotile        -0.4321        Chalcedony        -2.1616     
   Ice               -0.4670        Fe                -2.2434     
   Ripidolite-14A    -0.5749        Enstatite         -2.3093     
   Mesolite          -0.7183        Jadeite           -2.3509     
   Saponite-Ca       -0.7312        Cristobalite(alp  -2.3626     
   Fayalite          -0.8785        Talc              -2.4036     
   Mn(OH)2(am)       -0.8930        Saponite-H        -2.4823     
   FeO               -0.9638        Manganosite       -2.5141     
   Magnetite         -1.0909        Prehnite          -2.5183     
   Natrolite         -1.0937        Grossular         -2.5273     
   Rhodonite         -1.0942        Coesite           -2.6033     
   Diaspore          -1.1022        Hematite          -2.6271     
   Wollastonite      -1.1257        Albite_low        -2.6576     
   Analcime          -1.1278        Albite            -2.6576     
   Nepheline         -1.1872        Cristobalite(bet  -2.6648     
   Saponite-Mg       -1.2256        Troilite          -2.7405     
   Hedenbergite      -1.2433        Pyrrhotite        -2.8201     
   Pseudowollastoni  -1.2600        Chamosite-7A      -2.8365     
   Saponite-K        -1.2928        SiO2(am)          -2.8388     
   Clinochlore-14A   -1.3438        Daphnite-7A       -2.8752     
   Tremolite         -1.3568        Minnesotaite      -2.9441     
    (only minerals with log Q/K > -3 listed)

                         partial
  Gases               press. (bar)     fugacity     fug. coef.    log fug.
 ---------------------------------------------------------------------------
   H2(g)                    47.85         47.88         1.001      1.6802
   CH4(g)                   12.10         12.10        0.9993      1.0826
   H2O(g)                  0.8459        0.8334        0.9852     -0.0791
   H2S(g)               1.282e-08     1.277e-08        0.9961     -7.8940
   HCl(g)               1.613e-18     1.613e-18         1.000*   -17.7925
   CO2(g)               2.142e-20     2.136e-20        0.9976    -19.6703
   CO(g)                2.805e-22     2.805e-22         1.000*   -21.5521
   C2H4(g)              1.654e-24     1.654e-24         1.000*   -23.7815
   Na(g)                1.435e-36     1.435e-36         1.000*   -35.8432
   S2(g)                1.586e-39     1.586e-39         1.000*   -38.7996
   SO2(g)               1.031e-39     1.024e-39        0.9928    -38.9899
   K(g)                 6.134e-42     6.134e-42         1.000*   -41.2123
   Cl2(g)               7.583e-65     7.583e-65         1.000*   -64.1202
   Mg(g)                8.302e-66     8.302e-66         1.000*   -65.0808
   O2(g)                3.891e-67     3.890e-67        0.9999    -66.4100
   Ca(g)                5.195e-81     5.195e-81         1.000*   -80.2844
   Al(g)               1.570e-101    1.570e-101         1.000*  -100.8041
   C(g)                1.359e-101    1.359e-101         1.000*  -100.8667
   Si(g)               2.017e-109    2.017e-109         1.000*  -108.6952
    *no data, gas taken to be ideal

                                  In fluid              Sorbed            Kd
  Original basis total moles   moles     mg/kg      moles     mg/kg      L/kg
 -------------------------------------------------------------------------------
   H2O                 60.7       52.7  9.93e+05
   Al+++              0.221    0.00121      34.2
   Ca++               0.281   3.06e-08   0.00128
   Cl-              0.00195    0.00195      72.3
   CrO4--            0.0198   1.07e-28  1.29e-23
   Fe++                2.13   3.91e-14  2.28e-09
   H+                 -10.5     -0.191     -201.
   HCO3-             0.0100     0.0100      638.
   HPO4--            0.0296   3.13e-05      3.14
   K+                0.0159   6.55e-06     0.268
   Mg++                2.39   4.03e-12  1.02e-07
   Mn++              0.0494   8.45e-12  4.85e-07
   Na+                0.213      0.189  4.54e+03
   O2(aq)           -0.0148    -0.0387 -1.29e+03
   SO4--           0.000290   0.000290      29.1
   SiO2(aq)            3.37    0.00685      430.
   Ti(OH)4(aq)       0.0244     0.0244  2.96e+03

  Elemental composition               In fluid                  Sorbed
                  total moles     moles       mg/kg        moles       mg/kg
 -------------------------------------------------------------------------------
   Aluminum            0.2208     0.001212       34.17
   Calcium             0.2813    3.063e-08    0.001283
   Carbon             0.01000      0.01000       125.6
   Chlorine          0.001950     0.001950       72.26
   Chromium           0.01975    1.067e-28   5.799e-24
   Hydrogen             111.0        105.4   1.110e+05
   Iron                 2.132    3.909e-14   2.282e-09
   Magnesium            2.389    4.034e-12   1.025e-07
   Manganese          0.04938    8.448e-12   4.852e-07
   Oxygen               67.72        52.79   8.828e+05
   Phosphorus         0.02961    3.132e-05       1.014
   Potassium          0.01594    6.551e-06      0.2677
   Silicon              3.366     0.006848       201.0
   Sodium              0.2131       0.1891       4544.
   Sulfur           0.0002900    0.0002900       9.720
   Titanium           0.02443      0.02443       1223.


          Step #   109             Xi = 0.6000

          Temperature = 100.0 C    Pressure =  1.013 bars
          pH = 11.454              log fO2 =  -66.729
          Eh =  -0.8640 volts      pe = -11.6701
          Ionic strength      =    0.237244 molal
          Charge imbalance    =   -0.011668 eq/kg (-2.499% error)
          Activity of water   =    0.999929
          Solvent mass        =     0.93434 kg
          Solution mass       =     0.94787 kg
          Mineral mass        =     0.64704 kg
          Solution density    =    0.963    g/cm3
          Solution viscosity  =    0.003    poise
          Chlorinity          =    0.002087 molal
          Dissolved solids    =       14276 mg/kg sol'n
          Hardness            =        0.00 mg/kg sol'n as CaCO3
            carbonate         =        0.00 mg/kg sol'n as CaCO3
            non-carbonate     =        0.00 mg/kg sol'n as CaCO3
          Carbonate alkalinity=     1048.79 mg/kg sol'n as CaCO3
          Water type          =    Na-OH
          Bulk volume         =    1.20e+03 cm3
          Fluid volume        =        985. cm3
          Mineral volume      =        218. cm3
          Inert volume        =        0.00 cm3
          Porosity            =        81.9 %
          Permeability        =       0.190 cm2
          Mass reacted        =         594 g

                          moles          moles         grams          cm3      rxn rate
  Reactants             remaining       reacted       reacted       reacted  (mol/kg sec)
 ------------------------------------------------------------------------------------------
   Al2O3                  0.08834        0.1325         13.51          --            --  
   CaO                     0.2249        0.3373         18.91          --            --  
   Cr2O3                 0.007901       0.01185         1.801          --            --  
   FeO(ox)                  1.705         2.558         183.8          --            --  
   K2O(ox)               0.006375      0.009562        0.9007          --            --  
   MgO                      1.911         2.866         115.5          --            --  
   MnO                    0.03950       0.05925         4.203          --            --  
   Na2O(ox)               0.08525        0.1279         7.926          --            --  
   P2O5                   0.01184       0.01777         2.522          --            --  
   SiO2                     2.693         4.039         242.7          --            --  
   TiO2                   0.01954       0.02932         2.342          --            --  

  Minerals in system     moles      log moles      grams        volume (cm3)
 ----------------------------------------------------------------------------
   Andradite              0.09280     -1.032          47.16           12.24
   Annite                 0.01912     -1.719          9.786           2.950
   Antigorite             0.05427     -1.265          246.1           94.92
   Chromite               0.01185     -1.926          2.653          0.5216
   Daphnite-14A            0.1078     -0.967          76.92           23.01
   Greenalite              0.5882     -0.230          218.7           67.65
   Hydroxylapatite        0.01183     -1.927          5.943           2.242
   Saponite-Na            0.08739     -1.059          33.78           11.95
   Tephroite              0.02963     -1.528          5.983           2.258
                                               _____________   _____________
          (total)                                     647.0           217.7 

  Aqueous species       molality    mg/kg sol'n    act. coef.     log act.
 ---------------------------------------------------------------------------
   OH-                     0.2356         3950.      0.6706       -0.8013
   Na+                     0.2309         5234.      0.6850       -0.8008
   H2(aq)                 0.05524         109.8      1.0000       -1.2578
   Ti(OH)4(aq)            0.03138         3585.      1.0000       -1.5034
   Methane(aq)            0.01070         169.3      1.0000       -1.9705
   NaHSiO3(aq)           0.005900         582.1      1.0000       -2.2291
   NaOH(aq)              0.005864         231.2      1.0000       -2.2318
   HSiO3-                0.003025         229.8      0.6850       -2.6836
   Cl-                   0.002017         70.48      0.6550       -2.8791
   AlO2-                 0.001440         83.73      0.6850       -3.0059
   S--                  0.0002683         8.481      0.2365       -4.1976
   NaAlO2(aq)           8.973e-05         7.250      1.0000       -4.0471
   NaCl(aq)             7.032e-05         4.051      1.0000       -4.1529
   HS-                  4.206e-05         1.371      0.6706       -4.5496
   PO4---               2.892e-05         2.707      0.0272       -6.1049
   HPO4--               1.612e-05         1.525      0.2042       -5.4827
   SiO2(aq)             8.851e-06        0.5242      1.0000       -5.0530
   K+                   6.530e-06        0.2517      0.6550       -5.3688
   Ca++                 2.913e-08      0.001151      0.2672       -8.1088
    (only species > 1e-8 molal listed)

  Mineral saturation states
                     log Q/K                          log Q/K
 ----------------------------------------------------------------
   Greenalite         0.0000 sat    Ferrosilite       -1.3771     
   Antigorite         0.0000 sat    Boehmite          -1.4020     
   Saponite-Na        0.0000 sat    Brucite           -1.5056     
   Daphnite-14A       0.0000 sat    Fe(OH)2           -1.7236     
   Chromite           0.0000 sat    Wustite           -1.7387     
   Andradite          0.0000 sat    Monticellite      -1.8032     
   Annite             0.0000 sat    Gibbsite          -1.8757     
   Tephroite          0.0000 sat    Quartz            -1.9748     
   Hydroxylapatite    0.0000 sat    Cronstedtite-7A   -2.0132     
   Phlogopite        -0.0147        Goethite          -2.0629     
   Diopside          -0.1864        Fe                -2.0639     
   Chrysotile        -0.4283        Tridymite         -2.1466     
   Ice               -0.4670        Chalcedony        -2.1915     
   Ripidolite-14A    -0.5711        Jadeite           -2.2708     
   Mesolite          -0.6743        Enstatite         -2.3180     
   Saponite-Ca       -0.7675        Cristobalite(alp  -2.3925     
   Fayalite          -0.8686        Grossular         -2.4174     
   Mn(OH)2(am)       -0.8780        Talc              -2.4596     
   Natrolite         -0.9037        Prehnite          -2.4782     
   FeO               -0.9439        Manganosite       -2.4992     
   Analcime          -1.0545        Saponite-H        -2.5301     
   Nepheline         -1.0772        Albite_low        -2.6074     
   Wollastonite      -1.0858        Albite            -2.6074     
   Diaspore          -1.1072        Coesite           -2.6332     
   Rhodonite         -1.1091        Cristobalite(bet  -2.6947     
   Magnetite         -1.1908        Hematite          -2.7469     
   Hedenbergite      -1.2133        Chamosite-7A      -2.8365     
   Pseudowollastoni  -1.2201        SiO2(am)          -2.8687     
   Saponite-Mg       -1.2699        Troilite          -2.8728     
   Saponite-K        -1.3291        Daphnite-7A       -2.8752     
   Clinochlore-14A   -1.3376        Pyrrhotite        -2.9524     
   Tremolite         -1.3503        Na2SiO3           -2.9561     
    (only minerals with log Q/K > -3 listed)

                         partial
  Gases               press. (bar)     fugacity     fug. coef.    log fug.
 ---------------------------------------------------------------------------
   H2(g)                    69.11         69.16         1.001      1.8398
   CH4(g)                   12.25         12.24        0.9993      1.0877
   H2O(g)                  0.8459        0.8334        0.9852     -0.0791
   H2S(g)               9.025e-09     8.991e-09        0.9961     -8.0462
   HCl(g)               1.349e-18     1.349e-18         1.000*   -17.8698
   CO2(g)               4.980e-21     4.968e-21        0.9976    -20.3038
   CO(g)                9.420e-23     9.420e-23         1.000*   -22.0259
   C2H4(g)              8.118e-25     8.118e-25         1.000*   -24.0906
   Na(g)                2.407e-36     2.407e-36         1.000*   -35.6186
   S2(g)                3.772e-40     3.772e-40         1.000*   -39.4234
   SO2(g)               2.410e-40     2.393e-40        0.9928    -39.6211
   K(g)                 7.987e-42     7.987e-42         1.000*   -41.0976
   Cl2(g)               3.677e-65     3.677e-65         1.000*   -64.4345
   Mg(g)                1.259e-65     1.259e-65         1.000*   -64.9000
   O2(g)                1.865e-67     1.865e-67        0.9999    -66.7293
   Ca(g)                8.811e-81     8.811e-81         1.000*   -80.0550
   Al(g)               2.694e-101    2.694e-101         1.000*  -100.5696
   C(g)                6.594e-102    6.594e-102         1.000*  -101.1809
   Si(g)               3.928e-109    3.928e-109         1.000*  -108.4058
    *no data, gas taken to be ideal

                                  In fluid              Sorbed            Kd
  Original basis total moles   moles     mg/kg      moles     mg/kg      L/kg
 -------------------------------------------------------------------------------
   H2O                 61.7       52.2  9.91e+05
   Al+++              0.265    0.00143      40.7
   Ca++               0.338   2.72e-08   0.00115
   Cl-              0.00195    0.00195      72.9
   CrO4--            0.0237   9.66e-29  1.18e-23
   Fe++                2.56   3.10e-14  1.82e-09
   H+                 -12.6     -0.230     -244.
   HCO3-             0.0100     0.0100      644.
   HPO4--            0.0355   4.21e-05      4.26
   K+                0.0191   6.10e-06     0.252
   Mg++                2.87   3.15e-12  8.09e-08
   Mn++              0.0593   6.61e-12  3.83e-07
   Na+                0.256      0.227  5.50e+03
   O2(aq)           -0.0178    -0.0464 -1.57e+03
   SO4--           0.000290   0.000290      29.4
   SiO2(aq)            4.04    0.00835      529.
   Ti(OH)4(aq)       0.0293     0.0293  3.58e+03

  Elemental composition               In fluid                  Sorbed
                  total moles     moles       mg/kg        moles       mg/kg
 -------------------------------------------------------------------------------
   Aluminum            0.2650     0.001429       40.69
   Calcium             0.3375    2.722e-08    0.001151
   Carbon             0.01000      0.01000       126.7
   Chlorine          0.001950     0.001950       72.93
   Chromium           0.02370    9.660e-29   5.299e-24
   Hydrogen             111.0        104.2   1.108e+05
   Iron                 2.559    3.096e-14   1.824e-09
   Magnesium            2.867    3.154e-12   8.088e-08
   Manganese          0.05925    6.614e-12   3.833e-07
   Oxygen               70.16        52.23   8.817e+05
   Phosphorus         0.03553    4.208e-05       1.375
   Potassium          0.01912    6.102e-06      0.2517
   Silicon              4.039     0.008347       247.3
   Sodium              0.2558       0.2269       5504.
   Sulfur           0.0002900    0.0002900       9.811
   Titanium           0.02932      0.02932       1481.


          Step #   119             Xi = 0.7000

          Temperature = 100.0 C    Pressure =  1.013 bars
          pH = 11.514              log fO2 =  -66.967
          Eh =  -0.8729 volts      pe = -11.7901
          Ionic strength      =    0.277756 molal
          Charge imbalance    =   -0.011778 eq/kg (-2.16% error)
          Activity of water   =    0.999928
          Solvent mass        =     0.92333 kg
          Solution mass       =     0.93907 kg
          Mineral mass        =     0.75486 kg
          Solution density    =    0.964    g/cm3
          Solution viscosity  =    0.003    poise
          Chlorinity          =    0.002112 molal
          Dissolved solids    =       16768 mg/kg sol'n
          Hardness            =        0.00 mg/kg sol'n as CaCO3
            carbonate         =        0.00 mg/kg sol'n as CaCO3
            non-carbonate     =        0.00 mg/kg sol'n as CaCO3
          Carbonate alkalinity=     1059.84 mg/kg sol'n as CaCO3
          Water type          =    Na-OH
          Bulk volume         =    1.23e+03 cm3
          Fluid volume        =        974. cm3
          Mineral volume      =        254. cm3
          Inert volume        =        0.00 cm3
          Porosity            =        79.3 %
          Permeability        =      0.0779 cm2
          Mass reacted        =         693 g

                          moles          moles         grams          cm3      rxn rate
  Reactants             remaining       reacted       reacted       reacted  (mol/kg sec)
 ------------------------------------------------------------------------------------------
   Al2O3                  0.06625        0.1546         15.76          --            --  
   CaO                     0.1686        0.3935         22.07          --            --  
   Cr2O3                 0.005926       0.01383         2.102          --            --  
   FeO(ox)                  1.279         2.985         214.4          --            --  
   K2O(ox)               0.004781       0.01116         1.051          --            --  
   MgO                      1.433         3.344         134.8          --            --  
   MnO                    0.02963       0.06913         4.904          --            --  
   Na2O(ox)               0.06394        0.1492         9.247          --            --  
   P2O5                  0.008883       0.02073         2.942          --            --  
   SiO2                     2.020         4.713         283.2          --            --  
   TiO2                   0.01466       0.03420         2.732          --            --  

  Minerals in system     moles      log moles      grams        volume (cm3)
 ----------------------------------------------------------------------------
   Andradite               0.1083     -0.966          55.01           14.27
   Annite                 0.02231     -1.652          11.42           3.442
   Antigorite             0.06331     -1.199          287.2           110.7
   Chromite               0.01383     -1.859          3.095          0.6085
   Daphnite-14A            0.1258     -0.900          89.76           26.85
   Greenalite              0.6862     -0.164          255.1           78.92
   Hydroxylapatite        0.01380     -1.860          6.932           2.616
   Saponite-Na             0.1019     -0.992          39.39           13.93
   Tephroite              0.03456     -1.461          6.980           2.634
                                               _____________   _____________
          (total)                                     754.9           254.0 

  Aqueous species       molality    mg/kg sol'n    act. coef.     log act.
 ---------------------------------------------------------------------------
   OH-                     0.2755         4608.      0.6593       -0.7407
   Na+                     0.2713         6133.      0.6749       -0.7373
   H2(aq)                 0.07264         144.0      1.0000       -1.1389
   Ti(OH)4(aq)            0.03704         4222.      1.0000       -1.4313
   Methane(aq)            0.01083         170.8      1.0000       -1.9654
   NaOH(aq)              0.007803         306.9      1.0000       -2.1077
   NaHSiO3(aq)           0.007402         728.4      1.0000       -2.1306
   HSiO3-                0.003328         252.2      0.6749       -2.6487
   Cl-                   0.002032         70.82      0.6423       -2.8844
   AlO2-                 0.001664         96.51      0.6749       -2.9496
   S--                  0.0002778         8.757      0.2229       -4.2082
   NaAlO2(aq)           0.0001182         9.529      1.0000       -3.9273
   NaCl(aq)             8.040e-05         4.620      1.0000       -4.0947
   PO4---               4.231e-05         3.951      0.0229       -6.0129
   HS-                  3.632e-05         1.181      0.6593       -4.6208
   HPO4--               1.863e-05         1.758      0.1899       -5.4513
   SiO2(aq)             8.344e-06        0.4930      1.0000       -5.0786
   K+                   6.205e-06        0.2385      0.6423       -5.3996
   Ca++                 2.619e-08      0.001032      0.2545       -8.1761
    (only species > 1e-8 molal listed)

  Mineral saturation states
                     log Q/K                          log Q/K
 ----------------------------------------------------------------
   Tephroite          0.0000 sat    Ferrosilite       -1.3857     
   Antigorite         0.0000 sat    Boehmite          -1.4063     
   Andradite          0.0000 sat    Brucite           -1.4875     
   Saponite-Na        0.0000 sat    Fe(OH)2           -1.7065     
   Chromite           0.0000 sat    Wustite           -1.7288     
   Annite             0.0000 sat    Monticellite      -1.7568     
   Hydroxylapatite    0.0000 sat    Gibbsite          -1.8800     
   Greenalite         0.0000 sat    Fe                -1.9279     
   Daphnite-14A       0.0000 sat    Quartz            -2.0004     
   Phlogopite        -0.0115        Cronstedtite-7A   -2.0894     
   Diopside          -0.1656        Goethite          -2.1053     
   Chrysotile        -0.4251        Tridymite         -2.1722     
   Ice               -0.4670        Jadeite           -2.2022     
   Ripidolite-14A    -0.5679        Chalcedony        -2.2171     
   Mesolite          -0.6406        Enstatite         -2.3255     
   Natrolite         -0.7408        Grossular         -2.3412     
   Saponite-Ca       -0.7996        Cristobalite(alp  -2.4181     
   Fayalite          -0.8601        Prehnite          -2.4558     
   Mn(OH)2(am)       -0.8652        Manganosite       -2.4864     
   FeO               -0.9269        Talc              -2.5076     
   Nepheline         -0.9830        Albite            -2.5644     
   Analcime          -0.9916        Albite_low        -2.5644     
   Wollastonite      -1.0575        Saponite-H        -2.5710     
   Diaspore          -1.1115        Coesite           -2.6588     
   Rhodonite         -1.1219        Cristobalite(bet  -2.7203     
   Pseudowollastoni  -1.1918        Na2SiO3           -2.7335     
   Hedenbergite      -1.1936        Hematite          -2.8317     
   Magnetite         -1.2585        Chamosite-7A      -2.8365     
   Saponite-Mg       -1.3079        Daphnite-7A       -2.8752     
   Clinochlore-14A   -1.3323        SiO2(am)          -2.8943     
   Tremolite         -1.3567        Troilite          -2.9875     
   Saponite-K        -1.3601     
    (only minerals with log Q/K > -3 listed)

                         partial
  Gases               press. (bar)     fugacity     fug. coef.    log fug.
 ---------------------------------------------------------------------------
   H2(g)                    90.88         90.94         1.001      1.9587
   CH4(g)                   12.39         12.38        0.9993      1.0928
   H2O(g)                  0.8459        0.8334        0.9852     -0.0791
   H2S(g)               6.664e-09     6.638e-09        0.9961     -8.1780
   HCl(g)               1.159e-18     1.159e-18         1.000*   -17.9357
   CO2(g)               1.685e-21     1.681e-21        0.9976    -20.7743
   CO(g)                4.192e-23     4.192e-23         1.000*   -22.3775
   C2H4(g)              4.807e-25     4.807e-25         1.000*   -24.3181
   Na(g)                3.673e-36     3.673e-36         1.000*   -35.4350
   S2(g)                1.189e-40     1.189e-40         1.000*   -39.9248
   SO2(g)               7.826e-41     7.770e-41        0.9928    -40.1096
   K(g)                 9.811e-42     9.811e-42         1.000*   -41.0083
   Cl2(g)               2.064e-65     2.064e-65         1.000*   -64.6852
   Mg(g)                1.726e-65     1.726e-65         1.000*   -64.7630
   O2(g)                1.079e-67     1.079e-67        0.9999    -66.9672
   Ca(g)                1.312e-80     1.312e-80         1.000*   -79.8822
   Al(g)               4.023e-101    4.023e-101         1.000*  -100.3955
   C(g)                3.859e-102    3.859e-102         1.000*  -101.4136
   Si(g)               6.404e-109    6.404e-109         1.000*  -108.1935
    *no data, gas taken to be ideal

                                  In fluid              Sorbed            Kd
  Original basis total moles   moles     mg/kg      moles     mg/kg      L/kg
 -------------------------------------------------------------------------------
   H2O                 62.8       51.6  9.90e+05
   Al+++              0.309    0.00165      47.3
   Ca++               0.394   2.42e-08   0.00103
   Cl-              0.00195    0.00195      73.6
   CrO4--            0.0277   8.67e-29  1.07e-23
   Fe++                2.98   2.53e-14  1.50e-09
   H+                 -14.7     -0.268     -288.
   HCO3-             0.0100     0.0100      650.
   HPO4--            0.0415   5.63e-05      5.75
   K+                0.0223   5.73e-06     0.239
   Mg++                3.34   2.54e-12  6.59e-08
   Mn++              0.0691   5.34e-12  3.13e-07
   Na+                0.298      0.265  6.48e+03
   O2(aq)           -0.0207    -0.0541 -1.84e+03
   SO4--           0.000290   0.000290      29.7
   SiO2(aq)            4.71    0.00991      634.
   Ti(OH)4(aq)       0.0342     0.0342  4.22e+03

  Elemental composition               In fluid                  Sorbed
                  total moles     moles       mg/kg        moles       mg/kg
 -------------------------------------------------------------------------------
   Aluminum            0.3092     0.001646       47.29
   Calcium             0.3938    2.419e-08    0.001032
   Carbon             0.01000      0.01000       127.9
   Chlorine          0.001950     0.001950       73.62
   Chromium           0.02765    8.669e-29   4.800e-24
   Hydrogen             111.0        103.1   1.106e+05
   Iron                 2.985    2.527e-14   1.503e-09
   Magnesium            3.345    2.545e-12   6.586e-08
   Manganese          0.06913    5.344e-12   3.127e-07
   Oxygen               72.59        51.68   8.806e+05
   Phosphorus         0.04146    5.626e-05       1.856
   Potassium          0.02231    5.729e-06      0.2385
   Silicon              4.713     0.009915       296.5
   Sodium              0.2984       0.2648       6482.
   Sulfur           0.0002900    0.0002900       9.902
   Titanium           0.03420      0.03420       1744.


          Step #   129             Xi = 0.8000

          Temperature = 100.0 C    Pressure =  1.013 bars
          pH = 11.568              log fO2 =  -67.158
          Eh =  -0.8804 volts      pe = -11.8911
          Ionic strength      =    0.318936 molal
          Charge imbalance    =   -0.011889 eq/kg (-1.903% error)
          Activity of water   =    0.999928
          Solvent mass        =     0.91232 kg
          Solution mass       =     0.93029 kg
          Mineral mass        =     0.86267 kg
          Solution density    =    0.966    g/cm3
          Solution viscosity  =    0.003    poise
          Chlorinity          =    0.002137 molal
          Dissolved solids    =       19312 mg/kg sol'n
          Hardness            =        0.00 mg/kg sol'n as CaCO3
            carbonate         =        0.00 mg/kg sol'n as CaCO3
            non-carbonate     =        0.00 mg/kg sol'n as CaCO3
          Carbonate alkalinity=     1070.78 mg/kg sol'n as CaCO3
          Water type          =    Na-OH
          Bulk volume         =    1.25e+03 cm3
          Fluid volume        =        963. cm3
          Mineral volume      =        290. cm3
          Inert volume        =        0.00 cm3
          Porosity            =        76.8 %
          Permeability        =      0.0332 cm2
          Mass reacted        =         792 g

                          moles          moles         grams          cm3      rxn rate
  Reactants             remaining       reacted       reacted       reacted  (mol/kg sec)
 ------------------------------------------------------------------------------------------
   Al2O3                  0.04417        0.1767         18.01          --            --  
   CaO                     0.1124        0.4497         25.22          --            --  
   Cr2O3                 0.003951       0.01580         2.402          --            --  
   FeO(ox)                 0.8527         3.411         245.1          --            --  
   K2O(ox)               0.003187       0.01275         1.201          --            --  
   MgO                     0.9555         3.822         154.0          --            --  
   MnO                    0.01975       0.07900         5.604          --            --  
   Na2O(ox)               0.04263        0.1705         10.57          --            --  
   P2O5                  0.005922       0.02369         3.363          --            --  
   SiO2                     1.346         5.386         323.6          --            --  
   TiO2                  0.009772       0.03909         3.122          --            --  

  Minerals in system     moles      log moles      grams        volume (cm3)
 ----------------------------------------------------------------------------
   Andradite               0.1237     -0.908          62.87           16.31
   Annite                 0.02549     -1.594          13.05           3.934
   Antigorite             0.07236     -1.141          328.2           126.6
   Chromite               0.01580     -1.801          3.537          0.6955
   Daphnite-14A            0.1438     -0.842          102.6           30.69
   Greenalite              0.7842     -0.106          291.5           90.19
   Hydroxylapatite        0.01577     -1.802          7.920           2.989
   Saponite-Na             0.1164     -0.934          44.99           15.91
   Tephroite              0.03950     -1.403          7.978           3.010
                                               _____________   _____________
          (total)                                     862.7           290.3 

  Aqueous species       molality    mg/kg sol'n    act. coef.     log act.
 ---------------------------------------------------------------------------
   OH-                     0.3161         5273.      0.6497       -0.6874
   Na+                     0.3124         7043.      0.6663       -0.6816
   H2(aq)                 0.09046         178.8      1.0000       -1.0436
   Ti(OH)4(aq)            0.04285         4870.      1.0000       -1.3681
   Methane(aq)            0.01096         172.5      1.0000       -1.9601
   NaOH(aq)               0.01003         393.4      1.0000       -1.9988
   NaHSiO3(aq)           0.009033         886.6      1.0000       -2.0441
   HSiO3-                0.003618         273.5      0.6663       -2.6178
   Cl-                   0.002047         71.17      0.6314       -2.8886
   AlO2-                 0.001889         109.3      0.6663       -2.9000
   S--                  0.0002860         8.993      0.2118       -4.2178
   NaAlO2(aq)           0.0001506         12.11      1.0000       -3.8220
   NaCl(aq)             9.053e-05         5.189      1.0000       -4.0432
   PO4---               5.989e-05         5.578      0.0198       -5.9268
   HS-                  3.189e-05         1.034      0.6497       -4.6837
   HPO4--               2.142e-05         2.016      0.1781       -5.4184
   SiO2(aq)             7.924e-06        0.4669      1.0000       -5.1011
   K+                   5.930e-06        0.2274      0.6314       -5.4266
   Ca++                 2.366e-08     0.0009300      0.2440       -8.2385
    (only species > 1e-8 molal listed)

  Mineral saturation states
                     log Q/K                          log Q/K
 ----------------------------------------------------------------
   Chromite           0.0000 sat    Saponite-K        -1.3875     
   Greenalite         0.0000 sat    Ferrosilite       -1.3932     
   Hydroxylapatite    0.0000 sat    Boehmite          -1.4100     
   Annite             0.0000 sat    Brucite           -1.4716     
   Andradite          0.0000 sat    Fe(OH)2           -1.6915     
   Daphnite-14A       0.0000 sat    Monticellite      -1.7191     
   Tephroite          0.0000 sat    Wustite           -1.7197     
   Antigorite         0.0000 sat    Fe                -1.8176     
   Saponite-Na        0.0000 sat    Gibbsite          -1.8837     
   Phlogopite        -0.0087        Quartz            -2.0229     
   Diopside          -0.1504        Goethite          -2.1379     
   Chrysotile        -0.4223        Jadeite           -2.1419     
   Ice               -0.4670        Cronstedtite-7A   -2.1473     
   Ripidolite-14A    -0.5651        Tridymite         -2.1947     
   Natrolite         -0.5978        Chalcedony        -2.2396     
   Mesolite          -0.6129        Grossular         -2.2833     
   Saponite-Ca       -0.8282        Enstatite         -2.3320     
   Fayalite          -0.8526        Cristobalite(alp  -2.4406     
   Mn(OH)2(am)       -0.8540        Prehnite          -2.4422     
   Nepheline         -0.9002        Manganosite       -2.4752     
   FeO               -0.9119        Albite_low        -2.5266     
   Analcime          -0.9365        Albite            -2.5266     
   Wollastonite      -1.0357        Na2SiO3           -2.5381     
   Diaspore          -1.1152        Talc              -2.5497     
   Rhodonite         -1.1331        Saponite-H        -2.6070     
   Pseudowollastoni  -1.1700        Coesite           -2.6813     
   Hedenbergite      -1.1793        Cristobalite(bet  -2.7428     
   Magnetite         -1.3088        Chamosite-7A      -2.8365     
   Clinochlore-14A   -1.3276        Daphnite-7A       -2.8752     
   Saponite-Mg       -1.3412        Hematite          -2.8971     
   Tremolite         -1.3684        SiO2(am)          -2.9168     
    (only minerals with log Q/K > -3 listed)

                         partial
  Gases               press. (bar)     fugacity     fug. coef.    log fug.
 ---------------------------------------------------------------------------
   H2(g)                    113.2         113.2         1.001      2.0540
   CH4(g)                   12.54         12.53        0.9993      1.0981
   H2O(g)                  0.8459        0.8334        0.9852     -0.0791
   H2S(g)               5.099e-09     5.079e-09        0.9961     -8.2942
   HCl(g)               1.016e-18     1.016e-18         1.000*   -17.9932
   CO2(g)               7.092e-22     7.075e-22        0.9976    -21.1503
   CO(g)                2.197e-23     2.197e-23         1.000*   -22.6582
   C2H4(g)              3.175e-25     3.175e-25         1.000*   -24.4983
   Na(g)                5.267e-36     5.267e-36         1.000*   -35.2784
   S2(g)                4.489e-41     4.489e-41         1.000*   -40.3478
   SO2(g)               3.101e-41     3.078e-41        0.9928    -40.5117
   K(g)                 1.163e-41     1.163e-41         1.000*   -40.9344
   Mg(g)                2.230e-65     2.230e-65         1.000*   -64.6518
   Cl2(g)               1.272e-65     1.272e-65         1.000*   -64.8954
   O2(g)                6.955e-68     6.955e-68        0.9999    -67.1577
   Ca(g)                1.809e-80     1.809e-80         1.000*   -79.7427
   Al(g)               5.543e-101    5.543e-101         1.000*  -100.2563
   C(g)                2.518e-102    2.518e-102         1.000*  -101.5989
   Si(g)               9.431e-109    9.431e-109         1.000*  -108.0254
    *no data, gas taken to be ideal

                                  In fluid              Sorbed            Kd
  Original basis total moles   moles     mg/kg      moles     mg/kg      L/kg
 -------------------------------------------------------------------------------
   H2O                 63.8       51.0  9.89e+05
   Al+++              0.353    0.00186      54.0
   Ca++               0.450   2.16e-08  0.000930
   Cl-              0.00195    0.00195      74.3
   CrO4--            0.0316   7.78e-29  9.70e-24
   Fe++                3.41   2.11e-14  1.27e-09
   H+                 -16.8     -0.307     -332.
   HCO3-             0.0100     0.0100      656.
   HPO4--            0.0474   7.42e-05      7.65
   K+                0.0255   5.41e-06     0.227
   Mg++                3.82   2.10e-12  5.49e-08
   Mn++              0.0790   4.42e-12  2.61e-07
   Na+                0.341      0.303  7.48e+03
   O2(aq)           -0.0237    -0.0618 -2.13e+03
   SO4--           0.000290   0.000290      29.9
   SiO2(aq)            5.39     0.0115      746.
   Ti(OH)4(aq)       0.0391     0.0391  4.87e+03

  Elemental composition               In fluid                  Sorbed
                  total moles     moles       mg/kg        moles       mg/kg
 -------------------------------------------------------------------------------
   Aluminum            0.3533     0.001861       53.98
   Calcium             0.4500    2.159e-08   0.0009302
   Carbon             0.01000      0.01000       129.1
   Chlorine          0.001950     0.001950       74.31
   Chromium           0.03160    7.782e-29   4.350e-24
   Hydrogen             111.0        102.0   1.105e+05
   Iron                 3.411    2.108e-14   1.266e-09
   Magnesium            3.822    2.101e-12   5.489e-08
   Manganese          0.07900    4.420e-12   2.610e-07
   Oxygen               75.03        51.13   8.794e+05
   Phosphorus         0.04738    7.418e-05       2.470
   Potassium          0.02550    5.410e-06      0.2274
   Silicon              5.386      0.01155       348.7
   Sodium              0.3410       0.3026       7478.
   Sulfur           0.0002900    0.0002900       9.996
   Titanium           0.03909      0.03909       2012.


          Step #   139             Xi = 0.9000

          Temperature = 100.0 C    Pressure =  1.013 bars
          pH = 11.615              log fO2 =  -67.317
          Eh =  -0.8869 volts      pe = -11.9787
          Ionic strength      =    0.360816 molal
          Charge imbalance    =   -0.012002 eq/kg (-1.703% error)
          Activity of water   =    0.999927
          Solvent mass        =     0.90131 kg
          Solution mass       =     0.92150 kg
          Mineral mass        =     0.97048 kg
          Solution density    =    0.967    g/cm3
          Solution viscosity  =    0.003    poise
          Chlorinity          =    0.002164 molal
          Dissolved solids    =       21910 mg/kg sol'n
          Hardness            =        0.00 mg/kg sol'n as CaCO3
            carbonate         =        0.00 mg/kg sol'n as CaCO3
            non-carbonate     =        0.00 mg/kg sol'n as CaCO3
          Carbonate alkalinity=     1081.70 mg/kg sol'n as CaCO3
          Water type          =    Na-OH
          Bulk volume         =    1.28e+03 cm3
          Fluid volume        =        953. cm3
          Mineral volume      =        327. cm3
          Inert volume        =        0.00 cm3
          Porosity            =        74.5 %
          Permeability        =      0.0146 cm2
          Mass reacted        =         891 g

                          moles          moles         grams          cm3      rxn rate
  Reactants             remaining       reacted       reacted       reacted  (mol/kg sec)
 ------------------------------------------------------------------------------------------
   Al2O3                  0.02208        0.1988         20.27          --            --  
   CaO                    0.05622        0.5059         28.37          --            --  
   Cr2O3                 0.001975       0.01778         2.702          --            --  
   FeO(ox)                 0.4264         3.837         275.7          --            --  
   K2O(ox)               0.001594       0.01434         1.351          --            --  
   MgO                     0.4777         4.300         173.3          --            --  
   MnO                   0.009875       0.08888         6.305          --            --  
   Na2O(ox)               0.02131        0.1918         11.89          --            --  
   P2O5                  0.002961       0.02665         3.783          --            --  
   SiO2                    0.6732         6.059         364.1          --            --  
   TiO2                  0.004886       0.04397         3.513          --            --  

  Minerals in system     moles      log moles      grams        volume (cm3)
 ----------------------------------------------------------------------------
   Andradite               0.1392     -0.856          70.72           18.35
   Annite                 0.02868     -1.542          14.68           4.426
   Antigorite             0.08141     -1.089          369.3           142.4
   Chromite               0.01778     -1.750          3.979          0.7824
   Daphnite-14A            0.1618     -0.791          115.4           34.53
   Greenalite              0.8822     -0.054          327.9           101.5
   Hydroxylapatite        0.01773     -1.751          8.908           3.362
   Saponite-Na             0.1309     -0.883          50.57           17.89
   Tephroite              0.04444     -1.352          8.975           3.387
                                               _____________   _____________
          (total)                                     970.5           326.6 

  Aqueous species       molality    mg/kg sol'n    act. coef.     log act.
 ---------------------------------------------------------------------------
   OH-                     0.3574         5945.      0.6414       -0.6397
   Na+                     0.3541         7963.      0.6591       -0.6319
   H2(aq)                  0.1087         214.4      1.0000       -0.9637
   Ti(OH)4(aq)            0.04879         5531.      1.0000       -1.3117
   NaOH(aq)               0.01255         491.0      1.0000       -1.9013
   Methane(aq)            0.01109         174.1      1.0000       -1.9549
   NaHSiO3(aq)            0.01079         1057.      1.0000       -1.9668
   HSiO3-                0.003898         293.9      0.6591       -2.5902
   AlO2-                 0.002116         122.0      0.6591       -2.8556
   Cl-                   0.002063         71.53      0.6220       -2.8917
   S--                  0.0002934         9.202      0.2024       -4.2264
   NaAlO2(aq)           0.0001871         15.00      1.0000       -3.7279
   NaCl(aq)             0.0001008         5.761      1.0000       -3.9966
   PO4---               8.236e-05         7.650      0.0173       -5.8465
   HS-                  2.837e-05        0.9177      0.6414       -4.7400
   HPO4--               2.444e-05         2.294      0.1683       -5.3859
   SiO2(aq)             7.565e-06        0.4446      1.0000       -5.1212
   K+                   5.692e-06        0.2177      0.6220       -5.4509
   Ca++                 2.149e-08     0.0008426      0.2352       -8.2962
    (only species > 1e-8 molal listed)

  Mineral saturation states
                     log Q/K                          log Q/K
 ----------------------------------------------------------------
   Chromite           0.0000 sat    Ferrosilite       -1.3999     
   Antigorite         0.0000 sat    Saponite-K        -1.4119     
   Andradite          0.0000 sat    Boehmite          -1.4134     
   Tephroite          0.0000 sat    Brucite           -1.4573     
   Hydroxylapatite    0.0000 sat    Fe(OH)2           -1.6781     
   Saponite-Na        0.0000 sat    Monticellite      -1.6872     
   Daphnite-14A       0.0000 sat    Wustite           -1.7112     
   Greenalite         0.0000 sat    Fe                -1.7244     
   Annite             0.0000 sat    Gibbsite          -1.8871     
   Phlogopite        -0.0062        Quartz            -2.0430     
   Diopside          -0.1386        Jadeite           -2.0880     
   Chrysotile        -0.4198        Goethite          -2.1645     
   Ice               -0.4670        Cronstedtite-7A   -2.1936     
   Natrolite         -0.4699        Tridymite         -2.2148     
   Ripidolite-14A    -0.5626        Grossular         -2.2370     
   Mesolite          -0.5894        Chalcedony        -2.2597     
   Nepheline         -0.8262        Enstatite         -2.3379     
   Mn(OH)2(am)       -0.8439        Na2SiO3           -2.3633     
   Fayalite          -0.8459        Prehnite          -2.4336     
   Saponite-Ca       -0.8541        Cristobalite(alp  -2.4607     
   Analcime          -0.8871        Manganosite       -2.4651     
   FeO               -0.8985        Albite            -2.4928     
   Wollastonite      -1.0180        Albite_low        -2.4928     
   Diaspore          -1.1186        Talc              -2.5874     
   Rhodonite         -1.1432        Saponite-H        -2.6392     
   Pseudowollastoni  -1.1523        Coesite           -2.7014     
   Hedenbergite      -1.1683        Cristobalite(bet  -2.7629     
   Clinochlore-14A   -1.3234        Chamosite-7A      -2.8365     
   Magnetite         -1.3485        Daphnite-7A       -2.8752     
   Saponite-Mg       -1.3710        SiO2(am)          -2.9369     
   Tremolite         -1.3824        Hematite          -2.9501     
    (only minerals with log Q/K > -3 listed)

                         partial
  Gases               press. (bar)     fugacity     fug. coef.    log fug.
 ---------------------------------------------------------------------------
   H2(g)                    136.0         136.1         1.001      2.1339
   CH4(g)                   12.69         12.69        0.9993      1.1033
   H2O(g)                  0.8459        0.8334        0.9852     -0.0791
   H2S(g)               4.012e-09     3.997e-09        0.9961     -8.3983
   HCl(g)               9.035e-19     9.035e-19         1.000*   -18.0441
   CO2(g)               3.441e-22     3.433e-22        0.9976    -21.4644
   CO(g)                1.281e-23     1.281e-23         1.000*   -22.8925
   C2H4(g)              2.252e-25     2.252e-25         1.000*   -24.6474
   Na(g)                7.227e-36     7.227e-36         1.000*   -35.1410
   S2(g)                1.925e-41     1.925e-41         1.000*   -40.7157
   SO2(g)               1.406e-41     1.395e-41        0.9928    -40.8553
   K(g)                 1.346e-41     1.346e-41         1.000*   -40.8711
   Mg(g)                2.769e-65     2.769e-65         1.000*   -64.5577
   Cl2(g)               8.375e-66     8.375e-66         1.000*   -65.0770
   O2(g)                4.815e-68     4.815e-68        0.9999    -67.3174
   Ca(g)                2.371e-80     2.371e-80         1.000*   -79.6250
   Al(g)               7.247e-101    7.247e-101         1.000*  -100.1399
   C(g)                1.765e-102    1.765e-102         1.000*  -101.7533
   Si(g)               1.301e-108    1.301e-108         1.000*  -107.8858
    *no data, gas taken to be ideal

                                  In fluid              Sorbed            Kd
  Original basis total moles   moles     mg/kg      moles     mg/kg      L/kg
 -------------------------------------------------------------------------------
   H2O                 64.8       50.5  9.87e+05
   Al+++              0.398    0.00208      60.8
   Ca++               0.506   1.94e-08  0.000843
   Cl-              0.00195    0.00195      75.0
   CrO4--            0.0356   7.01e-29  8.82e-24
   Fe++                3.84   1.79e-14  1.08e-09
   H+                 -18.9     -0.345     -377.
   HCO3-             0.0100     0.0100      662.
   HPO4--            0.0533   9.63e-05      10.0
   K+                0.0287   5.13e-06     0.218
   Mg++                4.30   1.77e-12  4.66e-08
   Mn++              0.0889   3.72e-12  2.22e-07
   Na+                0.384      0.340  8.49e+03
   O2(aq)           -0.0267    -0.0696 -2.42e+03
   SO4--           0.000290   0.000290      30.2
   SiO2(aq)            6.06     0.0132      864.
   Ti(OH)4(aq)       0.0440     0.0440  5.53e+03

  Elemental composition               In fluid                  Sorbed
                  total moles     moles       mg/kg        moles       mg/kg
 -------------------------------------------------------------------------------
   Aluminum            0.3975     0.002075       60.77
   Calcium             0.5062    1.938e-08   0.0008427
   Carbon             0.01000      0.01000       130.3
   Chlorine          0.001950     0.001950       75.02
   Chromium           0.03556    7.008e-29   3.954e-24
   Hydrogen             111.0        100.8   1.103e+05
   Iron                 3.838    1.788e-14   1.084e-09
   Magnesium            4.300    1.765e-12   4.655e-08
   Manganese          0.08888    3.720e-12   2.218e-07
   Oxygen               77.47        50.58   8.783e+05
   Phosphorus         0.05330    9.626e-05       3.235
   Potassium          0.02869    5.131e-06      0.2177
   Silicon              6.059      0.01325       403.8
   Sodium              0.3836       0.3405       8494.
   Sulfur           0.0002900    0.0002900       10.09
   Titanium           0.04397      0.04397       2285.


          Step #   149             Xi = 1.0000

          Temperature = 100.0 C    Pressure =  1.013 bars
          pH = 11.659              log fO2 =  -67.455
          Eh =  -0.8926 volts      pe = -12.0566
          Ionic strength      =    0.403422 molal
          Charge imbalance    =   -0.012118 eq/kg (-1.542% error)
          Activity of water   =    0.999927
          Solvent mass        =     0.89030 kg
          Solution mass       =     0.91272 kg
          Mineral mass        =      1.0783 kg
          Solution density    =    0.969    g/cm3
          Solution viscosity  =    0.003    poise
          Chlorinity          =    0.002190 molal
          Dissolved solids    =       24562 mg/kg sol'n
          Hardness            =        0.00 mg/kg sol'n as CaCO3
            carbonate         =        0.00 mg/kg sol'n as CaCO3
            non-carbonate     =        0.00 mg/kg sol'n as CaCO3
          Carbonate alkalinity=     1092.67 mg/kg sol'n as CaCO3
          Water type          =    Na-OH
          Bulk volume         =    1.31e+03 cm3
          Fluid volume        =        942. cm3
          Mineral volume      =        363. cm3
          Inert volume        =        0.00 cm3
          Porosity            =        72.2 %
          Permeability        =     0.00666 cm2
          Mass reacted        =         990 g

                          moles          moles         grams          cm3      rxn rate
  Reactants             remaining       reacted       reacted       reacted  (mol/kg sec)
 ------------------------------------------------------------------------------------------
   Al2O3                2.155e-16        0.2208         22.52          --            --  
   CaO                  6.193e-16        0.5622         31.52          --            --  
   Cr2O3                3.239e-17       0.01975         3.002          --            --  
   FeO(ox)             -6.647e-15         4.264         306.3          --            --  
   K2O(ox)              1.816e-17       0.01594         1.501          --            --  
   MgO                  2.491e-15         4.777         192.5          --            --  
   MnO                 -8.262e-17       0.09875         7.005          --            --  
   Na2O(ox)             3.960e-16        0.2131         13.21          --            --  
   P2O5                 1.285e-17       0.02961         4.203          --            --  
   SiO2                 3.941e-15         6.732         404.5          --            --  
   TiO2                -6.223e-17       0.04886         3.903          --            --  

  Minerals in system     moles      log moles      grams        volume (cm3)
 ----------------------------------------------------------------------------
   Andradite               0.1546     -0.811          78.58           20.39
   Annite                 0.03187     -1.497          16.31           4.918
   Antigorite             0.09046     -1.044          410.3           158.2
   Chromite               0.01975     -1.704          4.421          0.8693
   Daphnite-14A            0.1798     -0.745          128.3           38.37
   Greenalite              0.9801     -0.009          364.4           112.7
   Hydroxylapatite        0.01970     -1.706          9.895           3.734
   Saponite-Na             0.1453     -0.838          56.14           19.85
   Tephroite              0.04938     -1.306          9.972           3.763
                                               _____________   _____________
          (total)                                     1078.           362.8 

  Aqueous species       molality    mg/kg sol'n    act. coef.     log act.
 ---------------------------------------------------------------------------
   OH-                     0.3994         6625.      0.6343       -0.5964
   Na+                     0.3965         8893.      0.6529       -0.5869
   H2(aq)                  0.1274         250.6      1.0000       -0.8947
   Ti(OH)4(aq)            0.05488         6205.      1.0000       -1.2606
   NaOH(aq)               0.01538         600.2      1.0000       -1.8129
   NaHSiO3(aq)            0.01269         1239.      1.0000       -1.8966
   Methane(aq)            0.01123         175.8      1.0000       -1.9495
   HSiO3-                0.004170         313.5      0.6529       -2.5651
   AlO2-                 0.002343         134.8      0.6529       -2.8153
   Cl-                   0.002079         71.90      0.6138       -2.8941
   S--                  0.0003002         9.390      0.1943       -4.2340
   NaAlO2(aq)           0.0002277         18.21      1.0000       -3.6426
   NaCl(aq)             0.0001112         6.338      1.0000       -3.9539
   PO4---               0.0001105         10.23      0.0153       -5.7717
   HPO4--               2.766e-05         2.590      0.1598       -5.3544
   HS-                  2.551e-05        0.8231      0.6343       -4.7910
   SiO2(aq)             7.254e-06        0.4252      1.0000       -5.1394
   K+                   5.482e-06        0.2091      0.6138       -5.4730
   Ca++                 1.963e-08     0.0007673      0.2277       -8.3498
    (only species > 1e-8 molal listed)

  Mineral saturation states
                     log Q/K                          log Q/K
 ----------------------------------------------------------------
   Hydroxylapatite    0.0000 sat    Ferrosilite       -1.4059     
   Daphnite-14A       0.0000 sat    Boehmite          -1.4164     
   Annite             0.0000 sat    Saponite-K        -1.4340     
   Andradite          0.0000 sat    Brucite           -1.4444     
   Saponite-Na        0.0000 sat    Fe                -1.6432     
   Greenalite         0.0000 sat    Monticellite      -1.6594     
   Tephroite          0.0000 sat    Fe(OH)2           -1.6660     
   Chromite           0.0000 sat    Wustite           -1.7034     
   Antigorite         0.0000 sat    Gibbsite          -1.8901     
   Phlogopite        -0.0039        Jadeite           -2.0391     
   Diopside          -0.1290        Quartz            -2.0612     
   Natrolite         -0.3539        Goethite          -2.1868     
   Chrysotile        -0.4175        Grossular         -2.1984     
   Ice               -0.4670        Na2SiO3           -2.2047     
   Ripidolite-14A    -0.5603        Cronstedtite-7A   -2.2322     
   Mesolite          -0.5688        Tridymite         -2.2330     
   Nepheline         -0.7591        Chalcedony        -2.2779     
   Mn(OH)2(am)       -0.8348        Enstatite         -2.3432     
   Fayalite          -0.8398        Prehnite          -2.4282     
   Analcime          -0.8424        Manganosite       -2.4560     
   Saponite-Ca       -0.8778        Albite            -2.4621     
   FeO               -0.8863        Albite_low        -2.4621     
   Wollastonite      -1.0031        Cristobalite(alp  -2.4789     
   Diaspore          -1.1216        Talc              -2.6216     
   Pseudowollastoni  -1.1374        Saponite-H        -2.6683     
   Rhodonite         -1.1523        Coesite           -2.7196     
   Hedenbergite      -1.1595        Cristobalite(bet  -2.7811     
   Clinochlore-14A   -1.3196        Chamosite-7A      -2.8365     
   Magnetite         -1.3810        Daphnite-7A       -2.8752     
   Tremolite         -1.3975        SiO2(am)          -2.9551     
   Saponite-Mg       -1.3981        Hematite          -2.9948     
    (only minerals with log Q/K > -3 listed)

                         partial
  Gases               press. (bar)     fugacity     fug. coef.    log fug.
 ---------------------------------------------------------------------------
   H2(g)                    159.4         159.5         1.001      2.2029
   CH4(g)                   12.85         12.84        0.9993      1.1087
   H2O(g)                  0.8459        0.8334        0.9852     -0.0791
   H2S(g)               3.229e-09     3.217e-09        0.9961     -8.4926
   HCl(g)               8.133e-19     8.133e-19         1.000*   -18.0898
   CO2(g)               1.845e-22     1.841e-22        0.9976    -21.7349
   CO(g)                8.053e-24     8.053e-24         1.000*   -23.0941
   C2H4(g)              1.680e-25     1.680e-25         1.000*   -24.7747
   Na(g)                9.591e-36     9.591e-36         1.000*   -35.0182
   K(g)                 1.530e-41     1.530e-41         1.000*   -40.8153
   S2(g)                9.074e-42     9.074e-42         1.000*   -41.0422
   SO2(g)               7.025e-42     6.974e-42        0.9928    -41.1565
   Mg(g)                3.344e-65     3.344e-65         1.000*   -64.4758
   Cl2(g)               5.789e-66     5.789e-66         1.000*   -65.2374
   O2(g)                3.505e-68     3.504e-68        0.9999    -67.4554
   Ca(g)                3.000e-80     3.000e-80         1.000*   -79.5229
   Al(g)               9.132e-101    9.132e-101         1.000*  -100.0394
   C(g)                1.300e-102    1.300e-102         1.000*  -101.8860
   Si(g)               1.713e-108    1.713e-108         1.000*  -107.7661
    *no data, gas taken to be ideal

                                  In fluid              Sorbed            Kd
  Original basis total moles   moles     mg/kg      moles     mg/kg      L/kg
 -------------------------------------------------------------------------------
   H2O                 65.9       49.9  9.86e+05
   Al+++              0.442    0.00229      67.7
   Ca++               0.562   1.75e-08  0.000767
   Cl-              0.00195    0.00195      75.7
   CrO4--            0.0395   6.33e-29  8.05e-24
   Fe++                4.26   1.54e-14  9.40e-10
   H+                 -21.0     -0.383     -423.
   HCO3-             0.0100     0.0100      669.
   HPO4--            0.0592   0.000123      12.9
   K+                0.0319   4.88e-06     0.209
   Mg++                4.78   1.50e-12  4.00e-08
   Mn++              0.0988   3.17e-12  1.91e-07
   Na+                0.426      0.378  9.53e+03
   O2(aq)           -0.0296    -0.0773 -2.71e+03
   SO4--           0.000290   0.000290      30.5
   SiO2(aq)            6.73     0.0150      988.
   Ti(OH)4(aq)       0.0489     0.0489  6.21e+03

  Elemental composition               In fluid                  Sorbed
                  total moles     moles       mg/kg        moles       mg/kg
 -------------------------------------------------------------------------------
   Aluminum            0.4417     0.002289       67.67
   Calcium             0.5624    1.748e-08   0.0007674
   Carbon             0.01000      0.01000       131.6
   Chlorine          0.001950     0.001950       75.74
   Chromium           0.03951    6.335e-29   3.609e-24
   Hydrogen             111.0        99.69   1.101e+05
   Iron                 4.264    1.536e-14   9.398e-10
   Magnesium            4.778    1.503e-12   4.003e-08
   Manganese          0.09875    3.174e-12   1.911e-07
   Oxygen               79.90        50.03   8.771e+05
   Phosphorus         0.05922    0.0001230       4.173
   Potassium          0.03187    4.881e-06      0.2091
   Silicon              6.732      0.01501       462.0
   Sodium              0.4263       0.3783       9530.
   Sulfur           0.0002900    0.0002900       10.19
   Titanium           0.04886      0.04886       2563.
