# Supplementary material for: Mineral Indicators of Geologically Recent Past Habitability on Mars
Source: Life (Basel). 2023 Dec 15;13(12):2349. doi: 10.3390/life13122349 (PMC10744562; doi:10.3390/life13122349)
Supplement: Supplementary file 1 [file life-13-02349-s001.zip › Supplemental Files 1/Rosy Red/Rosy Red_373/React_output_ALH77005_373.txt]

          Step #     0             Xi = 0.0000

          Temperature = 100.0 C    Pressure =  1.013 bars
          pH =  8.517              log fO2 =   -3.057
          Eh =   0.5320 volts      pe =   7.1851
          Ionic strength      =    0.008155 molal
          Charge imbalance    =   -0.011052 eq/kg (-79.69% error)
          Activity of water   =    0.999931
          Solvent mass        =      1.0000 kg
          Solution mass       =      1.0008 kg
          Mineral mass        =      0.0000 kg
          Solution density    =    0.954    g/cm3
          Solution viscosity  =    0.003    poise
          Chlorinity          =    0.001950 molal
          Dissolved solids    =         755 mg/kg sol'n
          Hardness            =       81.01 mg/kg sol'n as CaCO3
            carbonate         =       81.01 mg/kg sol'n as CaCO3
            non-carbonate     =        0.00 mg/kg sol'n as CaCO3
          Carbonate alkalinity=      514.87 mg/kg sol'n as CaCO3
          Water type          =    Mg-HCO3
          Bulk volume         =    1.05e+03 cm3
          Fluid volume        =    1.05e+03 cm3
          Mineral volume      =        0.00 cm3
          Inert volume        =        0.00 cm3
          Porosity            =        100. %
          Permeability        =        98.7 cm2
          Mass reacted        =           0 g

                          moles          moles         grams          cm3      rxn rate
  Reactants             remaining       reacted       reacted       reacted  (mol/kg sec)
 ------------------------------------------------------------------------------------------
   H2O                      0.000         0.000         0.000          --            --  
   Al2O3                   0.2817         0.000         0.000          --            --  
   CaO                     0.5639         0.000         0.000          --            --  
   Cr2O3                  0.06453         0.000         0.000          --            --  
   FeO(ox)                  2.800         0.000         0.000          --            --  
   K2O(ox)               0.003187         0.000         0.000          --            --  
   MgO                      7.002         0.000         0.000          --            --  
   MnO                    0.06348         0.000         0.000          --            --  
   Na2O(ox)               0.07589         0.000         0.000          --            --  
   P2O5                   0.02820         0.000         0.000          --            --  
   S                      0.01592         0.000         0.000         0.000          --  
   SiO2                     7.062         0.000         0.000          --            --  
   TiO2                   0.04886         0.000         0.000          --            --  

  No minerals in system.

  Aqueous species       molality    mg/kg sol'n    act. coef.     log act.
 ---------------------------------------------------------------------------
   HCO3-                 0.009179         559.7      0.8958       -2.0850
   Cl-                   0.001949         69.04      0.8930       -2.7594
   CO3--                0.0003449         20.68      0.6460       -3.6521
   Mg++                 0.0002979         7.235      0.6710       -3.6992
   Fe++                 0.0002696         15.05      0.6572       -3.7515
   SO4--                0.0002237         21.47      0.6422       -3.8428
   OH-                  0.0002041         3.469      0.8944       -3.7386
   CaCO3(aq)            0.0001547         15.47      1.0000       -3.8105
   MgCO3(aq)            0.0001476         12.44      1.0000       -3.8309
   Ca++                 8.014e-05         3.210      0.6572       -4.2785
   MgSO4(aq)            6.388e-05         7.683      1.0000       -4.1947
   CO2(aq)              6.119e-05         2.691      1.0000       -4.2133
   MgHCO3+              5.002e-05         4.264      0.8958       -4.3487
   FeCO3+               4.980e-05         5.765      0.8958       -4.3506
   CaHCO3+              1.266e-05         1.279      0.8958       -4.9454
   CaSO4(aq)            2.454e-06        0.3338      1.0000       -5.6101
   O2(aq)               6.838e-07       0.02186      1.0000       -6.1651
   MgCl+                5.905e-07       0.03526      0.8958       -6.2766
   FeCl+                5.532e-07       0.05047      0.8958       -6.3049
   CaCl+                4.501e-08      0.003397      0.8958       -7.3945
    (only species > 1e-8 molal listed)

  Mineral saturation states
                     log Q/K                          log Q/K
 ----------------------------------------------------------------
   Magnetite         43.9261s/sat   Fe(OH)2            2.7034s/sat
   Cronstedtite-7A   40.4691s/sat   Nontronite-H       2.1904s/sat
   Hematite          37.9429s/sat   Magnesite          2.1448s/sat
   Ferrite-Mg        35.6449s/sat   Pyrolusite         1.4556s/sat
   Ferrite-Ca        34.0525s/sat   Calcite            1.3788s/sat
   Jarosite          21.2592s/sat   Aragonite          1.2352s/sat
   Ferrite-Dicalciu  18.9054s/sat   Artinite           0.9644s/sat
   Goethite          18.2820s/sat   Fayalite           0.9238s/sat
   Fe(OH)3           13.9800s/sat   Brucite            0.8824s/sat
   Andradite         13.3727s/sat   Strengite          0.5190s/sat
   Huntite            6.6606s/sat   Nontronite-K       0.2160s/sat
   Dolomite-ord       4.7917s/sat   Monohydrocalcite   0.1712s/sat
   Dolomite           4.7910s/sat   Nontronite-Na      0.0374s/sat
   Hydromagnesite     4.3505s/sat   Ice               -0.4670     
   Siderite           4.1767s/sat   Greenalite        -0.8422     
   Wustite            4.1410s/sat   NaFeO2            -1.0927     
   Nontronite-Mg      3.8493s/sat   Bixbyite          -1.3065     
   Dolomite-dis       3.6784s/sat   Nesquehonite      -1.9776     
   Nontronite-Ca      3.6139s/sat   Anhydrite         -2.7361     
   FeO                3.4830s/sat   Periclase         -2.7483     
    (only minerals with log Q/K > -3 listed)

                         partial
  Gases               press. (bar)     fugacity     fug. coef.    log fug.
 ---------------------------------------------------------------------------
   H2O(g)                  0.8459        0.8334        0.9852     -0.0791
   CO2(g)                0.005713      0.005700        0.9976     -2.2441
   O2(g)                0.0008761     0.0008760        0.9999     -3.0575
   HCl(g)               1.539e-15     1.539e-15         1.000*   -14.8128
   Cl2(g)               3.276e-27     3.276e-27         1.000*   -26.4846
   H2(g)                1.008e-30     1.009e-30         1.001    -29.9961
   CO(g)                1.577e-36     1.577e-36         1.000*   -35.8022
   SO2(g)               2.080e-44     2.065e-44        0.9928    -43.6851
   Na(g)                1.895e-66     1.895e-66         1.000*   -65.7223
   K(g)                 2.322e-67     2.322e-67         1.000*   -66.6342
   Mg(g)                4.489e-95     4.489e-95         1.000*   -94.3479
   H2S(g)              2.419e-108    2.410e-108        0.9961   -107.6180
   CH4(g)              6.368e-109    6.364e-109        0.9993   -108.1963
   Ca(g)               1.161e-114    1.161e-114         1.000*  -113.9350
   C(g)                1.611e-147    1.611e-147         1.000*  -146.7930
   Al(g)               3.729e-155    3.729e-155         1.000*  -154.4284
   S2(g)               1.273e-175    1.273e-175         1.000*  -174.8951
   C2H4(g)             1.031e-179    1.031e-179         1.000*  -178.9867
   Si(g)               7.258e-180    7.258e-180         1.000*  -179.1392
    *no data, gas taken to be ideal

                                  In fluid              Sorbed            Kd
  Original basis total moles   moles     mg/kg      moles     mg/kg      L/kg
 -------------------------------------------------------------------------------
   H2O                 55.5       55.5  9.99e+05
   Al+++           1.00e-12   1.00e-12  2.70e-08
   Ca++            0.000250   0.000250      10.0
   Cl-              0.00195    0.00195      69.1
   CrO4--          1.00e-12   1.00e-12  1.16e-07
   Fe++            0.000320   0.000320      17.9
   H+             -0.000790  -0.000790    -0.796
   HCO3-             0.0100     0.0100      610.
   HPO4--          1.00e-12   1.00e-12  9.59e-08
   K+              1.00e-12   1.00e-12  3.91e-08
   Mg++            0.000560   0.000560      13.6
   Mn++            1.00e-12   1.00e-12  5.49e-08
   Na+             1.00e-12   1.00e-12  2.30e-08
   O2(aq)          1.31e-05   1.31e-05     0.420
   SO4--           0.000290   0.000290      27.8
   SiO2(aq)        1.00e-12   1.00e-12  6.00e-08
   Ti(OH)4(aq)     1.00e-12   1.00e-12  1.16e-07

  Elemental composition               In fluid                  Sorbed
                  total moles     moles       mg/kg        moles       mg/kg
 -------------------------------------------------------------------------------
   Aluminum         1.000e-12    1.000e-12   2.696e-08
   Calcium          0.0002500    0.0002500       10.01
   Carbon             0.01000      0.01000       120.0
   Chlorine          0.001950     0.001950       69.08
   Chromium         1.000e-12    1.000e-12   5.196e-08
   Hydrogen             111.0        111.0   1.118e+05
   Iron             0.0003200    0.0003200       17.86
   Magnesium        0.0005600    0.0005600       13.60
   Manganese        1.000e-12    1.000e-12   5.490e-08
   Oxygen               55.54        55.54   8.879e+05
   Phosphorus       1.000e-12    1.000e-12   3.095e-08
   Potassium        1.000e-12    1.000e-12   3.907e-08
   Silicon          1.000e-12    1.000e-12   2.806e-08
   Sodium           1.000e-12    1.000e-12   2.297e-08
   Sulfur           0.0002900    0.0002900       9.292
   Titanium         1.000e-12    1.000e-12   4.784e-08


          Step #     0             Xi = 0.0000

          Temperature = 100.0 C    Pressure =  1.013 bars
          pH =  7.499              log fO2 =  -53.115
          Eh =  -0.3192 volts      pe =  -4.3116
          Ionic strength      =    0.005885 molal
          Charge imbalance    =   -0.011053 eq/kg (-99.06% error)
          Activity of water   =    0.999931
          Solvent mass        =      1.0000 kg
          Solution mass       =      1.0007 kg
          Mineral mass        =  9.5426e-05 kg
          Solution density    =    0.954    g/cm3
          Solution viscosity  =    0.003    poise
          Chlorinity          =    0.001950 molal
          Dissolved solids    =         653 mg/kg sol'n
          Hardness            =        3.56 mg/kg sol'n as CaCO3
            carbonate         =        3.56 mg/kg sol'n as CaCO3
            non-carbonate     =        0.00 mg/kg sol'n as CaCO3
          Carbonate alkalinity=      432.59 mg/kg sol'n as CaCO3
          Water type          =    Mg-HCO3
          Bulk volume         =    1.05e+03 cm3
          Fluid volume        =    1.05e+03 cm3
          Mineral volume      =      0.0287 cm3
          Inert volume        =        0.00 cm3
          Porosity            =        100. %
          Permeability        =        98.6 cm2
          Mass reacted        =           0 g

                          moles          moles         grams          cm3      rxn rate
  Reactants             remaining       reacted       reacted       reacted  (mol/kg sec)
 ------------------------------------------------------------------------------------------
   H2O                      0.000         0.000         0.000          --            --  
   Al2O3                   0.2817         0.000         0.000          --            --  
   CaO                     0.5639         0.000         0.000          --            --  
   Cr2O3                  0.06453         0.000         0.000          --            --  
   FeO(ox)                  2.800         0.000         0.000          --            --  
   K2O(ox)               0.003187         0.000         0.000          --            --  
   MgO                      7.002         0.000         0.000          --            --  
   MnO                    0.06348         0.000         0.000          --            --  
   Na2O(ox)               0.07589         0.000         0.000          --            --  
   P2O5                   0.02820         0.000         0.000          --            --  
   S                      0.01592         0.000         0.000         0.000          --  
   SiO2                     7.062         0.000         0.000          --            --  
   TiO2                   0.04886         0.000         0.000          --            --  

  Minerals in system     moles      log moles      grams        volume (cm3)
 ----------------------------------------------------------------------------
   Chromite             5.000e-13    -12.301      1.119e-10       2.200e-11
   Dolomite-ord         0.0002474     -3.607        0.04562         0.01592
   Hematite             0.0001515     -3.820        0.02420        0.004587
   Magnesite            0.0002796     -3.553        0.02357        0.007834
   Pyrite               1.693e-05     -4.771       0.002031       0.0004053
                                               _____________   _____________
          (total)                                   0.09543         0.02874 

  Aqueous species       molality    mg/kg sol'n    act. coef.     log act.
 ---------------------------------------------------------------------------
   HCO3-                 0.008585         523.5      0.9092       -2.1076
   Cl-                   0.001950         69.09      0.9071       -2.7523
   CO2(aq)              0.0006050         26.61      1.0000       -3.2182
   SO4--                0.0002485         23.85      0.6820       -3.7710
   CO3--                2.964e-05         1.778      0.6851       -4.6923
   Mg++                 2.228e-05        0.5413      0.7051       -4.8038
   OH-                  1.930e-05        0.3280      0.9081       -4.7563
   MgSO4(aq)            5.923e-06        0.7125      1.0000       -5.2274
   MgHCO3+              3.677e-06        0.3135      0.9092       -5.4759
   Ca++                 1.878e-06       0.07520      0.6940       -5.8851
   HS-                  1.543e-06       0.05099      0.9081       -5.8535
   MgCO3(aq)            1.058e-06       0.08911      1.0000       -5.9757
   CaCO3(aq)            3.488e-07       0.03489      1.0000       -6.4574
   CaHCO3+              2.929e-07       0.02960      0.9092       -6.5746
   H2S(aq)              1.350e-07      0.004598      1.0000       -6.8697
   CaSO4(aq)            7.163e-08      0.009745      1.0000       -7.1449
   MgCl+                4.648e-08      0.002775      0.9092       -7.3741
   H+                   3.452e-08     3.477e-05      0.9185       -7.4989
   Formate              2.713e-08      0.001221      0.9081       -7.6083
    (only species > 1e-8 molal listed)

  Mineral saturation states
                     log Q/K                          log Q/K
 ----------------------------------------------------------------
   Dolomite-ord       0.0000 sat    Siderite          -1.2852     
   Hematite           0.0000 sat    Aragonite         -1.4117     
   Magnesite          0.0000 sat    Eskolaite         -1.8386     
   Pyrite             0.0000 sat    Magnesiochromite  -2.1115     
   Chromite           0.0000 sat    Troilite          -2.2519     
   Dolomite          -0.0007        Brucite           -2.2575     
   Ice               -0.4670        Pyrrhotite        -2.3315     
   Magnetite         -0.4739        Huntite           -2.4208     
   Goethite          -0.6894        Monohydrocalcite  -2.4757     
   Dolomite-dis      -1.1133        FeO               -2.9740     
   Calcite           -1.2681     
    (only minerals with log Q/K > -3 listed)

                         partial
  Gases               press. (bar)     fugacity     fug. coef.    log fug.
 ---------------------------------------------------------------------------
   H2O(g)                  0.8459        0.8334        0.9852     -0.0791
   CO2(g)                 0.05649       0.05636        0.9976     -1.2490
   H2(g)                1.078e-05     1.078e-05         1.001     -4.9672
   H2S(g)               4.041e-06     4.025e-06        0.9961     -5.3952
   CH4(g)               8.217e-08     8.211e-08        0.9993     -7.0856
   CO(g)                1.667e-10     1.667e-10         1.000*    -9.7782
   HCl(g)               1.629e-14     1.629e-14         1.000*   -13.7881
   SO2(g)               2.845e-17     2.825e-17        0.9928    -16.5490
   S2(g)                3.109e-21     3.109e-21         1.000*   -20.5074
   C2H4(g)              1.503e-27     1.503e-27         1.000*   -26.8231
   Cl2(g)               3.435e-50     3.435e-50         1.000*   -49.4640
   O2(g)                7.669e-54     7.669e-54        0.9999    -53.1153
   Na(g)                6.039e-55     6.039e-55         1.000*   -54.2190
   K(g)                 7.399e-56     7.399e-56         1.000*   -55.1308
   Mg(g)                3.476e-73     3.476e-73         1.000*   -72.4589
   Ca(g)                2.831e-93     2.831e-93         1.000*   -92.5481
   C(g)                 1.819e-96     1.819e-96         1.000*   -95.7401
   Al(g)               1.368e-116    1.368e-116         1.000*  -115.8638
   Si(g)               1.049e-129    1.049e-129         1.000*  -128.9790
    *no data, gas taken to be ideal

                                  In fluid              Sorbed            Kd
  Original basis total moles   moles     mg/kg      moles     mg/kg      L/kg
 -------------------------------------------------------------------------------
   H2O                 55.5       55.5  9.99e+05
   Al+++           1.00e-12   1.00e-12  2.70e-08
   Ca++            0.000250   2.59e-06     0.104
   Cl-              0.00195    0.00195      69.1
   CrO4--          1.00e-12   3.60e-23  4.17e-18
   Fe++            0.000320   9.69e-09  0.000541
   H+             -0.000790   0.000557     0.561
   HCO3-             0.0100    0.00923      563.
   HPO4--          1.00e-12   1.00e-12  9.59e-08
   K+              1.00e-12   1.00e-12  3.91e-08
   Mg++            0.000560   3.30e-05     0.801
   Mn++            1.00e-12   1.00e-12  5.49e-08
   Na+             1.00e-12   1.00e-12  2.30e-08
   O2(aq)          1.31e-05  -3.37e-06    -0.108
   SO4--           0.000290   0.000256      24.6
   SiO2(aq)        1.00e-12   1.00e-12  6.00e-08
   Ti(OH)4(aq)     1.00e-12   1.00e-12  1.16e-07

  Elemental composition               In fluid                  Sorbed
                  total moles     moles       mg/kg        moles       mg/kg
 -------------------------------------------------------------------------------
   Aluminum         1.000e-12    1.000e-12   2.696e-08
   Calcium          0.0002500    2.592e-06      0.1038
   Carbon             0.01000     0.009226       110.7
   Chlorine          0.001950     0.001950       69.09
   Chromium         1.000e-12    3.598e-23   1.870e-18
   Hydrogen             111.0        111.0   1.118e+05
   Iron             0.0003200    9.692e-09   0.0005409
   Magnesium        0.0005600    3.299e-05      0.8012
   Manganese        1.000e-12    1.000e-12   5.490e-08
   Oxygen               55.54        55.54   8.880e+05
   Phosphorus       1.000e-12    1.000e-12   3.095e-08
   Potassium        1.000e-12    1.000e-12   3.907e-08
   Silicon          1.000e-12    1.000e-12   2.807e-08
   Sodium           1.000e-12    1.000e-12   2.297e-08
   Sulfur           0.0002900    0.0002561       8.208
   Titanium         1.000e-12    1.000e-12   4.785e-08


          Step #     1             Xi = 0.0002

          Temperature = 100.0 C    Pressure =  1.013 bars
          pH =  7.762              log fO2 =  -53.451
          Eh =  -0.3449 volts      pe =  -4.6589
          Ionic strength      =    0.005854 molal
          Charge imbalance    =   -0.011053 eq/kg (-99.04% error)
          Activity of water   =    0.999931
          Solvent mass        =      1.0000 kg
          Solution mass       =      1.0006 kg
          Mineral mass        =  0.00026803 kg
          Solution density    =    0.954    g/cm3
          Solution viscosity  =    0.003    poise
          Chlorinity          =    0.001950 molal
          Dissolved solids    =         643 mg/kg sol'n
          Hardness            =        1.93 mg/kg sol'n as CaCO3
            carbonate         =        1.93 mg/kg sol'n as CaCO3
            non-carbonate     =        0.00 mg/kg sol'n as CaCO3
          Carbonate alkalinity=      436.02 mg/kg sol'n as CaCO3
          Water type          =    Mg-HCO3
          Bulk volume         =    1.05e+03 cm3
          Fluid volume        =    1.05e+03 cm3
          Mineral volume      =      0.0835 cm3
          Inert volume        =        0.00 cm3
          Porosity            =        100. %
          Permeability        =        98.4 cm2
          Mass reacted        =       0.156 g

                          moles          moles         grams          cm3      rxn rate
  Reactants             remaining       reacted       reacted       reacted  (mol/kg sec)
 ------------------------------------------------------------------------------------------
   H2O                      0.000         0.000         0.000          --            --  
   Al2O3                   0.2816     4.401e-05      0.004488          --            --  
   CaO                     0.5638     8.812e-05      0.004941          --            --  
   Cr2O3                  0.06452     1.008e-05      0.001532          --            --  
   FeO(ox)                  2.799     0.0004375       0.03143          --            --  
   K2O(ox)               0.003187     4.980e-07     4.691e-05          --            --  
   MgO                      7.001      0.001094       0.04410          --            --  
   MnO                    0.06347     9.919e-06     0.0007037          --            --  
   Na2O(ox)               0.07588     1.186e-05     0.0007349          --            --  
   P2O5                   0.02820     4.406e-06     0.0006255          --            --  
   S                      0.01591     2.487e-06     7.975e-05     3.858e-05          --  
   SiO2                     7.061      0.001103       0.06630          --            --  
   TiO2                   0.04885     7.634e-06     0.0006098          --            --  

  Minerals in system     moles      log moles      grams        volume (cm3)
 ----------------------------------------------------------------------------
   Antigorite           3.362e-06     -5.473        0.01525        0.005881
   Chromite             1.008e-05     -4.996       0.002257       0.0004437
   Clinochlore-14A      9.321e-07     -6.031      0.0005181       0.0001930
   Dolomite-ord         0.0003366     -3.473        0.06206         0.02165
   Hematite             0.0003509     -3.455        0.05604         0.01062
   Magnesite            0.0003226     -3.491        0.02720        0.009038
   Pyrite               4.557e-05     -4.341       0.005467        0.001091
   Rhodochrosite        9.637e-06     -5.016       0.001108       0.0002995
   Saponite-Mg          0.0002563     -3.591        0.09814         0.03426
                                               _____________   _____________
          (total)                                    0.2680         0.08348 

  Aqueous species       molality    mg/kg sol'n    act. coef.     log act.
 ---------------------------------------------------------------------------
   HCO3-                 0.008606         524.8      0.9094       -2.1065
   Cl-                   0.001950         69.09      0.9073       -2.7522
   CO2(aq)              0.0003309         14.55      1.0000       -3.4804
   SO4--                0.0001955         18.77      0.6826       -3.8747
   CO3--                5.444e-05         3.265      0.6857       -4.4279
   SiO2(aq)             4.349e-05         2.611      1.0000       -4.3616
   OH-                  3.538e-05        0.6013      0.9083       -4.4930
   Na+                  2.364e-05        0.5430      0.9094       -4.6677
   Mg++                 1.211e-05        0.2942      0.7056       -5.0682
   Ti(OH)4(aq)          7.634e-06        0.8843      1.0000       -5.1172
   HPO4--               7.040e-06        0.6753      0.6826       -5.3182
   HS-                  3.115e-06        0.1030      0.9083       -5.5483
   MgSO4(aq)            2.538e-06        0.3053      1.0000       -5.5955
   HSiO3-               2.277e-06        0.1754      0.9094       -5.6839
   MgHCO3+              2.005e-06        0.1710      0.9094       -5.7391
   H2PO4-               1.772e-06        0.1718      0.9094       -5.7928
   AlO2-                1.584e-06       0.09336      0.9094       -5.8415
   MgCO3(aq)            1.058e-06       0.08911      1.0000       -5.9757
   Ca++                 1.021e-06       0.04088      0.6945       -6.1495
   K+                   9.938e-07       0.03883      0.9073       -6.0450
   CaCO3(aq)            3.488e-07       0.03489      1.0000       -6.4574
   Mn++                 2.582e-07       0.01418      0.6945       -6.7463
   CaHCO3+              1.597e-07       0.01614      0.9094       -6.8378
   H2S(aq)              1.487e-07      0.005065      1.0000       -6.8277
   NaHCO3(aq)           6.532e-08      0.005484      1.0000       -7.1849
   Formate              4.005e-08      0.001802      0.9083       -7.4392
   CaSO4(aq)            3.069e-08      0.004175      1.0000       -7.5130
   MgCl+                2.528e-08      0.001510      0.9094       -7.6384
   H+                   1.882e-08     1.896e-05      0.9186       -7.7621
   MnSO4(aq)            1.806e-08      0.002725      1.0000       -7.7433
   NaCl(aq)             1.280e-08     0.0007474      1.0000       -7.8929
   H2(aq)               1.268e-08     2.555e-05      1.0000       -7.8967
    (only species > 1e-8 molal listed)

  Mineral saturation states
                     log Q/K                          log Q/K
 ----------------------------------------------------------------
   Hematite           0.0000 sat    Saponite-K        -1.4197     
   Chromite           0.0000 sat    Tridymite         -1.4552     
   Magnesite          0.0000 sat    Siderite          -1.4633     
   Rhodochrosite      0.0000 sat    Chalcedony        -1.5001     
   Saponite-Mg        0.0000 sat    Cristobalite(alp  -1.7011     
   Clinochlore-14A    0.0000 sat    Amesite-14A       -1.9204     
   Pyrite             0.0000 sat    Eskolaite         -1.9227     
   Antigorite         0.0000 sat    Magnesiochromite  -1.9334     
   Dolomite-ord      -0.0000 sat    Coesite           -1.9418     
   Dolomite          -0.0007        Brucite           -1.9954     
   Diaspore          -0.2511        Cristobalite(bet  -2.0033     
   Saponite-Ca       -0.3117        Enstatite         -2.1163     
   Magnetite         -0.3898        Troilite          -2.1258     
   Ice               -0.4670        Ripidolite-14A    -2.1460     
   Chrysotile        -0.5148        SiO2(am)          -2.1773     
   Boehmite          -0.5459        Pyrrhotite        -2.2054     
   Goethite          -0.6894        Huntite           -2.4208     
   Gibbsite          -1.0197        Cronstedtite-7A   -2.4668     
   Dolomite-dis      -1.1133        Monohydrocalcite  -2.4757     
   Saponite-Na       -1.1436        Corundum          -2.5839     
   Talc              -1.1632        Ferrosilite       -2.6317     
   Saponite-H        -1.1794        Rhodonite         -2.8202     
   Calcite           -1.2681        FeO               -2.8899     
   Quartz            -1.2834        Phlogopite        -2.9215     
   Aragonite         -1.4117        Clinochlore-7A    -2.9235     
    (only minerals with log Q/K > -3 listed)

                         partial
  Gases               press. (bar)     fugacity     fug. coef.    log fug.
 ---------------------------------------------------------------------------
   H2O(g)                  0.8459        0.8334        0.9852     -0.0791
   CO2(g)                 0.03089       0.03082        0.9976     -1.5112
   H2(g)                1.587e-05     1.588e-05         1.001     -4.7991
   H2S(g)               4.451e-06     4.434e-06        0.9961     -5.3532
   CH4(g)               2.113e-07     2.111e-07        0.9993     -6.6755
   CO(g)                1.342e-10     1.342e-10         1.000*    -9.8723
   HCl(g)               8.887e-15     8.887e-15         1.000*   -14.0513
   SO2(g)               9.816e-18     9.745e-18        0.9928    -17.0112
   S2(g)                1.740e-21     1.740e-21         1.000*   -20.7595
   C2H4(g)              4.581e-27     4.581e-27         1.000*   -26.3390
   Na(g)                3.187e-47     3.187e-47         1.000*   -46.4966
   K(g)                 1.641e-49     1.641e-49         1.000*   -48.7849
   Cl2(g)               6.944e-51     6.944e-51         1.000*   -50.1584
   O2(g)                3.537e-54     3.536e-54        0.9999    -53.4514
   Mg(g)                9.360e-73     9.360e-73         1.000*   -72.0287
   Ca(g)                7.622e-93     7.622e-93         1.000*   -92.1179
   C(g)                 2.157e-96     2.157e-96         1.000*   -95.6661
   Al(g)               2.128e-110    2.128e-110         1.000*  -109.6719
   Si(g)               1.018e-121    1.018e-121         1.000*  -120.9923
    *no data, gas taken to be ideal

                                  In fluid              Sorbed            Kd
  Original basis total moles   moles     mg/kg      moles     mg/kg      L/kg
 -------------------------------------------------------------------------------
   H2O                 55.5       55.5  9.99e+05
   Al+++           8.80e-05   1.59e-06    0.0429
   Ca++            0.000338   1.56e-06    0.0625
   Cl-              0.00195    0.00195      69.1
   CrO4--          2.02e-05   7.29e-24  8.45e-19
   Fe++            0.000757   3.50e-09  0.000195
   H+              -0.00428   0.000236     0.238
   HCO3-             0.0100    0.00899      548.
   HPO4--          8.81e-06   8.81e-06     0.845
   K+              9.96e-07   9.96e-07    0.0389
   Mg++             0.00165   1.77e-05     0.431
   Mn++            9.92e-06   2.82e-07    0.0155
   Na+             2.37e-05   2.37e-05     0.545
   O2(aq)         -5.72e-06  -6.56e-06    -0.210
   SO4--           0.000292   0.000201      19.3
   SiO2(aq)         0.00110   4.58e-05      2.75
   Ti(OH)4(aq)     7.63e-06   7.63e-06     0.884

  Elemental composition               In fluid                  Sorbed
                  total moles     moles       mg/kg        moles       mg/kg
 -------------------------------------------------------------------------------
   Aluminum         8.803e-05    1.590e-06     0.04288
   Calcium          0.0003381    1.560e-06     0.06250
   Carbon             0.01000     0.008995       108.0
   Chlorine          0.001950     0.001950       69.09
   Chromium         2.016e-05    7.285e-24   3.786e-19
   Hydrogen             111.0        111.0   1.118e+05
   Iron             0.0007575    3.496e-09   0.0001951
   Magnesium         0.001654    1.774e-05      0.4309
   Manganese        9.919e-06    2.823e-07     0.01550
   Oxygen               55.54        55.54   8.880e+05
   Phosphorus       8.813e-06    8.813e-06      0.2728
   Potassium        9.960e-07    9.960e-07     0.03892
   Silicon           0.001103    4.577e-05       1.285
   Sodium           2.372e-05    2.372e-05      0.5449
   Sulfur           0.0002925    0.0002013       6.452
   Titanium         7.634e-06    7.634e-06      0.3653


          Step #     3             Xi = 0.0003

          Temperature = 100.0 C    Pressure =  1.013 bars
          pH =  7.768              log fO2 =  -53.541
          Eh =  -0.3471 volts      pe =  -4.6877
          Ionic strength      =    0.005829 molal
          Charge imbalance    =   -0.011053 eq/kg (-98.59% error)
          Activity of water   =    0.999931
          Solvent mass        =     0.99998 kg
          Solution mass       =      1.0006 kg
          Mineral mass        =  0.00044453 kg
          Solution density    =    0.954    g/cm3
          Solution viscosity  =    0.003    poise
          Chlorinity          =    0.001950 molal
          Dissolved solids    =         647 mg/kg sol'n
          Hardness            =        1.81 mg/kg sol'n as CaCO3
            carbonate         =        1.81 mg/kg sol'n as CaCO3
            non-carbonate     =        0.00 mg/kg sol'n as CaCO3
          Carbonate alkalinity=      442.33 mg/kg sol'n as CaCO3
          Water type          =    Na-HCO3
          Bulk volume         =    1.05e+03 cm3
          Fluid volume        =    1.05e+03 cm3
          Mineral volume      =       0.142 cm3
          Inert volume        =        0.00 cm3
          Porosity            =        100. %
          Permeability        =        98.2 cm2
          Mass reacted        =       0.321 g

                          moles          moles         grams          cm3      rxn rate
  Reactants             remaining       reacted       reacted       reacted  (mol/kg sec)
 ------------------------------------------------------------------------------------------
   H2O                      0.000         0.000         0.000          --            --  
   Al2O3                   0.2816     9.079e-05      0.009257          --            --  
   CaO                     0.5638     0.0001818       0.01019          --            --  
   Cr2O3                  0.06451     2.080e-05      0.003161          --            --  
   FeO(ox)                  2.799     0.0009024       0.06483          --            --  
   K2O(ox)               0.003186     1.027e-06     9.677e-05          --            --  
   MgO                      7.000      0.002257       0.09096          --            --  
   MnO                    0.06346     2.046e-05      0.001451          --            --  
   Na2O(ox)               0.07587     2.446e-05      0.001516          --            --  
   P2O5                   0.02819     9.090e-06      0.001290          --            --  
   S                      0.01591     5.130e-06     0.0001645     7.957e-05          --  
   SiO2                     7.060      0.002276        0.1368          --            --  
   TiO2                   0.04885     1.575e-05      0.001258          --            --  

  Minerals in system     moles      log moles      grams        volume (cm3)
 ----------------------------------------------------------------------------
   Antigorite           2.072e-05     -4.684        0.09397         0.03624
   Chromite             2.080e-05     -4.682       0.004655       0.0009153
   Clinochlore-14A      2.471e-05     -4.607        0.01373        0.005118
   Dolomite-ord         0.0004302     -3.366        0.07934         0.02768
   Hematite             0.0005624     -3.250        0.08981         0.01703
   Pyrite               7.684e-05     -4.114       0.009219        0.001839
   Rhodochrosite        2.019e-05     -4.695       0.002321       0.0006275
   Saponite-Mg          0.0003956     -3.403         0.1515         0.05288
                                               _____________   _____________
          (total)                                    0.4445          0.1423 

  Aqueous species       molality    mg/kg sol'n    act. coef.     log act.
 ---------------------------------------------------------------------------
   HCO3-                 0.008729         532.3      0.9096       -2.1002
   Cl-                   0.001950         69.09      0.9075       -2.7521
   CO2(aq)              0.0003308         14.55      1.0000       -3.4804
   SO4--                0.0001363         13.09      0.6831       -4.0310
   CO3--                5.599e-05         3.358      0.6862       -4.4154
   Na+                  4.875e-05         1.120      0.9096       -4.3532
   SiO2(aq)             4.349e-05         2.611      1.0000       -4.3616
   OH-                  3.589e-05        0.6099      0.9085       -4.4867
   Ti(OH)4(aq)          1.575e-05         1.824      1.0000       -4.8028
   HPO4--               1.456e-05         1.397      0.6831       -5.0023
   Mg++                 1.176e-05        0.2857      0.7060       -5.0807
   H2PO4-               3.615e-06        0.3504      0.9096       -5.4830
   HS-                  3.243e-06        0.1072      0.9085       -5.5307
   HSiO3-               2.310e-06        0.1779      0.9096       -5.6776
   K+                   2.051e-06       0.08015      0.9075       -5.7302
   MgHCO3+              1.976e-06        0.1685      0.9096       -5.7454
   MgSO4(aq)            1.720e-06        0.2069      1.0000       -5.7644
   AlO2-                1.607e-06       0.09470      0.9096       -5.8352
   MgCO3(aq)            1.058e-06       0.08911      1.0000       -5.9757
   Ca++                 9.909e-07       0.03969      0.6950       -6.1620
   CaCO3(aq)            3.488e-07       0.03489      1.0000       -6.4574
   Mn++                 2.507e-07       0.01377      0.6950       -6.7588
   CaHCO3+              1.574e-07       0.01591      0.9096       -6.8441
   H2S(aq)              1.526e-07      0.005198      1.0000       -6.8164
   NaHCO3(aq)           1.367e-07       0.01148      1.0000       -6.8642
   Formate              4.506e-08      0.002027      0.9085       -7.3879
   NaCl(aq)             2.641e-08      0.001542      1.0000       -7.5783
   MgCl+                2.457e-08      0.001467      0.9096       -7.6508
   CaSO4(aq)            2.080e-08      0.002830      1.0000       -7.6819
   H+                   1.855e-08     1.869e-05      0.9188       -7.7684
   H2(aq)               1.407e-08     2.835e-05      1.0000       -7.8517
   MnSO4(aq)            1.224e-08      0.001847      1.0000       -7.9122
    (only species > 1e-8 molal listed)

  Mineral saturation states
                     log Q/K                          log Q/K
 ----------------------------------------------------------------
   Rhodochrosite      0.0000 sat    Aragonite         -1.4117     
   Clinochlore-14A    0.0000 sat    Siderite          -1.4408     
   Pyrite             0.0000 sat    Tridymite         -1.4552     
   Antigorite         0.0000 sat    Chalcedony        -1.5001     
   Hematite           0.0000 sat    Cristobalite(alp  -1.7011     
   Saponite-Mg        0.0000 sat    Amesite-14A       -1.9204     
   Chromite           0.0000 sat    Coesite           -1.9418     
   Dolomite-ord      -0.0000 sat    Eskolaite         -1.9452     
   Magnesite         -0.0000        Magnesiochromite  -1.9559     
   Dolomite          -0.0007        Brucite           -1.9954     
   Diaspore          -0.2511        Cristobalite(bet  -2.0033     
   Saponite-Ca       -0.3117        Troilite          -2.0920     
   Magnetite         -0.3673        Ripidolite-14A    -2.1010     
   Ice               -0.4670        Enstatite         -2.1163     
   Chrysotile        -0.5148        Pyrrhotite        -2.1716     
   Boehmite          -0.5459        SiO2(am)          -2.1773     
   Goethite          -0.6894        Huntite           -2.4208     
   Gibbsite          -1.0197        Cronstedtite-7A   -2.4218     
   Saponite-Na       -1.0377        Monohydrocalcite  -2.4757     
   Dolomite-dis      -1.1133        Corundum          -2.5839     
   Talc              -1.1632        Phlogopite        -2.6004     
   Saponite-H        -1.1794        Ferrosilite       -2.6092     
   Calcite           -1.2681        Rhodonite         -2.8202     
   Quartz            -1.2834        FeO               -2.8674     
   Saponite-K        -1.3137        Clinochlore-7A    -2.9235     
    (only minerals with log Q/K > -3 listed)

                         partial
  Gases               press. (bar)     fugacity     fug. coef.    log fug.
 ---------------------------------------------------------------------------
   H2O(g)                  0.8459        0.8334        0.9852     -0.0791
   CO2(g)                 0.03089       0.03082        0.9976     -1.5112
   H2(g)                1.760e-05     1.762e-05         1.001     -4.7541
   H2S(g)               4.568e-06     4.551e-06        0.9961     -5.3419
   CH4(g)               3.198e-07     3.196e-07        0.9993     -6.4954
   CO(g)                1.489e-10     1.489e-10         1.000*    -9.8272
   HCl(g)               8.761e-15     8.761e-15         1.000*   -14.0574
   SO2(g)               7.381e-18     7.328e-18        0.9928    -17.1350
   S2(g)                1.489e-21     1.489e-21         1.000*   -20.8270
   C2H4(g)              8.533e-27     8.533e-27         1.000*   -26.0689
   Na(g)                7.026e-47     7.026e-47         1.000*   -46.1533
   K(g)                 3.620e-49     3.620e-49         1.000*   -48.4413
   Cl2(g)               6.084e-51     6.084e-51         1.000*   -50.2158
   O2(g)                2.875e-54     2.874e-54        0.9999    -53.5415
   Mg(g)                1.038e-72     1.038e-72         1.000*   -71.9837
   Ca(g)                8.455e-93     8.455e-93         1.000*   -92.0729
   C(g)                 2.654e-96     2.654e-96         1.000*   -95.5761
   Al(g)               2.487e-110    2.487e-110         1.000*  -109.6044
   Si(g)               1.252e-121    1.252e-121         1.000*  -120.9022
    *no data, gas taken to be ideal

                                  In fluid              Sorbed            Kd
  Original basis total moles   moles     mg/kg      moles     mg/kg      L/kg
 -------------------------------------------------------------------------------
   H2O                 55.5       55.5  9.99e+05
   Al+++           0.000182   1.61e-06    0.0435
   Ca++            0.000432   1.52e-06    0.0608
   Cl-              0.00195    0.00195      69.1
   CrO4--          4.16e-05   7.02e-24  8.14e-19
   Fe++             0.00122   3.57e-09  0.000200
   H+              -0.00798   0.000236     0.238
   HCO3-             0.0100    0.00912      556.
   HPO4--          1.82e-05   1.82e-05      1.74
   K+              2.05e-06   2.05e-06    0.0803
   Mg++             0.00282   1.65e-05     0.402
   Mn++            2.05e-05   2.69e-07    0.0148
   Na+             4.89e-05   4.89e-05      1.12
   O2(aq)         -2.58e-05  -6.82e-06    -0.218
   SO4--           0.000295   0.000141      13.6
   SiO2(aq)         0.00228   4.58e-05      2.75
   Ti(OH)4(aq)     1.57e-05   1.57e-05      1.82

  Elemental composition               In fluid                  Sorbed
                  total moles     moles       mg/kg        moles       mg/kg
 -------------------------------------------------------------------------------
   Aluminum         0.0001816    1.613e-06     0.04350
   Calcium          0.0004318    1.519e-06     0.06082
   Carbon             0.01000     0.009119       109.5
   Chlorine          0.001950     0.001950       69.09
   Chromium         4.160e-05    7.022e-24   3.649e-19
   Hydrogen             111.0        111.0   1.118e+05
   Iron              0.001222    3.575e-09   0.0001995
   Magnesium         0.002817    1.654e-05      0.4018
   Manganese        2.046e-05    2.688e-07     0.01476
   Oxygen               55.55        55.54   8.880e+05
   Phosphorus       1.818e-05    1.818e-05      0.5627
   Potassium        2.055e-06    2.055e-06     0.08028
   Silicon           0.002276    4.580e-05       1.286
   Sodium           4.892e-05    4.892e-05       1.124
   Sulfur           0.0002951    0.0001415       4.533
   Titanium         1.575e-05    1.575e-05      0.7536


          Step #     6             Xi = 0.0007

          Temperature = 100.0 C    Pressure =  1.013 bars
          pH =  8.443              log fO2 =  -54.797
          Eh =  -0.4202 volts      pe =  -5.6758
          Ionic strength      =    0.005936 molal
          Charge imbalance    =   -0.011054 eq/kg (-98.06% error)
          Activity of water   =    0.999931
          Solvent mass        =     0.99997 kg
          Solution mass       =      1.0006 kg
          Mineral mass        =  0.00082897 kg
          Solution density    =    0.954    g/cm3
          Solution viscosity  =    0.003    poise
          Chlorinity          =    0.001950 molal
          Dissolved solids    =         624 mg/kg sol'n
          Hardness            =        0.38 mg/kg sol'n as CaCO3
            carbonate         =        0.38 mg/kg sol'n as CaCO3
            non-carbonate     =        0.00 mg/kg sol'n as CaCO3
          Carbonate alkalinity=      446.78 mg/kg sol'n as CaCO3
          Water type          =    Na-HCO3
          Bulk volume         =    1.05e+03 cm3
          Fluid volume        =    1.05e+03 cm3
          Mineral volume      =       0.265 cm3
          Inert volume        =        0.00 cm3
          Porosity            =        100. %
          Permeability        =        97.8 cm2
          Mass reacted        =       0.668 g

                          moles          moles         grams          cm3      rxn rate
  Reactants             remaining       reacted       reacted       reacted  (mol/kg sec)
 ------------------------------------------------------------------------------------------
   H2O                      0.000         0.000         0.000          --            --  
   Al2O3                   0.2815     0.0001889       0.01926          --            --  
   CaO                     0.5636     0.0003781       0.02120          --            --  
   Cr2O3                  0.06448     4.327e-05      0.006576          --            --  
   FeO(ox)                  2.798      0.001877        0.1349          --            --  
   K2O(ox)               0.003185     2.137e-06     0.0002013          --            --  
   MgO                      6.997      0.004695        0.1892          --            --  
   MnO                    0.06344     4.257e-05      0.003020          --            --  
   Na2O(ox)               0.07584     5.089e-05      0.003154          --            --  
   P2O5                   0.02818     1.891e-05      0.002684          --            --  
   S                      0.01591     1.067e-05     0.0003422     0.0001655          --  
   SiO2                     7.057      0.004735        0.2845          --            --  
   TiO2                   0.04883     3.276e-05      0.002617          --            --  

  Minerals in system     moles      log moles      grams        volume (cm3)
 ----------------------------------------------------------------------------
   Antigorite           2.972e-05     -4.527         0.1348         0.05199
   Chromite             4.327e-05     -4.364       0.009685        0.001904
   Clinochlore-14A      2.319e-05     -4.635        0.01289        0.004804
   Dolomite-ord         0.0006063     -3.217         0.1118         0.03901
   Hematite              0.001011     -2.995         0.1614         0.03060
   Hydroxylapatite      3.772e-06     -5.423       0.001895       0.0007151
   Pyrite               0.0001324     -3.878        0.01589        0.003171
   Rhodochrosite        4.251e-05     -4.371       0.004887        0.001321
   Saponite-Mg          0.0009811     -3.008         0.3757          0.1311
                                               _____________   _____________
          (total)                                    0.8290          0.2647 

  Aqueous species       molality    mg/kg sol'n    act. coef.     log act.
 ---------------------------------------------------------------------------
   HCO3-                 0.008419         513.4      0.9088       -2.1162
   Cl-                   0.001950         69.09      0.9067       -2.7525
   CO3--                0.0002557         15.33      0.6841       -3.7572
   OH-                  0.0001696         2.883      0.9078       -3.8125
   Na+                  0.0001014         2.330      0.9088       -4.0354
   CO2(aq)              6.751e-05         2.969      1.0000       -4.1706
   SiO2(aq)             4.349e-05         2.612      1.0000       -4.3616
   Ti(OH)4(aq)          3.276e-05         3.795      1.0000       -4.4846
   HPO4--               2.517e-05         2.415      0.6810       -4.7659
   HS-                  2.200e-05        0.7272      0.9078       -4.6996
   SO4--                1.349e-05         1.296      0.6810       -5.0367
   HSiO3-               1.092e-05        0.8411      0.9088       -5.0034
   AlO2-                7.594e-06        0.4476      0.9088       -5.1610
   K+                   4.273e-06        0.1670      0.9067       -5.4118
   CaCO3(aq)            1.709e-06        0.1710      1.0000       -5.7672
   H2PO4-               1.320e-06        0.1279      0.9088       -5.9209
   Ca++                 1.070e-06       0.04285      0.6930       -6.1299
   Mg++                 5.287e-07       0.01284      0.7042       -6.4291
   NaHCO3(aq)           2.739e-07       0.02299      1.0000       -6.5624
   H2S(aq)              2.190e-07      0.007460      1.0000       -6.6595
   MgCO3(aq)            2.158e-07       0.01818      1.0000       -6.6659
   Formate              1.845e-07      0.008298      0.9078       -6.7761
   CaHCO3+              1.635e-07       0.01652      0.9088       -6.8281
   MgHCO3+              8.544e-08      0.007285      0.9088       -7.1099
   S--                  6.371e-08      0.002042      0.6871       -7.3588
   H2(aq)               5.971e-08     0.0001203      1.0000       -7.2239
   Mn++                 5.524e-08      0.003033      0.6930       -7.4170
   NaCl(aq)             5.484e-08      0.003203      1.0000       -7.2609
   Methane(aq)          1.850e-08     0.0002967      1.0000       -7.7328
   NaHSiO3(aq)          1.646e-08      0.001647      1.0000       -7.7835
    (only species > 1e-8 molal listed)

  Mineral saturation states
                     log Q/K                          log Q/K
 ----------------------------------------------------------------
   Rhodochrosite      0.0000 sat    Ripidolite-14A    -1.4732     
   Antigorite         0.0000 sat    Chalcedony        -1.5001     
   Chromite           0.0000 sat    Phlogopite        -1.6078     
   Clinochlore-14A    0.0000 sat    Troilite          -1.6212     
   Saponite-Mg        0.0000 sat    Pyrrhotite        -1.7008     
   Pyrite             0.0000 sat    Cristobalite(alp  -1.7011     
   Hydroxylapatite    0.0000 sat    Monohydrocalcite  -1.7855     
   Hematite           0.0000 sat    Cronstedtite-7A   -1.7941     
   Dolomite-ord      -0.0000 sat    Whitlockite       -1.7987     
   Dolomite          -0.0007        Siderite          -1.8172     
   Magnetite         -0.0534        Amesite-14A       -1.9204     
   Saponite-Ca       -0.0839        Coesite           -1.9418     
   Diaspore          -0.2511        Brucite           -1.9954     
   Ice               -0.4670        Cristobalite(bet  -2.0033     
   Chrysotile        -0.5148        Enstatite         -2.1163     
   Boehmite          -0.5459        Rhodonite         -2.1300     
   Calcite           -0.5779        SiO2(am)          -2.1773     
   Goethite          -0.6894        Eskolaite         -2.2591     
   Magnesite         -0.6902        Magnesiochromite  -2.2698     
   Saponite-Na       -0.7104        Alabandite        -2.2873     
   Aragonite         -0.7215        Ferrosilite       -2.2953     
   Saponite-K        -0.9862        FeO               -2.5535     
   Gibbsite          -1.0197        Corundum          -2.5839     
   Dolomite-dis      -1.1133        Mn(OH)2(am)       -2.5903     
   Talc              -1.1632        C                 -2.6356     
   Saponite-H        -1.1794        Tephroite         -2.7332     
   Quartz            -1.2834        Clinochlore-7A    -2.9235     
   Tridymite         -1.4552        Wustite           -2.9468     
    (only minerals with log Q/K > -3 listed)

                         partial
  Gases               press. (bar)     fugacity     fug. coef.    log fug.
 ---------------------------------------------------------------------------
   H2O(g)                  0.8459        0.8334        0.9852     -0.0791
   CO2(g)                0.006304      0.006289        0.9976     -2.2014
   H2(g)                7.471e-05     7.476e-05         1.001     -4.1263
   CH4(g)               2.117e-05     2.116e-05        0.9993     -4.6746
   H2S(g)               6.557e-06     6.531e-06        0.9961     -5.1850
   CO(g)                1.289e-10     1.289e-10         1.000*    -9.8897
   HCl(g)               1.854e-15     1.854e-15         1.000*   -14.7320
   SO2(g)               1.386e-19     1.376e-19        0.9928    -18.8614
   S2(g)                1.703e-22     1.703e-22         1.000*   -21.7687
   C2H4(g)              2.076e-24     2.076e-24         1.000*   -23.6828
   Na(g)                1.421e-45     1.421e-45         1.000*   -44.8474
   K(g)                 7.331e-48     7.331e-48         1.000*   -47.1349
   Cl2(g)               6.417e-53     6.417e-53         1.000*   -52.1927
   O2(g)                1.596e-55     1.596e-55        0.9999    -54.7970
   Mg(g)                4.406e-72     4.406e-72         1.000*   -71.3559
   Ca(g)                8.617e-91     8.617e-91         1.000*   -90.0646
   C(g)                 9.754e-96     9.754e-96         1.000*   -95.0108
   Al(g)               2.174e-109    2.174e-109         1.000*  -108.6628
   Si(g)               2.256e-120    2.256e-120         1.000*  -119.6467
    *no data, gas taken to be ideal

                                  In fluid              Sorbed            Kd
  Original basis total moles   moles     mg/kg      moles     mg/kg      L/kg
 -------------------------------------------------------------------------------
   H2O                 55.5       55.5  9.99e+05
   Al+++           0.000378   7.60e-06     0.205
   Ca++            0.000628   2.95e-06     0.118
   Cl-              0.00195    0.00195      69.1
   CrO4--          8.65e-05   2.55e-25  2.96e-20
   Fe++             0.00220   3.31e-10  1.85e-05
   H+               -0.0157  -0.000377    -0.380
   HCO3-             0.0100    0.00874      533.
   HPO4--          3.78e-05   2.65e-05      2.54
   K+              4.27e-06   4.27e-06     0.167
   Mg++             0.00526   8.39e-07    0.0204
   Mn++            4.26e-05   5.68e-08   0.00312
   Na+             0.000102   0.000102      2.34
   O2(aq)         -6.78e-05  -4.47e-05     -1.43
   SO4--           0.000301   3.58e-05      3.44
   SiO2(aq)         0.00474   5.44e-05      3.27
   Ti(OH)4(aq)     3.28e-05   3.28e-05      3.80

  Elemental composition               In fluid                  Sorbed
                  total moles     moles       mg/kg        moles       mg/kg
 -------------------------------------------------------------------------------
   Aluminum         0.0003778    7.601e-06      0.2050
   Calcium          0.0006281    2.945e-06      0.1180
   Carbon             0.01000     0.008745       105.0
   Chlorine          0.001950     0.001950       69.09
   Chromium         8.653e-05    2.555e-25   1.327e-20
   Hydrogen             111.0        111.0   1.118e+05
   Iron              0.002197    3.311e-10   1.848e-05
   Magnesium         0.005255    8.386e-07     0.02037
   Manganese        4.257e-05    5.679e-08    0.003118
   Oxygen               55.56        55.53   8.880e+05
   Phosphorus       3.782e-05    2.650e-05      0.8204
   Potassium        4.274e-06    4.274e-06      0.1670
   Silicon           0.004735    5.442e-05       1.528
   Sodium           0.0001018    0.0001018       2.338
   Sulfur           0.0003007    3.579e-05       1.147
   Titanium         3.276e-05    3.276e-05       1.568


          Step #     7             Xi = 0.0008

          Temperature = 100.0 C    Pressure =  1.013 bars
          pH =  8.577              log fO2 =  -55.011
          Eh =  -0.4341 volts      pe =  -5.8635
          Ionic strength      =    0.006033 molal
          Charge imbalance    =   -0.011054 eq/kg (-97.62% error)
          Activity of water   =    0.999931
          Solvent mass        =     0.99996 kg
          Solution mass       =      1.0006 kg
          Mineral mass        =   0.0010056 kg
          Solution density    =    0.954    g/cm3
          Solution viscosity  =    0.003    poise
          Chlorinity          =    0.001950 molal
          Dissolved solids    =         619 mg/kg sol'n
          Hardness            =        0.42 mg/kg sol'n as CaCO3
            carbonate         =        0.42 mg/kg sol'n as CaCO3
            non-carbonate     =        0.00 mg/kg sol'n as CaCO3
          Carbonate alkalinity=      445.55 mg/kg sol'n as CaCO3
          Water type          =    Na-HCO3
          Bulk volume         =    1.05e+03 cm3
          Fluid volume        =    1.05e+03 cm3
          Mineral volume      =       0.322 cm3
          Inert volume        =        0.00 cm3
          Porosity            =        100. %
          Permeability        =        97.7 cm2
          Mass reacted        =       0.832 g

                          moles          moles         grams          cm3      rxn rate
  Reactants             remaining       reacted       reacted       reacted  (mol/kg sec)
 ------------------------------------------------------------------------------------------
   H2O                      0.000         0.000         0.000          --            --  
   Al2O3                   0.2815     0.0002353       0.02400          --            --  
   CaO                     0.5635     0.0004711       0.02642          --            --  
   Cr2O3                  0.06447     5.391e-05      0.008194          --            --  
   FeO(ox)                  2.797      0.002339        0.1681          --            --  
   K2O(ox)               0.003185     2.663e-06     0.0002508          --            --  
   MgO                      6.996      0.005850        0.2358          --            --  
   MnO                    0.06343     5.304e-05      0.003762          --            --  
   Na2O(ox)               0.07583     6.340e-05      0.003930          --            --  
   P2O5                   0.02818     2.356e-05      0.003344          --            --  
   S                      0.01590     1.330e-05     0.0004264     0.0002063          --  
   SiO2                     7.056      0.005900        0.3545          --            --  
   TiO2                   0.04882     4.082e-05      0.003261          --            --  

  Minerals in system     moles      log moles      grams        volume (cm3)
 ----------------------------------------------------------------------------
   Antigorite           3.472e-05     -4.459         0.1575         0.06073
   Chromite             5.391e-05     -4.268        0.01207        0.002373
   Clinochlore-14A      2.381e-05     -4.623        0.01323        0.004931
   Dolomite-ord         0.0006656     -3.177         0.1227         0.04283
   Hematite             0.0006140     -3.212        0.09805         0.01859
   Hydroxylapatite      1.037e-05     -4.984       0.005207        0.001965
   Magnetite            0.0004155     -3.381        0.09621         0.01850
   Pyrite               0.0001305     -3.884        0.01566        0.003125
   Rhodochrosite        5.300e-05     -4.276       0.006092        0.001647
   Saponite-Mg           0.001251     -2.903         0.4789          0.1672
                                               _____________   _____________
          (total)                                     1.006          0.3218 

  Aqueous species       molality    mg/kg sol'n    act. coef.     log act.
 ---------------------------------------------------------------------------
   HCO3-                 0.008223         501.5      0.9082       -2.1268
   Cl-                   0.001950         69.09      0.9060       -2.7528
   CO3--                0.0003408         20.44      0.6822       -3.6336
   OH-                  0.0002312         3.930      0.9071       -3.6783
   Na+                  0.0001264         2.903      0.9082       -3.9402
   CO2(aq)              4.838e-05         2.128      1.0000       -4.3153
   SiO2(aq)             4.349e-05         2.612      1.0000       -4.3616
   Ti(OH)4(aq)          4.082e-05         4.729      1.0000       -4.3891
   HS-                  3.189e-05         1.054      0.9071       -4.5387
   HPO4--               1.542e-05         1.479      0.6791       -4.9799
   HSiO3-               1.488e-05         1.146      0.9082       -4.8692
   AlO2-                1.035e-05        0.6101      0.9082       -5.0268
   SO4--                9.975e-06        0.9577      0.6791       -5.1692
   K+                   5.324e-06        0.2080      0.9060       -5.3166
   CaCO3(aq)            2.385e-06        0.2386      1.0000       -5.6224
   Ca++                 1.126e-06       0.04509      0.6912       -6.1089
   H2PO4-               5.925e-07       0.05743      0.9082       -6.2691
   NaHCO3(aq)           3.329e-07       0.02795      1.0000       -6.4777
   Mg++                 2.856e-07      0.006938      0.7025       -6.6975
   H2S(aq)              2.329e-07      0.007934      1.0000       -6.6328
   Formate              2.304e-07       0.01037      0.9071       -6.6798
   CaHCO3+              1.676e-07       0.01693      0.9082       -6.8175
   MgCO3(aq)            1.546e-07       0.01303      1.0000       -6.8107
   S--                  1.260e-07      0.004039      0.6853       -7.0637
   H2(aq)               7.638e-08     0.0001539      1.0000       -7.1170
   NaCl(aq)             6.823e-08      0.003985      1.0000       -7.1660
   MgHCO3+              4.498e-08      0.003836      0.9082       -7.3888
   Mn++                 4.166e-08      0.002287      0.6912       -7.5406
   Methane(aq)          3.549e-08     0.0005690      1.0000       -7.4499
   NaHSiO3(aq)          2.792e-08      0.002792      1.0000       -7.5541
    (only species > 1e-8 molal listed)

  Mineral saturation states
                     log Q/K                          log Q/K
 ----------------------------------------------------------------
   Chromite           0.0000 sat    Phlogopite        -1.3784     
   Magnetite          0.0000 sat    Tridymite         -1.4552     
   Hematite           0.0000 sat    Chalcedony        -1.5001     
   Rhodochrosite      0.0000 sat    Troilite          -1.5410     
   Pyrite             0.0000 sat    Pyrrhotite        -1.6206     
   Saponite-Mg        0.0000 sat    Monohydrocalcite  -1.6408     
   Hydroxylapatite    0.0000 sat    Cronstedtite-7A   -1.6872     
   Clinochlore-14A    0.0000 sat    Cristobalite(alp  -1.7011     
   Antigorite         0.0000 sat    Whitlockite       -1.8952     
   Dolomite-ord      -0.0000 sat    Siderite          -1.9084     
   Dolomite          -0.0007        Amesite-14A       -1.9204     
   Saponite-Ca       -0.0362        Coesite           -1.9418     
   Diaspore          -0.2511        Rhodonite         -1.9853     
   Calcite           -0.4331        Brucite           -1.9954     
   Ice               -0.4670        Cristobalite(bet  -2.0033     
   Chrysotile        -0.5148        Alabandite        -2.1159     
   Boehmite          -0.5459        Enstatite         -2.1163     
   Aragonite         -0.5767        SiO2(am)          -2.1773     
   Saponite-Na       -0.6347        Ferrosilite       -2.2419     
   Goethite          -0.6894        Eskolaite         -2.3125     
   Magnesite         -0.8350        Magnesiochromite  -2.3232     
   Saponite-K        -0.9105        Tephroite         -2.4437     
   Gibbsite          -1.0197        Mn(OH)2(am)       -2.4456     
   Dolomite-dis      -1.1133        FeO               -2.5001     
   Talc              -1.1632        C                 -2.5665     
   Saponite-H        -1.1794        Corundum          -2.5839     
   Quartz            -1.2834        Wustite           -2.9018     
   Ripidolite-14A    -1.3663        Clinochlore-7A    -2.9235     
    (only minerals with log Q/K > -3 listed)

                         partial
  Gases               press. (bar)     fugacity     fug. coef.    log fug.
 ---------------------------------------------------------------------------
   H2O(g)                  0.8459        0.8334        0.9852     -0.0791
   CO2(g)                0.004517      0.004507        0.9976     -2.3461
   H2(g)                9.556e-05     9.562e-05         1.001     -4.0194
   CH4(g)               4.061e-05     4.058e-05        0.9993     -4.3917
   H2S(g)               6.973e-06     6.946e-06        0.9961     -5.1583
   CO(g)                1.182e-10     1.182e-10         1.000*    -9.9275
   HCl(g)               1.360e-15     1.360e-15         1.000*   -14.8665
   SO2(g)               7.044e-20     6.993e-20        0.9928    -19.1553
   S2(g)                1.178e-22     1.178e-22         1.000*   -21.9290
   C2H4(g)              4.669e-24     4.669e-24         1.000*   -23.3308
   Na(g)                2.725e-45     2.725e-45         1.000*   -44.5646
   K(g)                 1.406e-47     1.406e-47         1.000*   -46.8520
   Cl2(g)               2.700e-53     2.700e-53         1.000*   -52.5686
   O2(g)                9.756e-56     9.754e-56        0.9999    -55.0108
   Mg(g)                5.636e-72     5.636e-72         1.000*   -71.2490
   Ca(g)                2.146e-90     2.146e-90         1.000*   -89.6683
   C(g)                 1.144e-95     1.144e-95         1.000*   -94.9417
   Al(g)               3.145e-109    3.145e-109         1.000*  -108.5024
   Si(g)               3.691e-120    3.691e-120         1.000*  -119.4329
    *no data, gas taken to be ideal

                                  In fluid              Sorbed            Kd
  Original basis total moles   moles     mg/kg      moles     mg/kg      L/kg
 -------------------------------------------------------------------------------
   H2O                 55.5       55.5  9.99e+05
   Al+++           0.000471   1.04e-05     0.279
   Ca++            0.000721   3.68e-06     0.147
   Cl-              0.00195    0.00195      69.1
   CrO4--          0.000108   1.42e-25  1.65e-20
   Fe++             0.00266   2.02e-10  1.13e-05
   H+               -0.0194  -0.000550    -0.554
   HCO3-             0.0100    0.00862      525.
   HPO4--          4.71e-05   1.60e-05      1.54
   K+              5.33e-06   5.33e-06     0.208
   Mg++             0.00641   4.89e-07    0.0119
   Mn++            5.30e-05   4.28e-08   0.00235
   Na+             0.000127   0.000127      2.91
   O2(aq)         -8.77e-05  -6.47e-05     -2.07
   SO4--           0.000303   4.22e-05      4.05
   SiO2(aq)         0.00590   5.84e-05      3.51
   Ti(OH)4(aq)     4.08e-05   4.08e-05      4.73

  Elemental composition               In fluid                  Sorbed
                  total moles     moles       mg/kg        moles       mg/kg
 -------------------------------------------------------------------------------
   Aluminum         0.0004707    1.036e-05      0.2793
   Calcium          0.0007211    3.681e-06      0.1474
   Carbon             0.01000     0.008616       103.4
   Chlorine          0.001950     0.001950       69.09
   Chromium         0.0001078    1.423e-25   7.394e-21
   Hydrogen             111.0        111.0   1.118e+05
   Iron              0.002659    2.024e-10   1.129e-05
   Magnesium         0.006410    4.889e-07     0.01188
   Manganese        5.304e-05    4.277e-08    0.002349
   Oxygen               55.56        55.53   8.880e+05
   Phosphorus       4.712e-05    1.602e-05      0.4960
   Potassium        5.326e-06    5.326e-06      0.2081
   Silicon           0.005900    5.840e-05       1.639
   Sodium           0.0001268    0.0001268       2.914
   Sulfur           0.0003033    4.223e-05       1.353
   Titanium         4.082e-05    4.082e-05       1.953


          Step #     8             Xi = 0.0010

          Temperature = 100.0 C    Pressure =  1.013 bars
          pH =  8.675              log fO2 =  -55.011
          Eh =  -0.4414 volts      pe =  -5.9619
          Ionic strength      =    0.006137 molal
          Charge imbalance    =   -0.011054 eq/kg (-97.18% error)
          Activity of water   =    0.999931
          Solvent mass        =     0.99996 kg
          Solution mass       =      1.0006 kg
          Mineral mass        =   0.0011816 kg
          Solution density    =    0.954    g/cm3
          Solution viscosity  =    0.003    poise
          Chlorinity          =    0.001950 molal
          Dissolved solids    =         614 mg/kg sol'n
          Hardness            =        0.48 mg/kg sol'n as CaCO3
            carbonate         =        0.48 mg/kg sol'n as CaCO3
            non-carbonate     =        0.00 mg/kg sol'n as CaCO3
          Carbonate alkalinity=      443.13 mg/kg sol'n as CaCO3
          Water type          =    Na-HCO3
          Bulk volume         =    1.05e+03 cm3
          Fluid volume        =    1.05e+03 cm3
          Mineral volume      =       0.379 cm3
          Inert volume        =        0.00 cm3
          Porosity            =        100. %
          Permeability        =        97.5 cm2
          Mass reacted        =       0.996 g

                          moles          moles         grams          cm3      rxn rate
  Reactants             remaining       reacted       reacted       reacted  (mol/kg sec)
 ------------------------------------------------------------------------------------------
   H2O                      0.000         0.000         0.000          --            --  
   Al2O3                   0.2814     0.0002818       0.02873          --            --  
   CaO                     0.5634     0.0005642       0.03164          --            --  
   Cr2O3                  0.06446     6.455e-05      0.009811          --            --  
   FeO(ox)                  2.797      0.002801        0.2012          --            --  
   K2O(ox)               0.003184     3.189e-06     0.0003003          --            --  
   MgO                      6.995      0.007005        0.2823          --            --  
   MnO                    0.06342     6.351e-05      0.004505          --            --  
   Na2O(ox)               0.07581     7.592e-05      0.004705          --            --  
   P2O5                   0.02817     2.821e-05      0.004005          --            --  
   S                      0.01590     1.592e-05     0.0005106     0.0002470          --  
   SiO2                     7.055      0.007065        0.4245          --            --  
   TiO2                   0.04881     4.888e-05      0.003905          --            --  

  Minerals in system     moles      log moles      grams        volume (cm3)
 ----------------------------------------------------------------------------
   Antigorite           3.976e-05     -4.401         0.1804         0.06955
   Chromite             6.455e-05     -4.190        0.01445        0.002841
   Clinochlore-14A      2.456e-05     -4.610        0.01365        0.005087
   Dolomite-ord         0.0007286     -3.138         0.1344         0.04688
   Hematite             0.0001128     -3.948        0.01801        0.003414
   Hydroxylapatite      1.520e-05     -4.818       0.007636        0.002882
   Magnetite            0.0009020     -3.045         0.2088         0.04016
   Pyrite               0.0001249     -3.904        0.01498        0.002989
   Rhodochrosite        6.348e-05     -4.197       0.007296        0.001972
   Saponite-Ca          3.104e-05     -4.508        0.01197        0.004211
   Saponite-Mg           0.001489     -2.827         0.5700          0.1990
                                               _____________   _____________
          (total)                                     1.182          0.3790 

  Aqueous species       molality    mg/kg sol'n    act. coef.     log act.
 ---------------------------------------------------------------------------
   HCO3-                 0.008020         489.1      0.9075       -2.1379
   Cl-                   0.001950         69.09      0.9053       -2.7532
   CO3--                0.0004179         25.06      0.6802       -3.5463
   OH-                  0.0002902         4.933      0.9065       -3.5799
   Na+                  0.0001513         3.477      0.9075       -3.8623
   Ti(OH)4(aq)          4.888e-05         5.662      1.0000       -4.3108
   SiO2(aq)             4.349e-05         2.612      1.0000       -4.3616
   HS-                  4.003e-05         1.323      0.9065       -4.4402
   CO2(aq)              3.759e-05         1.653      1.0000       -4.4250
   HSiO3-               1.868e-05         1.439      0.9075       -4.7708
   SO4--                1.574e-05         1.511      0.6770       -4.9723
   AlO2-                1.299e-05        0.7659      0.9075       -4.9284
   HPO4--               1.049e-05         1.007      0.6770       -5.1485
   K+                   6.375e-06        0.2491      0.9053       -5.2387
   CaCO3(aq)            3.070e-06        0.3071      1.0000       -5.5128
   Ca++                 1.189e-06       0.04761      0.6894       -6.0865
   NaHCO3(aq)           3.881e-07       0.03259      1.0000       -6.4110
   H2PO4-               3.206e-07       0.03108      0.9075       -6.5361
   H2S(aq)              2.329e-07      0.007934      1.0000       -6.6328
   Formate              2.248e-07       0.01011      0.9065       -6.6909
   S--                  1.989e-07      0.006373      0.6833       -6.8668
   Mg++                 1.820e-07      0.004420      0.7008       -6.8944
   CaHCO3+              1.721e-07       0.01739      0.9075       -6.8063
   MgCO3(aq)            1.201e-07       0.01012      1.0000       -6.9203
   NaCl(aq)             8.158e-08      0.004765      1.0000       -7.0884
   H2(aq)               7.638e-08     0.0001539      1.0000       -7.1170
   NaHSiO3(aq)          4.190e-08      0.004191      1.0000       -7.3777
   Mn++                 3.417e-08      0.001876      0.6894       -7.6279
   MgHCO3+              2.788e-08      0.002377      0.9075       -7.5968
   Methane(aq)          2.757e-08     0.0004421      1.0000       -7.5595
   NaCO3-               1.171e-08     0.0009716      0.9075       -7.9735
    (only species > 1e-8 molal listed)

  Mineral saturation states
                     log Q/K                          log Q/K
 ----------------------------------------------------------------
   Magnetite          0.0000 sat    Tridymite         -1.4552     
   Pyrite             0.0000 sat    Chalcedony        -1.5001     
   Hematite           0.0000 sat    Monohydrocalcite  -1.5311     
   Rhodochrosite      0.0000 sat    Troilite          -1.5410     
   Chromite           0.0000 sat    Pyrrhotite        -1.6206     
   Saponite-Ca        0.0000 sat    Cronstedtite-7A   -1.6872     
   Clinochlore-14A    0.0000 sat    Cristobalite(alp  -1.7011     
   Hydroxylapatite    0.0000 sat    Rhodonite         -1.8756     
   Saponite-Mg        0.0000 sat    Amesite-14A       -1.9204     
   Antigorite         0.0000 sat    Coesite           -1.9418     
   Dolomite-ord      -0.0000 sat    Whitlockite       -1.9683     
   Dolomite          -0.0007        Brucite           -1.9954     
   Diaspore          -0.2511        Cristobalite(bet  -2.0033     
   Calcite           -0.3235        Alabandite        -2.0063     
   Ice               -0.4670        Siderite          -2.0181     
   Aragonite         -0.4671        Enstatite         -2.1163     
   Chrysotile        -0.5148        SiO2(am)          -2.1773     
   Boehmite          -0.5459        Tephroite         -2.2245     
   Saponite-Na       -0.5765        Ferrosilite       -2.2419     
   Goethite          -0.6894        Eskolaite         -2.3125     
   Saponite-K        -0.8523        Magnesiochromite  -2.3232     
   Magnesite         -0.9446        Mn(OH)2(am)       -2.3360     
   Gibbsite          -1.0197        FeO               -2.5001     
   Dolomite-dis      -1.1133        Corundum          -2.5839     
   Talc              -1.1632        C                 -2.6762     
   Saponite-H        -1.1794        Diopside          -2.8282     
   Phlogopite        -1.2021        Wustite           -2.9018     
   Quartz            -1.2834        Clinochlore-7A    -2.9235     
   Ripidolite-14A    -1.3663     
    (only minerals with log Q/K > -3 listed)

                         partial
  Gases               press. (bar)     fugacity     fug. coef.    log fug.
 ---------------------------------------------------------------------------
   H2O(g)                  0.8459        0.8334        0.9852     -0.0791
   CO2(g)                0.003510      0.003501        0.9976     -2.4558
   H2(g)                9.556e-05     9.562e-05         1.001     -4.0194
   CH4(g)               3.155e-05     3.153e-05        0.9993     -4.5013
   H2S(g)               6.973e-06     6.946e-06        0.9961     -5.1583
   CO(g)                9.180e-11     9.180e-11         1.000*   -10.0372
   HCl(g)               1.083e-15     1.083e-15         1.000*   -14.9653
   SO2(g)               7.044e-20     6.993e-20        0.9928    -19.1553
   S2(g)                1.178e-22     1.178e-22         1.000*   -21.9290
   C2H4(g)              2.818e-24     2.818e-24         1.000*   -23.5501
   Na(g)                4.090e-45     4.090e-45         1.000*   -44.3882
   K(g)                 2.110e-47     2.110e-47         1.000*   -46.6757
   Cl2(g)               1.713e-53     1.713e-53         1.000*   -52.7661
   O2(g)                9.756e-56     9.754e-56        0.9999    -55.0108
   Mg(g)                5.636e-72     5.636e-72         1.000*   -71.2490
   Ca(g)                3.556e-90     3.556e-90         1.000*   -89.4491
   C(g)                 8.885e-96     8.885e-96         1.000*   -95.0514
   Al(g)               3.145e-109    3.145e-109         1.000*  -108.5024
   Si(g)               3.691e-120    3.691e-120         1.000*  -119.4329
    *no data, gas taken to be ideal

                                  In fluid              Sorbed            Kd
  Original basis total moles   moles     mg/kg      moles     mg/kg      L/kg
 -------------------------------------------------------------------------------
   H2O                 55.5       55.5  9.99e+05
   Al+++           0.000564   1.30e-05     0.351
   Ca++            0.000814   4.43e-06     0.178
   Cl-              0.00195    0.00195      69.1
   CrO4--          0.000129   8.96e-26  1.04e-20
   Fe++             0.00312   1.29e-10  7.20e-06
   H+               -0.0231  -0.000704    -0.709
   HCO3-             0.0100    0.00848      517.
   HPO4--          5.64e-05   1.08e-05      1.04
   K+              6.38e-06   6.38e-06     0.249
   Mg++             0.00756   3.33e-07   0.00810
   Mn++            6.35e-05   3.52e-08   0.00193
   Na+             0.000152   0.000152      3.49
   O2(aq)         -0.000108  -8.11e-05     -2.59
   SO4--           0.000306   5.62e-05      5.40
   SiO2(aq)         0.00706   6.22e-05      3.74
   Ti(OH)4(aq)     4.89e-05   4.89e-05      5.66

  Elemental composition               In fluid                  Sorbed
                  total moles     moles       mg/kg        moles       mg/kg
 -------------------------------------------------------------------------------
   Aluminum         0.0005636    1.300e-05      0.3506
   Calcium          0.0008142    4.434e-06      0.1776
   Carbon             0.01000     0.008479       101.8
   Chlorine          0.001950     0.001950       69.09
   Chromium         0.0001291    8.960e-26   4.656e-21
   Hydrogen             111.0        111.0   1.118e+05
   Iron              0.003121    1.290e-10   7.197e-06
   Magnesium         0.007565    3.334e-07    0.008099
   Manganese        6.351e-05    3.515e-08    0.001930
   Oxygen               55.57        55.53   8.880e+05
   Phosphorus       5.643e-05    1.082e-05      0.3350
   Potassium        6.377e-06    6.377e-06      0.2492
   Silicon           0.007065    6.221e-05       1.746
   Sodium           0.0001518    0.0001518       3.489
   Sulfur           0.0003059    5.621e-05       1.801
   Titanium         4.888e-05    4.888e-05       2.339


          Step #    10             Xi = 0.0010

          Temperature = 100.0 C    Pressure =  1.013 bars
          pH =  8.675              log fO2 =  -55.011
          Eh =  -0.4414 volts      pe =  -5.9622
          Ionic strength      =    0.006144 molal
          Charge imbalance    =   -0.011054 eq/kg (-97.06% error)
          Activity of water   =    0.999931
          Solvent mass        =     0.99995 kg
          Solution mass       =      1.0006 kg
          Mineral mass        =   0.0012252 kg
          Solution density    =    0.954    g/cm3
          Solution viscosity  =    0.003    poise
          Chlorinity          =    0.001950 molal
          Dissolved solids    =         615 mg/kg sol'n
          Hardness            =        0.48 mg/kg sol'n as CaCO3
            carbonate         =        0.48 mg/kg sol'n as CaCO3
            non-carbonate     =        0.00 mg/kg sol'n as CaCO3
          Carbonate alkalinity=      443.44 mg/kg sol'n as CaCO3
          Water type          =    Na-HCO3
          Bulk volume         =    1.05e+03 cm3
          Fluid volume        =    1.05e+03 cm3
          Mineral volume      =       0.394 cm3
          Inert volume        =        0.00 cm3
          Porosity            =        100. %
          Permeability        =        97.4 cm2
          Mass reacted        =        1.04 g

                          moles          moles         grams          cm3      rxn rate
  Reactants             remaining       reacted       reacted       reacted  (mol/kg sec)
 ------------------------------------------------------------------------------------------
   H2O                      0.000         0.000         0.000          --            --  
   Al2O3                   0.2814     0.0002935       0.02993          --            --  
   CaO                     0.5633     0.0005876       0.03295          --            --  
   Cr2O3                  0.06446     6.724e-05       0.01022          --            --  
   FeO(ox)                  2.797      0.002917        0.2096          --            --  
   K2O(ox)               0.003184     3.321e-06     0.0003128          --            --  
   MgO                      6.995      0.007296        0.2941          --            --  
   MnO                    0.06342     6.615e-05      0.004693          --            --  
   Na2O(ox)               0.07581     7.908e-05      0.004901          --            --  
   P2O5                   0.02817     2.939e-05      0.004171          --            --  
   S                      0.01590     1.659e-05     0.0005318     0.0002573          --  
   SiO2                     7.055      0.007359        0.4422          --            --  
   TiO2                   0.04881     5.091e-05      0.004067          --            --  

  Minerals in system     moles      log moles      grams        volume (cm3)
 ----------------------------------------------------------------------------
   Antigorite           4.282e-05     -4.368         0.1942         0.07489
   Chromite             6.724e-05     -4.172        0.01505        0.002959
   Clinochlore-14A      2.823e-05     -4.549        0.01569        0.005847
   Dolomite-ord         0.0007244     -3.140         0.1336         0.04661
   Hydroxylapatite      1.598e-05     -4.796       0.008027        0.003029
   Magnetite             0.001015     -2.994         0.2350         0.04519
   Pyrite               0.0001252     -3.903        0.01502        0.002996
   Rhodochrosite        6.612e-05     -4.180       0.007600        0.002055
   Saponite-Ca          0.0001750     -3.757        0.06748         0.02375
   Saponite-Mg           0.001393     -2.856         0.5336          0.1862
                                               _____________   _____________
          (total)                                     1.225          0.3936 

  Aqueous species       molality    mg/kg sol'n    act. coef.     log act.
 ---------------------------------------------------------------------------
   HCO3-                 0.008025         489.4      0.9075       -2.1377
   Cl-                   0.001950         69.09      0.9053       -2.7532
   CO3--                0.0004184         25.10      0.6801       -3.5458
   OH-                  0.0002904         4.936      0.9064       -3.5796
   Na+                  0.0001576         3.621      0.9075       -3.8446
   Ti(OH)4(aq)          5.092e-05         5.898      1.0000       -4.2931
   SiO2(aq)             4.349e-05         2.612      1.0000       -4.3616
   HS-                  4.006e-05         1.324      0.9064       -4.4400
   CO2(aq)              3.759e-05         1.653      1.0000       -4.4250
   HSiO3-               1.869e-05         1.440      0.9075       -4.7705
   SO4--                1.576e-05         1.513      0.6769       -4.9718
   AlO2-                1.300e-05        0.7664      0.9075       -4.9281
   HPO4--               1.051e-05         1.008      0.6769       -5.1480
   K+                   6.640e-06        0.2595      0.9053       -5.2210
   CaCO3(aq)            3.070e-06        0.3071      1.0000       -5.5128
   Ca++                 1.187e-06       0.04756      0.6892       -6.0870
   NaHCO3(aq)           4.045e-07       0.03396      1.0000       -6.3931
   H2PO4-               3.208e-07       0.03110      0.9075       -6.5359
   H2S(aq)              2.329e-07      0.007934      1.0000       -6.6328
   Formate              2.249e-07       0.01012      0.9064       -6.6907
   S--                  1.991e-07      0.006382      0.6832       -6.8663
   Mg++                 1.818e-07      0.004416      0.7007       -6.8949
   CaHCO3+              1.720e-07       0.01738      0.9075       -6.8066
   MgCO3(aq)            1.201e-07       0.01012      1.0000       -6.9203
   NaCl(aq)             8.497e-08      0.004963      1.0000       -7.0707
   H2(aq)               7.638e-08     0.0001539      1.0000       -7.1170
   NaHSiO3(aq)          4.367e-08      0.004368      1.0000       -7.3598
   Mn++                 3.414e-08      0.001874      0.6892       -7.6284
   MgHCO3+              2.787e-08      0.002376      0.9075       -7.5971
   Methane(aq)          2.757e-08     0.0004421      1.0000       -7.5595
   NaCO3-               1.221e-08      0.001013      0.9075       -7.9553
    (only species > 1e-8 molal listed)

  Mineral saturation states
                     log Q/K                          log Q/K
 ----------------------------------------------------------------
   Antigorite         0.0000 sat    Tridymite         -1.4552     
   Clinochlore-14A    0.0000 sat    Chalcedony        -1.5001     
   Pyrite             0.0000 sat    Monohydrocalcite  -1.5311     
   Rhodochrosite      0.0000 sat    Troilite          -1.5410     
   Chromite           0.0000 sat    Pyrrhotite        -1.6206     
   Saponite-Ca        0.0000 sat    Cronstedtite-7A   -1.6872     
   Magnetite          0.0000 sat    Cristobalite(alp  -1.7011     
   Hydroxylapatite    0.0000 sat    Rhodonite         -1.8756     
   Saponite-Mg        0.0000 sat    Amesite-14A       -1.9204     
   Dolomite-ord      -0.0000 sat    Coesite           -1.9418     
   Hematite          -0.0000 sat    Whitlockite       -1.9683     
   Dolomite          -0.0007        Brucite           -1.9954     
   Diaspore          -0.2511        Cristobalite(bet  -2.0033     
   Calcite           -0.3235        Alabandite        -2.0063     
   Ice               -0.4670        Siderite          -2.0181     
   Aragonite         -0.4671        Enstatite         -2.1163     
   Chrysotile        -0.5148        SiO2(am)          -2.1773     
   Boehmite          -0.5459        Tephroite         -2.2245     
   Saponite-Na       -0.5706        Ferrosilite       -2.2419     
   Goethite          -0.6894        Eskolaite         -2.3125     
   Saponite-K        -0.8464        Magnesiochromite  -2.3232     
   Magnesite         -0.9446        Mn(OH)2(am)       -2.3360     
   Gibbsite          -1.0197        FeO               -2.5001     
   Dolomite-dis      -1.1133        Corundum          -2.5839     
   Talc              -1.1632        C                 -2.6762     
   Saponite-H        -1.1794        Diopside          -2.8282     
   Phlogopite        -1.1842        Wustite           -2.9018     
   Quartz            -1.2834        Clinochlore-7A    -2.9235     
   Ripidolite-14A    -1.3663     
    (only minerals with log Q/K > -3 listed)

                         partial
  Gases               press. (bar)     fugacity     fug. coef.    log fug.
 ---------------------------------------------------------------------------
   H2O(g)                  0.8459        0.8334        0.9852     -0.0791
   CO2(g)                0.003510      0.003501        0.9976     -2.4558
   H2(g)                9.556e-05     9.562e-05         1.001     -4.0194
   CH4(g)               3.155e-05     3.153e-05        0.9993     -4.5013
   H2S(g)               6.973e-06     6.946e-06        0.9961     -5.1583
   CO(g)                9.180e-11     9.180e-11         1.000*   -10.0372
   HCl(g)               1.083e-15     1.083e-15         1.000*   -14.9656
   SO2(g)               7.044e-20     6.993e-20        0.9928    -19.1553
   S2(g)                1.178e-22     1.178e-22         1.000*   -21.9290
   C2H4(g)              2.818e-24     2.818e-24         1.000*   -23.5501
   Na(g)                4.263e-45     4.263e-45         1.000*   -44.3703
   K(g)                 2.199e-47     2.199e-47         1.000*   -46.6577
   Cl2(g)               1.711e-53     1.711e-53         1.000*   -52.7667
   O2(g)                9.756e-56     9.754e-56        0.9999    -55.0108
   Mg(g)                5.636e-72     5.636e-72         1.000*   -71.2490
   Ca(g)                3.556e-90     3.556e-90         1.000*   -89.4491
   C(g)                 8.885e-96     8.885e-96         1.000*   -95.0514
   Al(g)               3.145e-109    3.145e-109         1.000*  -108.5024
   Si(g)               3.691e-120    3.691e-120         1.000*  -119.4329
    *no data, gas taken to be ideal

                                  In fluid              Sorbed            Kd
  Original basis total moles   moles     mg/kg      moles     mg/kg      L/kg
 -------------------------------------------------------------------------------
   H2O                 55.5       55.5  9.99e+05
   Al+++           0.000587   1.30e-05     0.351
   Ca++            0.000838   4.43e-06     0.178
   Cl-              0.00195    0.00195      69.1
   CrO4--          0.000134   8.95e-26  1.04e-20
   Fe++             0.00324   1.29e-10  7.19e-06
   H+               -0.0240  -0.000704    -0.710
   HCO3-             0.0100    0.00849      517.
   HPO4--          5.88e-05   1.08e-05      1.04
   K+              6.64e-06   6.64e-06     0.260
   Mg++             0.00786   3.33e-07   0.00809
   Mn++            6.62e-05   3.51e-08   0.00193
   Na+             0.000158   0.000158      3.63
   O2(aq)         -0.000113  -8.12e-05     -2.60
   SO4--           0.000307   5.63e-05      5.40
   SiO2(aq)         0.00736   6.22e-05      3.74
   Ti(OH)4(aq)     5.09e-05   5.09e-05      5.90

  Elemental composition               In fluid                  Sorbed
                  total moles     moles       mg/kg        moles       mg/kg
 -------------------------------------------------------------------------------
   Aluminum         0.0005871    1.301e-05      0.3508
   Calcium          0.0008376    4.433e-06      0.1776
   Carbon             0.01000     0.008485       101.9
   Chlorine          0.001950     0.001950       69.09
   Chromium         0.0001345    8.951e-26   4.651e-21
   Hydrogen             111.0        111.0   1.118e+05
   Iron              0.003237    1.288e-10   7.190e-06
   Magnesium         0.007856    3.332e-07    0.008094
   Manganese        6.615e-05    3.512e-08    0.001928
   Oxygen               55.57        55.53   8.880e+05
   Phosphorus       5.877e-05    1.083e-05      0.3354
   Potassium        6.642e-06    6.642e-06      0.2596
   Silicon           0.007359    6.222e-05       1.747
   Sodium           0.0001582    0.0001582       3.634
   Sulfur           0.0003066    5.626e-05       1.803
   Titanium         5.091e-05    5.091e-05       2.436


          Step #    19             Xi = 0.0015

          Temperature = 100.0 C    Pressure =  1.013 bars
          pH =  8.679              log fO2 =  -56.770
          Eh =  -0.4742 volts      pe =  -6.4054
          Ionic strength      =    0.006211 molal
          Charge imbalance    =   -0.011054 eq/kg (-95.79% error)
          Activity of water   =    0.999931
          Solvent mass        =     0.99991 kg
          Solution mass       =      1.0005 kg
          Mineral mass        =   0.0017366 kg
          Solution density    =    0.954    g/cm3
          Solution viscosity  =    0.003    poise
          Chlorinity          =    0.001950 molal
          Dissolved solids    =         624 mg/kg sol'n
          Hardness            =        0.48 mg/kg sol'n as CaCO3
            carbonate         =        0.48 mg/kg sol'n as CaCO3
            non-carbonate     =        0.00 mg/kg sol'n as CaCO3
          Carbonate alkalinity=      451.46 mg/kg sol'n as CaCO3
          Water type          =    Na-HCO3
          Bulk volume         =    1.05e+03 cm3
          Fluid volume        =    1.05e+03 cm3
          Mineral volume      =       0.564 cm3
          Inert volume        =        0.00 cm3
          Porosity            =        99.9 %
          Permeability        =        96.9 cm2
          Mass reacted        =        1.52 g

                          moles          moles         grams          cm3      rxn rate
  Reactants             remaining       reacted       reacted       reacted  (mol/kg sec)
 ------------------------------------------------------------------------------------------
   H2O                      0.000         0.000         0.000          --            --  
   Al2O3                   0.2813     0.0004296       0.04380          --            --  
   CaO                     0.5631     0.0008600       0.04823          --            --  
   Cr2O3                  0.06443     9.840e-05       0.01496          --            --  
   FeO(ox)                  2.795      0.004270        0.3068          --            --  
   K2O(ox)               0.003182     4.861e-06     0.0004578          --            --  
   MgO                      6.991       0.01068        0.4304          --            --  
   MnO                    0.06339     9.681e-05      0.006868          --            --  
   Na2O(ox)               0.07577     0.0001157      0.007173          --            --  
   P2O5                   0.02816     4.301e-05      0.006105          --            --  
   S                      0.01589     2.427e-05     0.0007783     0.0003765          --  
   SiO2                     7.051       0.01077        0.6471          --            --  
   TiO2                   0.04879     7.451e-05      0.005952          --            --  

  Minerals in system     moles      log moles      grams        volume (cm3)
 ----------------------------------------------------------------------------
   Antigorite           8.186e-05     -4.087         0.3713          0.1432
   Chromite             9.840e-05     -4.007        0.02203        0.004331
   Clinochlore-14A      7.716e-05     -4.113        0.04289         0.01598
   Dolomite-ord         0.0006346     -3.197         0.1170         0.04083
   Hydroxylapatite      2.502e-05     -4.602        0.01257        0.004743
   Magnetite             0.001458     -2.836         0.3376         0.06492
   Pyrite               0.0001170     -3.932        0.01404        0.002802
   Rhodochrosite        9.678e-05     -4.014        0.01112        0.003007
   Saponite-Ca           0.002096     -2.679         0.8081          0.2844
                                               _____________   _____________
          (total)                                     1.737          0.5642 

  Aqueous species       molality    mg/kg sol'n    act. coef.     log act.
 ---------------------------------------------------------------------------
   HCO3-                 0.008076         492.5      0.9071       -2.1352
   Cl-                   0.001950         69.09      0.9048       -2.7534
   CO3--                0.0004251         25.49      0.6788       -3.5398
   OH-                  0.0002929         4.979      0.9060       -3.5761
   Na+                  0.0002307         5.300      0.9071       -3.6794
   Methane(aq)          9.058e-05         1.452      1.0000       -4.0430
   HS-                  7.935e-05         2.623      0.9060       -4.1433
   Ti(OH)4(aq)          7.452e-05         8.632      1.0000       -4.1277
   SiO2(aq)             4.347e-05         2.610      1.0000       -4.3618
   CO2(aq)              3.750e-05         1.649      1.0000       -4.4260
   HSiO3-               1.884e-05         1.452      0.9071       -4.7672
   AlO2-                1.311e-05        0.7729      0.9071       -4.9247
   HPO4--               1.062e-05         1.019      0.6756       -5.1440
   K+                   9.720e-06        0.3798      0.9048       -5.0558
   CaCO3(aq)            3.077e-06        0.3077      1.0000       -5.5119
   Formate              1.714e-06       0.07713      0.9060       -5.8088
   Ca++                 1.175e-06       0.04708      0.6880       -6.0922
   NaHCO3(aq)           5.952e-07       0.04997      1.0000       -6.2254
   H2(aq)               5.786e-07      0.001166      1.0000       -6.2376
   H2S(aq)              4.575e-07       0.01558      1.0000       -6.3396
   S--                  3.982e-07       0.01276      0.6819       -6.5661
   H2PO4-               3.213e-07       0.03114      0.9071       -6.5355
   Mg++                 1.792e-07      0.004353      0.6996       -6.9018
   CaHCO3+              1.710e-07       0.01728      0.9071       -6.8093
   NaCl(aq)             1.242e-07      0.007256      1.0000       -6.9058
   MgCO3(aq)            1.199e-07       0.01010      1.0000       -6.9212
   NaHSiO3(aq)          6.438e-08      0.006439      1.0000       -7.1913
   Mn++                 3.372e-08      0.001852      0.6880       -7.6344
   MgHCO3+              2.760e-08      0.002353      0.9071       -7.6015
   NaCO3-               1.813e-08      0.001504      0.9071       -7.7840
   NaOH(aq)             1.303e-08     0.0005207      1.0000       -7.8852
    (only species > 1e-8 molal listed)

  Mineral saturation states
                     log Q/K                          log Q/K
 ----------------------------------------------------------------
   Antigorite         0.0000 sat    Quartz            -1.2836     
   Saponite-Ca        0.0000 sat    Cronstedtite-7A   -1.3942     
   Magnetite          0.0000 sat    Tridymite         -1.4554     
   Pyrite             0.0000 sat    Chalcedony        -1.5003     
   Chromite           0.0000 sat    Monohydrocalcite  -1.5303     
   Hydroxylapatite    0.0000 sat    Cristobalite(alp  -1.7013     
   Rhodochrosite      0.0000 sat    Alabandite        -1.7121     
   Clinochlore-14A    0.0000 sat    Siderite          -1.7259     
   Dolomite-ord      -0.0000 sat    Rhodonite         -1.8748     
   Saponite-Mg       -0.0003        Amesite-14A       -1.9204     
   Dolomite          -0.0007        Coesite           -1.9420     
   Diaspore          -0.2512        Ferrosilite       -1.9490     
   Hematite          -0.2931        Whitlockite       -1.9689     
   Calcite           -0.3226        Brucite           -1.9952     
   Aragonite         -0.4662        Cristobalite(bet  -2.0035     
   Ice               -0.4670        Enstatite         -2.1164     
   Chrysotile        -0.5147        SiO2(am)          -2.1775     
   Saponite-Na       -0.5152        FeO               -2.2070     
   Boehmite          -0.5460        Tephroite         -2.2227     
   Ripidolite-14A    -0.7803        Mn(OH)2(am)       -2.3350     
   Saponite-K        -0.7910        Greenalite        -2.4066     
   Goethite          -0.8360        Daphnite-14A      -2.5295     
   C                 -0.9184        Corundum          -2.5840     
   Magnesite         -0.9455        Eskolaite         -2.6056     
   Troilite          -0.9548        Magnesiochromite  -2.6162     
   Phlogopite        -1.0156        Wustite           -2.6708     
   Gibbsite          -1.0197        Fayalite          -2.7034     
   Pyrrhotite        -1.0344        Diopside          -2.8265     
   Dolomite-dis      -1.1133        Clinochlore-7A    -2.9235     
   Talc              -1.1636        Chamosite-7A      -2.9593     
   Saponite-H        -1.1797        Fe(OH)2           -2.9866     
    (only minerals with log Q/K > -3 listed)

                         partial
  Gases               press. (bar)     fugacity     fug. coef.    log fug.
 ---------------------------------------------------------------------------
   H2O(g)                  0.8459        0.8334        0.9852     -0.0791
   CH4(g)                  0.1036        0.1036        0.9993     -0.9848
   CO2(g)                0.003502      0.003493        0.9976     -2.4568
   H2(g)                0.0007239     0.0007244         1.001     -3.1400
   H2S(g)               1.369e-05     1.364e-05        0.9961     -4.8651
   CO(g)                6.938e-10     6.938e-10         1.000*    -9.1588
   HCl(g)               1.073e-15     1.073e-15         1.000*   -14.9693
   C2H4(g)              5.300e-19     5.300e-19         1.000*   -18.2758
   SO2(g)               3.182e-22     3.160e-22        0.9928    -21.5004
   S2(g)                7.915e-24     7.915e-24         1.000*   -23.1015
   Na(g)                1.730e-44     1.730e-44         1.000*   -43.7619
   K(g)                 8.928e-47     8.928e-47         1.000*   -46.0493
   Cl2(g)               2.220e-54     2.220e-54         1.000*   -53.6536
   O2(g)                1.700e-57     1.700e-57        0.9999    -56.7696
   Mg(g)                4.271e-71     4.271e-71         1.000*   -70.3695
   Ca(g)                2.705e-89     2.705e-89         1.000*   -88.5678
   C(g)                 5.086e-94     5.086e-94         1.000*   -93.2936
   Al(g)               6.556e-108    6.556e-108         1.000*  -107.1834
   Si(g)               2.117e-118    2.117e-118         1.000*  -117.6743
    *no data, gas taken to be ideal

                                  In fluid              Sorbed            Kd
  Original basis total moles   moles     mg/kg      moles     mg/kg      L/kg
 -------------------------------------------------------------------------------
   H2O                 55.5       55.5  9.99e+05
   Al+++           0.000859   1.31e-05     0.354
   Ca++             0.00111   4.42e-06     0.177
   Cl-              0.00195    0.00195      69.1
   CrO4--          0.000197   1.68e-25  1.95e-20
   Fe++             0.00459   2.49e-10  1.39e-05
   H+               -0.0348  -0.000584    -0.588
   HCO3-             0.0100    0.00863      527.
   HPO4--          8.60e-05   1.10e-05      1.05
   K+              9.72e-06   9.72e-06     0.380
   Mg++              0.0112   3.27e-07   0.00795
   Mn++            9.68e-05   3.45e-08   0.00189
   Na+             0.000231   0.000231      5.32
   O2(aq)         -0.000171  -0.000343     -11.0
   SO4--           0.000314   8.02e-05      7.70
   SiO2(aq)          0.0108   6.24e-05      3.75
   Ti(OH)4(aq)     7.45e-05   7.45e-05      8.63

  Elemental composition               In fluid                  Sorbed
                  total moles     moles       mg/kg        moles       mg/kg
 -------------------------------------------------------------------------------
   Aluminum         0.0008592    1.312e-05      0.3538
   Calcium           0.001110    4.423e-06      0.1772
   Carbon             0.01000     0.008634       103.6
   Chlorine          0.001950     0.001950       69.10
   Chromium         0.0001968    1.679e-25   8.727e-21
   Hydrogen             111.0        111.0   1.118e+05
   Iron              0.004590    2.494e-10   1.392e-05
   Magnesium          0.01124    3.271e-07    0.007945
   Manganese        9.681e-05    3.450e-08    0.001895
   Oxygen               55.58        55.53   8.880e+05
   Phosphorus       8.601e-05    1.095e-05      0.3390
   Potassium        9.721e-06    9.721e-06      0.3799
   Silicon            0.01077    6.238e-05       1.751
   Sodium           0.0002315    0.0002315       5.318
   Sulfur           0.0003143    8.021e-05       2.571
   Titanium         7.451e-05    7.451e-05       3.566


          Step #    22             Xi = 0.0026

          Temperature = 100.0 C    Pressure =  1.013 bars
          pH =  8.993              log fO2 =  -57.229
          Eh =  -0.5060 volts      pe =  -6.8346
          Ionic strength      =    0.006726 molal
          Charge imbalance    =   -0.011055 eq/kg (-93.09% error)
          Activity of water   =    0.999931
          Solvent mass        =     0.99985 kg
          Solution mass       =      1.0005 kg
          Mineral mass        =   0.0028729 kg
          Solution density    =    0.954    g/cm3
          Solution viscosity  =    0.003    poise
          Chlorinity          =    0.001950 molal
          Dissolved solids    =         608 mg/kg sol'n
          Hardness            =        0.81 mg/kg sol'n as CaCO3
            carbonate         =        0.81 mg/kg sol'n as CaCO3
            non-carbonate     =        0.00 mg/kg sol'n as CaCO3
          Carbonate alkalinity=      450.57 mg/kg sol'n as CaCO3
          Water type          =    Na-HCO3
          Bulk volume         =    1.05e+03 cm3
          Fluid volume        =    1.05e+03 cm3
          Mineral volume      =       0.935 cm3
          Inert volume        =        0.00 cm3
          Porosity            =        99.9 %
          Permeability        =        95.7 cm2
          Mass reacted        =        2.57 g

                          moles          moles         grams          cm3      rxn rate
  Reactants             remaining       reacted       reacted       reacted  (mol/kg sec)
 ------------------------------------------------------------------------------------------
   H2O                      0.000         0.000         0.000          --            --  
   Al2O3                   0.2810     0.0007280       0.07423          --            --  
   CaO                     0.5625      0.001457       0.08173          --            --  
   Cr2O3                  0.06436     0.0001668       0.02535          --            --  
   FeO(ox)                  2.793      0.007236        0.5199          --            --  
   K2O(ox)               0.003179     8.237e-06     0.0007759          --            --  
   MgO                      6.984       0.01810        0.7294          --            --  
   MnO                    0.06332     0.0001641       0.01164          --            --  
   Na2O(ox)               0.07569     0.0001961       0.01216          --            --  
   P2O5                   0.02813     7.288e-05       0.01035          --            --  
   S                      0.01588     4.114e-05      0.001319     0.0006381          --  
   SiO2                     7.044       0.01825         1.097          --            --  
   TiO2                   0.04873     0.0001263       0.01009          --            --  

  Minerals in system     moles      log moles      grams        volume (cm3)
 ----------------------------------------------------------------------------
   Antigorite           0.0001352     -3.869         0.6133          0.2365
   Calcite              0.0001126     -3.949        0.01127        0.004158
   Chromite             0.0001668     -3.778        0.03733        0.007339
   Clinochlore-14A      0.0001206     -3.919        0.06701         0.02497
   Dolomite-ord         0.0007548     -3.122         0.1392         0.04857
   Hydroxylapatite      4.751e-05     -4.323        0.02387        0.009006
   Magnetite             0.002441     -2.612         0.5652          0.1087
   Pyrite               6.632e-05     -4.178       0.007956        0.001588
   Rhodochrosite        0.0001641     -3.785        0.01886        0.005098
   Saponite-Ca           0.003603     -2.443          1.389          0.4888
                                               _____________   _____________
          (total)                                     2.873          0.9347 

  Aqueous species       molality    mg/kg sol'n    act. coef.     log act.
 ---------------------------------------------------------------------------
   HCO3-                 0.007092         432.5      0.9039       -2.1931
   Cl-                   0.001950         69.09      0.9015       -2.7550
   CO3--                0.0007780         46.66      0.6694       -3.2834
   OH-                  0.0006063         10.31      0.9027       -3.2617
   Na+                  0.0003909         8.982      0.9039       -3.4518
   Methane(aq)          0.0003191         5.116      1.0000       -3.4960
   HS-                  0.0001959         6.476      0.9027       -3.7523
   Ti(OH)4(aq)          0.0001263         14.63      1.0000       -3.8986
   SiO2(aq)             3.699e-05         2.221      1.0000       -4.4319
   HSiO3-               3.318e-05         2.557      0.9039       -4.5230
   AlO2-                2.598e-05         1.531      0.9039       -4.6293
   K+                   1.647e-05        0.6437      0.9015       -4.8282
   CO2(aq)              1.591e-05        0.6998      1.0000       -4.7983
   CaCO3(aq)            6.467e-06        0.6469      1.0000       -5.1893
   HPO4--               3.184e-06        0.3054      0.6660       -5.6736
   Formate              2.556e-06        0.1150      0.9027       -5.6369
   S--                  2.048e-06       0.06564      0.6727       -5.8608
   Ca++                 1.387e-06       0.05555      0.6792       -6.0259
   H2(aq)               9.821e-07      0.001979      1.0000       -6.0078
   NaHCO3(aq)           8.796e-07       0.07384      1.0000       -6.0557
   H2S(aq)              5.457e-07       0.01859      1.0000       -6.2630
   NaCl(aq)             2.090e-07       0.01221      1.0000       -6.6798
   NaHSiO3(aq)          1.908e-07       0.01908      1.0000       -6.7195
   CaHCO3+              1.749e-07       0.01768      0.9039       -6.8010
   MgCO3(aq)            5.704e-08      0.004807      1.0000       -7.2438
   NaCO3-               5.544e-08      0.004599      0.9039       -7.3000
   Mg++                 4.780e-08      0.001161      0.6913       -7.4808
   H2PO4-               4.619e-08      0.004477      0.9039       -7.3794
   NaOH(aq)             4.537e-08      0.001814      1.0000       -7.3432
   Mn++                 1.893e-08      0.001039      0.6792       -7.8908
    (only species > 1e-8 molal listed)

  Mineral saturation states
                     log Q/K                          log Q/K
 ----------------------------------------------------------------
   Saponite-Ca        0.0000 sat    Quartz            -1.3537     
   Chromite           0.0000 sat    Cronstedtite-7A   -1.3878     
   Antigorite         0.0000 sat    Tridymite         -1.5255     
   Clinochlore-14A    0.0000 sat    Tephroite         -1.5482     
   Calcite            0.0000 sat    Chalcedony        -1.5704     
   Magnetite          0.0000 sat    Rhodonite         -1.5726     
   Hydroxylapatite    0.0000 sat    Cristobalite(alp  -1.7714     
   Rhodochrosite      0.0000 sat    Amesite-14A       -1.9380     
   Pyrite             0.0000 sat    Ferrosilite       -1.9425     
   Dolomite-ord      -0.0000 sat    Brucite           -1.9455     
   Dolomite          -0.0007        Mn(OH)2(am)       -1.9626     
   Saponite-Mg       -0.1068        Coesite           -2.0121     
   Aragonite         -0.1436        Siderite          -2.0217     
   Diaspore          -0.2702        Cristobalite(bet  -2.0736     
   Hematite          -0.3697        FeO               -2.1304     
   Saponite-Na       -0.4510        Enstatite         -2.1368     
   Ice               -0.4670        Whitlockite       -2.2006     
   Chrysotile        -0.5060        Diopside          -2.2222     
   Phlogopite        -0.5541        SiO2(am)          -2.2476     
   Boehmite          -0.5650        Greenalite        -2.3171     
   Ripidolite-14A    -0.7265        Daphnite-14A      -2.3949     
   Saponite-K        -0.7268        Mesolite          -2.4591     
   Troilite          -0.8016        Wustite           -2.6105     
   C                 -0.8311        Fayalite          -2.6204     
   Goethite          -0.8743        Corundum          -2.6220     
   Pyrrhotite        -0.8812        Magnesiochromite  -2.6431     
   Gibbsite          -1.0387        Eskolaite         -2.6822     
   Dolomite-dis      -1.1133        Annite            -2.7789     
   Monohydrocalcite  -1.2076        Fe(OH)2           -2.9100     
   Alabandite        -1.2632        Chamosite-7A      -2.9143     
   Magnesite         -1.2681        Clinochlore-7A    -2.9235     
   Saponite-H        -1.2943        Hercynite         -2.9708     
   Talc              -1.2951     
    (only minerals with log Q/K > -3 listed)

                         partial
  Gases               press. (bar)     fugacity     fug. coef.    log fug.
 ---------------------------------------------------------------------------
   H2O(g)                  0.8459        0.8334        0.9852     -0.0791
   CH4(g)                  0.3651        0.3649        0.9993     -0.4378
   CO2(g)                0.001486      0.001482        0.9976     -2.8291
   H2(g)                 0.001229      0.001230         1.001     -2.9102
   H2S(g)               1.634e-05     1.627e-05        0.9961     -4.7885
   CO(g)                4.997e-10     4.997e-10         1.000*    -9.3013
   HCl(g)               5.185e-16     5.185e-16         1.000*   -15.2853
   C2H4(g)              2.283e-18     2.283e-18         1.000*   -17.6415
   SO2(g)               7.761e-23     7.705e-23        0.9928    -22.1132
   S2(g)                3.909e-24     3.909e-24         1.000*   -23.4080
   Na(g)                7.852e-44     7.852e-44         1.000*   -43.1050
   K(g)                 4.051e-46     4.051e-46         1.000*   -45.3925
   Cl2(g)               3.053e-55     3.053e-55         1.000*   -54.5153
   O2(g)                5.900e-58     5.899e-58        0.9999    -57.2292
   Mg(g)                8.128e-71     8.128e-71         1.000*   -70.0900
   Ca(g)                2.275e-88     2.275e-88         1.000*   -87.6430
   C(g)                 6.219e-94     6.219e-94         1.000*   -93.2063
   Al(g)               1.388e-107    1.388e-107         1.000*  -106.8577
   Si(g)               5.190e-118    5.190e-118         1.000*  -117.2848
    *no data, gas taken to be ideal

                                  In fluid              Sorbed            Kd
  Original basis total moles   moles     mg/kg      moles     mg/kg      L/kg
 -------------------------------------------------------------------------------
   H2O                 55.5       55.5  9.99e+05
   Al+++            0.00146   2.60e-05     0.701
   Ca++             0.00171   8.03e-06     0.322
   Cl-              0.00195    0.00195      69.1
   CrO4--          0.000334   4.72e-26  5.47e-21
   Fe++             0.00756   7.08e-11  3.95e-06
   H+               -0.0584  -0.000996     -1.00
   HCO3-             0.0100    0.00821      501.
   HPO4--          0.000146   3.23e-06     0.310
   K+              1.65e-05   1.65e-05     0.644
   Mg++              0.0187   1.11e-07   0.00270
   Mn++            0.000164   1.94e-08   0.00106
   Na+             0.000392   0.000392      9.01
   O2(aq)         -0.000299   -0.00104     -33.2
   SO4--           0.000331   0.000199      19.1
   SiO2(aq)          0.0183   7.03e-05      4.22
   Ti(OH)4(aq)     0.000126   0.000126      14.6

  Elemental composition               In fluid                  Sorbed
                  total moles     moles       mg/kg        moles       mg/kg
 -------------------------------------------------------------------------------
   Aluminum          0.001456    2.598e-05      0.7008
   Calcium           0.001707    8.029e-06      0.3216
   Carbon             0.01000     0.008214       98.61
   Chlorine          0.001950     0.001950       69.10
   Chromium         0.0003335    4.722e-26   2.454e-21
   Hydrogen             111.0        111.0   1.118e+05
   Iron              0.007556    7.084e-11   3.955e-06
   Magnesium          0.01866    1.113e-07    0.002704
   Manganese        0.0001641    1.936e-08    0.001063
   Oxygen               55.61        55.53   8.880e+05
   Phosphorus       0.0001458    3.234e-06      0.1001
   Potassium        1.647e-05    1.647e-05      0.6438
   Silicon            0.01825    7.035e-05       1.975
   Sodium           0.0003923    0.0003923       9.014
   Sulfur           0.0003311    0.0001985       6.362
   Titanium         0.0001263    0.0001263       6.043


          Step #    24             Xi = 0.0037

          Temperature = 100.0 C    Pressure =  1.013 bars
          pH =  8.999              log fO2 =  -57.353
          Eh =  -0.5087 volts      pe =  -6.8714
          Ionic strength      =    0.006923 molal
          Charge imbalance    =   -0.011056 eq/kg (-90.48% error)
          Activity of water   =    0.999931
          Solvent mass        =     0.99976 kg
          Solution mass       =      1.0004 kg
          Mineral mass        =   0.0040248 kg
          Solution density    =    0.954    g/cm3
          Solution viscosity  =    0.003    poise
          Chlorinity          =    0.001950 molal
          Dissolved solids    =         631 mg/kg sol'n
          Hardness            =        0.81 mg/kg sol'n as CaCO3
            carbonate         =        0.81 mg/kg sol'n as CaCO3
            non-carbonate     =        0.00 mg/kg sol'n as CaCO3
          Carbonate alkalinity=      471.47 mg/kg sol'n as CaCO3
          Water type          =    Na-HCO3
          Bulk volume         =    1.05e+03 cm3
          Fluid volume        =    1.05e+03 cm3
          Mineral volume      =        1.32 cm3
          Inert volume        =        0.00 cm3
          Porosity            =        99.9 %
          Permeability        =        94.5 cm2
          Mass reacted        =        3.66 g

                          moles          moles         grams          cm3      rxn rate
  Reactants             remaining       reacted       reacted       reacted  (mol/kg sec)
 ------------------------------------------------------------------------------------------
   H2O                      0.000         0.000         0.000          --            --  
   Al2O3                   0.2807      0.001034        0.1055          --            --  
   CaO                     0.5619      0.002071        0.1161          --            --  
   Cr2O3                  0.06429     0.0002370       0.03601          --            --  
   FeO(ox)                  2.789       0.01028        0.7387          --            --  
   K2O(ox)               0.003176     1.170e-05      0.001102          --            --  
   MgO                      6.976       0.02571         1.036          --            --  
   MnO                    0.06325     0.0002331       0.01654          --            --  
   Na2O(ox)               0.07561     0.0002787       0.01727          --            --  
   P2O5                   0.02810     0.0001036       0.01470          --            --  
   S                      0.01586     5.845e-05      0.001874     0.0009066          --  
   SiO2                     7.036       0.02593         1.558          --            --  
   TiO2                   0.04868     0.0001794       0.01433          --            --  

  Minerals in system     moles      log moles      grams        volume (cm3)
 ----------------------------------------------------------------------------
   Antigorite           0.0002246     -3.649          1.019          0.3928
   Calcite               0.001185     -2.926         0.1186         0.04377
   Chromite             0.0002370     -3.625        0.05304         0.01043
   Clinochlore-14A      0.0002332     -3.632         0.1296         0.04830
   Hydroxylapatite      6.793e-05     -4.168        0.03412         0.01288
   Magnetite             0.003432     -2.464         0.7946          0.1528
   Pyrite               6.859e-05     -4.164       0.008230        0.001642
   Rhodochrosite        0.0002331     -3.632        0.02679        0.007244
   Saponite-Ca           0.004776     -2.321          1.841          0.6480
                                               _____________   _____________
          (total)                                     4.025           1.318 

  Aqueous species       molality    mg/kg sol'n    act. coef.     log act.
 ---------------------------------------------------------------------------
   HCO3-                 0.007191         438.5      0.9027       -2.1877
   Cl-                   0.001950         69.10      0.9002       -2.7556
   CO3--                0.0008027         48.14      0.6660       -3.2720
   OH-                  0.0006154         10.46      0.9015       -3.2559
   Methane(aq)          0.0005630         9.027      1.0000       -3.2495
   Na+                  0.0005555         12.76      0.9027       -3.2998
   HS-                  0.0002085         6.892      0.9015       -3.7259
   Ti(OH)4(aq)          0.0001795         20.79      1.0000       -3.7460
   SiO2(aq)             3.698e-05         2.221      1.0000       -4.4320
   HSiO3-               3.367e-05         2.594      0.9027       -4.5172
   AlO2-                2.637e-05         1.554      0.9027       -4.6234
   K+                   2.341e-05        0.9147      0.9002       -4.6762
   CO2(aq)              1.590e-05        0.6992      1.0000       -4.7987
   CaCO3(aq)            6.467e-06        0.6469      1.0000       -5.1893
   HPO4--               3.283e-06        0.3149      0.6625       -5.6625
   Formate              2.988e-06        0.1344      0.9015       -5.5697
   S--                  2.218e-06       0.07107      0.6693       -5.8284
   Ca++                 1.358e-06       0.05438      0.6759       -6.0373
   NaHCO3(aq)           1.264e-06        0.1061      1.0000       -5.8982
   H2(aq)               1.132e-06      0.002281      1.0000       -5.9461
   H2S(aq)              5.722e-07       0.01949      1.0000       -6.2425
   NaCl(aq)             2.962e-07       0.01730      1.0000       -6.5283
   NaHSiO3(aq)          2.744e-07       0.02744      1.0000       -6.5616
   CaHCO3+              1.728e-07       0.01746      0.9027       -6.8069
   NaCO3-               8.087e-08      0.006708      0.9027       -7.1367
   NaOH(aq)             6.526e-08      0.002609      1.0000       -7.1853
   MgCO3(aq)            5.699e-08      0.004802      1.0000       -7.2442
   H2PO4-               4.680e-08      0.004537      0.9027       -7.3742
   Mg++                 4.673e-08      0.001135      0.6883       -7.4926
   Mn++                 1.853e-08      0.001017      0.6759       -7.9022
   Acetate              1.180e-08     0.0006963      0.9039       -7.9720
    (only species > 1e-8 molal listed)

  Mineral saturation states
                     log Q/K                          log Q/K
 ----------------------------------------------------------------
   Magnetite          0.0000 sat    Quartz            -1.3538     
   Calcite            0.0000 sat    Cronstedtite-7A   -1.3672     
   Saponite-Ca        0.0000 sat    Tridymite         -1.5256     
   Chromite           0.0000 sat    Tephroite         -1.5474     
   Antigorite         0.0000 sat    Chalcedony        -1.5705     
   Hydroxylapatite    0.0000 sat    Rhodonite         -1.5723     
   Pyrite             0.0000 sat    Cristobalite(alp  -1.7715     
   Clinochlore-14A    0.0000 sat    Ferrosilite       -1.9220     
   Rhodochrosite      0.0000 sat    Amesite-14A       -1.9380     
   Dolomite-ord      -0.0004        Brucite           -1.9455     
   Dolomite          -0.0011        Mn(OH)2(am)       -1.9622     
   Saponite-Mg       -0.1068        Siderite          -2.0015     
   Aragonite         -0.1436        Coesite           -2.0122     
   Diaspore          -0.2702        Cristobalite(bet  -2.0737     
   Hematite          -0.3903        FeO               -2.1098     
   Phlogopite        -0.3963        Enstatite         -2.1369     
   Saponite-Na       -0.3990        Whitlockite       -2.2007     
   Ice               -0.4670        Diopside          -2.2218     
   Chrysotile        -0.5060        SiO2(am)          -2.2477     
   Boehmite          -0.5650        Greenalite        -2.2555     
   Saponite-K        -0.6748        Daphnite-14A      -2.2922     
   Ripidolite-14A    -0.6854        Mesolite          -2.3523     
   C                 -0.7080        Annite            -2.5594     
   Troilite          -0.7604        Fayalite          -2.5793     
   Pyrrhotite        -0.8400        Wustite           -2.5943     
   Goethite          -0.8846        Corundum          -2.6221     
   Gibbsite          -1.0387        Magnesiochromite  -2.6637     
   Dolomite-dis      -1.1137        Eskolaite         -2.7028     
   Monohydrocalcite  -1.2076        Chamosite-7A      -2.8732     
   Alabandite        -1.2422        Fe(OH)2           -2.8894     
   Magnesite         -1.2685        Clinochlore-7A    -2.9235     
   Saponite-H        -1.2944        Hercynite         -2.9502     
   Talc              -1.2952     
    (only minerals with log Q/K > -3 listed)

                         partial
  Gases               press. (bar)     fugacity     fug. coef.    log fug.
 ---------------------------------------------------------------------------
   H2O(g)                  0.8459        0.8334        0.9852     -0.0791
   CH4(g)                  0.6442        0.6438        0.9993     -0.1913
   CO2(g)                0.001484      0.001481        0.9976     -2.8295
   H2(g)                 0.001417      0.001417         1.001     -2.8485
   H2S(g)               1.713e-05     1.706e-05        0.9961     -4.7680
   CO(g)                5.755e-10     5.755e-10         1.000*    -9.2399
   HCl(g)               5.108e-16     5.108e-16         1.000*   -15.2917
   C2H4(g)              5.347e-18     5.347e-18         1.000*   -17.2719
   SO2(g)               5.312e-23     5.274e-23        0.9928    -22.2779
   S2(g)                3.234e-24     3.234e-24         1.000*   -23.4903
   Na(g)                1.213e-43     1.213e-43         1.000*   -42.9163
   K(g)                 6.256e-46     6.256e-46         1.000*   -45.2037
   Cl2(g)               2.571e-55     2.571e-55         1.000*   -54.5900
   O2(g)                4.440e-58     4.439e-58        0.9999    -57.3527
   Mg(g)                9.371e-71     9.371e-71         1.000*   -70.0282
   Ca(g)                2.625e-88     2.625e-88         1.000*   -87.5809
   C(g)                 8.257e-94     8.257e-94         1.000*   -93.0832
   Al(g)               1.718e-107    1.718e-107         1.000*  -106.7651
   Si(g)               6.896e-118    6.896e-118         1.000*  -117.1614
    *no data, gas taken to be ideal

                                  In fluid              Sorbed            Kd
  Original basis total moles   moles     mg/kg      moles     mg/kg      L/kg
 -------------------------------------------------------------------------------
   H2O                 55.5       55.5  9.99e+05
   Al+++            0.00207   2.64e-05     0.711
   Ca++             0.00232   8.00e-06     0.320
   Cl-              0.00195    0.00195      69.1
   CrO4--          0.000474   4.84e-26  5.61e-21
   Fe++              0.0106   7.26e-11  4.06e-06
   H+               -0.0827  -0.000775    -0.781
   HCO3-             0.0100    0.00858      523.
   HPO4--          0.000207   3.33e-06     0.320
   K+              2.34e-05   2.34e-05     0.915
   Mg++              0.0263   1.10e-07   0.00268
   Mn++            0.000233   1.89e-08   0.00104
   Na+             0.000557   0.000557      12.8
   O2(aq)         -0.000430   -0.00155     -49.6
   SO4--           0.000348   0.000211      20.3
   SiO2(aq)          0.0259   7.09e-05      4.26
   Ti(OH)4(aq)     0.000179   0.000179      20.8

  Elemental composition               In fluid                  Sorbed
                  total moles     moles       mg/kg        moles       mg/kg
 -------------------------------------------------------------------------------
   Aluminum          0.002069    2.637e-05      0.7113
   Calcium           0.002321    7.996e-06      0.3204
   Carbon             0.01000     0.008582       103.0
   Chlorine          0.001950     0.001950       69.11
   Chromium         0.0004739    4.841e-26   2.516e-21
   Hydrogen             111.0        111.0   1.118e+05
   Iron               0.01060    7.264e-11   4.055e-06
   Magnesium          0.02627    1.101e-07    0.002675
   Manganese        0.0002331    1.895e-08    0.001041
   Oxygen               55.64        55.52   8.880e+05
   Phosphorus       0.0002071    3.334e-06      0.1032
   Potassium        2.341e-05    2.341e-05      0.9149
   Silicon            0.02593    7.092e-05       1.991
   Sodium           0.0005574    0.0005574       12.81
   Sulfur           0.0003484    0.0002113       6.772
   Titanium         0.0001794    0.0001794       8.588


          Step #    26             Xi = 0.0050

          Temperature = 100.0 C    Pressure =  1.013 bars
          pH =  9.209              log fO2 =  -57.582
          Eh =  -0.5285 volts      pe =  -7.1385
          Ionic strength      =    0.007463 molal
          Charge imbalance    =   -0.011057 eq/kg (-87.46% error)
          Activity of water   =    0.999931
          Solvent mass        =     0.99967 kg
          Solution mass       =      1.0003 kg
          Mineral mass        =   0.0054639 kg
          Solution density    =    0.954    g/cm3
          Solution viscosity  =    0.003    poise
          Chlorinity          =    0.001951 molal
          Dissolved solids    =         619 mg/kg sol'n
          Hardness            =        0.76 mg/kg sol'n as CaCO3
            carbonate         =        0.76 mg/kg sol'n as CaCO3
            non-carbonate     =        0.00 mg/kg sol'n as CaCO3
          Carbonate alkalinity=      471.30 mg/kg sol'n as CaCO3
          Water type          =    Na-HCO3
          Bulk volume         =    1.05e+03 cm3
          Fluid volume        =    1.05e+03 cm3
          Mineral volume      =        1.79 cm3
          Inert volume        =        0.00 cm3
          Porosity            =        99.8 %
          Permeability        =        93.1 cm2
          Mass reacted        =           5 g

                          moles          moles         grams          cm3      rxn rate
  Reactants             remaining       reacted       reacted       reacted  (mol/kg sec)
 ------------------------------------------------------------------------------------------
   H2O                      0.000         0.000         0.000          --            --  
   Al2O3                   0.2803      0.001413        0.1441          --            --  
   CaO                     0.5611      0.002829        0.1587          --            --  
   Cr2O3                  0.06420     0.0003237       0.04920          --            --  
   FeO(ox)                  2.786       0.01405         1.009          --            --  
   K2O(ox)               0.003171     1.599e-05      0.001506          --            --  
   MgO                      6.967       0.03513         1.416          --            --  
   MnO                    0.06317     0.0003185       0.02259          --            --  
   Na2O(ox)               0.07551     0.0003807       0.02360          --            --  
   P2O5                   0.02806     0.0001415       0.02008          --            --  
   S                      0.01584     7.985e-05      0.002561      0.001239          --  
   SiO2                     7.027       0.03543         2.129          --            --  
   TiO2                   0.04862     0.0002451       0.01958          --            --  

  Minerals in system     moles      log moles      grams        volume (cm3)
 ----------------------------------------------------------------------------
   Antigorite           0.0002986     -3.525          1.354          0.5223
   Calcite               0.001513     -2.820         0.1514         0.05588
   Chromite             0.0003237     -3.490        0.07246         0.01425
   Clinochlore-14A      0.0003000     -3.523         0.1667         0.06214
   Hydroxylapatite      9.331e-05     -4.030        0.04687         0.01769
   Magnetite             0.004681     -2.330          1.084          0.2084
   Rhodochrosite        0.0003185     -3.497        0.03661        0.009897
   Saponite-Ca           0.006619     -2.179          2.552          0.8981
                                               _____________   _____________
          (total)                                     5.464           1.789 

  Aqueous species       molality    mg/kg sol'n    act. coef.     log act.
 ---------------------------------------------------------------------------
   HCO3-                 0.006170         376.3      0.8996       -2.2557
   Cl-                   0.001950         69.10      0.8970       -2.7571
   CO3--                 0.001128         67.65      0.6569       -3.1302
   OH-                   0.001001         17.02      0.8983       -3.0460
   Methane(aq)          0.0008527         13.67      1.0000       -3.0692
   Na+                  0.0007590         17.44      0.8996       -3.1658
   HS-                  0.0003630         12.00      0.8983       -3.4866
   Ti(OH)4(aq)          0.0002452         28.40      1.0000       -3.6105
   HSiO3-               5.136e-05         3.957      0.8996       -4.3354
   AlO2-                4.215e-05         2.484      0.8996       -4.4212
   SiO2(aq)             3.467e-05         2.082      1.0000       -4.4600
   K+                   3.198e-05         1.250      0.8970       -4.5423
   CO2(aq)              8.385e-06        0.3688      1.0000       -5.0765
   CaCO3(aq)            6.467e-06        0.6469      1.0000       -5.1893
   S--                  6.321e-06        0.2026      0.6605       -5.3793
   Formate              3.337e-06        0.1501      0.8983       -5.5232
   HPO4--               3.013e-06        0.2890      0.6532       -5.7059
   H2(aq)               1.474e-06      0.002969      1.0000       -5.8316
   NaHCO3(aq)           1.472e-06        0.1235      1.0000       -5.8322
   Ca++                 9.919e-07       0.03973      0.6674       -6.1791
   H2S(aq)              6.123e-07       0.02086      1.0000       -6.2130
   NaHSiO3(aq)          5.678e-07       0.05679      1.0000       -6.2458
   NaCl(aq)             4.019e-07       0.02347      1.0000       -6.3959
   NaCO3-               1.532e-07       0.01270      0.8996       -6.8608
   NaOH(aq)             1.440e-07      0.005758      1.0000       -6.8415
   CaHCO3+              1.070e-07       0.01081      0.8996       -7.0167
   MgCO3(aq)            3.147e-08      0.002652      1.0000       -7.5021
   H2PO4-               2.622e-08      0.002541      0.8996       -7.6274
   Mg++                 1.883e-08     0.0004574      0.6804       -7.8924
   Acetate              1.533e-08     0.0009048      0.9008       -7.8597
   NaAlO2(aq)           1.488e-08      0.001219      1.0000       -7.8274
   Mn++                 1.354e-08     0.0007433      0.6674       -8.0440
    (only species > 1e-8 molal listed)

  Mineral saturation states
                     log Q/K                          log Q/K
 ----------------------------------------------------------------
   Saponite-Ca        0.0000 sat    Cronstedtite-7A   -1.3571     
   Calcite            0.0000 sat    Dolomite-dis      -1.3716     
   Magnetite          0.0000 sat    Quartz            -1.3818     
   Clinochlore-14A    0.0000 sat    Magnesite         -1.5264     
   Hydroxylapatite    0.0000 sat    Tridymite         -1.5536     
   Rhodochrosite      0.0000 sat    Chalcedony        -1.5985     
   Antigorite         0.0000 sat    Mn(OH)2(am)       -1.6844     
   Chromite           0.0000 sat    Cristobalite(alp  -1.7995     
   Pyrite            -0.0175        Ferrosilite       -1.9118     
   Phlogopite        -0.0846        Brucite           -1.9256     
   Aragonite         -0.1436        Amesite-14A       -1.9450     
   Saponite-Mg       -0.1494        Diopside          -1.9803     
   Dolomite-ord      -0.2583        Mesolite          -2.0368     
   Dolomite          -0.2590        Coesite           -2.0402     
   Diaspore          -0.2778        FeO               -2.0716     
   Saponite-Na       -0.3313        Cristobalite(bet  -2.1017     
   Hematite          -0.4285        Enstatite         -2.1450     
   Ice               -0.4670        Annite            -2.1928     
   Chrysotile        -0.5024        Greenalite        -2.1971     
   Boehmite          -0.5726        Daphnite-14A      -2.2006     
   Saponite-K        -0.6072        Siderite          -2.2411     
   Ripidolite-14A    -0.6488        SiO2(am)          -2.2757     
   Troilite          -0.6928        Whitlockite       -2.2933     
   C                 -0.7568        Fayalite          -2.5310     
   Pyrrhotite        -0.7724        Wustite           -2.5642     
   Goethite          -0.9037        Corundum          -2.6372     
   Alabandite        -0.9350        Magnesiochromite  -2.6820     
   Tephroite         -1.0198        Eskolaite         -2.7410     
   Gibbsite          -1.0463        Chamosite-7A      -2.8401     
   Monohydrocalcite  -1.2076        Fe(OH)2           -2.8512     
   Rhodonite         -1.3225        Clinochlore-7A    -2.9235     
   Saponite-H        -1.3402        Hercynite         -2.9273     
   Talc              -1.3478     
    (only minerals with log Q/K > -3 listed)

                         partial
  Gases               press. (bar)     fugacity     fug. coef.    log fug.
 ---------------------------------------------------------------------------
   CH4(g)                  0.9757        0.9750        0.9993     -0.0110
   H2O(g)                  0.8459        0.8334        0.9852     -0.0791
   H2(g)                 0.001844      0.001845         1.001     -2.7340
   CO2(g)               0.0007829     0.0007810        0.9976     -3.1073
   H2S(g)               1.833e-05     1.826e-05        0.9961     -4.7385
   CO(g)                3.951e-10     3.951e-10         1.000*    -9.4032
   HCl(g)               3.140e-16     3.140e-16         1.000*   -15.5031
   C2H4(g)              7.238e-18     7.238e-18         1.000*   -17.1404
   SO2(g)               2.577e-23     2.558e-23        0.9928    -22.5920
   S2(g)                2.185e-24     2.185e-24         1.000*   -23.6605
   Na(g)                3.054e-43     3.054e-43         1.000*   -42.5151
   K(g)                 1.575e-45     1.575e-45         1.000*   -44.8027
   Cl2(g)               7.459e-56     7.459e-56         1.000*   -55.1273
   O2(g)                2.620e-58     2.620e-58        0.9999    -57.5817
   Mg(g)                1.277e-70     1.277e-70         1.000*   -69.8938
   Ca(g)                6.479e-88     6.479e-88         1.000*   -87.1885
   C(g)                 7.379e-94     7.379e-94         1.000*   -93.1320
   Al(g)               2.507e-107    2.507e-107         1.000*  -106.6009
   Si(g)               1.096e-117    1.096e-117         1.000*  -116.9604
    *no data, gas taken to be ideal

                                  In fluid              Sorbed            Kd
  Original basis total moles   moles     mg/kg      moles     mg/kg      L/kg
 -------------------------------------------------------------------------------
   H2O                 55.6       55.5  9.99e+05
   Al+++            0.00283   4.22e-05      1.14
   Ca++             0.00308   7.56e-06     0.303
   Cl-              0.00195    0.00195      69.1
   CrO4--          0.000647   2.03e-26  2.36e-21
   Fe++              0.0144   3.06e-11  1.71e-06
   H+                -0.113   -0.00113     -1.14
   HCO3-             0.0100    0.00817      498.
   HPO4--          0.000283   3.05e-06     0.292
   K+              3.20e-05   3.20e-05      1.25
   Mg++              0.0357   5.25e-08   0.00128
   Mn++            0.000318   1.38e-08  0.000760
   Na+             0.000761   0.000761      17.5
   O2(aq)         -0.000592   -0.00245     -78.3
   SO4--           0.000370   0.000370      35.5
   SiO2(aq)          0.0354   8.66e-05      5.20
   Ti(OH)4(aq)     0.000245   0.000245      28.4

  Elemental composition               In fluid                  Sorbed
                  total moles     moles       mg/kg        moles       mg/kg
 -------------------------------------------------------------------------------
   Aluminum          0.002826    4.216e-05       1.137
   Calcium           0.003079    7.564e-06      0.3031
   Carbon             0.01000     0.008169       98.08
   Chlorine          0.001950     0.001950       69.11
   Chromium         0.0006474    2.033e-26   1.057e-21
   Hydrogen             111.0        111.0   1.118e+05
   Iron               0.01437    3.056e-11   1.706e-06
   Magnesium          0.03569    5.247e-08    0.001275
   Manganese        0.0003185    1.384e-08   0.0007601
   Oxygen               55.67        55.51   8.879e+05
   Phosphorus       0.0002830    3.045e-06     0.09430
   Potassium        3.198e-05    3.198e-05       1.250
   Silicon            0.03543    8.657e-05       2.431
   Sodium           0.0007615    0.0007615       17.50
   Sulfur           0.0003699    0.0003699       11.86
   Titanium         0.0002451    0.0002451       11.73


          Step #    27             Xi = 0.0057

          Temperature = 100.0 C    Pressure =  1.013 bars
          pH =  9.310              log fO2 =  -57.689
          Eh =  -0.5380 volts      pe =  -7.2663
          Ionic strength      =    0.007747 molal
          Charge imbalance    =   -0.011058 eq/kg (-86.03% error)
          Activity of water   =    0.999931
          Solvent mass        =     0.99962 kg
          Solution mass       =      1.0002 kg
          Mineral mass        =   0.0062134 kg
          Solution density    =    0.954    g/cm3
          Solution viscosity  =    0.003    poise
          Chlorinity          =    0.001951 molal
          Dissolved solids    =         611 mg/kg sol'n
          Hardness            =        0.75 mg/kg sol'n as CaCO3
            carbonate         =        0.75 mg/kg sol'n as CaCO3
            non-carbonate     =        0.00 mg/kg sol'n as CaCO3
          Carbonate alkalinity=      472.40 mg/kg sol'n as CaCO3
          Water type          =    Na-HCO3
          Bulk volume         =    1.05e+03 cm3
          Fluid volume        =    1.05e+03 cm3
          Mineral volume      =        2.03 cm3
          Inert volume        =        0.00 cm3
          Porosity            =        99.8 %
          Permeability        =        92.3 cm2
          Mass reacted        =        5.69 g

                          moles          moles         grams          cm3      rxn rate
  Reactants             remaining       reacted       reacted       reacted  (mol/kg sec)
 ------------------------------------------------------------------------------------------
   H2O                      0.000         0.000         0.000          --            --  
   Al2O3                   0.2801      0.001610        0.1642          --            --  
   CaO                     0.5607      0.003223        0.1808          --            --  
   Cr2O3                  0.06416     0.0003688       0.05606          --            --  
   FeO(ox)                  2.784       0.01600         1.150          --            --  
   K2O(ox)               0.003169     1.822e-05      0.001716          --            --  
   MgO                      6.962       0.04002         1.613          --            --  
   MnO                    0.06312     0.0003629       0.02574          --            --  
   Na2O(ox)               0.07546     0.0004338       0.02688          --            --  
   P2O5                   0.02804     0.0001612       0.02288          --            --  
   S                      0.01583     9.098e-05      0.002917      0.001411          --  
   SiO2                     7.022       0.04037         2.425          --            --  
   TiO2                   0.04858     0.0002793       0.02231          --            --  

  Minerals in system     moles      log moles      grams        volume (cm3)
 ----------------------------------------------------------------------------
   Antigorite           0.0003374     -3.472          1.530          0.5901
   Calcite               0.001684     -2.774         0.1685         0.06220
   Chromite             0.0003688     -3.433        0.08256         0.01623
   Clinochlore-14A      0.0003321     -3.479         0.1846         0.06879
   Hydroxylapatite      0.0001065     -3.973        0.05351         0.02019
   Magnetite             0.005318     -2.274          1.231          0.2368
   Phlogopite           4.390e-06     -5.358       0.001832       0.0006570
   Rhodochrosite        0.0003629     -3.440        0.04171         0.01128
   Saponite-Ca           0.007572     -2.121          2.919           1.027
                                               _____________   _____________
          (total)                                     6.213           2.034 

  Aqueous species       molality    mg/kg sol'n    act. coef.     log act.
 ---------------------------------------------------------------------------
   HCO3-                 0.005625         343.0      0.8980       -2.2966
   Cl-                   0.001950         69.10      0.8953       -2.7579
   CO3--                 0.001304         78.22      0.6523       -3.0702
   OH-                   0.001266         21.51      0.8966       -2.9451
   Methane(aq)           0.001009         16.18      1.0000       -2.9960
   Na+                  0.0008647         19.87      0.8980       -3.1099
   HS-                  0.0003724         12.31      0.8966       -3.4764
   Ti(OH)4(aq)          0.0002794         32.36      1.0000       -3.5538
   HSiO3-               6.280e-05         4.839      0.8980       -4.2487
   AlO2-                5.280e-05         3.112      0.8980       -4.3241
   SiO2(aq)             3.355e-05         2.014      1.0000       -4.4744
   K+                   3.205e-05         1.252      0.8953       -4.5422
   S--                  8.222e-06        0.2635      0.6560       -5.2681
   CaCO3(aq)            6.467e-06        0.6469      1.0000       -5.1893
   CO2(aq)              6.047e-06        0.2660      1.0000       -5.2184
   Formate              3.444e-06        0.1549      0.8966       -5.5104
   HPO4--               2.802e-06        0.2688      0.6486       -5.7405
   H2(aq)               1.668e-06      0.003361      1.0000       -5.7778
   NaHCO3(aq)           1.523e-06        0.1279      1.0000       -5.8173
   Ca++                 8.695e-07       0.03483      0.6631       -6.2391
   NaHSiO3(aq)          7.883e-07       0.07884      1.0000       -6.1033
   H2S(aq)              4.969e-07       0.01693      1.0000       -6.3037
   NaCl(aq)             4.562e-07       0.02665      1.0000       -6.3408
   NaOH(aq)             2.067e-07      0.008262      1.0000       -6.6847
   NaCO3-               2.003e-07       0.01662      0.8980       -6.7450
   CaHCO3+              8.494e-08      0.008581      0.8980       -7.1176
   MgCO3(aq)            2.323e-08      0.001958      1.0000       -7.6339
   NaAlO2(aq)           2.116e-08      0.001734      1.0000       -7.6744
   H2PO4-               1.922e-08      0.001863      0.8980       -7.7630
   Acetate              1.654e-08     0.0009762      0.8993       -7.8275
   Mg++                 1.218e-08     0.0002958      0.6765       -8.0841
   Mn++                 1.187e-08     0.0006516      0.6631       -8.1040
    (only species > 1e-8 molal listed)

  Mineral saturation states
                     log Q/K                          log Q/K
 ----------------------------------------------------------------
   Calcite            0.0000 sat    Talc              -1.3747     
   Phlogopite         0.0000 sat    Quartz            -1.3962     
   Magnetite          0.0000 sat    Dolomite-dis      -1.5034     
   Chromite           0.0000 sat    Mn(OH)2(am)       -1.5425     
   Saponite-Ca        0.0000 sat    Tridymite         -1.5680     
   Hydroxylapatite    0.0000 sat    Chalcedony        -1.6129     
   Rhodochrosite      0.0000 sat    Magnesite         -1.6582     
   Antigorite         0.0000 sat    Cristobalite(alp  -1.8139     
   Clinochlore-14A    0.0000 sat    Diopside          -1.8568     
   Aragonite         -0.1436        Mesolite          -1.8884     
   Saponite-Mg       -0.1711        Ferrosilite       -1.9082     
   Pyrite            -0.2347        Brucite           -1.9155     
   Diaspore          -0.2817        Amesite-14A       -1.9486     
   Saponite-Na       -0.3030        FeO               -2.0537     
   Dolomite-ord      -0.3901        Coesite           -2.0546     
   Dolomite          -0.3908        Annite            -2.0849     
   Hematite          -0.4464        Cristobalite(bet  -2.1161     
   Ice               -0.4670        Enstatite         -2.1492     
   Chrysotile        -0.5007        Daphnite-14A      -2.1617     
   Boehmite          -0.5765        Greenalite        -2.1719     
   Saponite-K        -0.5973        SiO2(am)          -2.2901     
   Ripidolite-14A    -0.6332        Whitlockite       -2.3406     
   Tephroite         -0.7503        Siderite          -2.3651     
   Troilite          -0.7656        Fayalite          -2.5094     
   C                 -0.7911        Wustite           -2.5500     
   Pyrrhotite        -0.8452        Corundum          -2.6450     
   Alabandite        -0.8837        Magnesiochromite  -2.6898     
   Goethite          -0.9126        Eskolaite         -2.7589     
   Gibbsite          -1.0502        Chamosite-7A      -2.8263     
   Rhodonite         -1.1949        Fe(OH)2           -2.8333     
   Monohydrocalcite  -1.2076        Hercynite         -2.9171     
   Cronstedtite-7A   -1.3535        Clinochlore-7A    -2.9235     
   Saponite-H        -1.3637        Wollastonite      -2.9249     
    (only minerals with log Q/K > -3 listed)

                         partial
  Gases               press. (bar)     fugacity     fug. coef.    log fug.
 ---------------------------------------------------------------------------
   CH4(g)                   1.155         1.154        0.9993      0.0622
   H2O(g)                  0.8459        0.8334        0.9852     -0.0791
   H2(g)                 0.002087      0.002088         1.001     -2.6802
   CO2(g)               0.0005647     0.0005633        0.9976     -3.2492
   H2S(g)               1.487e-05     1.482e-05        0.9961     -4.8292
   CO(g)                3.226e-10     3.226e-10         1.000*    -9.4914
   HCl(g)               2.484e-16     2.484e-16         1.000*   -15.6049
   C2H4(g)              7.915e-18     7.915e-18         1.000*   -17.1015
   SO2(g)               1.442e-23     1.432e-23        0.9928    -22.8440
   S2(g)                1.123e-24     1.123e-24         1.000*   -23.9494
   Na(g)                4.662e-43     4.662e-43         1.000*   -42.3314
   K(g)                 2.115e-45     2.115e-45         1.000*   -44.6747
   Cl2(g)               4.125e-56     4.125e-56         1.000*   -55.3846
   O2(g)                2.045e-58     2.045e-58        0.9999    -57.6893
   Mg(g)                1.479e-70     1.479e-70         1.000*   -69.8299
   Ca(g)                1.017e-87     1.017e-87         1.000*   -86.9928
   C(g)                 6.818e-94     6.818e-94         1.000*   -93.1663
   Al(g)               2.992e-107    2.992e-107         1.000*  -106.5241
   Si(g)               1.358e-117    1.358e-117         1.000*  -116.8672
    *no data, gas taken to be ideal

                                  In fluid              Sorbed            Kd
  Original basis total moles   moles     mg/kg      moles     mg/kg      L/kg
 -------------------------------------------------------------------------------
   H2O                 55.6       55.5  9.99e+05
   Al+++            0.00322   5.28e-05      1.42
   Ca++             0.00347   7.42e-06     0.297
   Cl-              0.00195    0.00195      69.1
   CrO4--          0.000738   1.34e-26  1.55e-21
   Fe++              0.0163   2.01e-11  1.12e-06
   H+                -0.128   -0.00146     -1.47
   HCO3-             0.0100    0.00795      485.
   HPO4--          0.000322   2.83e-06     0.271
   K+              3.64e-05   3.20e-05      1.25
   Mg++              0.0406   3.67e-08  0.000891
   Mn++            0.000363   1.21e-08  0.000666
   Na+             0.000868   0.000868      19.9
   O2(aq)         -0.000677   -0.00278     -89.0
   SO4--           0.000381   0.000381      36.6
   SiO2(aq)          0.0404   9.71e-05      5.83
   Ti(OH)4(aq)     0.000279   0.000279      32.4

  Elemental composition               In fluid                  Sorbed
                  total moles     moles       mg/kg        moles       mg/kg
 -------------------------------------------------------------------------------
   Aluminum          0.003220    5.281e-05       1.424
   Calcium           0.003473    7.419e-06      0.2973
   Carbon             0.01000     0.007953       95.50
   Chlorine          0.001950     0.001950       69.12
   Chromium         0.0007376    1.339e-26   6.960e-22
   Hydrogen             111.0        111.0   1.118e+05
   Iron               0.01632    2.013e-11   1.124e-06
   Magnesium          0.04058    3.669e-08   0.0008914
   Manganese        0.0003629    1.213e-08   0.0006662
   Oxygen               55.69        55.51   8.879e+05
   Phosphorus       0.0003224    2.829e-06     0.08759
   Potassium        3.644e-05    3.205e-05       1.253
   Silicon            0.04037    9.710e-05       2.727
   Sodium           0.0008675    0.0008675       19.94
   Sulfur           0.0003810    0.0003810       12.21
   Titanium         0.0002793    0.0002793       13.37


          Step #    30             Xi = 0.0090

          Temperature = 100.0 C    Pressure =  1.013 bars
          pH =  9.578              log fO2 =  -58.017
          Eh =  -0.5639 volts      pe =  -7.6159
          Ionic strength      =    0.008676 molal
          Charge imbalance    =   -0.011060 eq/kg (-80.04% error)
          Activity of water   =    0.999931
          Solvent mass        =     0.99940 kg
          Solution mass       =      1.0000 kg
          Mineral mass        =   0.0096977 kg
          Solution density    =    0.954    g/cm3
          Solution viscosity  =    0.003    poise
          Chlorinity          =    0.001951 molal
          Dissolved solids    =         605 mg/kg sol'n
          Hardness            =        0.72 mg/kg sol'n as CaCO3
            carbonate         =        0.72 mg/kg sol'n as CaCO3
            non-carbonate     =        0.00 mg/kg sol'n as CaCO3
          Carbonate alkalinity=      488.36 mg/kg sol'n as CaCO3
          Water type          =    Na-HCO3
          Bulk volume         =    1.05e+03 cm3
          Fluid volume        =    1.05e+03 cm3
          Mineral volume      =        3.18 cm3
          Inert volume        =        0.00 cm3
          Porosity            =        99.7 %
          Permeability        =        88.9 cm2
          Mass reacted        =        8.95 g

                          moles          moles         grams          cm3      rxn rate
  Reactants             remaining       reacted       reacted       reacted  (mol/kg sec)
 ------------------------------------------------------------------------------------------
   H2O                      0.000         0.000         0.000          --            --  
   Al2O3                   0.2792      0.002530        0.2580          --            --  
   CaO                     0.5589      0.005066        0.2841          --            --  
   Cr2O3                  0.06395     0.0005797       0.08810          --            --  
   FeO(ox)                  2.775       0.02515         1.807          --            --  
   K2O(ox)               0.003159     2.863e-05      0.002697          --            --  
   MgO                      6.939       0.06290         2.535          --            --  
   MnO                    0.06291     0.0005703       0.04045          --            --  
   Na2O(ox)               0.07521     0.0006817       0.04225          --            --  
   P2O5                   0.02795     0.0002533       0.03596          --            --  
   S                      0.01577     0.0001430      0.004585      0.002218          --  
   SiO2                     6.999       0.06344         3.812          --            --  
   TiO2                   0.04842     0.0004389       0.03506          --            --  

  Minerals in system     moles      log moles      grams        volume (cm3)
 ----------------------------------------------------------------------------
   Antigorite           0.0005262     -3.279          2.387          0.9204
   Calcite               0.002512     -2.600         0.2515         0.09280
   Chromite             0.0005797     -3.237         0.1297         0.02551
   Clinochlore-14A      0.0005086     -3.294         0.2827          0.1053
   Hydroxylapatite      0.0001682     -3.774        0.08450         0.03189
   Magnetite             0.008297     -2.081          1.921          0.3694
   Phlogopite           3.781e-05     -4.422        0.01578        0.005659
   Saponite-Ca            0.01185     -1.926          4.568           1.608
   Tephroite            0.0002851     -3.545        0.05759         0.02173
                                               _____________   _____________
          (total)                                     9.698           3.180 

  Aqueous species       molality    mg/kg sol'n    act. coef.     log act.
 ---------------------------------------------------------------------------
   HCO3-                 0.003993         243.5      0.8930       -2.4478
   OH-                   0.002357         40.06      0.8916       -2.6775
   Cl-                   0.001950         69.11      0.8901       -2.7604
   CO3--                 0.001743         104.5      0.6383       -2.9537
   Methane(aq)           0.001741         27.92      1.0000       -2.7591
   Na+                   0.001359         31.22      0.8930       -2.9160
   Ti(OH)4(aq)          0.0004392         50.88      1.0000       -3.3573
   HS-                  0.0004157         13.74      0.8916       -3.4311
   HSiO3-               0.0001061         8.175      0.8930       -4.0234
   AlO2-                9.576e-05         5.645      0.8930       -4.0679
   SiO2(aq)             3.043e-05         1.827      1.0000       -4.5166
   K+                   1.946e-05        0.7605      0.8901       -4.7614
   S--                  1.726e-05        0.5532      0.6423       -4.9552
   CaCO3(aq)            6.467e-06        0.6469      1.0000       -5.1893
   Formate              3.566e-06        0.1605      0.8916       -5.4976
   H2(aq)               2.433e-06      0.004902      1.0000       -5.6138
   CO2(aq)              2.305e-06        0.1014      1.0000       -5.6372
   NaHSiO3(aq)          2.070e-06        0.2070      1.0000       -5.6841
   HPO4--               1.970e-06        0.1890      0.6343       -5.9033
   NaHCO3(aq)           1.680e-06        0.1411      1.0000       -5.7746
   NaCl(aq)             7.089e-07       0.04140      1.0000       -6.1494
   Ca++                 6.785e-07       0.02718      0.6500       -6.3556
   NaOH(aq)             5.982e-07       0.02391      1.0000       -6.2231
   NaCO3-               4.116e-07       0.03415      0.8930       -6.4346
   H2S(aq)              2.978e-07       0.01014      1.0000       -6.5261
   NaAlO2(aq)           5.966e-08      0.004887      1.0000       -7.2243
   CaHCO3+              4.612e-08      0.004659      0.8930       -7.3853
   Acetate              2.026e-08      0.001196      0.8945       -7.7417
   PO4---               1.106e-08      0.001050      0.3586       -8.4016
    (only species > 1e-8 molal listed)

  Mineral saturation states
                     log Q/K                          log Q/K
 ----------------------------------------------------------------
   Hydroxylapatite    0.0000 sat    Talc              -1.4539     
   Antigorite         0.0000 sat    Diopside          -1.4926     
   Magnetite          0.0000 sat    Tridymite         -1.6102     
   Phlogopite         0.0000 sat    Chalcedony        -1.6551     
   Saponite-Ca        0.0000 sat    Cristobalite(alp  -1.8561     
   Clinochlore-14A    0.0000 sat    Brucite           -1.8855     
   Calcite            0.0000 sat    Dolomite-dis      -1.8923     
   Chromite           0.0000 sat    Ferrosilite       -1.8959     
   Tephroite          0.0000 sat    Amesite-14A       -1.9592     
   Rhodochrosite     -0.0225        FeO               -1.9990     
   Aragonite         -0.1436        Annite            -2.0108     
   Saponite-Na       -0.2198        Daphnite-14A      -2.0383     
   Saponite-Mg       -0.2353        Magnesite         -2.0471     
   Diaspore          -0.2931        Greenalite        -2.0926     
   Ice               -0.4670        Coesite           -2.0968     
   Chrysotile        -0.4954        Andradite         -2.1421     
   Hematite          -0.5011        Cristobalite(bet  -2.1583     
   Ripidolite-14A    -0.5839        Enstatite         -2.1616     
   Boehmite          -0.5879        SiO2(am)          -2.3323     
   Saponite-K        -0.6504        Fayalite          -2.4424     
   Alabandite        -0.7098        Whitlockite       -2.4802     
   Dolomite-ord      -0.7790        Wustite           -2.5070     
   Dolomite          -0.7797        Wollastonite      -2.5484     
   Pyrite            -0.7887        Corundum          -2.6679     
   Rhodonite         -0.8409        Pseudowollastoni  -2.6827     
   C                 -0.8821        Magnesiochromite  -2.7145     
   Troilite          -0.9333        Siderite          -2.7293     
   Goethite          -0.9399        Manganosite       -2.7674     
   Pyrrhotite        -1.0129        Fe(OH)2           -2.7787     
   Gibbsite          -1.0616        Chamosite-7A      -2.7822     
   Mn(OH)2(am)       -1.1462        Scolecite         -2.8053     
   Monohydrocalcite  -1.2076        Eskolaite         -2.8136     
   Cronstedtite-7A   -1.3411        Hercynite         -2.8853     
   Saponite-H        -1.4328        Clinochlore-7A    -2.9235     
   Quartz            -1.4384        Tremolite         -2.9570     
   Mesolite          -1.4513     
    (only minerals with log Q/K > -3 listed)

                         partial
  Gases               press. (bar)     fugacity     fug. coef.    log fug.
 ---------------------------------------------------------------------------
   CH4(g)                   1.993         1.991        0.9993      0.2991
   H2O(g)                  0.8459        0.8334        0.9852     -0.0791
   H2(g)                 0.003044      0.003046         1.001     -2.5162
   CO2(g)               0.0002153     0.0002148        0.9976     -3.6680
   H2S(g)               8.915e-06     8.881e-06        0.9961     -5.0516
   CO(g)                1.794e-10     1.794e-10         1.000*    -9.7463
   HCl(g)               1.333e-16     1.333e-16         1.000*   -15.8750
   C2H4(g)              1.108e-17     1.108e-17         1.000*   -16.9556
   SO2(g)               2.786e-24     2.766e-24        0.9928    -23.5582
   S2(g)                1.897e-25     1.897e-25         1.000*   -24.7220
   Na(g)                1.630e-42     1.630e-42         1.000*   -41.7879
   K(g)                 2.855e-45     2.855e-45         1.000*   -44.5443
   Cl2(g)               8.151e-57     8.151e-57         1.000*   -56.0888
   O2(g)                9.614e-59     9.613e-59        0.9999    -58.0172
   Mg(g)                2.312e-70     2.312e-70         1.000*   -69.6360
   Ca(g)                3.890e-87     3.890e-87         1.000*   -86.4101
   C(g)                 5.530e-94     5.530e-94         1.000*   -93.2573
   Al(g)               5.133e-107    5.133e-107         1.000*  -106.2896
   Si(g)               2.621e-117    2.621e-117         1.000*  -116.5816
    *no data, gas taken to be ideal

                                  In fluid              Sorbed            Kd
  Original basis total moles   moles     mg/kg      moles     mg/kg      L/kg
 -------------------------------------------------------------------------------
   H2O                 55.6       55.5  9.99e+05
   Al+++            0.00506   9.58e-05      2.58
   Ca++             0.00532   7.19e-06     0.288
   Cl-              0.00195    0.00195      69.1
   CrO4--           0.00116   4.52e-27  5.24e-22
   Fe++              0.0255   6.79e-12  3.79e-07
   H+                -0.201   -0.00244     -2.46
   HCO3-             0.0100    0.00749      457.
   HPO4--          0.000507   1.99e-06     0.191
   K+              5.73e-05   1.95e-05     0.761
   Mg++              0.0635   1.36e-08  0.000332
   Mn++            0.000570   8.98e-09  0.000493
   Na+              0.00136    0.00136      31.3
   O2(aq)          -0.00107   -0.00435     -139.
   SO4--           0.000433   0.000433      41.6
   SiO2(aq)          0.0634   0.000139      8.32
   Ti(OH)4(aq)     0.000439   0.000439      50.9

  Elemental composition               In fluid                  Sorbed
                  total moles     moles       mg/kg        moles       mg/kg
 -------------------------------------------------------------------------------
   Aluminum          0.005061    9.577e-05       2.584
   Calcium           0.005316    7.188e-06      0.2881
   Carbon             0.01000     0.007488       89.93
   Chlorine          0.001950     0.001950       69.13
   Chromium          0.001159    4.517e-27   2.349e-22
   Hydrogen             111.0        111.0   1.118e+05
   Iron               0.02547    6.791e-12   3.792e-07
   Magnesium          0.06346    1.364e-08   0.0003316
   Manganese        0.0005703    8.980e-09   0.0004933
   Oxygen               55.77        55.50   8.879e+05
   Phosphorus       0.0005067    1.987e-06     0.06154
   Potassium        5.726e-05    1.945e-05      0.7606
   Silicon            0.06344    0.0001385       3.891
   Sodium            0.001363     0.001363       31.35
   Sulfur           0.0004330    0.0004330       13.88
   Titanium         0.0004389    0.0004389       21.02


          Step #    33             Xi = 0.0163

          Temperature = 100.0 C    Pressure =  1.013 bars
          pH =  9.970              log fO2 =  -58.577
          Eh =  -0.6033 volts      pe =  -8.1486
          Ionic strength      =    0.009676 molal
          Charge imbalance    =   -0.011066 eq/kg (-69.1% error)
          Activity of water   =    0.999931
          Solvent mass        =     0.99887 kg
          Solution mass       =     0.99948 kg
          Mineral mass        =    0.017506 kg
          Solution density    =    0.954    g/cm3
          Solution viscosity  =    0.003    poise
          Chlorinity          =    0.001952 molal
          Dissolved solids    =         616 mg/kg sol'n
          Hardness            =        0.73 mg/kg sol'n as CaCO3
            carbonate         =        0.73 mg/kg sol'n as CaCO3
            non-carbonate     =        0.00 mg/kg sol'n as CaCO3
          Carbonate alkalinity=      495.13 mg/kg sol'n as CaCO3
          Water type          =    Na-OH
          Bulk volume         =    1.05e+03 cm3
          Fluid volume        =    1.05e+03 cm3
          Mineral volume      =        5.74 cm3
          Inert volume        =        0.00 cm3
          Porosity            =        99.5 %
          Permeability        =        81.8 cm2
          Mass reacted        =        16.2 g

                          moles          moles         grams          cm3      rxn rate
  Reactants             remaining       reacted       reacted       reacted  (mol/kg sec)
 ------------------------------------------------------------------------------------------
   H2O                      0.000         0.000         0.000          --            --  
   Al2O3                   0.2771      0.004593        0.4683          --            --  
   CaO                     0.5547      0.009194        0.5156          --            --  
   Cr2O3                  0.06347      0.001052        0.1599          --            --  
   FeO(ox)                  2.754       0.04565         3.279          --            --  
   K2O(ox)               0.003135     5.196e-05      0.004895          --            --  
   MgO                      6.888        0.1142         4.601          --            --  
   MnO                    0.06245      0.001035       0.07342          --            --  
   Na2O(ox)               0.07465      0.001237       0.07668          --            --  
   P2O5                   0.02774     0.0004598       0.06526          --            --  
   S                      0.01566     0.0002595      0.008321      0.004025          --  
   SiO2                     6.947        0.1151         6.918          --            --  
   TiO2                   0.04806     0.0007966       0.06363          --            --  

  Minerals in system     moles      log moles      grams        volume (cm3)
 ----------------------------------------------------------------------------
   Andradite            0.0003051     -3.516         0.1551         0.04023
   Antigorite           0.0009655     -3.015          4.379           1.689
   Calcite               0.003505     -2.455         0.3508          0.1295
   Chromite              0.001052     -2.978         0.2355         0.04630
   Clinochlore-14A      0.0009483     -3.023         0.5270          0.1964
   Hydroxylapatite      0.0003063     -3.514         0.1539         0.05807
   Magnetite              0.01477     -1.831          3.419          0.6575
   Phlogopite           9.405e-05     -4.027        0.03924         0.01408
   Saponite-Ca            0.02112     -1.675          8.141           2.865
   Tephroite            0.0005175     -3.286         0.1045         0.03944
                                               _____________   _____________
          (total)                                     17.51           5.735 

  Aqueous species       molality    mg/kg sol'n    act. coef.     log act.
 ---------------------------------------------------------------------------
   OH-                   0.005855         99.51      0.8865       -2.2848
   Methane(aq)           0.003409         54.65      1.0000       -2.4674
   Na+                   0.002464         56.61      0.8881       -2.6599
   Cl-                   0.001951         69.12      0.8849       -2.7629
   CO3--                 0.001611         96.63      0.6246       -2.9973
   HCO3-                 0.001471         89.69      0.8881       -2.8840
   Ti(OH)4(aq)          0.0007975         92.38      1.0000       -3.0983
   HS-                  0.0004981         16.46      0.8865       -3.3550
   AlO2-                0.0002257         13.30      0.8881       -3.6980
   HSiO3-               0.0002173         16.74      0.8881       -3.7144
   S--                  5.188e-05         1.662      0.6288       -4.4865
   SiO2(aq)             2.510e-05         1.507      1.0000       -4.6003
   K+                   9.885e-06        0.3863      0.8849       -5.0581
   NaHSiO3(aq)          7.602e-06        0.7604      1.0000       -5.1191
   CaCO3(aq)            6.467e-06        0.6469      1.0000       -5.1893
   H2(aq)               4.637e-06      0.009343      1.0000       -5.3337
   NaOH(aq)             2.664e-06        0.1065      1.0000       -5.5745
   Formate              2.504e-06        0.1127      0.8865       -5.6537
   NaCl(aq)             1.271e-06       0.07424      1.0000       -5.8958
   NaHCO3(aq)           1.110e-06       0.09318      1.0000       -5.9547
   Ca++                 7.652e-07       0.03065      0.6371       -6.3120
   NaCO3-               6.752e-07       0.05601      0.8881       -6.2221
   HPO4--               5.106e-07       0.04898      0.6202       -6.4993
   CO2(aq)              3.419e-07       0.01504      1.0000       -6.4661
   NaAlO2(aq)           2.522e-07       0.02066      1.0000       -6.5983
   H2S(aq)              1.437e-07      0.004894      1.0000       -6.8426
   CaHCO3+              1.878e-08      0.001897      0.8881       -7.7779
   Acetate              1.461e-08     0.0008619      0.8897       -7.8862
    (only species > 1e-8 molal listed)

  Mineral saturation states
                     log Q/K                          log Q/K
 ----------------------------------------------------------------
   Antigorite         0.0000 sat    Tremolite         -1.6724     
   Tephroite          0.0000 sat    Tridymite         -1.6939     
   Phlogopite         0.0000 sat    Chalcedony        -1.7388     
   Andradite          0.0000 sat    Epidote           -1.7617     
   Clinochlore-14A    0.0000 sat    Epidote-ord       -1.7671     
   Saponite-Ca        0.0000 sat    Wollastonite      -1.8033     
   Magnetite          0.0000 sat    Brucite           -1.8263     
   Hydroxylapatite    0.0000 sat    Daphnite-14A      -1.8677     
   Calcite            0.0000 sat    Prehnite          -1.8777     
   Chromite           0.0000 sat    Ferrosilite       -1.8862     
   Saponite-Na       -0.1425        FeO               -1.9057     
   Aragonite         -0.1436        Annite            -1.9085     
   Diaspore          -0.3158        Pseudowollastoni  -1.9376     
   Saponite-Mg       -0.3623        Cristobalite(alp  -1.9398     
   Ice               -0.4670        Greenalite        -1.9798     
   Chrysotile        -0.4849        Amesite-14A       -1.9801     
   Ripidolite-14A    -0.5157        Coesite           -2.1805     
   Hematite          -0.5944        Enstatite         -2.1860     
   Boehmite          -0.6106        Cristobalite(bet  -2.2420     
   Saponite-K        -0.7555        Scolecite         -2.2728     
   Mesolite          -0.7652        Fayalite          -2.3393     
   Diopside          -0.7719        SiO2(am)          -2.4160     
   Rhodochrosite     -0.8095        Wustite           -2.4334     
   Rhodonite         -0.8828        Hedenbergite      -2.4398     
   Alabandite        -0.9845        Analcime          -2.5801     
   Goethite          -0.9866        Dolomite-dis      -2.6618     
   Gibbsite          -1.0843        Fe(OH)2           -2.6853     
   Mn(OH)2(am)       -1.1044        Corundum          -2.7132     
   C                 -1.1506        Chamosite-7A      -2.7244     
   Troilite          -1.1564        Manganosite       -2.7255     
   Monohydrocalcite  -1.2076        Magnesiochromite  -2.7486     
   Pyrrhotite        -1.2360        Whitlockite       -2.7565     
   Cronstedtite-7A   -1.3314        Magnesite         -2.8166     
   Quartz            -1.5221        Lawsonite         -2.8230     
   Dolomite-ord      -1.5485        Hercynite         -2.8373     
   Dolomite          -1.5492        Monticellite      -2.8414     
   Saponite-H        -1.5695        Eskolaite         -2.9069     
   Pyrite            -1.6086        Clinochlore-7A    -2.9235     
   Talc              -1.6108        Grossular         -2.9871     
    (only minerals with log Q/K > -3 listed)

                         partial
  Gases               press. (bar)     fugacity     fug. coef.    log fug.
 ---------------------------------------------------------------------------
   CH4(g)                   3.900         3.898        0.9993      0.5908
   H2O(g)                  0.8459        0.8334        0.9852     -0.0791
   H2(g)                 0.005802      0.005806         1.001     -2.2361
   CO2(g)               3.193e-05     3.185e-05        0.9976     -4.4969
   H2S(g)               4.301e-06     4.284e-06        0.9961     -5.3681
   CO(g)                5.070e-11     5.070e-11         1.000*   -10.2950
   HCl(g)               5.369e-17     5.369e-17         1.000*   -16.2701
   C2H4(g)              1.168e-17     1.168e-17         1.000*   -16.9324
   SO2(g)               1.941e-25     1.927e-25        0.9928    -24.7151
   S2(g)                1.215e-26     1.215e-26         1.000*   -25.9153
   Na(g)                1.002e-41     1.002e-41         1.000*   -40.9992
   K(g)                 4.916e-45     4.916e-45         1.000*   -44.3084
   Cl2(g)               6.933e-58     6.933e-58         1.000*   -57.1591
   O2(g)                2.646e-59     2.646e-59        0.9999    -58.5774
   Mg(g)                5.051e-70     5.051e-70         1.000*   -69.2966
   Ca(g)                4.999e-86     4.999e-86         1.000*   -85.3011
   C(g)                 2.980e-94     2.980e-94         1.000*   -93.5258
   Al(g)               1.282e-106    1.282e-106         1.000*  -105.8921
   Si(g)               7.852e-117    7.852e-117         1.000*  -116.1050
    *no data, gas taken to be ideal

                                  In fluid              Sorbed            Kd
  Original basis total moles   moles     mg/kg      moles     mg/kg      L/kg
 -------------------------------------------------------------------------------
   H2O                 55.7       55.5  1.00e+06
   Al+++            0.00919   0.000226      6.09
   Ca++             0.00944   7.24e-06     0.290
   Cl-              0.00195    0.00195      69.2
   CrO4--           0.00210   9.37e-28  1.09e-22
   Fe++              0.0460   1.41e-12  7.86e-08
   H+                -0.364   -0.00469     -4.73
   HCO3-             0.0100    0.00649      396.
   HPO4--          0.000920   5.18e-07    0.0497
   K+              0.000104   9.88e-06     0.386
   Mg++               0.115   2.37e-09  5.77e-05
   Mn++             0.00104   1.65e-09  9.08e-05
   Na+              0.00247    0.00247      56.9
   O2(aq)          -0.00195   -0.00791     -253.
   SO4--           0.000549   0.000549      52.8
   SiO2(aq)           0.115   0.000250      15.0
   Ti(OH)4(aq)     0.000797   0.000797      92.4

  Elemental composition               In fluid                  Sorbed
                  total moles     moles       mg/kg        moles       mg/kg
 -------------------------------------------------------------------------------
   Aluminum          0.009185    0.0002257       6.093
   Calcium           0.009444    7.243e-06      0.2904
   Carbon             0.01000     0.006495       78.05
   Chlorine          0.001950     0.001950       69.17
   Chromium          0.002104    9.372e-28   4.875e-23
   Hydrogen             111.0        110.9   1.119e+05
   Iron               0.04597    1.408e-12   7.865e-08
   Magnesium           0.1147    2.373e-09   5.770e-05
   Manganese         0.001035    1.652e-09   9.083e-05
   Oxygen               55.96        55.47   8.879e+05
   Phosphorus       0.0009195    5.181e-07     0.01605
   Potassium        0.0001039    9.876e-06      0.3863
   Silicon             0.1151    0.0002497       7.018
   Sodium            0.002475     0.002475       56.92
   Sulfur           0.0005495    0.0005495       17.63
   Titanium         0.0007966    0.0007966       38.16


          Step #    36             Xi = 0.0287

          Temperature = 100.0 C    Pressure =  1.013 bars
          pH = 10.013              log fO2 =  -58.719
          Eh =  -0.6091 volts      pe =  -8.2265
          Ionic strength      =    0.011977 molal
          Charge imbalance    =   -0.011074 eq/kg (-56.03% error)
          Activity of water   =    0.999931
          Solvent mass        =     0.99791 kg
          Solution mass       =     0.99874 kg
          Mineral mass        =    0.030587 kg
          Solution density    =    0.955    g/cm3
          Solution viscosity  =    0.003    poise
          Chlorinity          =    0.001954 molal
          Dissolved solids    =         832 mg/kg sol'n
          Hardness            =        0.71 mg/kg sol'n as CaCO3
            carbonate         =        0.71 mg/kg sol'n as CaCO3
            non-carbonate     =        0.00 mg/kg sol'n as CaCO3
          Carbonate alkalinity=      779.35 mg/kg sol'n as CaCO3
          Water type          =    Na-OH
          Bulk volume         =    1.06e+03 cm3
          Fluid volume        =    1.05e+03 cm3
          Mineral volume      =        9.99 cm3
          Inert volume        =        0.00 cm3
          Porosity            =        99.1 %
          Permeability        =        71.2 cm2
          Mass reacted        =        28.6 g

                          moles          moles         grams          cm3      rxn rate
  Reactants             remaining       reacted       reacted       reacted  (mol/kg sec)
 ------------------------------------------------------------------------------------------
   H2O                      0.000         0.000         0.000          --            --  
   Al2O3                   0.2736      0.008082        0.8241          --            --  
   CaO                     0.5478       0.01618        0.9073          --            --  
   Cr2O3                  0.06268      0.001851        0.2814          --            --  
   FeO(ox)                  2.719       0.08033         5.771          --            --  
   K2O(ox)               0.003096     9.145e-05      0.008614          --            --  
   MgO                      6.801        0.2009         8.097          --            --  
   MnO                    0.06166      0.001821        0.1292          --            --  
   Na2O(ox)               0.07371      0.002177        0.1350          --            --  
   P2O5                   0.02739     0.0008091        0.1149          --            --  
   S                      0.01546     0.0004567       0.01464      0.007084          --  
   SiO2                     6.859        0.2026         12.17          --            --  
   TiO2                   0.04746      0.001402        0.1120          --            --  

  Minerals in system     moles      log moles      grams        volume (cm3)
 ----------------------------------------------------------------------------
   Andradite             0.002737     -2.563          1.391          0.3609
   Antigorite            0.001852     -2.732          8.401           3.239
   Chromite              0.001851     -2.733         0.4144         0.08148
   Clinochlore-14A       0.002354     -2.628          1.309          0.4876
   Hydroxylapatite      0.0005392     -3.268         0.2709          0.1022
   Magnetite              0.02444     -1.612          5.659           1.088
   Phlogopite           0.0001738     -3.760        0.07253         0.02601
   Saponite-Ca            0.03342     -1.476          12.89           4.535
   Tephroite            0.0009107     -3.041         0.1839         0.06941
                                               _____________   _____________
          (total)                                     30.59           9.990 

  Aqueous species       molality    mg/kg sol'n    act. coef.     log act.
 ---------------------------------------------------------------------------
   OH-                   0.006534         111.0      0.8761       -2.2423
   Methane(aq)           0.006395         102.5      1.0000       -2.1942
   Na+                   0.004338         99.65      0.8780       -2.4192
   CO3--                 0.002007         120.3      0.5970       -2.9216
   Cl-                   0.001952         69.14      0.8741       -2.7680
   HCO3-                 0.001606         97.89      0.8780       -2.8509
   Ti(OH)4(aq)           0.001405         162.7      1.0000       -2.8524
   HS-                  0.0006688         22.10      0.8761       -3.2322
   AlO2-                0.0002517         14.83      0.8780       -3.6557
   HSiO3-               0.0002420         18.64      0.8780       -3.6728
   S--                  7.932e-05         2.541      0.6019       -4.3211
   SiO2(aq)             2.505e-05         1.504      1.0000       -4.6012
   NaHSiO3(aq)          1.457e-05         1.456      1.0000       -4.8367
   K+                   9.094e-06        0.3553      0.8741       -5.0997
   CaCO3(aq)            6.457e-06        0.6457      1.0000       -5.1900
   H2(aq)               5.457e-06       0.01099      1.0000       -5.2631
   NaOH(aq)             5.115e-06        0.2044      1.0000       -5.2912
   Formate              3.218e-06        0.1447      0.8761       -5.5499
   NaCl(aq)             2.187e-06        0.1277      1.0000       -5.6602
   NaHCO3(aq)           2.085e-06        0.1750      1.0000       -5.6809
   NaCO3-               1.415e-06        0.1174      0.8780       -5.9057
   Ca++                 6.689e-07       0.02679      0.6113       -6.3884
   HPO4--               6.294e-07       0.06036      0.5920       -6.4288
   NaAlO2(aq)           4.839e-07       0.03963      1.0000       -6.3153
   CO2(aq)              3.346e-07       0.01471      1.0000       -6.4755
   H2S(aq)              1.728e-07      0.005886      1.0000       -6.7624
   Acetate              2.990e-08      0.001764      0.8798       -7.5799
   CaHCO3+              1.719e-08      0.001737      0.8780       -7.8212
   Na(For)(aq)          1.476e-08      0.001003      1.0000       -7.8310
   PO4---               1.050e-08     0.0009961      0.3069       -8.4919
    (only species > 1e-8 molal listed)

  Mineral saturation states
                     log Q/K                          log Q/K
 ----------------------------------------------------------------
   Andradite          0.0000 sat    Tridymite         -1.6948     
   Phlogopite         0.0000 sat    Chalcedony        -1.7397     
   Saponite-Ca        0.0000 sat    Daphnite-14A      -1.7531     
   Magnetite          0.0000 sat    Epidote           -1.7591     
   Antigorite         0.0000 sat    Epidote-ord       -1.7645     
   Chromite           0.0000 sat    Wollastonite      -1.7954     
   Clinochlore-14A    0.0000 sat    Brucite           -1.8256     
   Tephroite          0.0000 sat    Annite            -1.8397     
   Hydroxylapatite    0.0000 sat    Prehnite          -1.8633     
   Calcite           -0.0007        Ferrosilite       -1.8635     
   Saponite-Na       -0.0505        FeO               -1.8821     
   Aragonite         -0.1443        Greenalite        -1.9109     
   Diaspore          -0.3160        Pseudowollastoni  -1.9297     
   Saponite-Mg       -0.3636        Cristobalite(alp  -1.9407     
   Ice               -0.4670        Amesite-14A       -1.9803     
   Ripidolite-14A    -0.4698        Coesite           -2.1814     
   Chrysotile        -0.4848        Enstatite         -2.1862     
   Mesolite          -0.5711        Cristobalite(bet  -2.2429     
   Boehmite          -0.6108        Scolecite         -2.2672     
   Hematite          -0.6180        Fayalite          -2.2931     
   Saponite-K        -0.7566        Analcime          -2.3102     
   Diopside          -0.7643        Hedenbergite      -2.4093     
   Rhodochrosite     -0.8185        Wustite           -2.4148     
   Rhodonite         -0.8832        SiO2(am)          -2.4169     
   Alabandite        -0.9038        Fe(OH)2           -2.6617     
   Goethite          -0.9984        Dolomite-dis      -2.6713     
   C                 -1.0187        Chamosite-7A      -2.6787     
   Troilite          -1.0526        Corundum          -2.7137     
   Gibbsite          -1.0845        Manganosite       -2.7251     
   Mn(OH)2(am)       -1.1039        Whitlockite       -2.7594     
   Pyrrhotite        -1.1322        Magnesiochromite  -2.7715     
   Monohydrocalcite  -1.2083        Hercynite         -2.8142     
   Cronstedtite-7A   -1.3088        Lawsonite         -2.8165     
   Pyrite            -1.4952        Magnesite         -2.8254     
   Quartz            -1.5230        Monticellite      -2.8329     
   Dolomite-ord      -1.5580        Nepheline         -2.8936     
   Dolomite          -1.5587        Clinochlore-7A    -2.9235     
   Saponite-H        -1.5710        Eskolaite         -2.9305     
   Talc              -1.6125        Grossular         -2.9640     
   Tremolite         -1.6589     
    (only minerals with log Q/K > -3 listed)

                         partial
  Gases               press. (bar)     fugacity     fug. coef.    log fug.
 ---------------------------------------------------------------------------
   CH4(g)                   7.317         7.312        0.9993      0.8640
   H2O(g)                  0.8459        0.8334        0.9852     -0.0791
   H2(g)                 0.006827      0.006832         1.001     -2.1655
   CO2(g)               3.124e-05     3.117e-05        0.9976     -4.5063
   H2S(g)               5.174e-06     5.154e-06        0.9961     -5.2879
   CO(g)                5.838e-11     5.838e-11         1.000*   -10.2337
   HCl(g)               4.811e-17     4.811e-17         1.000*   -16.3177
   C2H4(g)              2.970e-17     2.970e-17         1.000*   -16.5273
   SO2(g)               1.433e-25     1.423e-25        0.9928    -24.8469
   S2(g)                1.270e-26     1.270e-26         1.000*   -25.8962
   Na(g)                2.087e-41     2.087e-41         1.000*   -40.6806
   K(g)                 5.345e-45     5.345e-45         1.000*   -44.2720
   Cl2(g)               4.731e-58     4.731e-58         1.000*   -57.3250
   O2(g)                1.911e-59     1.911e-59        0.9999    -58.7188
   Mg(g)                5.952e-70     5.952e-70         1.000*   -69.2253
   Ca(g)                6.002e-86     6.002e-86         1.000*   -85.2217
   C(g)                 4.037e-94     4.037e-94         1.000*   -93.3939
   Al(g)               1.636e-106    1.636e-106         1.000*  -105.7863
   Si(g)               1.085e-116    1.085e-116         1.000*  -115.9645
    *no data, gas taken to be ideal

                                  In fluid              Sorbed            Kd
  Original basis total moles   moles     mg/kg      moles     mg/kg      L/kg
 -------------------------------------------------------------------------------
   H2O                 55.8       55.4  9.99e+05
   Al+++             0.0162   0.000252      6.80
   Ca++              0.0164   7.13e-06     0.286
   Cl-              0.00195    0.00195      69.2
   CrO4--           0.00370   8.50e-28  9.87e-23
   Fe++              0.0807   1.27e-12  7.11e-08
   H+                -0.641   -0.00275     -2.77
   HCO3-             0.0100     0.0100      611.
   HPO4--           0.00162   6.39e-07    0.0614
   K+              0.000183   9.08e-06     0.355
   Mg++               0.201   2.23e-09  5.42e-05
   Mn++             0.00182   1.41e-09  7.78e-05
   Na+              0.00435    0.00435      100.
   O2(aq)          -0.00345    -0.0143     -457.
   SO4--           0.000747   0.000747      71.8
   SiO2(aq)           0.203   0.000281      16.9
   Ti(OH)4(aq)      0.00140    0.00140      163.

  Elemental composition               In fluid                  Sorbed
                  total moles     moles       mg/kg        moles       mg/kg
 -------------------------------------------------------------------------------
   Aluminum           0.01616    0.0002516       6.798
   Calcium            0.01643    7.128e-06      0.2860
   Carbon             0.01000      0.01000       120.3
   Chlorine          0.001950     0.001950       69.22
   Chromium          0.003703    8.501e-28   4.426e-23
   Hydrogen             111.0        110.8   1.118e+05
   Iron               0.08065    1.272e-12   7.111e-08
   Magnesium           0.2015    2.228e-09   5.422e-05
   Manganese         0.001821    1.415e-09   7.781e-05
   Oxygen               56.28        55.42   8.878e+05
   Phosphorus        0.001618    6.393e-07     0.01983
   Potassium        0.0001829    9.077e-06      0.3553
   Silicon             0.2026    0.0002810       7.902
   Sodium            0.004355     0.004355       100.2
   Sulfur           0.0007467    0.0007467       23.97
   Titanium          0.001402     0.001402       67.21


          Step #    37             Xi = 0.0345

          Temperature = 100.0 C    Pressure =  1.013 bars
          pH = 10.134              log fO2 =  -58.959
          Eh =  -0.6224 volts      pe =  -8.4073
          Ionic strength      =    0.011818 molal
          Charge imbalance    =   -0.011079 eq/kg (-53.83% error)
          Activity of water   =    0.999931
          Solvent mass        =     0.99747 kg
          Solution mass       =     0.99833 kg
          Mineral mass        =    0.036820 kg
          Solution density    =    0.955    g/cm3
          Solution viscosity  =    0.003    poise
          Chlorinity          =    0.001955 molal
          Dissolved solids    =         864 mg/kg sol'n
          Hardness            =        0.31 mg/kg sol'n as CaCO3
            carbonate         =        0.31 mg/kg sol'n as CaCO3
            non-carbonate     =        0.00 mg/kg sol'n as CaCO3
          Carbonate alkalinity=      813.12 mg/kg sol'n as CaCO3
          Water type          =    Na-OH
          Bulk volume         =    1.06e+03 cm3
          Fluid volume        =    1.05e+03 cm3
          Mineral volume      =        12.0 cm3
          Inert volume        =        0.00 cm3
          Porosity            =        98.9 %
          Permeability        =        66.6 cm2
          Mass reacted        =        34.4 g

                          moles          moles         grams          cm3      rxn rate
  Reactants             remaining       reacted       reacted       reacted  (mol/kg sec)
 ------------------------------------------------------------------------------------------
   H2O                      0.000         0.000         0.000          --            --  
   Al2O3                   0.2720      0.009729        0.9920          --            --  
   CaO                     0.5445       0.01948         1.092          --            --  
   Cr2O3                  0.06230      0.002229        0.3387          --            --  
   FeO(ox)                  2.703       0.09670         6.947          --            --  
   K2O(ox)               0.003077     0.0001101       0.01037          --            --  
   MgO                      6.760        0.2418         9.747          --            --  
   MnO                    0.06129      0.002193        0.1555          --            --  
   Na2O(ox)               0.07327      0.002621        0.1625          --            --  
   P2O5                   0.02723     0.0009740        0.1383          --            --  
   S                      0.01537     0.0005497       0.01763      0.008527          --  
   SiO2                     6.818        0.2439         14.66          --            --  
   TiO2                   0.04717      0.001688        0.1348          --            --  

  Minerals in system     moles      log moles      grams        volume (cm3)
 ----------------------------------------------------------------------------
   Andradite             0.003364     -2.473          1.710          0.4436
   Antigorite            0.002233     -2.651          10.13           3.906
   Chromite              0.002229     -2.652         0.4989         0.09808
   Clinochlore-14A       0.002834     -2.548          1.575          0.5870
   Hydroxylapatite      0.0006490     -3.188         0.3260          0.1230
   Magnetite              0.02935     -1.532          6.797           1.307
   Phlogopite           0.0002133     -3.671        0.08899         0.03192
   Saponite-Ca            0.03870     -1.412          14.92           5.251
   Saponite-Na           0.001432     -2.844         0.5534          0.1957
   Tephroite             0.001096     -2.960         0.2214         0.08355
                                               _____________   _____________
          (total)                                     36.82           12.03 

  Aqueous species       molality    mg/kg sol'n    act. coef.     log act.
 ---------------------------------------------------------------------------
   OH-                   0.008622         146.5      0.8768       -2.1215
   Methane(aq)           0.007763         124.4      1.0000       -2.1100
   Na+                   0.004748         109.1      0.8786       -2.3797
   Cl-                   0.001953         69.16      0.8748       -2.7675
   Ti(OH)4(aq)           0.001692         195.9      1.0000       -2.7716
   CO3--                 0.001403         84.12      0.5987       -3.0757
   HCO3-                0.0008520         51.94      0.8786       -3.1257
   HS-                  0.0007279         24.06      0.8768       -3.1950
   AlO2-                0.0003318         19.55      0.8786       -3.5353
   HSiO3-               0.0003182         24.51      0.8786       -3.5535
   S--                  0.0001138         3.645      0.6036       -4.1632
   SiO2(aq)             2.496e-05         1.499      1.0000       -4.6027
   NaHSiO3(aq)          2.100e-05         2.099      1.0000       -4.6779
   NaOH(aq)             7.398e-06        0.2956      1.0000       -5.1309
   H2(aq)               7.193e-06       0.01449      1.0000       -5.1431
   K+                   6.908e-06        0.2699      0.8748       -5.2187
   CaCO3(aq)            2.687e-06        0.2687      1.0000       -5.5708
   NaCl(aq)             2.398e-06        0.1400      1.0000       -5.6202
   Formate              2.251e-06        0.1012      0.8768       -5.7048
   NaHCO3(aq)           1.213e-06        0.1018      1.0000       -5.9162
   NaCO3-               1.086e-06       0.09008      0.8786       -6.0203
   HPO4--               1.034e-06       0.09913      0.5938       -6.2120
   NaAlO2(aq)           6.992e-07       0.05727      1.0000       -6.1554
   Ca++                 3.958e-07       0.01585      0.6129       -6.6151
   H2S(aq)              1.426e-07      0.004855      1.0000       -6.8460
   CO2(aq)              1.345e-07      0.005916      1.0000       -6.8711
   PO4---               2.268e-08      0.002152      0.3090       -8.1544
   Acetate              1.926e-08      0.001136      0.8805       -7.7706
   Na(For)(aq)          1.131e-08     0.0007688      1.0000       -7.9464
    (only species > 1e-8 molal listed)

  Mineral saturation states
                     log Q/K                          log Q/K
 ----------------------------------------------------------------
   Phlogopite         0.0000 sat    Annite            -1.7229     
   Chromite           0.0000 sat    Chalcedony        -1.7412     
   Tephroite          0.0000 sat    Pyrite            -1.7423     
   Hydroxylapatite    0.0000 sat    Epidote           -1.7548     
   Saponite-Na        0.0000 sat    Epidote-ord       -1.7602     
   Clinochlore-14A    0.0000 sat    Wollastonite      -1.7821     
   Saponite-Ca        0.0000 sat    Greenalite        -1.7939     
   Magnetite          0.0000 sat    Brucite           -1.8246     
   Antigorite         0.0000 sat    Ferrosilite       -1.8250     
   Andradite          0.0000 sat    Prehnite          -1.8390     
   Diaspore          -0.3164        FeO               -1.8421     
   Saponite-Mg       -0.3659        Pseudowollastoni  -1.9164     
   Calcite           -0.3815        Cristobalite(alp  -1.9422     
   Ripidolite-14A    -0.3919        Amesite-14A       -1.9807     
   Mesolite          -0.4583        Analcime          -2.1598     
   Ice               -0.4670        Coesite           -2.1829     
   Chrysotile        -0.4846        Enstatite         -2.1867     
   Aragonite         -0.5251        Fayalite          -2.2146     
   Boehmite          -0.6112        Cristobalite(bet  -2.2444     
   Hematite          -0.6580        Scolecite         -2.2577     
   Diopside          -0.7514        Dolomite-ord      -2.3334     
   Saponite-K        -0.7585        Dolomite          -2.3341     
   Rhodonite         -0.8839        Hedenbergite      -2.3575     
   Alabandite        -0.9867        Wustite           -2.3833     
   Goethite          -1.0184        SiO2(am)          -2.4184     
   Gibbsite          -1.0850        Chamosite-7A      -2.6010     
   Troilite          -1.0962        Fe(OH)2           -2.6218     
   Mn(OH)2(am)       -1.1032        Corundum          -2.7145     
   C                 -1.1745        Manganosite       -2.7244     
   Pyrrhotite        -1.1758        Nepheline         -2.7352     
   Rhodochrosite     -1.2134        Whitlockite       -2.7643     
   Cronstedtite-7A   -1.2703        Hercynite         -2.7750     
   Quartz            -1.5245        Lawsonite         -2.8055     
   Daphnite-14A      -1.5584        Magnesiochromite  -2.8104     
   Saponite-H        -1.5734        Monticellite      -2.8185     
   Monohydrocalcite  -1.5891        Clinochlore-7A    -2.9235     
   Talc              -1.6153        Grossular         -2.9248     
   Tremolite         -1.6359        Eskolaite         -2.9705     
   Tridymite         -1.6963     
    (only minerals with log Q/K > -3 listed)

                         partial
  Gases               press. (bar)     fugacity     fug. coef.    log fug.
 ---------------------------------------------------------------------------
   CH4(g)                   8.882         8.876        0.9993      0.9482
   H2O(g)                  0.8459        0.8334        0.9852     -0.0791
   H2(g)                 0.008999      0.009005         1.001     -2.0455
   CO2(g)               1.256e-05     1.253e-05        0.9976     -4.9019
   H2S(g)               4.268e-06     4.252e-06        0.9961     -5.3715
   CO(g)                3.095e-11     3.095e-11         1.000*   -10.5094
   HCl(g)               3.647e-17     3.647e-17         1.000*   -16.4380
   C2H4(g)              2.519e-17     2.519e-17         1.000*   -16.5988
   SO2(g)               5.162e-26     5.125e-26        0.9928    -25.2903
   S2(g)                4.974e-27     4.974e-27         1.000*   -26.3033
   Na(g)                3.465e-41     3.465e-41         1.000*   -40.4603
   K(g)                 6.161e-45     6.161e-45         1.000*   -44.2103
   Cl2(g)               2.063e-58     2.063e-58         1.000*   -57.6855
   O2(g)                1.100e-59     1.100e-59        0.9999    -58.9587
   Mg(g)                7.865e-70     7.865e-70         1.000*   -69.1043
   Ca(g)                8.186e-86     8.186e-86         1.000*   -85.0870
   C(g)                 2.821e-94     2.821e-94         1.000*   -93.5497
   Al(g)               2.473e-106    2.473e-106         1.000*  -105.6068
   Si(g)               1.879e-116    1.879e-116         1.000*  -115.7261
    *no data, gas taken to be ideal

                                  In fluid              Sorbed            Kd
  Original basis total moles   moles     mg/kg      moles     mg/kg      L/kg
 -------------------------------------------------------------------------------
   H2O                 55.9       55.4  9.99e+05
   Al+++             0.0195   0.000332      8.96
   Ca++              0.0197   3.08e-06     0.124
   Cl-              0.00195    0.00195      69.2
   CrO4--           0.00446   5.33e-28  6.19e-23
   Fe++              0.0970   7.97e-13  4.46e-08
   H+                -0.771   -0.00321     -3.24
   HCO3-             0.0100     0.0100      611.
   HPO4--           0.00195   1.05e-06     0.101
   K+              0.000220   6.89e-06     0.270
   Mg++               0.242   1.00e-09  2.44e-05
   Mn++             0.00219   8.10e-10  4.46e-05
   Na+              0.00524    0.00477      110.
   O2(aq)          -0.00415    -0.0172     -550.
   SO4--           0.000840   0.000840      80.8
   SiO2(aq)           0.244   0.000363      21.9
   Ti(OH)4(aq)      0.00169    0.00169      196.

  Elemental composition               In fluid                  Sorbed
                  total moles     moles       mg/kg        moles       mg/kg
 -------------------------------------------------------------------------------
   Aluminum           0.01946    0.0003317       8.964
   Calcium            0.01973    3.080e-06      0.1237
   Carbon             0.01000      0.01000       120.3
   Chlorine          0.001950     0.001950       69.25
   Chromium          0.004457    5.326e-28   2.774e-23
   Hydrogen             111.0        110.8   1.118e+05
   Iron               0.09702    7.970e-13   4.458e-08
   Magnesium           0.2424    1.004e-09   2.444e-05
   Manganese         0.002193    8.100e-10   4.457e-05
   Oxygen               56.43        55.39   8.877e+05
   Phosphorus        0.001948    1.055e-06     0.03272
   Potassium        0.0002202    6.892e-06      0.2699
   Silicon             0.2439    0.0003632       10.22
   Sodium            0.005242     0.004770       109.8
   Sulfur           0.0008397    0.0008397       26.97
   Titanium          0.001688     0.001688       80.94


          Step #    39             Xi = 0.0481

          Temperature = 100.0 C    Pressure =  1.013 bars
          pH = 10.251              log fO2 =  -61.166
          Eh =  -0.6720 volts      pe =  -9.0768
          Ionic strength      =    0.009726 molal
          Charge imbalance    =   -0.011092 eq/kg (-58.14% error)
          Activity of water   =    0.999931
          Solvent mass        =     0.99624 kg
          Solution mass       =     0.99712 kg
          Mineral mass        =    0.051490 kg
          Solution density    =    0.955    g/cm3
          Solution viscosity  =    0.003    poise
          Chlorinity          =    0.001957 molal
          Dissolved solids    =         881 mg/kg sol'n
          Hardness            =        0.03 mg/kg sol'n as CaCO3
            carbonate         =        0.03 mg/kg sol'n as CaCO3
            non-carbonate     =        0.00 mg/kg sol'n as CaCO3
          Carbonate alkalinity=      841.51 mg/kg sol'n as CaCO3
          Water type          =    Na-OH
          Bulk volume         =    1.06e+03 cm3
          Fluid volume        =    1.04e+03 cm3
          Mineral volume      =        16.9 cm3
          Inert volume        =        0.00 cm3
          Porosity            =        98.4 %
          Permeability        =        56.9 cm2
          Mass reacted        =        47.9 g

                          moles          moles         grams          cm3      rxn rate
  Reactants             remaining       reacted       reacted       reacted  (mol/kg sec)
 ------------------------------------------------------------------------------------------
   H2O                      0.000         0.000         0.000          --            --  
   Al2O3                   0.2682       0.01354         1.380          --            --  
   CaO                     0.5368       0.02710         1.520          --            --  
   Cr2O3                  0.06143      0.003101        0.4713          --            --  
   FeO(ox)                  2.665        0.1346         9.667          --            --  
   K2O(ox)               0.003034     0.0001532       0.01443          --            --  
   MgO                      6.666        0.3365         13.56          --            --  
   MnO                    0.06043      0.003051        0.2164          --            --  
   Na2O(ox)               0.07224      0.003647        0.2261          --            --  
   P2O5                   0.02685      0.001355        0.1924          --            --  
   S                      0.01515     0.0007650       0.02453       0.01187          --  
   SiO2                     6.723        0.3394         20.39          --            --  
   TiO2                   0.04651      0.002348        0.1876          --            --  

  Minerals in system     moles      log moles      grams        volume (cm3)
 ----------------------------------------------------------------------------
   Andradite             0.005419     -2.266          2.754          0.7145
   Antigorite            0.003597     -2.444          16.31           6.291
   Chromite              0.003101     -2.508         0.6942          0.1365
   Daphnite-14A         0.0003391     -3.470         0.2419         0.07237
   Hydroxylapatite      0.0009032     -3.044         0.4537          0.1712
   Magnetite              0.03662     -1.436          8.479           1.631
   Phlogopite           0.0002989     -3.525         0.1247         0.04473
   Ripidolite-14A        0.004688     -2.329          2.901          0.9826
   Saponite-Ca            0.03987     -1.399          15.37           5.410
   Saponite-Na           0.009954     -2.002          3.847           1.361
   Tephroite             0.001526     -2.817         0.3081          0.1163
                                               _____________   _____________
          (total)                                     51.49           16.93 

  Aqueous species       molality    mg/kg sol'n    act. coef.     log act.
 ---------------------------------------------------------------------------
   OH-                    0.01118         190.0      0.8863       -2.0039
   Methane(aq)            0.01004         160.9      1.0000       -1.9984
   Na+                   0.003989         91.63      0.8879       -2.4508
   Ti(OH)4(aq)           0.002357         273.0      1.0000       -2.6276
   Cl-                   0.001955         69.26      0.8846       -2.7620
   HS-                  0.0008830         29.18      0.8863       -3.1064
   HSiO3-               0.0004419         34.04      0.8879       -3.4063
   AlO2-                0.0002813         16.57      0.8879       -3.6025
   S--                  0.0001758         5.631      0.6282       -3.9570
   H2(aq)               9.133e-05        0.1840      1.0000       -4.0394
   SiO2(aq)             2.672e-05         1.604      1.0000       -4.5732
   NaHSiO3(aq)          2.502e-05         2.501      1.0000       -4.6018
   NaOH(aq)             8.235e-06        0.3291      1.0000       -5.0843
   K+                   7.514e-06        0.2935      0.8846       -5.1773
   NaCl(aq)             2.062e-06        0.1204      1.0000       -5.6858
   HPO4--               1.191e-06        0.1142      0.6196       -6.1319
   NaAlO2(aq)           5.085e-07       0.04165      1.0000       -6.2937
   Ca++                 2.747e-07       0.01100      0.6365       -6.7573
   H2S(aq)              1.333e-07      0.004541      1.0000       -6.8750
   CO3--                1.151e-07      0.006902      0.6239       -7.1437
   HCO3-                5.499e-08      0.003352      0.8879       -7.3114
   PO4---               3.249e-08      0.003083      0.3401       -7.9566
    (only species > 1e-8 molal listed)

  Mineral saturation states
                     log Q/K                          log Q/K
 ----------------------------------------------------------------
   Hydroxylapatite    0.0000 sat    FeO               -1.4742     
   Saponite-Na        0.0000 sat    Quartz            -1.4950     
   Andradite          0.0000 sat    Talc              -1.5599     
   Tephroite          0.0000 sat    Saponite-H        -1.5888     
   Daphnite-14A       0.0000 sat    Wollastonite      -1.6594     
   Phlogopite         0.0000 sat    Tridymite         -1.6668     
   Magnetite          0.0000 sat    Chalcedony        -1.7117     
   Antigorite         0.0000 sat    Pseudowollastoni  -1.7937     
   Chromite           0.0000 sat    Hedenbergite      -1.8374     
   Ripidolite-14A     0.0000 sat    Brucite           -1.8455     
   Saponite-Ca        0.0000 sat    Cristobalite(alp  -1.9127     
   Saponite-Mg       -0.3847        Prehnite          -1.9339     
   Clinochlore-14A   -0.3857        Epidote           -2.0336     
   Ice               -0.4670        Epidote-ord       -2.0390     
   Chrysotile        -0.4883        Wustite           -2.0934     
   Diaspore          -0.5013        Coesite           -2.1534     
   Annite            -0.5564        Enstatite         -2.1780     
   Diopside          -0.6202        Chamosite-7A      -2.2054     
   Greenalite        -0.6311        Cristobalite(bet  -2.2149     
   Mesolite          -0.6447        Analcime          -2.2323     
   Saponite-K        -0.7214        Fe(OH)2           -2.2538     
   Troilite          -0.7574        SiO2(am)          -2.3889     
   Boehmite          -0.7961        Scolecite         -2.4457     
   Pyrrhotite        -0.8370        Pyrite            -2.5363     
   Rhodonite         -0.8692        Minnesotaite      -2.6752     
   Cronstedtite-7A   -0.8728        Monticellite      -2.7168     
   Hematite          -1.0259        Manganosite       -2.7391     
   Alabandite        -1.0305        Amesite-14A       -2.7448     
   Mn(OH)2(am)       -1.1180        Hercynite         -2.7769     
   Goethite          -1.2024        Whitlockite       -2.7954     
   Gibbsite          -1.2698        Nepheline         -2.8439     
   Tremolite         -1.3180        Daphnite-7A       -2.8752     
   Ferrosilite       -1.4276        Ripidolite-7A     -2.9072     
   Fayalite          -1.4493        Grossular         -2.9267     
    (only minerals with log Q/K > -3 listed)

                         partial
  Gases               press. (bar)     fugacity     fug. coef.    log fug.
 ---------------------------------------------------------------------------
   CH4(g)                   11.48         11.48        0.9993      1.0598
   H2O(g)                  0.8459        0.8334        0.9852     -0.0791
   H2(g)                   0.1143        0.1143         1.001     -0.9418
   H2S(g)               3.992e-06     3.976e-06        0.9961     -5.4005
   CO2(g)               6.249e-10     6.234e-10        0.9976     -9.2052
   CO(g)                1.954e-14     1.954e-14         1.000*   -13.7090
   HCl(g)               2.817e-17     2.817e-17         1.000*   -16.5502
   C2H4(g)              2.612e-19     2.612e-19         1.000*   -18.5831
   S2(g)                2.699e-29     2.699e-29         1.000*   -28.5688
   SO2(g)               2.358e-29     2.341e-29        0.9928    -28.6306
   Na(g)                1.374e-40     1.374e-40         1.000*   -39.8619
   K(g)                 3.166e-44     3.166e-44         1.000*   -43.4995
   Cl2(g)               9.691e-60     9.691e-60         1.000*   -59.0136
   O2(g)                6.822e-62     6.822e-62        0.9999    -61.1661
   Mg(g)                9.516e-69     9.516e-69         1.000*   -68.0215
   Ca(g)                1.288e-84     1.288e-84         1.000*   -83.8901
   C(g)                 2.262e-96     2.262e-96         1.000*   -95.6455
   Al(g)               7.310e-105    7.310e-105         1.000*  -104.1361
   Si(g)               3.242e-114    3.242e-114         1.000*  -113.4891
    *no data, gas taken to be ideal

                                  In fluid              Sorbed            Kd
  Original basis total moles   moles     mg/kg      moles     mg/kg      L/kg
 -------------------------------------------------------------------------------
   H2O                 56.0       55.3  1.00e+06
   Al+++             0.0271   0.000281      7.60
   Ca++              0.0274   2.74e-07    0.0110
   Cl-              0.00195    0.00195      69.3
   CrO4--           0.00620   6.93e-28  8.06e-23
   Fe++               0.135   1.04e-12  5.83e-08
   H+                 -1.07   -0.00186     -1.88
   HCO3-             0.0100     0.0100      612.
   HPO4--           0.00271   1.22e-06     0.117
   K+              0.000306   7.49e-06     0.294
   Mg++               0.337   1.94e-10  4.74e-06
   Mn++             0.00305   4.38e-10  2.42e-05
   Na+              0.00729    0.00401      92.5
   O2(aq)          -0.00579    -0.0222     -711.
   SO4--            0.00105    0.00105      102.
   SiO2(aq)           0.339   0.000492      29.6
   Ti(OH)4(aq)      0.00235    0.00235      273.

  Elemental composition               In fluid                  Sorbed
                  total moles     moles       mg/kg        moles       mg/kg
 -------------------------------------------------------------------------------
   Aluminum           0.02708    0.0002807       7.596
   Calcium            0.02735    2.740e-07     0.01101
   Carbon             0.01000      0.01000       120.5
   Chlorine          0.001950     0.001950       69.33
   Chromium          0.006202    6.927e-28   3.612e-23
   Hydrogen             111.0        110.7   1.119e+05
   Iron                0.1349    1.040e-12   5.827e-08
   Magnesium           0.3371    1.943e-10   4.736e-06
   Manganese         0.003051    4.384e-10   2.415e-05
   Oxygen               56.79        55.32   8.877e+05
   Phosphorus        0.002711    1.220e-06     0.03790
   Potassium        0.0003064    7.488e-06      0.2936
   Silicon             0.3394    0.0004918       13.85
   Sodium            0.007295     0.004010       92.45
   Sulfur            0.001055     0.001055       33.93
   Titanium          0.002348     0.002348       112.8


          Step #    41             Xi = 0.0590

          Temperature = 100.0 C    Pressure =  1.013 bars
          pH = 10.246              log fO2 =  -61.166
          Eh =  -0.6716 volts      pe =  -9.0715
          Ionic strength      =    0.009812 molal
          Charge imbalance    =   -0.011107 eq/kg (-57.86% error)
          Activity of water   =    0.999931
          Solvent mass        =     0.99487 kg
          Solution mass       =     0.99581 kg
          Mineral mass        =    0.063726 kg
          Solution density    =    0.955    g/cm3
          Solution viscosity  =    0.003    poise
          Chlorinity          =    0.001960 molal
          Dissolved solids    =         948 mg/kg sol'n
          Hardness            =        0.03 mg/kg sol'n as CaCO3
            carbonate         =        0.03 mg/kg sol'n as CaCO3
            non-carbonate     =        0.00 mg/kg sol'n as CaCO3
          Carbonate alkalinity=      841.41 mg/kg sol'n as CaCO3
          Water type          =    Na-OH
          Bulk volume         =    1.06e+03 cm3
          Fluid volume        =    1.04e+03 cm3
          Mineral volume      =        21.2 cm3
          Inert volume        =        0.00 cm3
          Porosity            =        98.0 %
          Permeability        =        49.5 cm2
          Mass reacted        =        58.8 g

                          moles          moles         grams          cm3      rxn rate
  Reactants             remaining       reacted       reacted       reacted  (mol/kg sec)
 ------------------------------------------------------------------------------------------
   H2O                      0.000         0.000         0.000          --            --  
   Al2O3                   0.2651       0.01663         1.695          --            --  
   CaO                     0.5306       0.03329         1.867          --            --  
   Cr2O3                  0.06072      0.003809        0.5789          --            --  
   FeO(ox)                  2.634        0.1653         11.87          --            --  
   K2O(ox)               0.002999     0.0001881       0.01772          --            --  
   MgO                      6.589        0.4133         16.66          --            --  
   MnO                    0.05974      0.003748        0.2658          --            --  
   Na2O(ox)               0.07141      0.004480        0.2777          --            --  
   P2O5                   0.02654      0.001665        0.2363          --            --  
   S                      0.01498     0.0009396       0.03013       0.01457          --  
   SiO2                     6.645        0.4169         25.05          --            --  
   TiO2                   0.04598      0.002884        0.2304          --            --  

  Minerals in system     moles      log moles      grams        volume (cm3)
 ----------------------------------------------------------------------------
   Andradite             0.007559     -2.122          3.841          0.9967
   Antigorite            0.005658     -2.247          25.66           9.896
   Chromite              0.003809     -2.419         0.8526          0.1676
   Daphnite-14A          0.008539     -2.069          6.092           1.822
   Hydroxylapatite       0.001109     -2.955         0.5573          0.2103
   Magnetite              0.03466     -1.460          8.024           1.543
   Phlogopite           0.0003687     -3.433         0.1538         0.05518
   Saponite-Ca            0.03221     -1.492          12.42           4.370
   Saponite-Na            0.01486     -1.828          5.744           2.031
   Tephroite             0.001874     -2.727         0.3784          0.1428
                                               _____________   _____________
          (total)                                     63.73           21.24 

  Aqueous species       molality    mg/kg sol'n    act. coef.     log act.
 ---------------------------------------------------------------------------
   OH-                    0.01105         187.8      0.8859       -2.0092
   Methane(aq)            0.01005         161.1      1.0000       -1.9978
   Na+                   0.004040         92.80      0.8875       -2.4454
   Ti(OH)4(aq)           0.002899         335.7      1.0000       -2.5377
   Cl-                   0.001958         69.35      0.8842       -2.7616
   HS-                   0.001033         34.12      0.8859       -3.0387
   HSiO3-               0.0004367         33.64      0.8875       -3.4116
   AlO2-                0.0002778         16.37      0.8875       -3.6081
   S--                  0.0002033         6.511      0.6271       -3.8946
   H2(aq)               9.137e-05        0.1840      1.0000       -4.0392
   SiO2(aq)             2.672e-05         1.604      1.0000       -4.5731
   NaHSiO3(aq)          2.502e-05         2.501      1.0000       -4.6017
   NaOH(aq)             8.235e-06        0.3291      1.0000       -5.0843
   K+                   7.614e-06        0.2974      0.8842       -5.1718
   NaCl(aq)             2.089e-06        0.1220      1.0000       -5.6801
   HPO4--               1.165e-06        0.1117      0.6184       -6.1425
   NaAlO2(aq)           5.083e-07       0.04162      1.0000       -6.2939
   Ca++                 2.821e-07       0.01129      0.6354       -6.7466
   H2S(aq)              1.578e-07      0.005372      1.0000       -6.8020
   CO3--                1.125e-07      0.006744      0.6228       -7.1545
   HCO3-                5.433e-08      0.003312      0.8875       -7.3168
   PO4---               3.145e-08      0.002984      0.3387       -7.9726
    (only species > 1e-8 molal listed)

  Mineral saturation states
                     log Q/K                          log Q/K
 ----------------------------------------------------------------
   Antigorite         0.0000 sat    FeO               -1.4742     
   Magnetite          0.0000 sat    Quartz            -1.4949     
   Hydroxylapatite    0.0000 sat    Talc              -1.5598     
   Tephroite          0.0000 sat    Saponite-H        -1.5888     
   Phlogopite         0.0000 sat    Wollastonite      -1.6594     
   Saponite-Ca        0.0000 sat    Tridymite         -1.6667     
   Chromite           0.0000 sat    Chalcedony        -1.7116     
   Daphnite-14A       0.0000 sat    Pseudowollastoni  -1.7937     
   Saponite-Na        0.0000 sat    Hedenbergite      -1.8373     
   Andradite          0.0000 sat    Brucite           -1.8455     
   Ripidolite-14A    -0.0003        Cristobalite(alp  -1.9126     
   Saponite-Mg       -0.3847        Prehnite          -1.9343     
   Clinochlore-14A   -0.3862        Epidote           -2.0340     
   Ice               -0.4670        Epidote-ord       -2.0394     
   Chrysotile        -0.4883        Wustite           -2.0934     
   Diaspore          -0.5015        Coesite           -2.1533     
   Annite            -0.5561        Enstatite         -2.1780     
   Diopside          -0.6201        Chamosite-7A      -2.2057     
   Greenalite        -0.6308        Cristobalite(bet  -2.2148     
   Mesolite          -0.6450        Analcime          -2.2324     
   Troilite          -0.6843        Fe(OH)2           -2.2538     
   Saponite-K        -0.7213        SiO2(am)          -2.3888     
   Pyrrhotite        -0.7639        Pyrite            -2.3903     
   Boehmite          -0.7963        Scolecite         -2.4460     
   Rhodonite         -0.8692        Minnesotaite      -2.6748     
   Cronstedtite-7A   -0.8727        Monticellite      -2.7168     
   Alabandite        -0.9575        Manganosite       -2.7391     
   Hematite          -1.0259        Amesite-14A       -2.7457     
   Mn(OH)2(am)       -1.1180        Hercynite         -2.7772     
   Goethite          -1.2024        Whitlockite       -2.7954     
   Gibbsite          -1.2700        Nepheline         -2.8441     
   Tremolite         -1.3179        Daphnite-7A       -2.8752     
   Ferrosilite       -1.4275        Ripidolite-7A     -2.9075     
   Fayalite          -1.4491        Grossular         -2.9270     
    (only minerals with log Q/K > -3 listed)

                         partial
  Gases               press. (bar)     fugacity     fug. coef.    log fug.
 ---------------------------------------------------------------------------
   CH4(g)                   11.50         11.49        0.9993      1.0604
   H2O(g)                  0.8459        0.8334        0.9852     -0.0791
   H2(g)                   0.1143        0.1144         1.001     -0.9416
   H2S(g)               4.723e-06     4.705e-06        0.9961     -5.3275
   CO2(g)               6.248e-10     6.233e-10        0.9976     -9.2053
   CO(g)                1.955e-14     1.955e-14         1.000*   -13.7089
   HCl(g)               2.855e-17     2.855e-17         1.000*   -16.5445
   C2H4(g)              2.617e-19     2.617e-19         1.000*   -18.5822
   S2(g)                3.775e-29     3.775e-29         1.000*   -28.4231
   SO2(g)               2.787e-29     2.767e-29        0.9928    -28.5580
   Na(g)                1.375e-40     1.375e-40         1.000*   -39.8618
   K(g)                 3.168e-44     3.168e-44         1.000*   -43.4992
   Cl2(g)               9.947e-60     9.947e-60         1.000*   -59.0023
   O2(g)                6.817e-62     6.816e-62        0.9999    -61.1665
   Mg(g)                9.519e-69     9.519e-69         1.000*   -68.0214
   Ca(g)                1.288e-84     1.288e-84         1.000*   -83.8900
   C(g)                 2.263e-96     2.263e-96         1.000*   -95.6453
   Al(g)               7.311e-105    7.311e-105         1.000*  -104.1361
   Si(g)               3.245e-114    3.245e-114         1.000*  -113.4888
    *no data, gas taken to be ideal

                                  In fluid              Sorbed            Kd
  Original basis total moles   moles     mg/kg      moles     mg/kg      L/kg
 -------------------------------------------------------------------------------
   H2O                 56.2       55.2  9.99e+05
   Al+++             0.0333   0.000277      7.50
   Ca++              0.0335   2.81e-07    0.0113
   Cl-              0.00195    0.00195      69.4
   CrO4--           0.00762   7.10e-28  8.27e-23
   Fe++               0.166   1.07e-12  5.98e-08
   H+                 -1.32   -0.00154     -1.56
   HCO3-             0.0100     0.0100      613.
   HPO4--           0.00333   1.19e-06     0.115
   K+              0.000376   7.58e-06     0.297
   Mg++               0.414   1.99e-10  4.86e-06
   Mn++             0.00375   4.49e-10  2.48e-05
   Na+              0.00896    0.00406      93.6
   O2(aq)          -0.00711    -0.0225     -723.
   SO4--            0.00123    0.00123      119.
   SiO2(aq)           0.417   0.000486      29.3
   Ti(OH)4(aq)      0.00288    0.00288      336.

  Elemental composition               In fluid                  Sorbed
                  total moles     moles       mg/kg        moles       mg/kg
 -------------------------------------------------------------------------------
   Aluminum           0.03326    0.0002769       7.503
   Calcium            0.03354    2.809e-07     0.01131
   Carbon             0.01000      0.01000       120.6
   Chlorine          0.001950     0.001950       69.42
   Chromium          0.007618    7.104e-28   3.709e-23
   Hydrogen             111.0        110.5   1.119e+05
   Iron                0.1656    1.067e-12   5.983e-08
   Magnesium           0.4139    1.991e-10   4.861e-06
   Manganese         0.003748    4.494e-10   2.480e-05
   Oxygen               57.07        55.25   8.877e+05
   Phosphorus        0.003329    1.191e-06     0.03704
   Potassium        0.0003763    7.577e-06      0.2975
   Silicon             0.4169    0.0004860       13.71
   Sodium            0.008960     0.004055       93.62
   Sulfur            0.001230     0.001230       39.59
   Titanium          0.002884     0.002884       138.7


          Step #    42             Xi = 0.0640

          Temperature = 100.0 C    Pressure =  1.013 bars
          pH = 10.237              log fO2 =  -61.965
          Eh =  -0.6857 volts      pe =  -9.2619
          Ionic strength      =    0.009589 molal
          Charge imbalance    =   -0.011113 eq/kg (-59.33% error)
          Activity of water   =    0.999931
          Solvent mass        =     0.99425 kg
          Solution mass       =     0.99521 kg
          Mineral mass        =    0.069245 kg
          Solution density    =    0.955    g/cm3
          Solution viscosity  =    0.003    poise
          Chlorinity          =    0.001961 molal
          Dissolved solids    =         969 mg/kg sol'n
          Hardness            =        0.02 mg/kg sol'n as CaCO3
            carbonate         =        0.02 mg/kg sol'n as CaCO3
            non-carbonate     =        0.00 mg/kg sol'n as CaCO3
          Carbonate alkalinity=      839.16 mg/kg sol'n as CaCO3
          Water type          =    Na-OH
          Bulk volume         =    1.07e+03 cm3
          Fluid volume        =    1.04e+03 cm3
          Mineral volume      =        23.2 cm3
          Inert volume        =        0.00 cm3
          Porosity            =        97.8 %
          Permeability        =        46.6 cm2
          Mass reacted        =        63.7 g

                          moles          moles         grams          cm3      rxn rate
  Reactants             remaining       reacted       reacted       reacted  (mol/kg sec)
 ------------------------------------------------------------------------------------------
   H2O                      0.000         0.000         0.000          --            --  
   Al2O3                   0.2637       0.01802         1.837          --            --  
   CaO                     0.5279       0.03608         2.023          --            --  
   Cr2O3                  0.06040      0.004128        0.6274          --            --  
   FeO(ox)                  2.621        0.1791         12.87          --            --  
   K2O(ox)               0.002983     0.0002039       0.01921          --            --  
   MgO                      6.554        0.4479         18.05          --            --  
   MnO                    0.05942      0.004061        0.2881          --            --  
   Na2O(ox)               0.07103      0.004855        0.3009          --            --  
   P2O5                   0.02640      0.001804        0.2561          --            --  
   S                      0.01490      0.001018       0.03265       0.01579          --  
   SiO2                     6.610        0.4518         27.15          --            --  
   TiO2                   0.04573      0.003126        0.2497          --            --  

  Minerals in system     moles      log moles      grams        volume (cm3)
 ----------------------------------------------------------------------------
   Andradite             0.008558     -2.068          4.349           1.128
   Annite               0.0003918     -3.407         0.2006         0.06046
   Antigorite            0.006469     -2.189          29.34           11.32
   Chromite              0.004128     -2.384         0.9240          0.1817
   Daphnite-14A           0.01019     -1.992          7.273           2.175
   Greenalite            0.001474     -2.831         0.5480          0.1695
   Hydroxylapatite       0.001202     -2.920         0.6039          0.2279
   Magnetite              0.03387     -1.470          7.843           1.508
   Saponite-Ca            0.02813     -1.551          10.85           3.817
   Saponite-Na            0.01786     -1.748          6.904           2.442
   Tephroite             0.002031     -2.692         0.4101          0.1548
                                               _____________   _____________
          (total)                                     69.25           23.18 

  Aqueous species       molality    mg/kg sol'n    act. coef.     log act.
 ---------------------------------------------------------------------------
   OH-                    0.01081         183.6      0.8869       -2.0185
   Methane(aq)            0.01006         161.2      1.0000       -1.9975
   Na+                   0.003797         87.21      0.8885       -2.4719
   Ti(OH)4(aq)           0.003144         364.1      1.0000       -2.5025
   Cl-                   0.001959         69.40      0.8853       -2.7608
   HS-                   0.001104         36.47      0.8869       -3.0093
   HSiO3-               0.0005575         42.94      0.8885       -3.3051
   H2(aq)               0.0002291        0.4614      1.0000       -3.6399
   S--                  0.0002120         6.791      0.6300       -3.8744
   AlO2-                8.464e-05         4.987      0.8885       -4.1237
   SiO2(aq)             3.489e-05         2.094      1.0000       -4.4573
   NaHSiO3(aq)          3.008e-05         3.008      1.0000       -4.5217
   K+                   1.608e-05        0.6280      0.8853       -4.8467
   NaOH(aq)             7.585e-06        0.3031      1.0000       -5.1201
   NaCl(aq)             1.969e-06        0.1150      1.0000       -5.7057
   HPO4--               1.461e-06        0.1401      0.6214       -6.0420
   Ca++                 2.486e-07      0.009954      0.6381       -6.7996
   H2S(aq)              1.725e-07      0.005873      1.0000       -6.7632
   NaAlO2(aq)           1.459e-07       0.01195      1.0000       -6.8360
   PO4---               3.839e-08      0.003642      0.3424       -7.8813
    (only species > 1e-8 molal listed)

  Mineral saturation states
                     log Q/K                          log Q/K
 ----------------------------------------------------------------
   Chromite           0.0000 sat    FeO               -1.3411     
   Antigorite         0.0000 sat    Talc              -1.3427     
   Magnetite          0.0000 sat    Mesolite          -1.3753     
   Annite             0.0000 sat    Quartz            -1.3791     
   Tephroite          0.0000 sat    Clinochlore-14A   -1.4617     
   Saponite-Na        0.0000 sat    Hedenbergite      -1.5440     
   Saponite-Ca        0.0000 sat    Tridymite         -1.5509     
   Greenalite         0.0000 sat    Saponite-H        -1.5770     
   Andradite          0.0000 sat    Chalcedony        -1.5958     
   Daphnite-14A       0.0000 sat    Wollastonite      -1.6151     
   Hydroxylapatite    0.0000 sat    Pseudowollastoni  -1.7494     
   Phlogopite        -0.0892        Gibbsite          -1.7764     
   Saponite-Mg       -0.3864        Cristobalite(alp  -1.7968     
   Ice               -0.4670        Minnesotaite      -1.8124     
   Chrysotile        -0.5028        Brucite           -1.9276     
   Troilite          -0.5125        Wustite           -1.9885     
   Diopside          -0.5420        Coesite           -2.0375     
   Pyrrhotite        -0.5921        Cristobalite(bet  -2.0990     
   Saponite-K        -0.6053        Fe(OH)2           -2.1207     
   Cronstedtite-7A   -0.6238        Enstatite         -2.1442     
   Ripidolite-14A    -0.6456        SiO2(am)          -2.2730     
   Rhodonite         -0.8113        Analcime          -2.5166     
   Tremolite         -0.9445        Pyrite            -2.5790     
   Alabandite        -0.9767        Prehnite          -2.7425     
   Diaspore          -1.0079        Monticellite      -2.7545     
   Fayalite          -1.0672        Whitlockite       -2.7715     
   Hematite          -1.1590        Manganosite       -2.7970     
   Mn(OH)2(am)       -1.1759        Chamosite-7A      -2.8365     
   Ferrosilite       -1.1786        Daphnite-7A       -2.8752     
   Goethite          -1.2689        Epidote           -2.9088     
   Boehmite          -1.3027        Epidote-ord       -2.9142     
    (only minerals with log Q/K > -3 listed)

                         partial
  Gases               press. (bar)     fugacity     fug. coef.    log fug.
 ---------------------------------------------------------------------------
   CH4(g)                   11.51         11.50        0.9993      1.0607
   H2O(g)                  0.8459        0.8334        0.9852     -0.0791
   H2(g)                   0.2866        0.2868         1.001     -0.5423
   H2S(g)               5.163e-06     5.144e-06        0.9961     -5.2887
   CO2(g)               1.581e-11     1.577e-11        0.9976    -10.8021
   CO(g)                1.241e-15     1.241e-15         1.000*   -14.9064
   HCl(g)               2.922e-17     2.922e-17         1.000*   -16.5344
   C2H4(g)              4.167e-20     4.167e-20         1.000*   -19.3802
   S2(g)                7.176e-30     7.176e-30         1.000*   -29.1441
   SO2(g)               1.932e-30     1.918e-30        0.9928    -29.7171
   Na(g)                2.005e-40     2.005e-40         1.000*   -39.6979
   K(g)                 1.038e-43     1.038e-43         1.000*   -42.9837
   Cl2(g)               4.155e-60     4.155e-60         1.000*   -59.3814
   O2(g)                1.084e-62     1.084e-62        0.9999    -61.9650
   Mg(g)                1.976e-68     1.976e-68         1.000*   -67.7042
   Ca(g)                2.741e-84     2.741e-84         1.000*   -83.5622
   C(g)                 3.602e-97     3.602e-97         1.000*   -96.4435
   Al(g)               9.045e-105    9.045e-105         1.000*  -104.0436
   Si(g)               2.664e-113    2.664e-113         1.000*  -112.5744
    *no data, gas taken to be ideal

                                  In fluid              Sorbed            Kd
  Original basis total moles   moles     mg/kg      moles     mg/kg      L/kg
 -------------------------------------------------------------------------------
   H2O                 56.2       55.2  9.99e+05
   Al+++             0.0360   8.43e-05      2.29
   Ca++              0.0363   2.47e-07   0.00996
   Cl-              0.00195    0.00195      69.5
   CrO4--           0.00826   1.00e-27  1.17e-22
   Fe++               0.179   1.51e-12  8.45e-08
   H+                 -1.43  -0.000575    -0.582
   HCO3-             0.0100     0.0100      613.
   HPO4--           0.00361   1.49e-06     0.144
   K+              0.000408   1.60e-05     0.628
   Mg++               0.449   1.71e-10  4.18e-06
   Mn++             0.00406   4.08e-10  2.25e-05
   Na+              0.00971    0.00381      88.1
   O2(aq)          -0.00771    -0.0227     -731.
   SO4--            0.00131    0.00131      126.
   SiO2(aq)           0.452   0.000619      37.4
   Ti(OH)4(aq)      0.00313    0.00313      364.

  Elemental composition               In fluid                  Sorbed
                  total moles     moles       mg/kg        moles       mg/kg
 -------------------------------------------------------------------------------
   Aluminum           0.03604    8.430e-05       2.286
   Calcium            0.03633    2.473e-07    0.009960
   Carbon             0.01000      0.01000       120.7
   Chlorine          0.001950     0.001950       69.47
   Chromium          0.008256    1.002e-27   5.234e-23
   Hydrogen             111.0        110.4   1.119e+05
   Iron                0.1794    1.505e-12   8.446e-08
   Magnesium           0.4485    1.713e-10   4.182e-06
   Manganese         0.004061    4.085e-10   2.255e-05
   Oxygen               57.20        55.21   8.877e+05
   Phosphorus        0.003608    1.492e-06     0.04644
   Potassium        0.0004078    1.599e-05      0.6281
   Silicon             0.4518    0.0006189       17.47
   Sodium            0.009710     0.003815       88.12
   Sulfur            0.001308     0.001308       42.15
   Titanium          0.003126     0.003126       150.4


          Step #    47             Xi = 0.1000

          Temperature = 100.0 C    Pressure =  1.013 bars
          pH = 10.218              log fO2 =  -61.965
          Eh =  -0.6844 volts      pe =  -9.2435
          Ionic strength      =    0.009870 molal
          Charge imbalance    =   -0.011162 eq/kg (-58.37% error)
          Activity of water   =    0.999930
          Solvent mass        =     0.98974 kg
          Solution mass       =     0.99092 kg
          Mineral mass        =     0.10942 kg
          Solution density    =    0.955    g/cm3
          Solution viscosity  =    0.003    poise
          Chlorinity          =    0.001970 molal
          Dissolved solids    =        1191 mg/kg sol'n
          Hardness            =        0.03 mg/kg sol'n as CaCO3
            carbonate         =        0.03 mg/kg sol'n as CaCO3
            non-carbonate     =        0.00 mg/kg sol'n as CaCO3
          Carbonate alkalinity=      838.54 mg/kg sol'n as CaCO3
          Water type          =    Na-OH
          Bulk volume         =    1.08e+03 cm3
          Fluid volume        =    1.04e+03 cm3
          Mineral volume      =        37.4 cm3
          Inert volume        =        0.00 cm3
          Porosity            =        96.5 %
          Permeability        =        29.7 cm2
          Mass reacted        =        99.6 g

                          moles          moles         grams          cm3      rxn rate
  Reactants             remaining       reacted       reacted       reacted  (mol/kg sec)
 ------------------------------------------------------------------------------------------
   H2O                      0.000         0.000         0.000          --            --  
   Al2O3                   0.2535       0.02817         2.872          --            --  
   CaO                     0.5075       0.05639         3.162          --            --  
   Cr2O3                  0.05807      0.006453        0.9807          --            --  
   FeO(ox)                  2.520        0.2800         20.12          --            --  
   K2O(ox)               0.002869     0.0003187       0.03002          --            --  
   MgO                      6.302        0.7002         28.22          --            --  
   MnO                    0.05714      0.006348        0.4503          --            --  
   Na2O(ox)               0.06830      0.007589        0.4704          --            --  
   P2O5                   0.02538      0.002820        0.4003          --            --  
   S                      0.01433      0.001592       0.05104       0.02469          --  
   SiO2                     6.356        0.7062         42.43          --            --  
   TiO2                   0.04397      0.004886        0.3903          --            --  

  Minerals in system     moles      log moles      grams        volume (cm3)
 ----------------------------------------------------------------------------
   Andradite              0.01551     -1.809          7.882           2.045
   Annite               0.0006208     -3.207         0.3178         0.09581
   Antigorite             0.01221     -1.913          55.36           21.35
   Chromite              0.006453     -2.190          1.444          0.2840
   Daphnite-14A           0.02150     -1.668          15.34           4.588
   Greenalite             0.01700     -1.770          6.318           1.955
   Hydroxylapatite       0.001880     -2.726         0.9442          0.3563
   Magnetite              0.02749     -1.561          6.366           1.224
   Saponite-Ca           0.004331     -2.363          1.670          0.5876
   Saponite-Na            0.03398     -1.469          13.13           4.644
   Tephroite             0.003174     -2.498         0.6411          0.2419
                                               _____________   _____________
          (total)                                     109.4           37.37 

  Aqueous species       molality    mg/kg sol'n    act. coef.     log act.
 ---------------------------------------------------------------------------
   OH-                    0.01037         176.2      0.8856       -2.0368
   Methane(aq)            0.01010         161.9      1.0000       -1.9955
   Ti(OH)4(aq)           0.004937         571.5      1.0000       -2.3066
   Na+                   0.003967         91.09      0.8872       -2.4535
   Cl-                   0.001968         69.69      0.8839       -2.7595
   HS-                   0.001604         53.00      0.8856       -2.8475
   HSiO3-               0.0005352         41.21      0.8872       -3.3234
   S--                  0.0002966         9.500      0.6264       -3.7310
   H2(aq)               0.0002291        0.4613      1.0000       -3.6399
   AlO2-                8.126e-05         4.787      0.8872       -4.1421
   SiO2(aq)             3.489e-05         2.094      1.0000       -4.4573
   NaHSiO3(aq)          3.008e-05         3.007      1.0000       -4.5217
   K+                   1.680e-05        0.6560      0.8839       -4.8283
   NaOH(aq)             7.585e-06        0.3030      1.0000       -5.1201
   NaCl(aq)             2.060e-06        0.1203      1.0000       -5.6861
   HPO4--               1.351e-06        0.1295      0.6176       -6.0787
   Ca++                 2.720e-07       0.01089      0.6347       -6.7628
   H2S(aq)              2.612e-07      0.008890      1.0000       -6.5831
   NaAlO2(aq)           1.459e-07       0.01194      1.0000       -6.8360
   PO4---               3.428e-08      0.003252      0.3377       -7.9364
    (only species > 1e-8 molal listed)

  Mineral saturation states
                     log Q/K                          log Q/K
 ----------------------------------------------------------------
   Chromite           0.0000 sat    FeO               -1.3411     
   Magnetite          0.0000 sat    Talc              -1.3427     
   Saponite-Ca        0.0000 sat    Mesolite          -1.3753     
   Saponite-Na        0.0000 sat    Quartz            -1.3791     
   Tephroite          0.0000 sat    Clinochlore-14A   -1.4617     
   Hydroxylapatite    0.0000 sat    Hedenbergite      -1.5440     
   Greenalite         0.0000 sat    Tridymite         -1.5509     
   Antigorite         0.0000 sat    Saponite-H        -1.5770     
   Andradite          0.0000 sat    Chalcedony        -1.5958     
   Daphnite-14A       0.0000 sat    Wollastonite      -1.6151     
   Annite             0.0000 sat    Pseudowollastoni  -1.7494     
   Phlogopite        -0.0892        Gibbsite          -1.7764     
   Troilite          -0.3323        Cristobalite(alp  -1.7968     
   Saponite-Mg       -0.3864        Minnesotaite      -1.8124     
   Pyrrhotite        -0.4119        Brucite           -1.9276     
   Ice               -0.4670        Wustite           -1.9885     
   Chrysotile        -0.5028        Coesite           -2.0375     
   Diopside          -0.5420        Cristobalite(bet  -2.0990     
   Saponite-K        -0.6053        Fe(OH)2           -2.1207     
   Cronstedtite-7A   -0.6238        Enstatite         -2.1442     
   Ripidolite-14A    -0.6456        Pyrite            -2.2187     
   Alabandite        -0.7965        SiO2(am)          -2.2730     
   Rhodonite         -0.8113        Analcime          -2.5166     
   Tremolite         -0.9445        Prehnite          -2.7425     
   Diaspore          -1.0079        Monticellite      -2.7545     
   Fayalite          -1.0672        Whitlockite       -2.7715     
   Hematite          -1.1590        Manganosite       -2.7970     
   Mn(OH)2(am)       -1.1759        Chamosite-7A      -2.8365     
   Ferrosilite       -1.1786        Daphnite-7A       -2.8752     
   Goethite          -1.2689        Epidote           -2.9088     
   Boehmite          -1.3027        Epidote-ord       -2.9142     
    (only minerals with log Q/K > -3 listed)

                         partial
  Gases               press. (bar)     fugacity     fug. coef.    log fug.
 ---------------------------------------------------------------------------
   CH4(g)                   11.56         11.55        0.9993      1.0627
   H2O(g)                  0.8459        0.8334        0.9852     -0.0791
   H2(g)                   0.2867        0.2868         1.001     -0.5423
   H2S(g)               7.818e-06     7.788e-06        0.9961     -5.1086
   CO2(g)               1.588e-11     1.585e-11        0.9976    -10.8001
   CO(g)                1.246e-15     1.246e-15         1.000*   -14.9044
   HCl(g)               3.057e-17     3.057e-17         1.000*   -16.5147
   C2H4(g)              4.205e-20     4.205e-20         1.000*   -19.3762
   S2(g)                1.645e-29     1.645e-29         1.000*   -28.7838
   SO2(g)               2.926e-30     2.905e-30        0.9928    -29.5369
   Na(g)                2.005e-40     2.005e-40         1.000*   -39.6979
   K(g)                 1.038e-43     1.038e-43         1.000*   -42.9837
   Cl2(g)               4.549e-60     4.549e-60         1.000*   -59.3421
   O2(g)                1.084e-62     1.084e-62        0.9999    -61.9650
   Mg(g)                1.976e-68     1.976e-68         1.000*   -67.7042
   Ca(g)                2.741e-84     2.741e-84         1.000*   -83.5622
   C(g)                 3.618e-97     3.618e-97         1.000*   -96.4415
   Al(g)               9.045e-105    9.045e-105         1.000*  -104.0436
   Si(g)               2.664e-113    2.664e-113         1.000*  -112.5744
    *no data, gas taken to be ideal

                                  In fluid              Sorbed            Kd
  Original basis total moles   moles     mg/kg      moles     mg/kg      L/kg
 -------------------------------------------------------------------------------
   H2O                 56.6       55.0  9.99e+05
   Al+++             0.0563   8.06e-05      2.19
   Ca++              0.0566   2.69e-07    0.0109
   Cl-              0.00195    0.00195      69.8
   CrO4--            0.0129   1.09e-27  1.28e-22
   Fe++               0.280   1.64e-12  9.24e-08
   H+                 -2.23   0.000431     0.439
   HCO3-             0.0100     0.0100      616.
   HPO4--           0.00564   1.37e-06     0.133
   K+              0.000637   1.66e-05     0.656
   Mg++               0.701   1.86e-10  4.57e-06
   Mn++             0.00635   4.45e-10  2.47e-05
   Na+               0.0152    0.00397      92.0
   O2(aq)           -0.0121    -0.0239     -771.
   SO4--            0.00188    0.00188      182.
   SiO2(aq)           0.706   0.000594      36.0
   Ti(OH)4(aq)      0.00489    0.00489      572.

  Elemental composition               In fluid                  Sorbed
                  total moles     moles       mg/kg        moles       mg/kg
 -------------------------------------------------------------------------------
   Aluminum           0.05634    8.057e-05       2.194
   Calcium            0.05664    2.694e-07     0.01090
   Carbon             0.01000      0.01000       121.2
   Chlorine          0.001950     0.001950       69.77
   Chromium           0.01291    1.092e-27   5.728e-23
   Hydrogen             111.0        110.0   1.118e+05
   Iron                0.2803    1.639e-12   9.239e-08
   Magnesium           0.7008    1.864e-10   4.573e-06
   Manganese         0.006348    4.449e-10   2.467e-05
   Oxygen               58.13        54.97   8.876e+05
   Phosphorus        0.005640    1.372e-06     0.04288
   Potassium        0.0006375    1.663e-05      0.6561
   Silicon             0.7062    0.0005940       16.84
   Sodium             0.01518     0.003966       92.00
   Sulfur            0.001882     0.001882       60.89
   Titanium          0.004886     0.004886       236.1


          Step #    50             Xi = 0.1066

          Temperature = 100.0 C    Pressure =  1.013 bars
          pH = 10.215              log fO2 =  -61.965
          Eh =  -0.6841 volts      pe =  -9.2401
          Ionic strength      =    0.009922 molal
          Charge imbalance    =   -0.011170 eq/kg (-58.2% error)
          Activity of water   =    0.999930
          Solvent mass        =     0.98892 kg
          Solution mass       =     0.99013 kg
          Mineral mass        =     0.11673 kg
          Solution density    =    0.955    g/cm3
          Solution viscosity  =    0.003    poise
          Chlorinity          =    0.001972 molal
          Dissolved solids    =        1232 mg/kg sol'n
          Hardness            =        0.03 mg/kg sol'n as CaCO3
            carbonate         =        0.03 mg/kg sol'n as CaCO3
            non-carbonate     =        0.00 mg/kg sol'n as CaCO3
          Carbonate alkalinity=      838.41 mg/kg sol'n as CaCO3
          Water type          =    Na-OH
          Bulk volume         =    1.08e+03 cm3
          Fluid volume        =    1.04e+03 cm3
          Mineral volume      =        40.0 cm3
          Inert volume        =        0.00 cm3
          Porosity            =        96.3 %
          Permeability        =        27.4 cm2
          Mass reacted        =         106 g

                          moles          moles         grams          cm3      rxn rate
  Reactants             remaining       reacted       reacted       reacted  (mol/kg sec)
 ------------------------------------------------------------------------------------------
   H2O                      0.000         0.000         0.000          --            --  
   Al2O3                   0.2517       0.03002         3.061          --            --  
   CaO                     0.5038       0.06009         3.370          --            --  
   Cr2O3                  0.05765      0.006876         1.045          --            --  
   FeO(ox)                  2.501        0.2983         21.43          --            --  
   K2O(ox)               0.002848     0.0003396       0.03199          --            --  
   MgO                      6.256        0.7461         30.07          --            --  
   MnO                    0.05672      0.006765        0.4799          --            --  
   Na2O(ox)               0.06780      0.008087        0.5012          --            --  
   P2O5                   0.02520      0.003005        0.4266          --            --  
   S                      0.01422      0.001696       0.05439       0.02631          --  
   SiO2                     6.310        0.7525         45.22          --            --  
   TiO2                   0.04365      0.005207        0.4159          --            --  

  Minerals in system     moles      log moles      grams        volume (cm3)
 ----------------------------------------------------------------------------
   Andradite              0.01678     -1.775          8.525           2.212
   Annite               0.0006625     -3.179         0.3391          0.1022
   Antigorite             0.01325     -1.878          60.10           23.18
   Chromite              0.006876     -2.163          1.539          0.3026
   Daphnite-14A           0.02356     -1.628          16.81           5.027
   Greenalite             0.01982     -1.703          7.369           2.280
   Hydroxylapatite       0.002003     -2.698          1.006          0.3797
   Magnetite              0.02633     -1.580          6.097           1.172
   Saponite-Na            0.03691     -1.433          14.26           5.045
   Tephroite             0.003382     -2.471         0.6831          0.2578
                                               _____________   _____________
          (total)                                     116.7           39.95 

  Aqueous species       molality    mg/kg sol'n    act. coef.     log act.
 ---------------------------------------------------------------------------
   OH-                    0.01030         174.9      0.8853       -2.0402
   Methane(aq)            0.01011         162.0      1.0000       -1.9952
   Ti(OH)4(aq)           0.005265         609.5      1.0000       -2.2786
   Na+                   0.003999         91.82      0.8870       -2.4501
   Cl-                   0.001970         69.75      0.8836       -2.7593
   HS-                   0.001697         56.04      0.8853       -2.8233
   HSiO3-               0.0005312         40.90      0.8870       -3.3268
   S--                  0.0003115         9.976      0.6257       -3.7102
   H2(aq)               0.0002291        0.4613      1.0000       -3.6399
   AlO2-                8.065e-05         4.751      0.8870       -4.1455
   SiO2(aq)             3.489e-05         2.094      1.0000       -4.4573
   NaHSiO3(aq)          3.008e-05         3.007      1.0000       -4.5217
   K+                   1.693e-05        0.6613      0.8836       -4.8249
   NaOH(aq)             7.585e-06        0.3030      1.0000       -5.1200
   NaCl(aq)             2.078e-06        0.1213      1.0000       -5.6824
   HPO4--               1.331e-06        0.1276      0.6169       -6.0854
   H2S(aq)              2.783e-07      0.009472      1.0000       -6.5556
   Ca++                 2.766e-07       0.01107      0.6341       -6.7561
   NaAlO2(aq)           1.459e-07       0.01194      1.0000       -6.8360
   PO4---               3.357e-08      0.003185      0.3369       -7.9465
    (only species > 1e-8 molal listed)

  Mineral saturation states
                     log Q/K                          log Q/K
 ----------------------------------------------------------------
   Annite             0.0000 sat    FeO               -1.3411     
   Chromite           0.0000 sat    Talc              -1.3427     
   Magnetite          0.0000 sat    Mesolite          -1.3753     
   Daphnite-14A       0.0000 sat    Quartz            -1.3791     
   Saponite-Na        0.0000 sat    Clinochlore-14A   -1.4617     
   Hydroxylapatite    0.0000 sat    Hedenbergite      -1.5440     
   Antigorite         0.0000 sat    Tridymite         -1.5509     
   Andradite          0.0000 sat    Saponite-H        -1.5770     
   Greenalite         0.0000 sat    Chalcedony        -1.5958     
   Tephroite          0.0000 sat    Wollastonite      -1.6151     
   Saponite-Ca       -0.0000 sat    Pseudowollastoni  -1.7494     
   Phlogopite        -0.0892        Gibbsite          -1.7764     
   Troilite          -0.3048        Cristobalite(alp  -1.7968     
   Pyrrhotite        -0.3844        Minnesotaite      -1.8124     
   Saponite-Mg       -0.3864        Brucite           -1.9276     
   Ice               -0.4670        Wustite           -1.9885     
   Chrysotile        -0.5028        Coesite           -2.0375     
   Diopside          -0.5420        Cristobalite(bet  -2.0990     
   Saponite-K        -0.6053        Fe(OH)2           -2.1207     
   Cronstedtite-7A   -0.6238        Enstatite         -2.1442     
   Ripidolite-14A    -0.6456        Pyrite            -2.1636     
   Alabandite        -0.7690        SiO2(am)          -2.2730     
   Rhodonite         -0.8113        Analcime          -2.5166     
   Tremolite         -0.9445        Prehnite          -2.7425     
   Diaspore          -1.0079        Monticellite      -2.7545     
   Fayalite          -1.0672        Whitlockite       -2.7715     
   Hematite          -1.1590        Manganosite       -2.7970     
   Mn(OH)2(am)       -1.1759        Chamosite-7A      -2.8365     
   Ferrosilite       -1.1786        Daphnite-7A       -2.8752     
   Goethite          -1.2689        Epidote           -2.9088     
   Boehmite          -1.3027        Epidote-ord       -2.9142     
    (only minerals with log Q/K > -3 listed)

                         partial
  Gases               press. (bar)     fugacity     fug. coef.    log fug.
 ---------------------------------------------------------------------------
   CH4(g)                   11.57         11.56        0.9993      1.0630
   H2O(g)                  0.8459        0.8334        0.9852     -0.0791
   H2(g)                   0.2867        0.2869         1.001     -0.5423
   H2S(g)               8.330e-06     8.298e-06        0.9961     -5.0811
   CO2(g)               1.589e-11     1.586e-11        0.9976    -10.7998
   CO(g)                1.247e-15     1.247e-15         1.000*   -14.9041
   HCl(g)               3.082e-17     3.082e-17         1.000*   -16.5111
   C2H4(g)              4.212e-20     4.212e-20         1.000*   -19.3755
   S2(g)                1.867e-29     1.867e-29         1.000*   -28.7288
   SO2(g)               3.117e-30     3.095e-30        0.9928    -29.5094
   Na(g)                2.005e-40     2.005e-40         1.000*   -39.6979
   K(g)                 1.038e-43     1.038e-43         1.000*   -42.9837
   Cl2(g)               4.625e-60     4.625e-60         1.000*   -59.3349
   O2(g)                1.084e-62     1.084e-62        0.9999    -61.9650
   Mg(g)                1.976e-68     1.976e-68         1.000*   -67.7041
   Ca(g)                2.741e-84     2.741e-84         1.000*   -83.5621
   C(g)                 3.621e-97     3.621e-97         1.000*   -96.4412
   Al(g)               9.046e-105    9.046e-105         1.000*  -104.0436
   Si(g)               2.664e-113    2.664e-113         1.000*  -112.5744
    *no data, gas taken to be ideal

                                  In fluid              Sorbed            Kd
  Original basis total moles   moles     mg/kg      moles     mg/kg      L/kg
 -------------------------------------------------------------------------------
   H2O                 56.7       54.9  9.99e+05
   Al+++             0.0600   7.99e-05      2.18
   Ca++              0.0603   2.74e-07    0.0111
   Cl-              0.00195    0.00195      69.8
   CrO4--            0.0138   1.11e-27  1.30e-22
   Fe++               0.299   1.67e-12  9.39e-08
   H+                 -2.38   0.000614     0.625
   HCO3-             0.0100     0.0100      616.
   HPO4--           0.00601   1.35e-06     0.131
   K+              0.000679   1.68e-05     0.661
   Mg++               0.747   1.89e-10  4.65e-06
   Mn++             0.00676   4.52e-10  2.51e-05
   Na+               0.0162    0.00399      92.7
   O2(aq)           -0.0128    -0.0241     -778.
   SO4--            0.00199    0.00199      193.
   SiO2(aq)           0.753   0.000590      35.8
   Ti(OH)4(aq)      0.00521    0.00521      610.

  Elemental composition               In fluid                  Sorbed
                  total moles     moles       mg/kg        moles       mg/kg
 -------------------------------------------------------------------------------
   Aluminum           0.06003    7.990e-05       2.177
   Calcium            0.06034    2.736e-07     0.01108
   Carbon             0.01000      0.01000       121.3
   Chlorine          0.001950     0.001950       69.82
   Chromium           0.01375    1.109e-27   5.824e-23
   Hydrogen             111.0        109.9   1.118e+05
   Iron                0.2987    1.665e-12   9.393e-08
   Magnesium           0.7467    1.894e-10   4.648e-06
   Manganese         0.006765    4.519e-10   2.508e-05
   Oxygen               58.30        54.93   8.875e+05
   Phosphorus        0.006010    1.351e-06     0.04226
   Potassium        0.0006793    1.675e-05      0.6614
   Silicon             0.7525    0.0005896       16.72
   Sodium             0.01617     0.003994       92.74
   Sulfur            0.001986     0.001986       64.32
   Titanium          0.005207     0.005207       251.8


          Step #    80             Xi = 0.2000

          Temperature = 100.0 C    Pressure =  1.013 bars
          pH = 10.585              log fO2 =  -62.862
          Eh =  -0.7281 volts      pe =  -9.8343
          Ionic strength      =    0.029214 molal
          Charge imbalance    =   -0.011288 eq/kg (-20.21% error)
          Activity of water   =    0.999930
          Solvent mass        =     0.97726 kg
          Solution mass       =     0.97978 kg
          Mineral mass        =     0.22013 kg
          Solution density    =    0.956    g/cm3
          Solution viscosity  =    0.003    poise
          Chlorinity          =    0.001995 molal
          Dissolved solids    =        2565 mg/kg sol'n
          Hardness            =        0.01 mg/kg sol'n as CaCO3
            carbonate         =        0.01 mg/kg sol'n as CaCO3
            non-carbonate     =        0.00 mg/kg sol'n as CaCO3
          Carbonate alkalinity=      943.32 mg/kg sol'n as CaCO3
          Water type          =    Na-OH
          Bulk volume         =    1.10e+03 cm3
          Fluid volume        =    1.03e+03 cm3
          Mineral volume      =        76.4 cm3
          Inert volume        =        0.00 cm3
          Porosity            =        93.1 %
          Permeability        =        8.99 cm2
          Mass reacted        =         199 g

                          moles          moles         grams          cm3      rxn rate
  Reactants             remaining       reacted       reacted       reacted  (mol/kg sec)
 ------------------------------------------------------------------------------------------
   H2O                      0.000         0.000         0.000          --            --  
   Al2O3                   0.2254       0.05634         5.744          --            --  
   CaO                     0.4511        0.1128         6.325          --            --  
   Cr2O3                  0.05162       0.01291         1.961          --            --  
   FeO(ox)                  2.240        0.5600         40.23          --            --  
   K2O(ox)               0.002550     0.0006375       0.06005          --            --  
   MgO                      5.602         1.400         56.44          --            --  
   MnO                    0.05079       0.01270        0.9007          --            --  
   Na2O(ox)               0.06071       0.01518        0.9407          --            --  
   P2O5                   0.02256      0.005640        0.8006          --            --  
   S                      0.01273      0.003183        0.1021       0.04938          --  
   SiO2                     5.650         1.412         84.86          --            --  
   TiO2                   0.03909      0.009772        0.7806          --            --  

  Minerals in system     moles      log moles      grams        volume (cm3)
 ----------------------------------------------------------------------------
   Andradite              0.03141     -1.503          15.96           4.142
   Annite                0.001261     -2.899         0.6455          0.1946
   Antigorite             0.02763     -1.559          125.3           48.33
   Chromite               0.01291     -1.889          2.889          0.5680
   Daphnite-14A           0.05150     -1.288          36.75           10.99
   Greenalite             0.06083     -1.216          22.61           6.995
   Hydroxylapatite       0.003759     -2.425          1.888          0.7125
   Magnetite              0.01358     -1.867          3.145          0.6048
   Saponite-Na            0.02492     -1.603          9.633           3.407
   Tephroite             0.006348     -2.197          1.282          0.4838
                                               _____________   _____________
          (total)                                     220.1           76.43 

  Aqueous species       molality    mg/kg sol'n    act. coef.     log act.
 ---------------------------------------------------------------------------
   OH-                    0.02591         439.6      0.8247       -1.6702
   Na+                    0.02232         511.9      0.8285       -1.7330
   Methane(aq)            0.01023         163.7      1.0000       -1.9900
   Ti(OH)4(aq)           0.009999         1156.      1.0000       -2.0000
   HS-                   0.002340         77.18      0.8247       -2.7146
   Cl-                   0.001985         70.20      0.8207       -2.7880
   S--                   0.001214         38.84      0.4833       -3.2315
   HSiO3-               0.0007955         61.17      0.8285       -3.1811
   H2(aq)               0.0006434         1.294      1.0000       -3.1915
   NaHSiO3(aq)          0.0002194         21.90      1.0000       -3.6587
   AlO2-                0.0001857         10.92      0.8285       -3.8129
   NaOH(aq)             9.271e-05         3.698      1.0000       -4.0329
   SiO2(aq)             2.082e-05         1.248      1.0000       -4.6815
   K+                   1.421e-05        0.5541      0.8207       -4.9333
   NaCl(aq)             1.014e-05        0.5910      1.0000       -4.9940
   HPO4--               3.377e-06        0.3233      0.4668       -5.8022
   NaAlO2(aq)           1.636e-06        0.1338      1.0000       -5.7862
   PO4---               2.836e-07       0.02686      0.1795       -7.2933
   H2S(aq)              1.525e-07      0.005184      1.0000       -6.8168
   Ca++                 1.203e-07      0.004807      0.4988       -7.2220
    (only species > 1e-8 molal listed)

  Mineral saturation states
                     log Q/K                          log Q/K
 ----------------------------------------------------------------
   Antigorite         0.0000 sat    Goethite          -1.3437     
   Daphnite-14A       0.0000 sat    Tremolite         -1.3961     
   Saponite-Na        0.0000 sat    Clinochlore-14A   -1.4150     
   Annite             0.0000 sat    Wollastonite      -1.5652     
   Greenalite         0.0000 sat    Hedenbergite      -1.5690     
   Chromite           0.0000 sat    Quartz            -1.6033     
   Magnetite          0.0000 sat    Pseudowollastoni  -1.6995     
   Andradite          0.0000 sat    Talc              -1.7631     
   Hydroxylapatite    0.0000 sat    Brucite           -1.7687     
   Tephroite          0.0000 sat    Tridymite         -1.7751     
   Phlogopite        -0.0612        Gibbsite          -1.8138     
   Saponite-Ca       -0.3135        Chalcedony        -1.8200     
   Troilite          -0.4165        Wustite           -1.8707     
   Ice               -0.4670        Saponite-H        -1.9357     
   Chrysotile        -0.4748        Analcime          -1.9663     
   Pyrrhotite        -0.4961        Fe(OH)2           -1.9712     
   Diopside          -0.5576        Cristobalite(alp  -2.0210     
   Ripidolite-14A    -0.6176        Enstatite         -2.2096     
   Cronstedtite-7A   -0.6986        Minnesotaite      -2.2608     
   Saponite-Mg       -0.7190        Coesite           -2.2617     
   Saponite-K        -0.8777        Cristobalite(bet  -2.3232     
   Alabandite        -0.9181        Nepheline         -2.4449     
   Rhodonite         -0.9234        SiO2(am)          -2.4972     
   Fayalite          -0.9924        Monticellite      -2.5458     
   Diaspore          -1.0453        Manganosite       -2.6849     
   Mn(OH)2(am)       -1.0638        Chamosite-7A      -2.8365     
   FeO               -1.1916        Whitlockite       -2.8629     
   Mesolite          -1.2096        Daphnite-7A       -2.8752     
   Ferrosilite       -1.2533        Prehnite          -2.9419     
   Hematite          -1.3085        Pyrite            -2.9850     
   Boehmite          -1.3401     
    (only minerals with log Q/K > -3 listed)

                         partial
  Gases               press. (bar)     fugacity     fug. coef.    log fug.
 ---------------------------------------------------------------------------
   CH4(g)                   11.71         11.70        0.9993      1.0682
   H2O(g)                  0.8459        0.8334        0.9852     -0.0791
   H2(g)                   0.8050        0.8056         1.001     -0.0939
   H2S(g)               4.565e-06     4.547e-06        0.9961     -5.3423
   CO2(g)               2.586e-13     2.580e-13        0.9976    -12.5884
   CO(g)                5.698e-17     5.698e-17         1.000*   -16.2443
   HCl(g)               1.231e-17     1.231e-17         1.000*   -16.9098
   C2H4(g)              5.468e-21     5.468e-21         1.000*   -20.2621
   S2(g)                7.110e-31     7.110e-31         1.000*   -30.1481
   SO2(g)               7.712e-32     7.657e-32        0.9928    -31.1160
   Na(g)                4.107e-39     4.107e-39         1.000*   -38.3865
   K(g)                 3.178e-43     3.178e-43         1.000*   -42.4979
   Cl2(g)               2.626e-61     2.626e-61         1.000*   -60.5808
   O2(g)                1.375e-63     1.374e-63        0.9999    -62.8619
   Mg(g)                8.001e-68     8.001e-68         1.000*   -67.0969
   Ca(g)                1.447e-83     1.447e-83         1.000*   -82.8397
   C(g)                 4.646e-98     4.646e-98         1.000*   -97.3329
   Al(g)               3.906e-104    3.906e-104         1.000*  -103.4083
   Si(g)               1.254e-112    1.254e-112         1.000*  -111.9018
    *no data, gas taken to be ideal

                                  In fluid              Sorbed            Kd
  Original basis total moles   moles     mg/kg      moles     mg/kg      L/kg
 -------------------------------------------------------------------------------
   H2O                 57.7       54.3  9.98e+05
   Al+++              0.113   0.000183      5.04
   Ca++               0.113   1.18e-07   0.00481
   Cl-              0.00195    0.00195      70.6
   CrO4--            0.0258   3.68e-28  4.36e-23
   Fe++               0.560   5.37e-13  3.06e-08
   H+                 -4.46    -0.0149     -15.3
   HCO3-             0.0100     0.0100      623.
   HPO4--            0.0113   3.58e-06     0.351
   K+               0.00127   1.39e-05     0.554
   Mg++                1.40   6.05e-11  1.50e-06
   Mn++              0.0127   1.33e-10  7.47e-06
   Na+               0.0304     0.0221      519.
   O2(aq)           -0.0241    -0.0273     -890.
   SO4--            0.00347    0.00347      341.
   SiO2(aq)            1.41    0.00101      62.1
   Ti(OH)4(aq)      0.00977    0.00977  1.16e+03

  Elemental composition               In fluid                  Sorbed
                  total moles     moles       mg/kg        moles       mg/kg
 -------------------------------------------------------------------------------
   Aluminum            0.1127    0.0001831       5.042
   Calcium             0.1130    1.176e-07    0.004809
   Carbon             0.01000      0.01000       122.6
   Chlorine          0.001950     0.001950       70.56
   Chromium           0.02581    3.680e-28   1.953e-23
   Hydrogen             111.0        108.6   1.117e+05
   Iron                0.5603    5.369e-13   3.060e-08
   Magnesium            1.401    6.047e-11   1.500e-06
   Manganese          0.01270    1.332e-10   7.467e-06
   Oxygen               60.72        54.31   8.869e+05
   Phosphorus         0.01128    3.579e-06      0.1131
   Potassium         0.001275    1.389e-05      0.5541
   Silicon              1.412     0.001012       29.01
   Sodium             0.03036      0.02213       519.3
   Sulfur            0.003473     0.003473       113.7
   Titanium          0.009772     0.009772       477.5


          Step #    90             Xi = 0.2988

          Temperature = 100.0 C    Pressure =  1.013 bars
          pH = 10.780              log fO2 =  -63.234
          Eh =  -0.7494 volts      pe = -10.1221
          Ionic strength      =    0.050332 molal
          Charge imbalance    =   -0.011416 eq/kg (-11.98% error)
          Activity of water   =    0.999929
          Solvent mass        =     0.96494 kg
          Solution mass       =     0.96882 kg
          Mineral mass        =     0.32949 kg
          Solution density    =    0.956    g/cm3
          Solution viscosity  =    0.003    poise
          Chlorinity          =    0.002021 molal
          Dissolved solids    =        4005 mg/kg sol'n
          Hardness            =        0.01 mg/kg sol'n as CaCO3
            carbonate         =        0.01 mg/kg sol'n as CaCO3
            non-carbonate     =        0.00 mg/kg sol'n as CaCO3
          Carbonate alkalinity=      985.43 mg/kg sol'n as CaCO3
          Water type          =    Na-OH
          Bulk volume         =    1.13e+03 cm3
          Fluid volume        =    1.01e+03 cm3
          Mineral volume      =        115. cm3
          Inert volume        =        0.00 cm3
          Porosity            =        89.8 %
          Permeability        =        2.92 cm2
          Mass reacted        =         298 g

                          moles          moles         grams          cm3      rxn rate
  Reactants             remaining       reacted       reacted       reacted  (mol/kg sec)
 ------------------------------------------------------------------------------------------
   H2O                      0.000         0.000         0.000          --            --  
   Al2O3                   0.1975       0.08418         8.583          --            --  
   CaO                     0.3954        0.1685         9.450          --            --  
   Cr2O3                  0.04524       0.01928         2.931          --            --  
   FeO(ox)                  1.963        0.8366         60.11          --            --  
   K2O(ox)               0.002235     0.0009524       0.08971          --            --  
   MgO                      4.910         2.092         84.33          --            --  
   MnO                    0.04451       0.01897         1.346          --            --  
   Na2O(ox)               0.05321       0.02268         1.406          --            --  
   P2O5                   0.01977      0.008427         1.196          --            --  
   S                      0.01116      0.004756        0.1525       0.07377          --  
   SiO2                     4.952         2.110         126.8          --            --  
   TiO2                   0.03426       0.01460         1.166          --            --  

  Minerals in system     moles      log moles      grams        volume (cm3)
 ----------------------------------------------------------------------------
   Andradite              0.04690     -1.329          23.83           6.183
   Annite                0.001893     -2.723         0.9690          0.2921
   Antigorite             0.04285     -1.368          194.4           74.95
   Chromite               0.01928     -1.715          4.316          0.8486
   Daphnite-14A           0.08109     -1.091          57.86           17.31
   Greenalite              0.1042     -0.982          38.75           11.99
   Hydroxylapatite       0.005616     -2.251          2.821           1.064
   Saponite-Na            0.01209     -1.918          4.673           1.653
   Tephroite             0.009485     -2.023          1.916          0.7229
                                               _____________   _____________
          (total)                                     329.5           115.0 

  Aqueous species       molality    mg/kg sol'n    act. coef.     log act.
 ---------------------------------------------------------------------------
   OH-                    0.04247         719.4      0.7876       -1.4756
   Na+                    0.04208         963.6      0.7933       -1.4765
   Ti(OH)4(aq)            0.01513         1747.      1.0000       -1.8201
   Methane(aq)            0.01036         165.6      1.0000       -1.9845
   HS-                   0.002734         90.05      0.7876       -2.6670
   S--                   0.002496         79.71      0.4107       -2.9893
   Cl-                   0.002003         70.74      0.7816       -2.8053
   HSiO3-                0.001050         80.60      0.7933       -3.0795
   H2(aq)               0.0009881         1.984      1.0000       -3.0052
   NaHSiO3(aq)          0.0005004         49.88      1.0000       -3.3007
   AlO2-                0.0002930         17.21      0.7933       -3.6338
   NaOH(aq)             0.0002619         10.43      1.0000       -3.5818
   NaCl(aq)             1.759e-05         1.024      1.0000       -4.7548
   SiO2(aq)             1.680e-05         1.006      1.0000       -4.7746
   K+                   1.224e-05        0.4765      0.7816       -5.0194
   HPO4--               6.407e-06        0.6124      0.3897       -5.6027
   NaAlO2(aq)           4.460e-06        0.3641      1.0000       -5.3507
   PO4---               1.058e-06        0.1001      0.1192       -6.8992
   H2S(aq)              1.087e-07      0.003690      1.0000       -6.9638
   Ca++                 7.390e-08      0.002950      0.4305       -7.4974
    (only species > 1e-8 molal listed)

  Mineral saturation states
                     log Q/K                          log Q/K
 ----------------------------------------------------------------
   Daphnite-14A       0.0000 sat    Hematite          -1.3708     
   Saponite-Na        0.0000 sat    Goethite          -1.3748     
   Greenalite         0.0000 sat    Clinochlore-14A   -1.3956     
   Antigorite         0.0000 sat    Wollastonite      -1.5445     
   Chromite           0.0000 sat    Hedenbergite      -1.5792     
   Tephroite          0.0000 sat    Tremolite         -1.5833     
   Andradite          0.0000 sat    Pseudowollastoni  -1.6788     
   Annite             0.0000 sat    Quartz            -1.6964     
   Hydroxylapatite    0.0000 sat    Brucite           -1.7028     
   Magnetite         -0.0002        Analcime          -1.7379     
   Phlogopite        -0.0495        Wustite           -1.8219     
   Saponite-Ca       -0.4436        Gibbsite          -1.8293     
   Chrysotile        -0.4631        Tridymite         -1.8682     
   Ice               -0.4670        Fe(OH)2           -1.9092     
   Troilite          -0.5015        Chalcedony        -1.9131     
   Diopside          -0.5640        Talc              -1.9376     
   Pyrrhotite        -0.5811        Saponite-H        -2.0846     
   Ripidolite-14A    -0.6059        Nepheline         -2.1023     
   Cronstedtite-7A   -0.7298        Cristobalite(alp  -2.1141     
   Saponite-Mg       -0.8570        Enstatite         -2.2368     
   Fayalite          -0.9614        Coesite           -2.3548     
   Rhodonite         -0.9699        Cristobalite(bet  -2.4163     
   Saponite-K        -0.9908        Minnesotaite      -2.4469     
   Mn(OH)2(am)       -1.0172        Monticellite      -2.4592     
   Alabandite        -1.0186        SiO2(am)          -2.5903     
   Diaspore          -1.0608        Manganosite       -2.6384     
   FeO               -1.1296        Natrolite         -2.6755     
   Mesolite          -1.1408        Chamosite-7A      -2.8365     
   Ferrosilite       -1.2843        Daphnite-7A       -2.8752     
   Boehmite          -1.3556        Whitlockite       -2.9008     
    (only minerals with log Q/K > -3 listed)

                         partial
  Gases               press. (bar)     fugacity     fug. coef.    log fug.
 ---------------------------------------------------------------------------
   CH4(g)                   11.86         11.85        0.9993      1.0737
   H2(g)                    1.236         1.237         1.001      0.0924
   H2O(g)                  0.8459        0.8334        0.9852     -0.0791
   H2S(g)               3.254e-06     3.241e-06        0.9961     -5.4893
   CO2(g)               4.709e-14     4.698e-14        0.9976    -13.3281
   CO(g)                1.593e-17     1.593e-17         1.000*   -16.7977
   HCl(g)               7.556e-18     7.556e-18         1.000*   -17.1217
   C2H4(g)              2.378e-21     2.378e-21         1.000*   -20.6237
   S2(g)                1.532e-31     1.532e-31         1.000*   -30.8147
   SO2(g)               1.518e-32     1.507e-32        0.9928    -31.8219
   Na(g)                1.438e-38     1.438e-38         1.000*   -37.8423
   K(g)                 5.056e-43     5.056e-43         1.000*   -42.2962
   Cl2(g)               6.445e-62     6.445e-62         1.000*   -61.1908
   O2(g)                5.829e-64     5.828e-64        0.9999    -63.2345
   Mg(g)                1.430e-67     1.430e-67         1.000*   -66.8447
   Ca(g)                2.887e-83     2.887e-83         1.000*   -82.5396
   C(g)                 1.995e-98     1.995e-98         1.000*   -97.7000
   Al(g)               7.173e-104    7.173e-104         1.000*  -103.1443
   Si(g)               2.387e-112    2.387e-112         1.000*  -111.6222
    *no data, gas taken to be ideal

                                  In fluid              Sorbed            Kd
  Original basis total moles   moles     mg/kg      moles     mg/kg      L/kg
 -------------------------------------------------------------------------------
   H2O                 58.8       53.6  9.97e+05
   Al+++              0.168   0.000287      7.99
   Ca++               0.169   7.13e-08   0.00295
   Cl-              0.00195    0.00195      71.4
   CrO4--            0.0386   2.03e-28  2.43e-23
   Fe++               0.837   2.89e-13  1.67e-08
   H+                 -6.67    -0.0312     -32.5
   HCO3-             0.0100     0.0100      630.
   HPO4--            0.0169   7.20e-06     0.714
   K+               0.00190   1.18e-05     0.477
   Mg++                2.09   3.20e-11  8.04e-07
   Mn++              0.0190   6.91e-11  3.92e-06
   Na+               0.0454     0.0414      982.
   O2(aq)           -0.0360    -0.0306 -1.01e+03
   SO4--            0.00505    0.00505      500.
   SiO2(aq)            2.11    0.00151      93.8
   Ti(OH)4(aq)       0.0146     0.0146  1.75e+03

  Elemental composition               In fluid                  Sorbed
                  total moles     moles       mg/kg        moles       mg/kg
 -------------------------------------------------------------------------------
   Aluminum            0.1684    0.0002870       7.993
   Calcium             0.1688    7.134e-08    0.002951
   Carbon             0.01000      0.01000       124.0
   Chlorine          0.001950     0.001950       71.36
   Chromium           0.03856    2.031e-28   1.090e-23
   Hydrogen             111.0        107.3   1.116e+05
   Iron                0.8370    2.891e-13   1.667e-08
   Magnesium            2.093    3.204e-11   8.039e-07
   Manganese          0.01897    6.905e-11   3.916e-06
   Oxygen               63.28        53.67   8.863e+05
   Phosphorus         0.01685    7.204e-06      0.2303
   Potassium         0.001905    1.181e-05      0.4765
   Silicon              2.110     0.001512       43.83
   Sodium             0.04535      0.04136       981.6
   Sulfur            0.005046     0.005046       167.0
   Titanium           0.01460      0.01460       721.6


          Step #    91             Xi = 0.3000

          Temperature = 100.0 C    Pressure =  1.013 bars
          pH = 10.781              log fO2 =  -63.374
          Eh =  -0.7521 volts      pe = -10.1581
          Ionic strength      =    0.050516 molal
          Charge imbalance    =   -0.011418 eq/kg (-11.94% error)
          Activity of water   =    0.999929
          Solvent mass        =     0.96480 kg
          Solution mass       =     0.96870 kg
          Mineral mass        =     0.33079 kg
          Solution density    =    0.956    g/cm3
          Solution viscosity  =    0.003    poise
          Chlorinity          =    0.002021 molal
          Dissolved solids    =        4020 mg/kg sol'n
          Hardness            =        0.01 mg/kg sol'n as CaCO3
            carbonate         =        0.01 mg/kg sol'n as CaCO3
            non-carbonate     =        0.00 mg/kg sol'n as CaCO3
          Carbonate alkalinity=      985.72 mg/kg sol'n as CaCO3
          Water type          =    Na-OH
          Bulk volume         =    1.13e+03 cm3
          Fluid volume        =    1.01e+03 cm3
          Mineral volume      =        115. cm3
          Inert volume        =        0.00 cm3
          Porosity            =        89.8 %
          Permeability        =        2.88 cm2
          Mass reacted        =         299 g

                          moles          moles         grams          cm3      rxn rate
  Reactants             remaining       reacted       reacted       reacted  (mol/kg sec)
 ------------------------------------------------------------------------------------------
   H2O                      0.000         0.000         0.000          --            --  
   Al2O3                   0.1972       0.08451         8.617          --            --  
   CaO                     0.3948        0.1692         9.487          --            --  
   Cr2O3                  0.04517       0.01936         2.942          --            --  
   FeO(ox)                  1.960        0.8399         60.35          --            --  
   K2O(ox)               0.002231     0.0009562       0.09007          --            --  
   MgO                      4.901         2.101         84.66          --            --  
   MnO                    0.04444       0.01905         1.351          --            --  
   Na2O(ox)               0.05312       0.02277         1.411          --            --  
   P2O5                   0.01974      0.008460         1.201          --            --  
   S                      0.01114      0.004775        0.1531       0.07407          --  
   SiO2                     4.943         2.119         127.3          --            --  
   TiO2                   0.03420       0.01466         1.171          --            --  

  Minerals in system     moles      log moles      grams        volume (cm3)
 ----------------------------------------------------------------------------
   Andradite              0.04708     -1.327          23.93           6.208
   Annite                0.001901     -2.721         0.9729          0.2933
   Antigorite             0.04302     -1.366          195.1           75.24
   Chromite               0.01936     -1.713          4.333          0.8519
   Daphnite-14A           0.08141     -1.089          58.09           17.37
   Greenalite              0.1047     -0.980          38.91           12.04
   Hydroxylapatite       0.005638     -2.249          2.832           1.069
   Saponite-Na            0.01214     -1.916          4.693           1.660
   Tephroite             0.009523     -2.021          1.923          0.7257
                                               _____________   _____________
          (total)                                     330.8           115.5 

  Aqueous species       molality    mg/kg sol'n    act. coef.     log act.
 ---------------------------------------------------------------------------
   OH-                    0.04261         721.7      0.7873       -1.4744
   Na+                    0.04225         967.5      0.7930       -1.4749
   Ti(OH)4(aq)            0.01519         1754.      1.0000       -1.8184
   Methane(aq)            0.01036         165.6      1.0000       -1.9844
   HS-                   0.002739         90.24      0.7873       -2.6662
   S--                   0.002510         80.17      0.4102       -2.9873
   Cl-                   0.002003         70.74      0.7813       -2.8054
   H2(aq)                0.001160         2.329      1.0000       -2.9356
   HSiO3-                0.001052         80.75      0.7930       -3.0788
   NaHSiO3(aq)          0.0005030         50.14      1.0000       -3.2984
   AlO2-                0.0002938         17.26      0.7930       -3.6326
   NaOH(aq)             0.0002637         10.50      1.0000       -3.5790
   NaCl(aq)             1.765e-05         1.027      1.0000       -4.7532
   SiO2(aq)             1.678e-05         1.004      1.0000       -4.7752
   K+                   1.222e-05        0.4760      0.7813       -5.0199
   HPO4--               5.895e-06        0.5635      0.3892       -5.6394
   NaAlO2(aq)           4.488e-06        0.3664      1.0000       -5.3479
   PO4---               9.783e-07       0.09253      0.1188       -6.9347
   H2S(aq)              1.086e-07      0.003686      1.0000       -6.9642
   Ca++                 7.765e-08      0.003100      0.4300       -7.4763
    (only species > 1e-8 molal listed)

  Mineral saturation states
                     log Q/K                          log Q/K
 ----------------------------------------------------------------
   Saponite-Na        0.0000 sat    Goethite          -1.4092     
   Daphnite-14A       0.0000 sat    Hematite          -1.4396     
   Chromite           0.0000 sat    Wollastonite      -1.5215     
   Greenalite         0.0000 sat    Tremolite         -1.5389     
   Annite             0.0000 sat    Hedenbergite      -1.5565     
   Andradite          0.0000 sat    Pseudowollastoni  -1.6558     
   Hydroxylapatite    0.0000 sat    Quartz            -1.6970     
   Antigorite         0.0000 sat    Brucite           -1.7024     
   Tephroite          0.0000 sat    Analcime          -1.7364     
   Phlogopite        -0.0495        Wustite           -1.8252     
   Magnetite         -0.0686        Gibbsite          -1.8294     
   Saponite-Ca       -0.4407        Tridymite         -1.8688     
   Chrysotile        -0.4631        Fe(OH)2           -1.9088     
   Ice               -0.4670        Chalcedony        -1.9137     
   Troilite          -0.5016        Talc              -1.9387     
   Diopside          -0.5412        Saponite-H        -2.0855     
   Pyrrhotite        -0.5812        Nepheline         -2.1002     
   Ripidolite-14A    -0.6059        Cristobalite(alp  -2.1147     
   Cronstedtite-7A   -0.7984        Enstatite         -2.2370     
   Saponite-Mg       -0.8578        Coesite           -2.3554     
   Fayalite          -0.9612        Cristobalite(bet  -2.4169     
   Rhodonite         -0.9702        Monticellite      -2.4358     
   Saponite-K        -0.9915        Minnesotaite      -2.4481     
   Mn(OH)2(am)       -1.0169        SiO2(am)          -2.5909     
   Alabandite        -1.0187        Manganosite       -2.6381     
   Diaspore          -1.0609        Natrolite         -2.6718     
   Mesolite          -1.1254        Chamosite-7A      -2.8365     
   FeO               -1.1292        Daphnite-7A       -2.8752     
   Ferrosilite       -1.2845        Whitlockite       -2.9087     
   Boehmite          -1.3557        Prehnite          -2.9793     
   Clinochlore-14A   -1.3955     
    (only minerals with log Q/K > -3 listed)

                         partial
  Gases               press. (bar)     fugacity     fug. coef.    log fug.
 ---------------------------------------------------------------------------
   CH4(g)                   11.86         11.85        0.9993      1.0738
   H2(g)                    1.451         1.452         1.001      0.1620
   H2O(g)                  0.8459        0.8334        0.9852     -0.0791
   H2S(g)               3.250e-06     3.238e-06        0.9961     -5.4897
   CO2(g)               2.481e-14     2.475e-14        0.9976    -13.6063
   CO(g)                9.855e-18     9.855e-18         1.000*   -17.0063
   HCl(g)               7.533e-18     7.533e-18         1.000*   -17.1230
   C2H4(g)              1.727e-21     1.727e-21         1.000*   -20.7627
   S2(g)                1.110e-31     1.110e-31         1.000*   -30.9548
   SO2(g)               9.377e-33     9.310e-33        0.9928    -32.0311
   Na(g)                1.568e-38     1.568e-38         1.000*   -37.8046
   K(g)                 5.487e-43     5.487e-43         1.000*   -42.2607
   Cl2(g)               5.457e-62     5.457e-62         1.000*   -61.2630
   O2(g)                4.231e-64     4.230e-64        0.9999    -63.3736
   Mg(g)                1.680e-67     1.680e-67         1.000*   -66.7747
   Ca(g)                3.577e-83     3.577e-83         1.000*   -82.4465
   C(g)                 1.448e-98     1.448e-98         1.000*   -97.8391
   Al(g)               9.119e-104    9.119e-104         1.000*  -103.0400
   Si(g)               3.284e-112    3.284e-112         1.000*  -111.4836
    *no data, gas taken to be ideal

                                  In fluid              Sorbed            Kd
  Original basis total moles   moles     mg/kg      moles     mg/kg      L/kg
 -------------------------------------------------------------------------------
   H2O                 58.8       53.6  9.97e+05
   Al+++              0.169   0.000288      8.02
   Ca++               0.169   7.49e-08   0.00310
   Cl-              0.00195    0.00195      71.4
   CrO4--            0.0387   2.19e-28  2.62e-23
   Fe++               0.840   2.88e-13  1.66e-08
   H+                 -6.69    -0.0314     -32.6
   HCO3-             0.0100     0.0100      630.
   HPO4--            0.0169   6.63e-06     0.657
   K+               0.00191   1.18e-05     0.476
   Mg++                2.10   3.19e-11  8.01e-07
   Mn++              0.0190   6.88e-11  3.90e-06
   Na+               0.0455     0.0415      986.
   O2(aq)           -0.0362    -0.0307 -1.01e+03
   SO4--            0.00507    0.00507      502.
   SiO2(aq)            2.12    0.00152      94.0
   Ti(OH)4(aq)       0.0147     0.0147  1.75e+03

  Elemental composition               In fluid                  Sorbed
                  total moles     moles       mg/kg        moles       mg/kg
 -------------------------------------------------------------------------------
   Aluminum            0.1690    0.0002878       8.017
   Calcium             0.1694    7.495e-08    0.003101
   Carbon             0.01000      0.01000       124.0
   Chlorine          0.001950     0.001950       71.37
   Chromium           0.03872    2.189e-28   1.175e-23
   Hydrogen             111.0        107.3   1.116e+05
   Iron                0.8402    2.880e-13   1.660e-08
   Magnesium            2.101    3.191e-11   8.007e-07
   Manganese          0.01905    6.877e-11   3.900e-06
   Oxygen               63.31        53.66   8.863e+05
   Phosphorus         0.01692    6.632e-06      0.2121
   Potassium         0.001912    1.180e-05      0.4761
   Silicon              2.119     0.001516       43.96
   Sodium             0.04553      0.04153       985.5
   Sulfur            0.005065     0.005065       167.7
   Titanium           0.01466      0.01466       724.5


          Step #   101             Xi = 0.4000

          Temperature = 100.0 C    Pressure =  1.013 bars
          pH = 10.873              log fO2 =  -65.650
          Eh =  -0.8010 volts      pe = -10.8191
          Ionic strength      =    0.066457 molal
          Charge imbalance    =   -0.011545 eq/kg (-9.265% error)
          Activity of water   =    0.999928
          Solvent mass        =     0.95296 kg
          Solution mass       =     0.95802 kg
          Mineral mass        =     0.44104 kg
          Solution density    =    0.957    g/cm3
          Solution viscosity  =    0.003    poise
          Chlorinity          =    0.002046 molal
          Dissolved solids    =        5288 mg/kg sol'n
          Hardness            =        0.01 mg/kg sol'n as CaCO3
            carbonate         =        0.01 mg/kg sol'n as CaCO3
            non-carbonate     =        0.00 mg/kg sol'n as CaCO3
          Carbonate alkalinity=     1007.71 mg/kg sol'n as CaCO3
          Water type          =    Na-OH
          Bulk volume         =    1.15e+03 cm3
          Fluid volume        =    1.00e+03 cm3
          Mineral volume      =        154. cm3
          Inert volume        =        0.00 cm3
          Porosity            =        86.7 %
          Permeability        =       0.988 cm2
          Mass reacted        =         398 g

                          moles          moles         grams          cm3      rxn rate
  Reactants             remaining       reacted       reacted       reacted  (mol/kg sec)
 ------------------------------------------------------------------------------------------
   H2O                      0.000         0.000         0.000          --            --  
   Al2O3                   0.1690        0.1127         11.49          --            --  
   CaO                     0.3384        0.2256         12.65          --            --  
   Cr2O3                  0.03872       0.02581         3.923          --            --  
   FeO(ox)                  1.680         1.120         80.46          --            --  
   K2O(ox)               0.001912      0.001275        0.1201          --            --  
   MgO                      4.201         2.801         112.9          --            --  
   MnO                    0.03809       0.02539         1.801          --            --  
   Na2O(ox)               0.04553       0.03036         1.881          --            --  
   P2O5                   0.01692       0.01128         1.601          --            --  
   S                     0.009550      0.006367        0.2042       0.09875          --  
   SiO2                     4.237         2.825         169.7          --            --  
   TiO2                   0.02932       0.01954         1.561          --            --  

  Minerals in system     moles      log moles      grams        volume (cm3)
 ----------------------------------------------------------------------------
   Andradite              0.06274     -1.202          31.88           8.273
   Annite                0.002539     -2.595          1.300          0.3918
   Antigorite             0.05733     -1.242          260.1           100.3
   Chromite               0.02581     -1.588          5.777           1.136
   Daphnite-14A            0.1085     -0.965          77.43           23.16
   Greenalite              0.1396     -0.855          51.89           16.05
   Hydroxylapatite       0.007519     -2.124          3.777           1.425
   Saponite-Na            0.01645     -1.784          6.356           2.248
   Tephroite              0.01270     -1.896          2.564          0.9676
                                               _____________   _____________
          (total)                                     441.0           153.9 

  Aqueous species       molality    mg/kg sol'n    act. coef.     log act.
 ---------------------------------------------------------------------------
   Na+                    0.05682         1299.      0.7741       -1.3567
   OH-                    0.05403         914.0      0.7673       -1.3824
   Ti(OH)4(aq)            0.02051         2365.      1.0000       -1.6881
   H2(aq)                 0.01594         31.96      1.0000       -1.7975
   Methane(aq)            0.01049         167.5      1.0000       -1.9791
   S--                   0.003821         121.9      0.3750       -2.8438
   HS-                   0.003164         104.1      0.7673       -2.6147
   Cl-                   0.002023         71.36      0.7601       -2.8131
   HSiO3-                0.001205         92.40      0.7741       -3.0302
   NaHSiO3(aq)          0.0007385         73.52      1.0000       -3.1316
   NaOH(aq)             0.0004277         17.02      1.0000       -3.3688
   AlO2-                0.0003659         21.46      0.7741       -3.5479
   NaCl(aq)             2.276e-05         1.323      1.0000       -4.6428
   SiO2(aq)             1.519e-05        0.9077      1.0000       -4.8185
   K+                   1.142e-05        0.4443      0.7601       -5.0613
   NaAlO2(aq)           7.162e-06        0.5839      1.0000       -5.1450
   HPO4--               2.119e-06        0.2023      0.3516       -6.1279
   PO4---               4.943e-07       0.04670      0.0944       -7.3311
   Ca++                 1.394e-07      0.005558      0.3970       -7.2569
   H2S(aq)              9.891e-08      0.003353      1.0000       -7.0048
    (only species > 1e-8 molal listed)

  Mineral saturation states
                     log Q/K                          log Q/K
 ----------------------------------------------------------------
   Annite             0.0000 sat    Boehmite          -1.3629     
   Tephroite          0.0000 sat    Clinochlore-14A   -1.3865     
   Chromite           0.0000 sat    Analcime          -1.6301     
   Daphnite-14A       0.0000 sat    Brucite           -1.6717     
   Andradite          0.0000 sat    Quartz            -1.7403     
   Antigorite         0.0000 sat    Gibbsite          -1.8366     
   Saponite-Na        0.0000 sat    Wustite           -1.8581     
   Hydroxylapatite    0.0000 sat    Cronstedtite-7A   -1.8643     
   Greenalite         0.0000 sat    Fe(OH)2           -1.8799     
   Phlogopite        -0.0440        Tridymite         -1.9121     
   Diopside          -0.1937        Nepheline         -1.9406     
   Saponite-Ca       -0.4435        Goethite          -1.9493     
   Chrysotile        -0.4576        Chalcedony        -1.9570     
   Ice               -0.4670        Talc              -2.0199     
   Troilite          -0.5132        Monticellite      -2.0450     
   Pyrrhotite        -0.5928        Saponite-H        -2.1549     
   Ripidolite-14A    -0.6004        Cristobalite(alp  -2.1580     
   Mesolite          -0.8631        Enstatite         -2.2496     
   Saponite-Mg       -0.9221        Prehnite          -2.3169     
   Tremolite         -0.9252        Natrolite         -2.3960     
   Fayalite          -0.9468        Coesite           -2.3987     
   Rhodonite         -0.9919        Cristobalite(bet  -2.4602     
   Mn(OH)2(am)       -0.9953        Hematite          -2.5198     
   Alabandite        -1.0376        Minnesotaite      -2.5348     
   Saponite-K        -1.0441        Grossular         -2.5663     
   Diaspore          -1.0681        Manganosite       -2.6164     
   FeO               -1.1003        SiO2(am)          -2.6342     
   Magnetite         -1.1200        Fe                -2.7600     
   Wollastonite      -1.1615        Chamosite-7A      -2.8365     
   Hedenbergite      -1.2108        Daphnite-7A       -2.8752     
   Pseudowollastoni  -1.2958        Jadeite           -2.8997     
   Ferrosilite       -1.2990     
    (only minerals with log Q/K > -3 listed)

                         partial
  Gases               press. (bar)     fugacity     fug. coef.    log fug.
 ---------------------------------------------------------------------------
   H2(g)                    19.94         19.96         1.001      1.3001
   CH4(g)                   12.01         12.00        0.9993      1.0791
   H2O(g)                  0.8459        0.8334        0.9852     -0.0791
   H2S(g)               2.961e-06     2.949e-06        0.9961     -5.5303
   HCl(g)               5.989e-18     5.989e-18         1.000*   -17.2227
   CO2(g)               7.042e-19     7.026e-19        0.9976    -18.1533
   CO(g)                3.844e-21     3.844e-21         1.000*   -20.4152
   C2H4(g)              9.372e-24     9.372e-24         1.000*   -23.0282
   S2(g)                4.875e-34     4.875e-34         1.000*   -33.3120
   SO2(g)               3.291e-36     3.267e-36        0.9928    -35.4858
   Na(g)                9.431e-38     9.431e-38         1.000*   -37.0255
   K(g)                 2.285e-42     2.285e-42         1.000*   -41.6411
   Cl2(g)               2.509e-63     2.509e-63         1.000*   -62.6004
   Mg(g)                2.478e-66     2.478e-66         1.000*   -65.6059
   O2(g)                2.240e-66     2.240e-66        0.9999    -65.6498
   Ca(g)                1.245e-81     1.245e-81         1.000*   -80.9049
   C(g)                7.764e-101    7.764e-101         1.000*  -100.1099
   Al(g)               4.569e-102    4.569e-102         1.000*  -101.3401
   Si(g)               5.613e-110    5.613e-110         1.000*  -109.2508
    *no data, gas taken to be ideal

                                  In fluid              Sorbed            Kd
  Original basis total moles   moles     mg/kg      moles     mg/kg      L/kg
 -------------------------------------------------------------------------------
   H2O                 59.9       53.0  9.96e+05
   Al+++              0.225   0.000355      10.0
   Ca++               0.226   1.33e-07   0.00556
   Cl-              0.00195    0.00195      72.2
   CrO4--            0.0516   5.58e-28  6.76e-23
   Fe++                1.12   2.16e-13  1.26e-08
   H+                 -8.92    -0.0422     -44.3
   HCO3-             0.0100     0.0100      637.
   HPO4--            0.0226   2.49e-06     0.249
   K+               0.00255   1.09e-05     0.444
   Mg++                2.80   2.36e-11  5.99e-07
   Mn++              0.0254   5.06e-11  2.90e-06
   Na+               0.0607     0.0553  1.33e+03
   O2(aq)           -0.0483    -0.0409 -1.37e+03
   SO4--            0.00666    0.00666      667.
   SiO2(aq)            2.82    0.00187      117.
   Ti(OH)4(aq)       0.0195     0.0195  2.36e+03

  Elemental composition               In fluid                  Sorbed
                  total moles     moles       mg/kg        moles       mg/kg
 -------------------------------------------------------------------------------
   Aluminum            0.2254    0.0003555       10.01
   Calcium             0.2258    1.329e-07    0.005560
   Carbon             0.01000      0.01000       125.4
   Chlorine          0.001950     0.001950       72.16
   Chromium           0.05162    5.583e-28   3.030e-23
   Hydrogen             111.0        106.0   1.115e+05
   Iron                 1.120    2.156e-13   1.257e-08
   Magnesium            2.801    2.362e-11   5.993e-07
   Manganese          0.02539    5.058e-11   2.901e-06
   Oxygen               65.90        53.03   8.857e+05
   Phosphorus         0.02256    2.490e-06     0.08051
   Potassium         0.002550    1.089e-05      0.4444
   Silicon              2.825     0.001867       54.72
   Sodium             0.06071      0.05528       1327.
   Sulfur            0.006657     0.006657       222.8
   Titanium           0.01954      0.01954       976.8


          Step #   111             Xi = 0.5000

          Temperature = 100.0 C    Pressure =  1.013 bars
          pH = 10.947              log fO2 =  -66.230
          Eh =  -0.8173 volts      pe = -11.0389
          Ionic strength      =    0.082865 molal
          Charge imbalance    =   -0.011675 eq/kg (-7.574% error)
          Activity of water   =    0.999928
          Solvent mass        =     0.94111 kg
          Solution mass       =     0.94735 kg
          Mineral mass        =     0.55129 kg
          Solution density    =    0.958    g/cm3
          Solution viscosity  =    0.003    poise
          Chlorinity          =    0.002072 molal
          Dissolved solids    =        6584 mg/kg sol'n
          Hardness            =        0.01 mg/kg sol'n as CaCO3
            carbonate         =        0.01 mg/kg sol'n as CaCO3
            non-carbonate     =        0.00 mg/kg sol'n as CaCO3
          Carbonate alkalinity=     1026.38 mg/kg sol'n as CaCO3
          Water type          =    Na-OH
          Bulk volume         =    1.18e+03 cm3
          Fluid volume        =        989. cm3
          Mineral volume      =        192. cm3
          Inert volume        =        0.00 cm3
          Porosity            =        83.7 %
          Permeability        =       0.356 cm2
          Mass reacted        =         498 g

                          moles          moles         grams          cm3      rxn rate
  Reactants             remaining       reacted       reacted       reacted  (mol/kg sec)
 ------------------------------------------------------------------------------------------
   H2O                      0.000         0.000         0.000          --            --  
   Al2O3                   0.1408        0.1408         14.36          --            --  
   CaO                     0.2820        0.2820         15.81          --            --  
   Cr2O3                  0.03226       0.03226         4.904          --            --  
   FeO(ox)                  1.400         1.400         100.6          --            --  
   K2O(ox)               0.001594      0.001594        0.1501          --            --  
   MgO                      3.501         3.501         141.1          --            --  
   MnO                    0.03174       0.03174         2.252          --            --  
   Na2O(ox)               0.03794       0.03794         2.352          --            --  
   P2O5                   0.01410       0.01410         2.002          --            --  
   S                     0.007958      0.007958        0.2552        0.1234          --  
   SiO2                     3.531         3.531         212.2          --            --  
   TiO2                   0.02443       0.02443         1.951          --            --  

  Minerals in system     moles      log moles      grams        volume (cm3)
 ----------------------------------------------------------------------------
   Andradite              0.07841     -1.106          39.84           10.34
   Annite                0.003177     -2.498          1.626          0.4903
   Antigorite             0.07165     -1.145          325.0           125.3
   Chromite               0.03226     -1.491          7.222           1.420
   Daphnite-14A            0.1356     -0.868          96.77           28.95
   Greenalite              0.1745     -0.758          64.86           20.07
   Hydroxylapatite       0.009400     -2.027          4.722           1.782
   Saponite-Na            0.02074     -1.683          8.016           2.835
   Tephroite              0.01587     -1.799          3.205           1.210
                                               _____________   _____________
          (total)                                     551.3           192.4 

  Aqueous species       molality    mg/kg sol'n    act. coef.     log act.
 ---------------------------------------------------------------------------
   Na+                    0.07170         1637.      0.7586       -1.2645
   OH-                    0.06558         1108.      0.7507       -1.3077
   H2(aq)                 0.03109         62.27      1.0000       -1.5073
   Ti(OH)4(aq)            0.02596         2989.      1.0000       -1.5857
   Methane(aq)            0.01063         169.3      1.0000       -1.9736
   S--                   0.005277         168.1      0.3478       -2.7364
   HS-                   0.003488         114.6      0.7507       -2.5820
   Cl-                   0.002044         72.00      0.7423       -2.8189
   HSiO3-                0.001349         103.3      0.7586       -2.9900
   NaHSiO3(aq)           0.001002         99.61      1.0000       -2.9992
   NaOH(aq)             0.0006282         24.96      1.0000       -3.2019
   AlO2-                0.0004376         25.64      0.7586       -3.4790
   NaCl(aq)             2.777e-05         1.612      1.0000       -4.5564
   SiO2(aq)             1.403e-05        0.8375      1.0000       -4.8529
   K+                   1.080e-05        0.4196      0.7423       -5.0959
   NaAlO2(aq)           1.038e-05        0.8452      1.0000       -4.9838
   HPO4--               2.088e-06        0.1991      0.3225       -6.1716
   PO4---               6.460e-07       0.06094      0.0775       -7.3002
   Ca++                 1.380e-07      0.005493      0.3715       -7.2903
   H2S(aq)              8.981e-08      0.003041      1.0000       -7.0467
    (only species > 1e-8 molal listed)

  Mineral saturation states
                     log Q/K                          log Q/K
 ----------------------------------------------------------------
   Tephroite          0.0000 sat    Clinochlore-14A   -1.3793     
   Daphnite-14A       0.0000 sat    Analcime          -1.5456     
   Hydroxylapatite    0.0000 sat    Brucite           -1.6473     
   Chromite           0.0000 sat    Quartz            -1.7747     
   Annite             0.0000 sat    Nepheline         -1.8139     
   Antigorite         0.0000 sat    Gibbsite          -1.8424     
   Saponite-Na        0.0000 sat    Wustite           -1.8518     
   Andradite          0.0000 sat    Fe(OH)2           -1.8570     
   Greenalite         0.0000 sat    Monticellite      -1.9392     
   Phlogopite        -0.0397        Tridymite         -1.9465     
   Diopside          -0.1223        Chalcedony        -1.9914     
   Chrysotile        -0.4533        Goethite          -2.0715     
   Ice               -0.4670        Talc              -2.0845     
   Saponite-Ca       -0.4794        Cronstedtite-7A   -2.0971     
   Troilite          -0.5322        Natrolite         -2.1769     
   Ripidolite-14A    -0.5961        Cristobalite(alp  -2.1924     
   Pyrrhotite        -0.6118        Prehnite          -2.1999     
   Mesolite          -0.7892        Saponite-H        -2.2100     
   Tremolite         -0.8470        Enstatite         -2.2596     
   Fayalite          -0.9353        Grossular         -2.3335     
   Saponite-Mg       -0.9732        Coesite           -2.4331     
   Mn(OH)2(am)       -0.9781        Fe                -2.4468     
   Rhodonite         -1.0091        Cristobalite(bet  -2.4946     
   Alabandite        -1.0623        Manganosite       -2.5992     
   Diaspore          -1.0738        Minnesotaite      -2.6036     
   FeO               -1.0773        SiO2(am)          -2.6686     
   Wollastonite      -1.0800        Hematite          -2.7642     
   Saponite-K        -1.0859        Jadeite           -2.8074     
   Hedenbergite      -1.1409        Chamosite-7A      -2.8365     
   Pseudowollastoni  -1.2143        Daphnite-7A       -2.8752     
   Ferrosilite       -1.3105        Albite_low        -2.9439     
   Magnetite         -1.3414        Albite            -2.9439     
   Boehmite          -1.3686     
    (only minerals with log Q/K > -3 listed)

                         partial
  Gases               press. (bar)     fugacity     fug. coef.    log fug.
 ---------------------------------------------------------------------------
   H2(g)                    38.90         38.93         1.001      1.5903
   CH4(g)                   12.16         12.15        0.9993      1.0846
   H2O(g)                  0.8459        0.8334        0.9852     -0.0791
   H2S(g)               2.689e-06     2.678e-06        0.9961     -5.5722
   HCl(g)               4.976e-18     4.976e-18         1.000*   -17.3032
   CO2(g)               4.924e-20     4.913e-20        0.9976    -19.3087
   CO(g)                5.244e-22     5.244e-22         1.000*   -21.2804
   C2H4(g)              2.525e-24     2.525e-24         1.000*   -23.5977
   S2(g)                1.056e-34     1.056e-34         1.000*   -33.9762
   SO2(g)               4.025e-37     3.997e-37        0.9928    -36.3983
   Na(g)                1.934e-37     1.934e-37         1.000*   -36.7135
   K(g)                 3.501e-42     3.501e-42         1.000*   -41.4558
   Cl2(g)               8.880e-64     8.880e-64         1.000*   -63.0516
   Mg(g)                5.113e-66     5.113e-66         1.000*   -65.2913
   O2(g)                5.887e-67     5.886e-67        0.9999    -66.2302
   Ca(g)                3.170e-81     3.170e-81         1.000*   -80.4989
   C(g)                2.066e-101    2.066e-101         1.000*  -100.6849
   Al(g)               1.229e-101    1.229e-101         1.000*  -100.9106
   Si(g)               1.973e-109    1.973e-109         1.000*  -108.7048
    *no data, gas taken to be ideal

                                  In fluid              Sorbed            Kd
  Original basis total moles   moles     mg/kg      moles     mg/kg      L/kg
 -------------------------------------------------------------------------------
   H2O                 61.0       52.3  9.95e+05
   Al+++              0.282   0.000422      12.0
   Ca++               0.282   1.30e-07   0.00549
   Cl-              0.00195    0.00195      73.0
   CrO4--            0.0645   5.76e-28  7.06e-23
   Fe++                1.40   1.70e-13  1.00e-08
   H+                 -11.2    -0.0529     -56.3
   HCO3-             0.0100     0.0100      644.
   HPO4--            0.0282   2.57e-06     0.261
   K+               0.00319   1.02e-05     0.420
   Mg++                3.50   1.84e-11  4.73e-07
   Mn++              0.0317   3.94e-11  2.28e-06
   Na+               0.0759     0.0690  1.68e+03
   O2(aq)           -0.0603    -0.0511 -1.73e+03
   SO4--            0.00825    0.00825      836.
   SiO2(aq)            3.53    0.00223      141.
   Ti(OH)4(aq)       0.0244     0.0244  2.99e+03

  Elemental composition               In fluid                  Sorbed
                  total moles     moles       mg/kg        moles       mg/kg
 -------------------------------------------------------------------------------
   Aluminum            0.2817    0.0004216       12.01
   Calcium             0.2822    1.299e-07    0.005495
   Carbon             0.01000      0.01000       126.8
   Chlorine          0.001950     0.001950       72.97
   Chromium           0.06453    5.765e-28   3.164e-23
   Hydrogen             111.0        104.7   1.114e+05
   Iron                 1.400    1.701e-13   1.003e-08
   Magnesium            3.502    1.844e-11   4.732e-07
   Manganese          0.03174    3.935e-11   2.282e-06
   Oxygen               68.49        52.41   8.851e+05
   Phosphorus         0.02820    2.573e-06     0.08414
   Potassium         0.003187    1.017e-05      0.4197
   Silicon              3.531     0.002226       65.99
   Sodium             0.07589      0.06904       1676.
   Sulfur            0.008248     0.008248       279.2
   Titanium           0.02443      0.02443       1235.


          Step #   121             Xi = 0.6000

          Temperature = 100.0 C    Pressure =  1.013 bars
          pH = 11.011              log fO2 =  -66.582
          Eh =  -0.8285 volts      pe = -11.1901
          Ionic strength      =    0.099723 molal
          Charge imbalance    =   -0.011808 eq/kg (-6.408% error)
          Activity of water   =    0.999927
          Solvent mass        =     0.92927 kg
          Solution mass       =     0.93668 kg
          Mineral mass        =     0.66154 kg
          Solution density    =    0.959    g/cm3
          Solution viscosity  =    0.003    poise
          Chlorinity          =    0.002098 molal
          Dissolved solids    =        7908 mg/kg sol'n
          Hardness            =        0.01 mg/kg sol'n as CaCO3
            carbonate         =        0.01 mg/kg sol'n as CaCO3
            non-carbonate     =        0.00 mg/kg sol'n as CaCO3
          Carbonate alkalinity=     1043.29 mg/kg sol'n as CaCO3
          Water type          =    Na-OH
          Bulk volume         =    1.21e+03 cm3
          Fluid volume        =        977. cm3
          Mineral volume      =        231. cm3
          Inert volume        =        0.00 cm3
          Porosity            =        80.9 %
          Permeability        =       0.134 cm2
          Mass reacted        =         597 g

                          moles          moles         grams          cm3      rxn rate
  Reactants             remaining       reacted       reacted       reacted  (mol/kg sec)
 ------------------------------------------------------------------------------------------
   H2O                      0.000         0.000         0.000          --            --  
   Al2O3                   0.1127        0.1690         17.23          --            --  
   CaO                     0.2256        0.3384         18.97          --            --  
   Cr2O3                  0.02581       0.03872         5.884          --            --  
   FeO(ox)                  1.120         1.680         120.7          --            --  
   K2O(ox)               0.001275      0.001912        0.1801          --            --  
   MgO                      2.801         4.201         169.3          --            --  
   MnO                    0.02539       0.03809         2.702          --            --  
   Na2O(ox)               0.03036       0.04553         2.822          --            --  
   P2O5                   0.01128       0.01692         2.402          --            --  
   S                     0.006367      0.009550        0.3062        0.1481          --  
   SiO2                     2.825         4.237         254.6          --            --  
   TiO2                   0.01954       0.02932         2.342          --            --  

  Minerals in system     moles      log moles      grams        volume (cm3)
 ----------------------------------------------------------------------------
   Andradite              0.09407     -1.027          47.80           12.40
   Annite                0.003815     -2.418          1.953          0.5888
   Antigorite             0.08597     -1.066          390.0           150.4
   Chromite               0.03872     -1.412          8.666           1.704
   Daphnite-14A            0.1627     -0.789          116.1           34.73
   Greenalite              0.2094     -0.679          77.84           24.08
   Hydroxylapatite        0.01128     -1.948          5.666           2.138
   Saponite-Na            0.02503     -1.602          9.674           3.422
   Tephroite              0.01905     -1.720          3.846           1.451
                                               _____________   _____________
          (total)                                     661.5           230.9 

  Aqueous species       molality    mg/kg sol'n    act. coef.     log act.
 ---------------------------------------------------------------------------
   Na+                    0.08691         1982.      0.7454       -1.1886
   OH-                    0.07731         1304.      0.7366       -1.2446
   H2(aq)                 0.04663         93.26      1.0000       -1.3313
   Ti(OH)4(aq)            0.03155         3628.      1.0000       -1.5010
   Methane(aq)            0.01076         171.3      1.0000       -1.9681
   S--                   0.006851         217.9      0.3258       -2.6514
   HS-                   0.003738         122.7      0.7366       -2.5601
   Cl-                   0.002066         72.65      0.7271       -2.8233
   HSiO3-                0.001486         113.7      0.7454       -2.9555
   NaHSiO3(aq)           0.001292         128.3      1.0000       -2.8887
   NaOH(aq)             0.0008653         34.34      1.0000       -3.0628
   AlO2-                0.0005094         29.81      0.7454       -3.4205
   NaCl(aq)             3.274e-05         1.898      1.0000       -4.4849
   NaAlO2(aq)           1.414e-05         1.150      1.0000       -4.8495
   SiO2(aq)             1.313e-05        0.7829      1.0000       -4.8816
   K+                   1.030e-05        0.3995      0.7271       -5.1256
   HPO4--               2.262e-06        0.2154      0.2991       -6.1696
   PO4---               8.915e-07       0.08400      0.0653       -7.2350
   Ca++                 1.296e-07      0.005155      0.3509       -7.3421
   H2S(aq)              8.166e-08      0.002761      1.0000       -7.0880
    (only species > 1e-8 molal listed)

  Mineral saturation states
                     log Q/K                          log Q/K
 ----------------------------------------------------------------
   Annite             0.0000 sat    Magnetite         -1.4600     
   Tephroite          0.0000 sat    Analcime          -1.4752     
   Daphnite-14A       0.0000 sat    Brucite           -1.6270     
   Saponite-Na        0.0000 sat    Nepheline         -1.7082     
   Hydroxylapatite    0.0000 sat    Quartz            -1.8034     
   Antigorite         0.0000 sat    Fe(OH)2           -1.8378     
   Chromite           0.0000 sat    Wustite           -1.8430     
   Greenalite         0.0000 sat    Gibbsite          -1.8472     
   Andradite          0.0000 sat    Monticellite      -1.8730     
   Phlogopite        -0.0361        Tridymite         -1.9752     
   Diopside          -0.0848        Natrolite         -1.9943     
   Chrysotile        -0.4497        Chalcedony        -2.0201     
   Ice               -0.4670        Talc              -2.1383     
   Saponite-Ca       -0.5130        Goethite          -2.1404     
   Troilite          -0.5544        Prehnite          -2.1464     
   Ripidolite-14A    -0.5925        Grossular         -2.2053     
   Pyrrhotite        -0.6340        Cristobalite(alp  -2.2211     
   Mesolite          -0.7420        Cronstedtite-7A   -2.2253     
   Tremolite         -0.8256        Fe                -2.2517     
   Fayalite          -0.9257        Saponite-H        -2.2559     
   Mn(OH)2(am)       -0.9637        Enstatite         -2.2680     
   Saponite-Mg       -1.0157        Coesite           -2.4618     
   Rhodonite         -1.0234        Cristobalite(bet  -2.5233     
   Wollastonite      -1.0341        Manganosite       -2.5849     
   FeO               -1.0582        Minnesotaite      -2.6610     
   Diaspore          -1.0786        SiO2(am)          -2.6973     
   Alabandite        -1.0893        Jadeite           -2.7304     
   Hedenbergite      -1.1045        Chamosite-7A      -2.8365     
   Saponite-K        -1.1208        Daphnite-7A       -2.8752     
   Pseudowollastoni  -1.1684        Albite_low        -2.8957     
   Ferrosilite       -1.3200        Albite            -2.8957     
   Clinochlore-14A   -1.3733        Hematite          -2.9019     
   Boehmite          -1.3734     
    (only minerals with log Q/K > -3 listed)

                         partial
  Gases               press. (bar)     fugacity     fug. coef.    log fug.
 ---------------------------------------------------------------------------
   H2(g)                    58.34         58.38         1.001      1.7663
   CH4(g)                   12.31         12.30        0.9993      1.0901
   H2O(g)                  0.8459        0.8334        0.9852     -0.0791
   H2S(g)               2.444e-06     2.435e-06        0.9961     -5.6135
   HCl(g)               4.258e-18     4.258e-18         1.000*   -17.3708
   CO2(g)               9.857e-21     9.833e-21        0.9976    -20.0073
   CO(g)                1.574e-22     1.574e-22         1.000*   -21.8030
   C2H4(g)              1.151e-24     1.151e-24         1.000*   -23.9388
   S2(g)                3.882e-35     3.882e-35         1.000*   -34.4110
   Na(g)                3.263e-37     3.263e-37         1.000*   -36.4863
   SO2(g)               1.085e-37     1.077e-37        0.9928    -36.9678
   K(g)                 4.631e-42     4.631e-42         1.000*   -41.3343
   Cl2(g)               4.336e-64     4.336e-64         1.000*   -63.3629
   Mg(g)                8.036e-66     8.036e-66         1.000*   -65.0950
   O2(g)                2.617e-67     2.617e-67        0.9999    -66.5823
   Ca(g)                5.646e-81     5.646e-81         1.000*   -80.2482
   Al(g)               2.232e-101    2.232e-101         1.000*  -100.6513
   C(g)                9.302e-102    9.302e-102         1.000*  -101.0314
   Si(g)               4.155e-109    4.155e-109         1.000*  -108.3815
    *no data, gas taken to be ideal

                                  In fluid              Sorbed            Kd
  Original basis total moles   moles     mg/kg      moles     mg/kg      L/kg
 -------------------------------------------------------------------------------
   H2O                 62.1       51.7  9.95e+05
   Al+++              0.338   0.000487      14.0
   Ca++               0.339   1.21e-07   0.00516
   Cl-              0.00195    0.00195      73.8
   CrO4--            0.0774   5.47e-28  6.77e-23
   Fe++                1.68   1.39e-13  8.28e-09
   H+                 -13.4    -0.0637     -68.5
   HCO3-             0.0100     0.0100      651.
   HPO4--            0.0338   2.93e-06     0.300
   K+               0.00382   9.57e-06     0.400
   Mg++                4.20   1.49e-11  3.87e-07
   Mn++              0.0381   3.18e-11  1.86e-06
   Na+               0.0911     0.0828  2.03e+03
   O2(aq)           -0.0724    -0.0613 -2.10e+03
   SO4--            0.00984    0.00984  1.01e+03
   SiO2(aq)            4.24    0.00259      166.
   Ti(OH)4(aq)       0.0293     0.0293  3.63e+03

  Elemental composition               In fluid                  Sorbed
                  total moles     moles       mg/kg        moles       mg/kg
 -------------------------------------------------------------------------------
   Aluminum            0.3380    0.0004865       14.01
   Calcium             0.3386    1.205e-07    0.005157
   Carbon             0.01000      0.01000       128.2
   Chlorine          0.001950     0.001950       73.81
   Chromium           0.07743    5.468e-28   3.035e-23
   Hydrogen             111.0        103.5   1.114e+05
   Iron                 1.680    1.389e-13   8.280e-09
   Magnesium            4.202    1.491e-11   3.870e-07
   Manganese          0.03809    3.177e-11   1.863e-06
   Oxygen               71.09        51.78   8.845e+05
   Phosphorus         0.03384    2.931e-06     0.09692
   Potassium         0.003825    9.572e-06      0.3996
   Silicon              4.237     0.002594       77.78
   Sodium             0.09107      0.08281       2032.
   Sulfur            0.009840     0.009840       336.9
   Titanium           0.02932      0.02932       1499.


          Step #   131             Xi = 0.7000

          Temperature = 100.0 C    Pressure =  1.013 bars
          pH = 11.066              log fO2 =  -66.838
          Eh =  -0.8373 volts      pe = -11.3090
          Ionic strength      =    0.117028 molal
          Charge imbalance    =   -0.011944 eq/kg (-5.556% error)
          Activity of water   =    0.999926
          Solvent mass        =     0.91743 kg
          Solution mass       =     0.92601 kg
          Mineral mass        =     0.77179 kg
          Solution density    =    0.960    g/cm3
          Solution viscosity  =    0.003    poise
          Chlorinity          =    0.002126 molal
          Dissolved solids    =        9263 mg/kg sol'n
          Hardness            =        0.01 mg/kg sol'n as CaCO3
            carbonate         =        0.01 mg/kg sol'n as CaCO3
            non-carbonate     =        0.00 mg/kg sol'n as CaCO3
          Carbonate alkalinity=     1059.22 mg/kg sol'n as CaCO3
          Water type          =    Na-OH
          Bulk volume         =    1.23e+03 cm3
          Fluid volume        =        965. cm3
          Mineral volume      =        269. cm3
          Inert volume        =        0.00 cm3
          Porosity            =        78.2 %
          Permeability        =      0.0526 cm2
          Mass reacted        =         697 g

                          moles          moles         grams          cm3      rxn rate
  Reactants             remaining       reacted       reacted       reacted  (mol/kg sec)
 ------------------------------------------------------------------------------------------
   H2O                      0.000         0.000         0.000          --            --  
   Al2O3                  0.08451        0.1972         20.11          --            --  
   CaO                     0.1692        0.3948         22.14          --            --  
   Cr2O3                  0.01936       0.04517         6.865          --            --  
   FeO(ox)                 0.8399         1.960         140.8          --            --  
   K2O(ox)              0.0009562      0.002231        0.2102          --            --  
   MgO                      2.101         4.901         197.5          --            --  
   MnO                    0.01905       0.04444         3.152          --            --  
   Na2O(ox)               0.02277       0.05312         3.292          --            --  
   P2O5                  0.008460       0.01974         2.802          --            --  
   S                     0.004775       0.01114        0.3573        0.1728          --  
   SiO2                     2.119         4.943         297.0          --            --  
   TiO2                   0.01466       0.03420         2.732          --            --  

  Minerals in system     moles      log moles      grams        volume (cm3)
 ----------------------------------------------------------------------------
   Andradite               0.1097     -0.960          55.77           14.47
   Annite                0.004453     -2.351          2.279          0.6872
   Antigorite              0.1003     -0.999          454.9           175.4
   Chromite               0.04517     -1.345          10.11           1.988
   Daphnite-14A            0.1898     -0.722          135.5           40.52
   Greenalite              0.2443     -0.612          90.82           28.10
   Hydroxylapatite        0.01316     -1.881          6.610           2.494
   Saponite-Na            0.02932     -1.533          11.33           4.007
   Tephroite              0.02222     -1.653          4.487           1.693
                                               _____________   _____________
          (total)                                     771.8           269.4 

  Aqueous species       molality    mg/kg sol'n    act. coef.     log act.
 ---------------------------------------------------------------------------
   Na+                     0.1025         2334.      0.7340       -1.1238
   OH-                    0.08924         1504.      0.7243       -1.1895
   H2(aq)                 0.06257         125.0      1.0000       -1.2036
   Ti(OH)4(aq)            0.03728         4281.      1.0000       -1.4285
   Methane(aq)            0.01090         173.2      1.0000       -1.9626
   S--                   0.008526         270.9      0.3075       -2.5814
   HS-                   0.003935         128.9      0.7243       -2.5452
   Cl-                   0.002088         73.33      0.7138       -2.8267
   HSiO3-                0.001619         123.6      0.7340       -2.9252
   NaHSiO3(aq)           0.001608         159.5      1.0000       -2.7936
   NaOH(aq)              0.001140         45.18      1.0000       -2.9430
   AlO2-                0.0005816         33.99      0.7340       -3.3697
   NaCl(aq)             3.771e-05         2.184      1.0000       -4.4235
   NaAlO2(aq)           1.846e-05         1.499      1.0000       -4.7338
   SiO2(aq)             1.241e-05        0.7386      1.0000       -4.9063
   K+                   9.878e-06        0.3826      0.7138       -5.1517
   HPO4--               2.512e-06        0.2388      0.2797       -6.1534
   PO4---               1.225e-06        0.1152      0.0560       -7.1638
   Ca++                 1.204e-07      0.004782      0.3338       -7.3958
   H2S(aq)              7.446e-08      0.002514      1.0000       -7.1281
    (only species > 1e-8 molal listed)

  Mineral saturation states
                     log Q/K                          log Q/K
 ----------------------------------------------------------------
   Greenalite         0.0000 sat    Analcime          -1.4145     
   Antigorite         0.0000 sat    Magnetite         -1.5383     
   Chromite           0.0000 sat    Brucite           -1.6095     
   Daphnite-14A       0.0000 sat    Nepheline         -1.6173     
   Hydroxylapatite    0.0000 sat    Fe(OH)2           -1.8214     
   Tephroite          0.0000 sat    Monticellite      -1.8239     
   Saponite-Na        0.0000 sat    Quartz            -1.8281     
   Andradite          0.0000 sat    Wustite           -1.8342     
   Annite             0.0000 sat    Natrolite         -1.8371     
   Phlogopite        -0.0331        Gibbsite          -1.8513     
   Diopside          -0.0604        Tridymite         -1.9999     
   Chrysotile        -0.4467        Chalcedony        -2.0448     
   Ice               -0.4670        Fe                -2.1075     
   Saponite-Ca       -0.5433        Prehnite          -2.1161     
   Troilite          -0.5780        Grossular         -2.1188     
   Ripidolite-14A    -0.5895        Talc              -2.1846     
   Pyrrhotite        -0.6576        Goethite          -2.1878     
   Mesolite          -0.7066        Cristobalite(alp  -2.2458     
   Tremolite         -0.8232        Enstatite         -2.2752     
   Fayalite          -0.9175        Saponite-H        -2.2954     
   Mn(OH)2(am)       -0.9514        Cronstedtite-7A   -2.3118     
   Wollastonite      -1.0025        Coesite           -2.4865     
   Rhodonite         -1.0358        Cristobalite(bet  -2.5480     
   FeO               -1.0417        Manganosite       -2.5725     
   Saponite-Mg       -1.0524        Jadeite           -2.6642     
   Hedenbergite      -1.0812        Minnesotaite      -2.7104     
   Diaspore          -1.0827        SiO2(am)          -2.7220     
   Alabandite        -1.1170        Chamosite-7A      -2.8365     
   Pseudowollastoni  -1.1368        Albite_low        -2.8541     
   Saponite-K        -1.1508        Albite            -2.8541     
   Ferrosilite       -1.3283        Daphnite-7A       -2.8752     
   Clinochlore-14A   -1.3682        Hematite          -2.9967     
   Boehmite          -1.3775     
    (only minerals with log Q/K > -3 listed)

                         partial
  Gases               press. (bar)     fugacity     fug. coef.    log fug.
 ---------------------------------------------------------------------------
   H2(g)                    78.29         78.34         1.001      1.8940
   CH4(g)                   12.47         12.46        0.9993      1.0956
   H2O(g)                  0.8459        0.8334        0.9852     -0.0791
   H2S(g)               2.229e-06     2.220e-06        0.9961     -5.6536
   HCl(g)               3.722e-18     3.722e-18         1.000*   -17.4292
   CO2(g)               3.080e-21     3.072e-21        0.9976    -20.5125
   CO(g)                6.599e-23     6.599e-23         1.000*   -22.1805
   C2H4(g)              6.561e-25     6.561e-25         1.000*   -24.1830
   S2(g)                1.793e-35     1.793e-35         1.000*   -34.7465
   Na(g)                4.981e-37     4.981e-37         1.000*   -36.3027
   SO2(g)               4.094e-38     4.065e-38        0.9928    -37.3909
   K(g)                 5.732e-42     5.732e-42         1.000*   -41.2417
   Cl2(g)               2.469e-64     2.469e-64         1.000*   -63.6074
   Mg(g)                1.123e-65     1.123e-65         1.000*   -64.9497
   O2(g)                1.453e-67     1.453e-67        0.9999    -66.8377
   Ca(g)                8.625e-81     8.625e-81         1.000*   -80.0642
   Al(g)               3.437e-101    3.437e-101         1.000*  -100.4639
   C(g)                5.233e-102    5.233e-102         1.000*  -101.2813
   Si(g)               7.067e-109    7.067e-109         1.000*  -108.1508
    *no data, gas taken to be ideal

                                  In fluid              Sorbed            Kd
  Original basis total moles   moles     mg/kg      moles     mg/kg      L/kg
 -------------------------------------------------------------------------------
   H2O                 63.2       51.1  9.94e+05
   Al+++              0.394   0.000551      16.0
   Ca++               0.395   1.11e-07   0.00478
   Cl-              0.00195    0.00195      74.7
   CrO4--            0.0903   5.07e-28  6.35e-23
   Fe++                1.96   1.16e-13  7.01e-09
   H+                 -15.6    -0.0745     -81.1
   HCO3-             0.0100     0.0100      659.
   HPO4--            0.0395   3.43e-06     0.355
   K+               0.00446   9.06e-06     0.383
   Mg++                4.90   1.24e-11  3.25e-07
   Mn++              0.0444   2.63e-11  1.56e-06
   Na+                0.106     0.0966  2.40e+03
   O2(aq)           -0.0845    -0.0716 -2.47e+03
   SO4--             0.0114     0.0114  1.19e+03
   SiO2(aq)            4.94    0.00297      193.
   Ti(OH)4(aq)       0.0342     0.0342  4.28e+03

  Elemental composition               In fluid                  Sorbed
                  total moles     moles       mg/kg        moles       mg/kg
 -------------------------------------------------------------------------------
   Aluminum            0.3944    0.0005505       16.04
   Calcium             0.3950    1.105e-07    0.004783
   Carbon             0.01000      0.01000       129.7
   Chlorine          0.001950     0.001950       74.66
   Chromium           0.09034    5.068e-28   2.846e-23
   Hydrogen             111.0        102.2   1.113e+05
   Iron                 1.960    1.162e-13   7.008e-09
   Magnesium            4.902    1.236e-11   3.245e-07
   Manganese          0.04444    2.632e-11   1.561e-06
   Oxygen               73.68        51.16   8.838e+05
   Phosphorus         0.03948    3.428e-06      0.1147
   Potassium         0.004462    9.063e-06      0.3827
   Silicon              4.943     0.002972       90.13
   Sodium              0.1062      0.09657       2398.
   Sulfur             0.01143      0.01143       395.9
   Titanium           0.03420      0.03420       1768.


          Step #   141             Xi = 0.8000

          Temperature = 100.0 C    Pressure =  1.013 bars
          pH = 11.114              log fO2 =  -67.039
          Eh =  -0.8446 volts      pe = -11.4083
          Ionic strength      =    0.134783 molal
          Charge imbalance    =   -0.012083 eq/kg (-4.905% error)
          Activity of water   =    0.999925
          Solvent mass        =     0.90559 kg
          Solution mass       =     0.91534 kg
          Mineral mass        =     0.88203 kg
          Solution density    =    0.960    g/cm3
          Solution viscosity  =    0.003    poise
          Chlorinity          =    0.002153 molal
          Dissolved solids    =       10649 mg/kg sol'n
          Hardness            =        0.01 mg/kg sol'n as CaCO3
            carbonate         =        0.01 mg/kg sol'n as CaCO3
            non-carbonate     =        0.00 mg/kg sol'n as CaCO3
          Carbonate alkalinity=     1074.60 mg/kg sol'n as CaCO3
          Water type          =    Na-OH
          Bulk volume         =    1.26e+03 cm3
          Fluid volume        =        953. cm3
          Mineral volume      =        308. cm3
          Inert volume        =        0.00 cm3
          Porosity            =        75.6 %
          Permeability        =      0.0215 cm2
          Mass reacted        =         797 g

                          moles          moles         grams          cm3      rxn rate
  Reactants             remaining       reacted       reacted       reacted  (mol/kg sec)
 ------------------------------------------------------------------------------------------
   H2O                      0.000         0.000         0.000          --            --  
   Al2O3                  0.05634        0.2254         22.98          --            --  
   CaO                     0.1128        0.4511         25.30          --            --  
   Cr2O3                  0.01291       0.05162         7.846          --            --  
   FeO(ox)                 0.5600         2.240         160.9          --            --  
   K2O(ox)              0.0006375      0.002550        0.2402          --            --  
   MgO                      1.400         5.602         225.8          --            --  
   MnO                    0.01270       0.05079         3.603          --            --  
   Na2O(ox)               0.01518       0.06071         3.763          --            --  
   P2O5                  0.005640       0.02256         3.202          --            --  
   S                     0.003183       0.01273        0.4083        0.1975          --  
   SiO2                     1.412         5.650         339.5          --            --  
   TiO2                  0.009772       0.03909         3.122          --            --  

  Minerals in system     moles      log moles      grams        volume (cm3)
 ----------------------------------------------------------------------------
   Andradite               0.1254     -0.902          63.73           16.53
   Annite                0.005091     -2.293          2.606          0.7856
   Antigorite              0.1146     -0.941          519.9           200.5
   Chromite               0.05162     -1.287          11.55           2.272
   Daphnite-14A            0.2170     -0.664          154.8           46.30
   Greenalite              0.2792     -0.554          103.8           32.11
   Hydroxylapatite        0.01504     -1.823          7.554           2.851
   Saponite-Na            0.03359     -1.474          12.98           4.592
   Tephroite              0.02539     -1.595          5.129           1.935
                                               _____________   _____________
          (total)                                     882.0           307.9 

  Aqueous species       molality    mg/kg sol'n    act. coef.     log act.
 ---------------------------------------------------------------------------
   Na+                     0.1184         2692.      0.7239       -1.0671
   OH-                     0.1014         1706.      0.7134       -1.1407
   H2(aq)                 0.07893         157.4      1.0000       -1.1027
   Ti(OH)4(aq)            0.04316         4950.      1.0000       -1.3649
   Methane(aq)            0.01104         175.3      1.0000       -1.9569
   S--                    0.01029         326.4      0.2920       -2.5222
   HS-                   0.004091         133.9      0.7134       -2.5348
   Cl-                   0.002111         74.03      0.7020       -2.8293
   NaHSiO3(aq)           0.001951         193.1      1.0000       -2.7098
   HSiO3-                0.001747         133.2      0.7239       -2.8981
   NaOH(aq)              0.001454         57.54      1.0000       -2.8374
   AlO2-                0.0006545         38.19      0.7239       -3.3244
   NaCl(aq)             4.272e-05         2.470      1.0000       -4.3693
   NaAlO2(aq)           2.334e-05         1.893      1.0000       -4.6319
   SiO2(aq)             1.180e-05        0.7015      1.0000       -4.9281
   K+                   9.516e-06        0.3681      0.7020       -5.1752
   HPO4--               2.805e-06        0.2664      0.2632       -6.1318
   PO4---               1.655e-06        0.1555      0.0487       -7.0934
   Ca++                 1.117e-07      0.004428      0.3193       -7.4479
   H2S(aq)              6.814e-08      0.002297      1.0000       -7.1666
    (only species > 1e-8 molal listed)

  Mineral saturation states
                     log Q/K                          log Q/K
 ----------------------------------------------------------------
   Hydroxylapatite    0.0000 sat    Clinochlore-14A   -1.3636     
   Saponite-Na        0.0000 sat    Boehmite          -1.3812     
   Tephroite          0.0000 sat    Nepheline         -1.5371     
   Antigorite         0.0000 sat    Brucite           -1.5941     
   Annite             0.0000 sat    Magnetite         -1.5956     
   Andradite          0.0000 sat    Natrolite         -1.6985     
   Chromite           0.0000 sat    Monticellite      -1.7845     
   Greenalite         0.0000 sat    Fe(OH)2           -1.8068     
   Daphnite-14A       0.0000 sat    Wustite           -1.8258     
   Phlogopite        -0.0303        Quartz            -1.8499     
   Diopside          -0.0428        Gibbsite          -1.8549     
   Chrysotile        -0.4439        Fe                -1.9921     
   Ice               -0.4670        Tridymite         -2.0217     
   Saponite-Ca       -0.5706        Grossular         -2.0542     
   Ripidolite-14A    -0.5867        Chalcedony        -2.0666     
   Troilite          -0.6020        Prehnite          -2.0973     
   Mesolite          -0.6779        Goethite          -2.2237     
   Pyrrhotite        -0.6816        Talc              -2.2254     
   Tremolite         -0.8289        Cristobalite(alp  -2.2676     
   Fayalite          -0.9102        Enstatite         -2.2816     
   Mn(OH)2(am)       -0.9405        Saponite-H        -2.3302     
   Wollastonite      -0.9786        Cronstedtite-7A   -2.3764     
   FeO               -1.0272        Coesite           -2.5083     
   Rhodonite         -1.0467        Manganosite       -2.5616     
   Hedenbergite      -1.0645        Cristobalite(bet  -2.5698     
   Saponite-Mg       -1.0847        Jadeite           -2.6058     
   Diaspore          -1.0864        SiO2(am)          -2.7438     
   Pseudowollastoni  -1.1129        Minnesotaite      -2.7540     
   Alabandite        -1.1446        Albite            -2.8175     
   Saponite-K        -1.1773        Albite_low        -2.8175     
   Ferrosilite       -1.3355        Chamosite-7A      -2.8365     
   Analcime          -1.3610        Daphnite-7A       -2.8752     
    (only minerals with log Q/K > -3 listed)

                         partial
  Gases               press. (bar)     fugacity     fug. coef.    log fug.
 ---------------------------------------------------------------------------
   H2(g)                    98.76         98.82         1.001      1.9949
   CH4(g)                   12.63         12.63        0.9993      1.1013
   H2O(g)                  0.8459        0.8334        0.9852     -0.0791
   H2S(g)               2.040e-06     2.032e-06        0.9961     -5.6921
   HCl(g)               3.306e-18     3.306e-18         1.000*   -17.4806
   CO2(g)               1.232e-21     1.229e-21        0.9976    -20.9103
   CO(g)                3.331e-23     3.331e-23         1.000*   -22.4774
   C2H4(g)              4.232e-25     4.232e-25         1.000*   -24.3735
   S2(g)                9.434e-36     9.434e-36         1.000*   -35.0253
   Na(g)                7.134e-37     7.134e-37         1.000*   -36.1467
   SO2(g)               1.867e-38     1.853e-38        0.9928    -37.7321
   K(g)                 6.826e-42     6.826e-42         1.000*   -41.1658
   Cl2(g)               1.545e-64     1.545e-64         1.000*   -63.8111
   Mg(g)                1.467e-65     1.467e-65         1.000*   -64.8335
   O2(g)                9.134e-68     9.133e-68        0.9999    -67.0394
   Ca(g)                1.209e-80     1.209e-80         1.000*   -79.9177
   Al(g)               4.828e-101    4.828e-101         1.000*  -100.3162
   C(g)                3.332e-102    3.332e-102         1.000*  -101.4774
   Si(g)               1.069e-108    1.069e-108         1.000*  -107.9708
    *no data, gas taken to be ideal

                                  In fluid              Sorbed            Kd
  Original basis total moles   moles     mg/kg      moles     mg/kg      L/kg
 -------------------------------------------------------------------------------
   H2O                 64.3       50.4  9.93e+05
   Al+++              0.451   0.000614      18.1
   Ca++               0.451   1.01e-07   0.00443
   Cl-              0.00195    0.00195      75.5
   CrO4--             0.103   4.67e-28  5.91e-23
   Fe++                2.24   9.90e-14  6.04e-09
   H+                 -17.8    -0.0852     -93.9
   HCO3-             0.0100     0.0100      667.
   HPO4--            0.0451   4.04e-06     0.424
   K+               0.00510   8.62e-06     0.368
   Mg++                5.60   1.04e-11  2.77e-07
   Mn++              0.0508   2.22e-11  1.33e-06
   Na+                0.121      0.110  2.77e+03
   O2(aq)           -0.0965    -0.0818 -2.86e+03
   SO4--             0.0130     0.0130  1.37e+03
   SiO2(aq)            5.65    0.00336      220.
   Ti(OH)4(aq)       0.0391     0.0391  4.95e+03

  Elemental composition               In fluid                  Sorbed
                  total moles     moles       mg/kg        moles       mg/kg
 -------------------------------------------------------------------------------
   Aluminum            0.4507    0.0006138       18.09
   Calcium             0.4514    1.012e-07    0.004429
   Carbon             0.01000      0.01000       131.2
   Chlorine          0.001950     0.001950       75.53
   Chromium            0.1032    4.665e-28   2.650e-23
   Hydrogen             111.0        101.0   1.112e+05
   Iron                 2.240    9.898e-14   6.039e-09
   Magnesium            5.602    1.044e-11   2.773e-07
   Manganese          0.05079    2.222e-11   1.334e-06
   Oxygen               76.27        50.53   8.832e+05
   Phosphorus         0.04512    4.040e-06      0.1367
   Potassium         0.005100    8.618e-06      0.3681
   Silicon              5.650     0.003359       103.1
   Sodium              0.1214       0.1103       2771.
   Sulfur             0.01302      0.01302       456.2
   Titanium           0.03909      0.03909       2045.


          Step #   151             Xi = 0.9000

          Temperature = 100.0 C    Pressure =  1.013 bars
          pH = 11.159              log fO2 =  -67.207
          Eh =  -0.8510 volts      pe = -11.4943
          Ionic strength      =    0.152997 molal
          Charge imbalance    =   -0.012226 eq/kg (-4.393% error)
          Activity of water   =    0.999925
          Solvent mass        =     0.89375 kg
          Solution mass       =     0.90467 kg
          Mineral mass        =     0.99228 kg
          Solution density    =    0.961    g/cm3
          Solution viscosity  =    0.003    poise
          Chlorinity          =    0.002182 molal
          Dissolved solids    =       12067 mg/kg sol'n
          Hardness            =        0.01 mg/kg sol'n as CaCO3
            carbonate         =        0.01 mg/kg sol'n as CaCO3
            non-carbonate     =        0.00 mg/kg sol'n as CaCO3
          Carbonate alkalinity=     1089.69 mg/kg sol'n as CaCO3
          Water type          =    Na-OH
          Bulk volume         =    1.29e+03 cm3
          Fluid volume        =        941. cm3
          Mineral volume      =        346. cm3
          Inert volume        =        0.00 cm3
          Porosity            =        73.1 %
          Permeability        =     0.00910 cm2
          Mass reacted        =         896 g

                          moles          moles         grams          cm3      rxn rate
  Reactants             remaining       reacted       reacted       reacted  (mol/kg sec)
 ------------------------------------------------------------------------------------------
   H2O                      0.000         0.000         0.000          --            --  
   Al2O3                  0.02817        0.2535         25.85          --            --  
   CaO                    0.05639        0.5075         28.46          --            --  
   Cr2O3                 0.006453       0.05807         8.827          --            --  
   FeO(ox)                 0.2800         2.520         181.0          --            --  
   K2O(ox)              0.0003187      0.002869        0.2702          --            --  
   MgO                     0.7002         6.302         254.0          --            --  
   MnO                   0.006348       0.05714         4.053          --            --  
   Na2O(ox)              0.007589       0.06830         4.233          --            --  
   P2O5                  0.002820       0.02538         3.603          --            --  
   S                     0.001592       0.01433        0.4593        0.2222          --  
   SiO2                    0.7062         6.356         381.9          --            --  
   TiO2                  0.004886       0.04397         3.513          --            --  

  Minerals in system     moles      log moles      grams        volume (cm3)
 ----------------------------------------------------------------------------
   Andradite               0.1411     -0.851          71.69           18.60
   Annite                0.005729     -2.242          2.933          0.8841
   Antigorite              0.1289     -0.890          584.8           225.5
   Chromite               0.05807     -1.236          13.00           2.556
   Daphnite-14A            0.2441     -0.612          174.1           52.09
   Greenalite              0.3141     -0.503          116.8           36.12
   Hydroxylapatite        0.01692     -1.772          8.499           3.207
   Saponite-Na            0.03787     -1.422          14.64           5.176
   Tephroite              0.02857     -1.544          5.770           2.177
                                               _____________   _____________
          (total)                                     992.3           346.3 

  Aqueous species       molality    mg/kg sol'n    act. coef.     log act.
 ---------------------------------------------------------------------------
   Na+                     0.1347         3058.      0.7150       -1.0165
   OH-                     0.1138         1912.      0.7036       -1.0965
   H2(aq)                 0.09573         190.6      1.0000       -1.0190
   Ti(OH)4(aq)            0.04920         5634.      1.0000       -1.3080
   S--                    0.01214         384.5      0.2787       -2.4709
   Methane(aq)            0.01119         177.3      1.0000       -1.9512
   HS-                   0.004217         137.8      0.7036       -2.5277
   NaHSiO3(aq)           0.002319         229.3      1.0000       -2.6346
   Cl-                   0.002134         74.74      0.6914       -2.8311
   HSiO3-                0.001872         142.6      0.7150       -2.8735
   NaOH(aq)              0.001808         71.46      1.0000       -2.7427
   AlO2-                0.0007281         42.43      0.7150       -3.2835
   NaCl(aq)             4.780e-05         2.760      1.0000       -4.3206
   NaAlO2(aq)           2.881e-05         2.333      1.0000       -4.5404
   SiO2(aq)             1.128e-05        0.6696      1.0000       -4.9476
   K+                   9.198e-06        0.3553      0.6914       -5.1966
   HPO4--               3.132e-06        0.2969      0.2489       -6.1082
   PO4---               2.198e-06        0.2063      0.0429       -7.0255
   Ca++                 1.037e-07      0.004106      0.3067       -7.4974
   H2S(aq)              6.257e-08      0.002107      1.0000       -7.2036
    (only species > 1e-8 molal listed)

  Mineral saturation states
                     log Q/K                          log Q/K
 ----------------------------------------------------------------
   Greenalite         0.0000 sat    Clinochlore-14A   -1.3596     
   Antigorite         0.0000 sat    Boehmite          -1.3844     
   Annite             0.0000 sat    Nepheline         -1.4651     
   Hydroxylapatite    0.0000 sat    Natrolite         -1.5742     
   Tephroite          0.0000 sat    Brucite           -1.5802     
   Chromite           0.0000 sat    Magnetite         -1.6403     
   Andradite          0.0000 sat    Monticellite      -1.7514     
   Daphnite-14A       0.0000 sat    Fe(OH)2           -1.7938     
   Saponite-Na        0.0000 sat    Wustite           -1.8179     
   Phlogopite        -0.0279        Gibbsite          -1.8582     
   Diopside          -0.0293        Quartz            -1.8694     
   Chrysotile        -0.4415        Fe                -1.8953     
   Ice               -0.4670        Grossular         -2.0030     
   Ripidolite-14A    -0.5843        Tridymite         -2.0412     
   Saponite-Ca       -0.5954        Prehnite          -2.0849     
   Troilite          -0.6260        Chalcedony        -2.0861     
   Mesolite          -0.6537        Goethite          -2.2525     
   Pyrrhotite        -0.7056        Talc              -2.2621     
   Tremolite         -0.8384        Cristobalite(alp  -2.2871     
   Fayalite          -0.9037        Enstatite         -2.2873     
   Mn(OH)2(am)       -0.9307        Saponite-H        -2.3615     
   Wollastonite      -0.9593        Cronstedtite-7A   -2.4276     
   FeO               -1.0142        Coesite           -2.5278     
   Hedenbergite      -1.0518        Manganosite       -2.5519     
   Rhodonite         -1.0564        Jadeite           -2.5534     
   Diaspore          -1.0896        Cristobalite(bet  -2.5893     
   Pseudowollastoni  -1.0936        SiO2(am)          -2.7633     
   Saponite-Mg       -1.1137        Albite            -2.7846     
   Alabandite        -1.1719        Albite_low        -2.7846     
   Saponite-K        -1.2010        Minnesotaite      -2.7931     
   Analcime          -1.3131        Chamosite-7A      -2.8365     
   Ferrosilite       -1.3420        Daphnite-7A       -2.8752     
    (only minerals with log Q/K > -3 listed)

                         partial
  Gases               press. (bar)     fugacity     fug. coef.    log fug.
 ---------------------------------------------------------------------------
   H2(g)                    119.8         119.8         1.001      2.0786
   CH4(g)                   12.80         12.79        0.9993      1.1070
   H2O(g)                  0.8459        0.8334        0.9852     -0.0791
   H2S(g)               1.873e-06     1.866e-06        0.9961     -5.7291
   HCl(g)               2.974e-18     2.974e-18         1.000*   -17.5266
   CO2(g)               5.772e-22     5.759e-22        0.9976    -21.2397
   CO(g)                1.892e-23     1.892e-23         1.000*   -22.7230
   C2H4(g)              2.954e-25     2.954e-25         1.000*   -24.5296
   S2(g)                5.409e-36     5.409e-36         1.000*   -35.2669
   Na(g)                9.771e-37     9.771e-37         1.000*   -36.0100
   SO2(g)               9.611e-39     9.542e-39        0.9928    -38.0204
   K(g)                 7.922e-42     7.922e-42         1.000*   -41.1011
   Cl2(g)               1.031e-64     1.031e-64         1.000*   -63.9869
   Mg(g)                1.837e-65     1.837e-65         1.000*   -64.7359
   O2(g)                6.211e-68     6.210e-68        0.9999    -67.2069
   Ca(g)                1.603e-80     1.603e-80         1.000*   -79.7951
   Al(g)               6.400e-101    6.400e-101         1.000*  -100.1938
   C(g)                2.295e-102    2.295e-102         1.000*  -101.6392
   Si(g)               1.504e-108    1.504e-108         1.000*  -107.8228
    *no data, gas taken to be ideal

                                  In fluid              Sorbed            Kd
  Original basis total moles   moles     mg/kg      moles     mg/kg      L/kg
 -------------------------------------------------------------------------------
   H2O                 65.4       49.8  9.92e+05
   Al+++              0.507   0.000677      20.2
   Ca++               0.508   9.27e-08   0.00411
   Cl-              0.00195    0.00195      76.4
   CrO4--             0.116   4.29e-28  5.50e-23
   Fe++                2.52   8.55e-14  5.28e-09
   H+                 -20.1    -0.0960     -107.
   HCO3-             0.0100     0.0100      674.
   HPO4--            0.0508   4.76e-06     0.505
   K+               0.00574   8.22e-06     0.355
   Mg++                6.30   8.95e-12  2.40e-07
   Mn++              0.0571   1.90e-11  1.16e-06
   Na+                0.137      0.124  3.15e+03
   O2(aq)            -0.109    -0.0920 -3.25e+03
   SO4--             0.0146     0.0146  1.55e+03
   SiO2(aq)            6.36    0.00376      249.
   Ti(OH)4(aq)       0.0440     0.0440  5.63e+03

  Elemental composition               In fluid                  Sorbed
                  total moles     moles       mg/kg        moles       mg/kg
 -------------------------------------------------------------------------------
   Aluminum            0.5070    0.0006765       20.18
   Calcium             0.5078    9.272e-08    0.004108
   Carbon             0.01000      0.01000       132.8
   Chlorine          0.001950     0.001950       76.42
   Chromium            0.1161    4.289e-28   2.465e-23
   Hydrogen             111.0        99.72   1.111e+05
   Iron                 2.520    8.549e-14   5.277e-09
   Magnesium            6.302    8.947e-12   2.404e-07
   Manganese          0.05714    1.904e-11   1.157e-06
   Oxygen               78.86        49.90   8.826e+05
   Phosphorus         0.05076    4.764e-06      0.1631
   Potassium         0.005737    8.222e-06      0.3553
   Silicon              6.356     0.003756       116.6
   Sodium              0.1366       0.1241       3154.
   Sulfur             0.01462      0.01462       518.0
   Titanium           0.04397      0.04397       2327.


          Step #   161             Xi = 1.0000

          Temperature = 100.0 C    Pressure =  1.013 bars
          pH = 11.199              log fO2 =  -67.351
          Eh =  -0.8566 volts      pe = -11.5707
          Ionic strength      =    0.171679 molal
          Charge imbalance    =   -0.012372 eq/kg (-3.979% error)
          Activity of water   =    0.999924
          Solvent mass        =     0.88191 kg
          Solution mass       =     0.89400 kg
          Mineral mass        =      1.1025 kg
          Solution density    =    0.962    g/cm3
          Solution viscosity  =    0.003    poise
          Chlorinity          =    0.002211 molal
          Dissolved solids    =       13520 mg/kg sol'n
          Hardness            =        0.01 mg/kg sol'n as CaCO3
            carbonate         =        0.01 mg/kg sol'n as CaCO3
            non-carbonate     =        0.00 mg/kg sol'n as CaCO3
          Carbonate alkalinity=     1104.68 mg/kg sol'n as CaCO3
          Water type          =    Na-OH
          Bulk volume         =    1.31e+03 cm3
          Fluid volume        =        929. cm3
          Mineral volume      =        385. cm3
          Inert volume        =        0.00 cm3
          Porosity            =        70.7 %
          Permeability        =     0.00399 cm2
          Mass reacted        =         996 g

                          moles          moles         grams          cm3      rxn rate
  Reactants             remaining       reacted       reacted       reacted  (mol/kg sec)
 ------------------------------------------------------------------------------------------
   H2O                      0.000         0.000         0.000          --            --  
   Al2O3               -4.857e-17        0.2817         28.72          --            --  
   CaO                  5.811e-16        0.5639         31.62          --            --  
   Cr2O3                8.587e-17       0.06453         9.807          --            --  
   FeO(ox)              1.159e-15         2.800         201.2          --            --  
   K2O(ox)             -1.166e-18      0.003187        0.3002          --            --  
   MgO                  1.033e-14         7.002         282.2          --            --  
   MnO                 -6.147e-17       0.06348         4.503          --            --  
   Na2O(ox)            -3.469e-18       0.07589         4.704          --            --  
   P2O5                -4.239e-17       0.02820         4.003          --            --  
   S                   -1.596e-17       0.01592        0.5104        0.2469          --  
   SiO2                -5.773e-15         7.062         424.3          --            --  
   TiO2                -4.836e-17       0.04886         3.903          --            --  

  Minerals in system     moles      log moles      grams        volume (cm3)
 ----------------------------------------------------------------------------
   Andradite               0.1567     -0.805          79.65           20.66
   Annite                0.006367     -2.196          3.259          0.9825
   Antigorite              0.1433     -0.844          649.8           250.6
   Chromite               0.06453     -1.190          14.44           2.840
   Daphnite-14A            0.2712     -0.567          193.5           57.88
   Greenalite              0.3490     -0.457          129.7           40.14
   Hydroxylapatite        0.01880     -1.726          9.443           3.563
   Saponite-Na            0.04213     -1.375          16.28           5.759
   Tephroite              0.03174     -1.498          6.411           2.419
                                               _____________   _____________
          (total)                                     1103.           384.8 

  Aqueous species       molality    mg/kg sol'n    act. coef.     log act.
 ---------------------------------------------------------------------------
   Na+                     0.1513         3432.      0.7069       -0.9707
   OH-                     0.1265         2122.      0.6948       -1.0561
   H2(aq)                  0.1130         224.7      1.0000       -0.9470
   Ti(OH)4(aq)            0.05540         6335.      1.0000       -1.2565
   S--                    0.01406         444.7      0.2669       -2.4256
   Methane(aq)            0.01134         179.5      1.0000       -1.9454
   HS-                   0.004318         140.9      0.6948       -2.5228
   NaHSiO3(aq)           0.002715         268.0      1.0000       -2.5663
   NaOH(aq)              0.002205         87.01      1.0000       -2.6565
   Cl-                   0.002158         75.48      0.6817       -2.8323
   HSiO3-                0.001994         151.7      0.7069       -2.8508
   AlO2-                0.0008027         46.70      0.7069       -3.2461
   NaCl(aq)             5.297e-05         3.054      1.0000       -4.2760
   NaAlO2(aq)           3.490e-05         2.822      1.0000       -4.4572
   SiO2(aq)             1.083e-05        0.6419      1.0000       -4.9654
   K+                   8.916e-06        0.3439      0.6817       -5.2162
   HPO4--               3.486e-06        0.3301      0.2365       -6.0838
   PO4---               2.870e-06        0.2689      0.0381       -6.9608
   Ca++                 9.655e-08      0.003817      0.2958       -7.5443
   H2S(aq)              5.766e-08      0.001939      1.0000       -7.2391
    (only species > 1e-8 molal listed)

  Mineral saturation states
                     log Q/K                          log Q/K
 ----------------------------------------------------------------
   Greenalite         0.0000 sat    Clinochlore-14A   -1.3559     
   Antigorite         0.0000 sat    Boehmite          -1.3874     
   Annite             0.0000 sat    Nepheline         -1.3997     
   Tephroite          0.0000 sat    Natrolite         -1.4611     
   Chromite           0.0000 sat    Brucite           -1.5677     
   Hydroxylapatite    0.0000 sat    Magnetite         -1.6767     
   Saponite-Na        0.0000 sat    Monticellite      -1.7228     
   Daphnite-14A       0.0000 sat    Fe(OH)2           -1.7820     
   Andradite          0.0000 sat    Wustite           -1.8105     
   Diopside          -0.0184        Fe                -1.8115     
   Phlogopite        -0.0257        Gibbsite          -1.8611     
   Chrysotile        -0.4393        Quartz            -1.8872     
   Ice               -0.4670        Grossular         -1.9607     
   Ripidolite-14A    -0.5821        Tridymite         -2.0590     
   Saponite-Ca       -0.6183        Prehnite          -2.0764     
   Mesolite          -0.6326        Chalcedony        -2.1039     
   Troilite          -0.6496        Goethite          -2.2766     
   Pyrrhotite        -0.7292        Enstatite         -2.2924     
   Tremolite         -0.8499        Talc              -2.2954     
   Fayalite          -0.8978        Cristobalite(alp  -2.3049     
   Mn(OH)2(am)       -0.9218        Saponite-H        -2.3899     
   Wollastonite      -0.9432        Cronstedtite-7A   -2.4699     
   FeO               -1.0023        Jadeite           -2.5057     
   Hedenbergite      -1.0416        Manganosite       -2.5430     
   Rhodonite         -1.0653        Coesite           -2.5456     
   Pseudowollastoni  -1.0775        Cristobalite(bet  -2.6071     
   Diaspore          -1.0926        Albite            -2.7547     
   Saponite-Mg       -1.1400        Albite_low        -2.7547     
   Alabandite        -1.1985        SiO2(am)          -2.7811     
   Saponite-K        -1.2226        Minnesotaite      -2.8286     
   Analcime          -1.2695        Chamosite-7A      -2.8365     
   Ferrosilite       -1.3479        Daphnite-7A       -2.8752     
    (only minerals with log Q/K > -3 listed)

                         partial
  Gases               press. (bar)     fugacity     fug. coef.    log fug.
 ---------------------------------------------------------------------------
   H2(g)                    141.3         141.4         1.001      2.1506
   CH4(g)                   12.97         12.97        0.9993      1.1128
   H2O(g)                  0.8459        0.8334        0.9852     -0.0791
   H2S(g)               1.726e-06     1.719e-06        0.9961     -5.7646
   HCl(g)               2.703e-18     2.703e-18         1.000*   -17.5682
   CO2(g)               3.016e-22     3.009e-22        0.9976    -21.5216
   CO(g)                1.167e-23     1.167e-23         1.000*   -22.9330
   C2H4(g)              2.178e-25     2.178e-25         1.000*   -24.6619
   S2(g)                3.298e-36     3.298e-36         1.000*   -35.4817
   Na(g)                1.294e-36     1.294e-36         1.000*   -35.8879
   SO2(g)               5.388e-39     5.350e-39        0.9928    -38.2717
   K(g)                 9.027e-42     9.027e-42         1.000*   -41.0444
   Cl2(g)               7.212e-65     7.212e-65         1.000*   -64.1420
   Mg(g)                2.232e-65     2.232e-65         1.000*   -64.6513
   O2(g)                4.459e-68     4.459e-68        0.9999    -67.3508
   Ca(g)                2.045e-80     2.045e-80         1.000*   -79.6893
   Al(g)               8.149e-101    8.149e-101         1.000*  -100.0889
   C(g)                1.670e-102    1.670e-102         1.000*  -101.7772
   Si(g)               2.010e-108    2.010e-108         1.000*  -107.6967
    *no data, gas taken to be ideal

                                  In fluid              Sorbed            Kd
  Original basis total moles   moles     mg/kg      moles     mg/kg      L/kg
 -------------------------------------------------------------------------------
   H2O                 66.5       49.2  9.91e+05
   Al+++              0.563   0.000739      22.3
   Ca++               0.564   8.52e-08   0.00382
   Cl-              0.00195    0.00195      77.3
   CrO4--             0.129   3.95e-28  5.12e-23
   Fe++                2.80   7.46e-14  4.66e-09
   H+                 -22.3     -0.107     -120.
   HCO3-             0.0100     0.0100      683.
   HPO4--            0.0564   5.61e-06     0.602
   K+               0.00637   7.86e-06     0.344
   Mg++                7.00   7.75e-12  2.11e-07
   Mn++              0.0635   1.65e-11  1.01e-06
   Na+                0.152      0.138  3.55e+03
   O2(aq)            -0.121     -0.102 -3.66e+03
   SO4--             0.0162     0.0162  1.74e+03
   SiO2(aq)            7.06    0.00416      280.
   Ti(OH)4(aq)       0.0489     0.0489  6.33e+03

  Elemental composition               In fluid                  Sorbed
                  total moles     moles       mg/kg        moles       mg/kg
 -------------------------------------------------------------------------------
   Aluminum            0.5634    0.0007386       22.29
   Calcium             0.5642    8.517e-08    0.003818
   Carbon             0.01000      0.01000       134.4
   Chlorine          0.001950     0.001950       77.33
   Chromium            0.1291    3.947e-28   2.295e-23
   Hydrogen             111.0        98.46   1.110e+05
   Iron                 2.800    7.464e-14   4.663e-09
   Magnesium            7.003    7.753e-12   2.108e-07
   Manganese          0.06348    1.651e-11   1.015e-06
   Oxygen               81.45        49.28   8.819e+05
   Phosphorus         0.05640    5.606e-06      0.1942
   Potassium         0.006375    7.864e-06      0.3439
   Silicon              7.062     0.004163       130.8
   Sodium              0.1518       0.1379       3546.
   Sulfur             0.01621      0.01621       581.3
   Titanium           0.04886      0.04886       2617.
