# Supplementary material for: Mineral Indicators of Geologically Recent Past Habitability on Mars
Source: Life (Basel). 2023 Dec 15;13(12):2349. doi: 10.3390/life13122349 (PMC10744562; doi:10.3390/life13122349)
Supplement: Supplementary file 1 [file life-13-02349-s001.zip › Supplemental Files 1/Rosy Red/Rosy Red_373/React_output_Chassigny_373.txt]

          Step #     0             Xi = 0.0000

          Temperature = 100.0 C    Pressure =  1.013 bars
          pH =  8.517              log fO2 =   -3.057
          Eh =   0.5320 volts      pe =   7.1851
          Ionic strength      =    0.008155 molal
          Charge imbalance    =   -0.011052 eq/kg (-79.69% error)
          Activity of water   =    0.999931
          Solvent mass        =      1.0000 kg
          Solution mass       =      1.0008 kg
          Mineral mass        =      0.0000 kg
          Solution density    =    0.954    g/cm3
          Solution viscosity  =    0.003    poise
          Chlorinity          =    0.001950 molal
          Dissolved solids    =         755 mg/kg sol'n
          Hardness            =       81.01 mg/kg sol'n as CaCO3
            carbonate         =       81.01 mg/kg sol'n as CaCO3
            non-carbonate     =        0.00 mg/kg sol'n as CaCO3
          Carbonate alkalinity=      514.87 mg/kg sol'n as CaCO3
          Water type          =    Mg-HCO3
          Bulk volume         =    1.05e+03 cm3
          Fluid volume        =    1.05e+03 cm3
          Mineral volume      =        0.00 cm3
          Inert volume        =        0.00 cm3
          Porosity            =        100. %
          Permeability        =        98.7 cm2
          Mass reacted        =           0 g

                          moles          moles         grams          cm3      rxn rate
  Reactants             remaining       reacted       reacted       reacted  (mol/kg sec)
 ------------------------------------------------------------------------------------------
   H2O                    0.03889         0.000         0.000          --            --  
   Al2O3                  0.07067         0.000         0.000          --            --  
   CaO                     0.1178         0.000         0.000          --            --  
   Cr2O3                  0.05070         0.000         0.000          --            --  
   FeO(ox)                  3.803         0.000         0.000          --            --  
   K2O(ox)               0.003825         0.000         0.000          --            --  
   MgO                      7.896         0.000         0.000          --            --  
   MnO                    0.07477         0.000         0.000          --            --  
   Na2O(ox)               0.01938         0.000         0.000          --            --  
   P2O5                  0.005006         0.000         0.000          --            --  
   S                     0.008114         0.000         0.000         0.000          --  
   SiO2                     6.229         0.000         0.000          --            --  
   TiO2                   0.01002         0.000         0.000          --            --  

  No minerals in system.

  Aqueous species       molality    mg/kg sol'n    act. coef.     log act.
 ---------------------------------------------------------------------------
   HCO3-                 0.009179         559.7      0.8958       -2.0850
   Cl-                   0.001949         69.04      0.8930       -2.7594
   CO3--                0.0003449         20.68      0.6460       -3.6521
   Mg++                 0.0002979         7.235      0.6710       -3.6992
   Fe++                 0.0002696         15.05      0.6572       -3.7515
   SO4--                0.0002237         21.47      0.6422       -3.8428
   OH-                  0.0002041         3.469      0.8944       -3.7386
   CaCO3(aq)            0.0001547         15.47      1.0000       -3.8105
   MgCO3(aq)            0.0001476         12.44      1.0000       -3.8309
   Ca++                 8.014e-05         3.210      0.6572       -4.2785
   MgSO4(aq)            6.388e-05         7.683      1.0000       -4.1947
   CO2(aq)              6.119e-05         2.691      1.0000       -4.2133
   MgHCO3+              5.002e-05         4.264      0.8958       -4.3487
   FeCO3+               4.980e-05         5.765      0.8958       -4.3506
   CaHCO3+              1.266e-05         1.279      0.8958       -4.9454
   CaSO4(aq)            2.454e-06        0.3338      1.0000       -5.6101
   O2(aq)               6.838e-07       0.02186      1.0000       -6.1651
   MgCl+                5.905e-07       0.03526      0.8958       -6.2766
   FeCl+                5.532e-07       0.05047      0.8958       -6.3049
   CaCl+                4.501e-08      0.003397      0.8958       -7.3945
    (only species > 1e-8 molal listed)

  Mineral saturation states
                     log Q/K                          log Q/K
 ----------------------------------------------------------------
   Magnetite         43.9261s/sat   Fe(OH)2            2.7034s/sat
   Cronstedtite-7A   40.4691s/sat   Nontronite-H       2.1904s/sat
   Hematite          37.9429s/sat   Magnesite          2.1448s/sat
   Ferrite-Mg        35.6449s/sat   Pyrolusite         1.4556s/sat
   Ferrite-Ca        34.0525s/sat   Calcite            1.3788s/sat
   Jarosite          21.2592s/sat   Aragonite          1.2352s/sat
   Ferrite-Dicalciu  18.9054s/sat   Artinite           0.9644s/sat
   Goethite          18.2820s/sat   Fayalite           0.9238s/sat
   Fe(OH)3           13.9800s/sat   Brucite            0.8824s/sat
   Andradite         13.3727s/sat   Strengite          0.5190s/sat
   Huntite            6.6606s/sat   Nontronite-K       0.2160s/sat
   Dolomite-ord       4.7917s/sat   Monohydrocalcite   0.1712s/sat
   Dolomite           4.7910s/sat   Nontronite-Na      0.0374s/sat
   Hydromagnesite     4.3505s/sat   Ice               -0.4670     
   Siderite           4.1767s/sat   Greenalite        -0.8422     
   Wustite            4.1410s/sat   NaFeO2            -1.0927     
   Nontronite-Mg      3.8493s/sat   Bixbyite          -1.3065     
   Dolomite-dis       3.6784s/sat   Nesquehonite      -1.9776     
   Nontronite-Ca      3.6139s/sat   Anhydrite         -2.7361     
   FeO                3.4830s/sat   Periclase         -2.7483     
    (only minerals with log Q/K > -3 listed)

                         partial
  Gases               press. (bar)     fugacity     fug. coef.    log fug.
 ---------------------------------------------------------------------------
   H2O(g)                  0.8459        0.8334        0.9852     -0.0791
   CO2(g)                0.005713      0.005700        0.9976     -2.2441
   O2(g)                0.0008761     0.0008760        0.9999     -3.0575
   HCl(g)               1.539e-15     1.539e-15         1.000*   -14.8128
   Cl2(g)               3.276e-27     3.276e-27         1.000*   -26.4846
   H2(g)                1.008e-30     1.009e-30         1.001    -29.9961
   CO(g)                1.577e-36     1.577e-36         1.000*   -35.8022
   SO2(g)               2.080e-44     2.065e-44        0.9928    -43.6851
   Na(g)                1.895e-66     1.895e-66         1.000*   -65.7223
   K(g)                 2.322e-67     2.322e-67         1.000*   -66.6342
   Mg(g)                4.489e-95     4.489e-95         1.000*   -94.3479
   H2S(g)              2.419e-108    2.410e-108        0.9961   -107.6180
   CH4(g)              6.368e-109    6.364e-109        0.9993   -108.1963
   Ca(g)               1.161e-114    1.161e-114         1.000*  -113.9350
   C(g)                1.611e-147    1.611e-147         1.000*  -146.7930
   Al(g)               3.729e-155    3.729e-155         1.000*  -154.4284
   S2(g)               1.273e-175    1.273e-175         1.000*  -174.8951
   C2H4(g)             1.031e-179    1.031e-179         1.000*  -178.9867
   Si(g)               7.258e-180    7.258e-180         1.000*  -179.1392
    *no data, gas taken to be ideal

                                  In fluid              Sorbed            Kd
  Original basis total moles   moles     mg/kg      moles     mg/kg      L/kg
 -------------------------------------------------------------------------------
   H2O                 55.5       55.5  9.99e+05
   Al+++           1.00e-12   1.00e-12  2.70e-08
   Ca++            0.000250   0.000250      10.0
   Cl-              0.00195    0.00195      69.1
   CrO4--          1.00e-12   1.00e-12  1.16e-07
   Fe++            0.000320   0.000320      17.9
   H+             -0.000790  -0.000790    -0.796
   HCO3-             0.0100     0.0100      610.
   HPO4--          1.00e-12   1.00e-12  9.59e-08
   K+              1.00e-12   1.00e-12  3.91e-08
   Mg++            0.000560   0.000560      13.6
   Mn++            1.00e-12   1.00e-12  5.49e-08
   Na+             1.00e-12   1.00e-12  2.30e-08
   O2(aq)          1.31e-05   1.31e-05     0.420
   SO4--           0.000290   0.000290      27.8
   SiO2(aq)        1.00e-12   1.00e-12  6.00e-08
   Ti(OH)4(aq)     1.00e-12   1.00e-12  1.16e-07

  Elemental composition               In fluid                  Sorbed
                  total moles     moles       mg/kg        moles       mg/kg
 -------------------------------------------------------------------------------
   Aluminum         1.000e-12    1.000e-12   2.696e-08
   Calcium          0.0002500    0.0002500       10.01
   Carbon             0.01000      0.01000       120.0
   Chlorine          0.001950     0.001950       69.08
   Chromium         1.000e-12    1.000e-12   5.196e-08
   Hydrogen             111.0        111.0   1.118e+05
   Iron             0.0003200    0.0003200       17.86
   Magnesium        0.0005600    0.0005600       13.60
   Manganese        1.000e-12    1.000e-12   5.490e-08
   Oxygen               55.54        55.54   8.879e+05
   Phosphorus       1.000e-12    1.000e-12   3.095e-08
   Potassium        1.000e-12    1.000e-12   3.907e-08
   Silicon          1.000e-12    1.000e-12   2.806e-08
   Sodium           1.000e-12    1.000e-12   2.297e-08
   Sulfur           0.0002900    0.0002900       9.292
   Titanium         1.000e-12    1.000e-12   4.784e-08


          Step #     0             Xi = 0.0000

          Temperature = 100.0 C    Pressure =  1.013 bars
          pH =  7.499              log fO2 =  -53.115
          Eh =  -0.3192 volts      pe =  -4.3116
          Ionic strength      =    0.005885 molal
          Charge imbalance    =   -0.011053 eq/kg (-99.06% error)
          Activity of water   =    0.999931
          Solvent mass        =      1.0000 kg
          Solution mass       =      1.0007 kg
          Mineral mass        =  9.5426e-05 kg
          Solution density    =    0.954    g/cm3
          Solution viscosity  =    0.003    poise
          Chlorinity          =    0.001950 molal
          Dissolved solids    =         653 mg/kg sol'n
          Hardness            =        3.56 mg/kg sol'n as CaCO3
            carbonate         =        3.56 mg/kg sol'n as CaCO3
            non-carbonate     =        0.00 mg/kg sol'n as CaCO3
          Carbonate alkalinity=      432.59 mg/kg sol'n as CaCO3
          Water type          =    Mg-HCO3
          Bulk volume         =    1.05e+03 cm3
          Fluid volume        =    1.05e+03 cm3
          Mineral volume      =      0.0287 cm3
          Inert volume        =        0.00 cm3
          Porosity            =        100. %
          Permeability        =        98.6 cm2
          Mass reacted        =           0 g

                          moles          moles         grams          cm3      rxn rate
  Reactants             remaining       reacted       reacted       reacted  (mol/kg sec)
 ------------------------------------------------------------------------------------------
   H2O                    0.03889         0.000         0.000          --            --  
   Al2O3                  0.07067         0.000         0.000          --            --  
   CaO                     0.1178         0.000         0.000          --            --  
   Cr2O3                  0.05070         0.000         0.000          --            --  
   FeO(ox)                  3.803         0.000         0.000          --            --  
   K2O(ox)               0.003825         0.000         0.000          --            --  
   MgO                      7.896         0.000         0.000          --            --  
   MnO                    0.07477         0.000         0.000          --            --  
   Na2O(ox)               0.01938         0.000         0.000          --            --  
   P2O5                  0.005006         0.000         0.000          --            --  
   S                     0.008114         0.000         0.000         0.000          --  
   SiO2                     6.229         0.000         0.000          --            --  
   TiO2                   0.01002         0.000         0.000          --            --  

  Minerals in system     moles      log moles      grams        volume (cm3)
 ----------------------------------------------------------------------------
   Chromite             5.000e-13    -12.301      1.119e-10       2.200e-11
   Dolomite-ord         0.0002474     -3.607        0.04562         0.01592
   Hematite             0.0001515     -3.820        0.02420        0.004587
   Magnesite            0.0002796     -3.553        0.02357        0.007834
   Pyrite               1.693e-05     -4.771       0.002031       0.0004053
                                               _____________   _____________
          (total)                                   0.09543         0.02874 

  Aqueous species       molality    mg/kg sol'n    act. coef.     log act.
 ---------------------------------------------------------------------------
   HCO3-                 0.008585         523.5      0.9092       -2.1076
   Cl-                   0.001950         69.09      0.9071       -2.7523
   CO2(aq)              0.0006050         26.61      1.0000       -3.2182
   SO4--                0.0002485         23.85      0.6820       -3.7710
   CO3--                2.964e-05         1.778      0.6851       -4.6923
   Mg++                 2.228e-05        0.5413      0.7051       -4.8038
   OH-                  1.930e-05        0.3280      0.9081       -4.7563
   MgSO4(aq)            5.923e-06        0.7125      1.0000       -5.2274
   MgHCO3+              3.677e-06        0.3135      0.9092       -5.4759
   Ca++                 1.878e-06       0.07520      0.6940       -5.8851
   HS-                  1.543e-06       0.05099      0.9081       -5.8535
   MgCO3(aq)            1.058e-06       0.08911      1.0000       -5.9757
   CaCO3(aq)            3.488e-07       0.03489      1.0000       -6.4574
   CaHCO3+              2.929e-07       0.02960      0.9092       -6.5746
   H2S(aq)              1.350e-07      0.004598      1.0000       -6.8697
   CaSO4(aq)            7.163e-08      0.009745      1.0000       -7.1449
   MgCl+                4.648e-08      0.002775      0.9092       -7.3741
   H+                   3.452e-08     3.477e-05      0.9185       -7.4989
   Formate              2.713e-08      0.001221      0.9081       -7.6083
    (only species > 1e-8 molal listed)

  Mineral saturation states
                     log Q/K                          log Q/K
 ----------------------------------------------------------------
   Dolomite-ord       0.0000 sat    Siderite          -1.2852     
   Hematite           0.0000 sat    Aragonite         -1.4117     
   Magnesite          0.0000 sat    Eskolaite         -1.8386     
   Pyrite             0.0000 sat    Magnesiochromite  -2.1115     
   Chromite           0.0000 sat    Troilite          -2.2519     
   Dolomite          -0.0007        Brucite           -2.2575     
   Ice               -0.4670        Pyrrhotite        -2.3315     
   Magnetite         -0.4739        Huntite           -2.4208     
   Goethite          -0.6894        Monohydrocalcite  -2.4757     
   Dolomite-dis      -1.1133        FeO               -2.9740     
   Calcite           -1.2681     
    (only minerals with log Q/K > -3 listed)

                         partial
  Gases               press. (bar)     fugacity     fug. coef.    log fug.
 ---------------------------------------------------------------------------
   H2O(g)                  0.8459        0.8334        0.9852     -0.0791
   CO2(g)                 0.05649       0.05636        0.9976     -1.2490
   H2(g)                1.078e-05     1.078e-05         1.001     -4.9672
   H2S(g)               4.041e-06     4.025e-06        0.9961     -5.3952
   CH4(g)               8.217e-08     8.211e-08        0.9993     -7.0856
   CO(g)                1.667e-10     1.667e-10         1.000*    -9.7782
   HCl(g)               1.629e-14     1.629e-14         1.000*   -13.7881
   SO2(g)               2.845e-17     2.825e-17        0.9928    -16.5490
   S2(g)                3.109e-21     3.109e-21         1.000*   -20.5074
   C2H4(g)              1.503e-27     1.503e-27         1.000*   -26.8231
   Cl2(g)               3.435e-50     3.435e-50         1.000*   -49.4640
   O2(g)                7.669e-54     7.669e-54        0.9999    -53.1153
   Na(g)                6.039e-55     6.039e-55         1.000*   -54.2190
   K(g)                 7.399e-56     7.399e-56         1.000*   -55.1308
   Mg(g)                3.476e-73     3.476e-73         1.000*   -72.4589
   Ca(g)                2.831e-93     2.831e-93         1.000*   -92.5481
   C(g)                 1.819e-96     1.819e-96         1.000*   -95.7401
   Al(g)               1.368e-116    1.368e-116         1.000*  -115.8638
   Si(g)               1.049e-129    1.049e-129         1.000*  -128.9790
    *no data, gas taken to be ideal

                                  In fluid              Sorbed            Kd
  Original basis total moles   moles     mg/kg      moles     mg/kg      L/kg
 -------------------------------------------------------------------------------
   H2O                 55.5       55.5  9.99e+05
   Al+++           1.00e-12   1.00e-12  2.70e-08
   Ca++            0.000250   2.59e-06     0.104
   Cl-              0.00195    0.00195      69.1
   CrO4--          1.00e-12   3.60e-23  4.17e-18
   Fe++            0.000320   9.69e-09  0.000541
   H+             -0.000790   0.000557     0.561
   HCO3-             0.0100    0.00923      563.
   HPO4--          1.00e-12   1.00e-12  9.59e-08
   K+              1.00e-12   1.00e-12  3.91e-08
   Mg++            0.000560   3.30e-05     0.801
   Mn++            1.00e-12   1.00e-12  5.49e-08
   Na+             1.00e-12   1.00e-12  2.30e-08
   O2(aq)          1.31e-05  -3.37e-06    -0.108
   SO4--           0.000290   0.000256      24.6
   SiO2(aq)        1.00e-12   1.00e-12  6.00e-08
   Ti(OH)4(aq)     1.00e-12   1.00e-12  1.16e-07

  Elemental composition               In fluid                  Sorbed
                  total moles     moles       mg/kg        moles       mg/kg
 -------------------------------------------------------------------------------
   Aluminum         1.000e-12    1.000e-12   2.696e-08
   Calcium          0.0002500    2.592e-06      0.1038
   Carbon             0.01000     0.009226       110.7
   Chlorine          0.001950     0.001950       69.09
   Chromium         1.000e-12    3.598e-23   1.870e-18
   Hydrogen             111.0        111.0   1.118e+05
   Iron             0.0003200    9.692e-09   0.0005409
   Magnesium        0.0005600    3.299e-05      0.8012
   Manganese        1.000e-12    1.000e-12   5.490e-08
   Oxygen               55.54        55.54   8.880e+05
   Phosphorus       1.000e-12    1.000e-12   3.095e-08
   Potassium        1.000e-12    1.000e-12   3.907e-08
   Silicon          1.000e-12    1.000e-12   2.807e-08
   Sodium           1.000e-12    1.000e-12   2.297e-08
   Sulfur           0.0002900    0.0002561       8.208
   Titanium         1.000e-12    1.000e-12   4.785e-08


          Step #     1             Xi = 0.0100

          Temperature = 100.0 C    Pressure =  1.013 bars
          pH =  9.462              log fO2 =  -58.045
          Eh =  -0.5558 volts      pe =  -7.5068
          Ionic strength      =    0.007382 molal
          Charge imbalance    =   -0.011064 eq/kg (-93.07% error)
          Activity of water   =    0.999931
          Solvent mass        =     0.99907 kg
          Solution mass       =     0.99961 kg
          Mineral mass        =    0.011108 kg
          Solution density    =    0.954    g/cm3
          Solution viscosity  =    0.003    poise
          Chlorinity          =    0.001952 molal
          Dissolved solids    =         549 mg/kg sol'n
          Hardness            =        0.73 mg/kg sol'n as CaCO3
            carbonate         =        0.73 mg/kg sol'n as CaCO3
            non-carbonate     =        0.00 mg/kg sol'n as CaCO3
          Carbonate alkalinity=      537.25 mg/kg sol'n as CaCO3
          Water type          =    Na-HCO3
          Bulk volume         =    1.05e+03 cm3
          Fluid volume        =    1.05e+03 cm3
          Mineral volume      =        3.64 cm3
          Inert volume        =        0.00 cm3
          Porosity            =        99.7 %
          Permeability        =        87.6 cm2
          Mass reacted        =        9.97 g

                          moles          moles         grams          cm3      rxn rate
  Reactants             remaining       reacted       reacted       reacted  (mol/kg sec)
 ------------------------------------------------------------------------------------------
   H2O                    0.03850     0.0003889      0.007005          --            --  
   Al2O3                  0.06996     0.0007067       0.07205          --            --  
   CaO                     0.1166      0.001178       0.06605          --            --  
   Cr2O3                  0.05019     0.0005070       0.07706          --            --  
   FeO(ox)                  3.765       0.03803         2.732          --            --  
   K2O(ox)               0.003786     3.825e-05      0.003603          --            --  
   MgO                      7.817       0.07896         3.182          --            --  
   MnO                    0.07402     0.0007477       0.05304          --            --  
   Na2O(ox)               0.01918     0.0001938       0.01201          --            --  
   P2O5                  0.004956     5.006e-05      0.007105          --            --  
   S                     0.008033     8.114e-05      0.002602      0.001259          --  
   SiO2                     6.167       0.06229         3.743          --            --  
   TiO2                  0.009922     0.0001002      0.008006          --            --  

  Minerals in system     moles      log moles      grams        volume (cm3)
 ----------------------------------------------------------------------------
   Antigorite            0.001416     -2.849          6.422           2.476
   Calcite              0.0006358     -3.197        0.06364         0.02348
   Chromite             0.0005070     -3.295         0.1135         0.02231
   Clinochlore-14A      2.253e-05     -4.647        0.01252        0.004666
   Hydroxylapatite      3.269e-05     -4.486        0.01642        0.006196
   Magnetite              0.01261     -1.899          2.920          0.5616
   Phlogopite           5.233e-05     -4.281        0.02183        0.007831
   Rhodochrosite        0.0007477     -3.126        0.08595         0.02323
   Saponite-Ca           0.003765     -2.424          1.452          0.5109
                                               _____________   _____________
          (total)                                     11.11           3.636 

  Aqueous species       molality    mg/kg sol'n    act. coef.     log act.
 ---------------------------------------------------------------------------
   HCO3-                 0.004352         265.4      0.9000       -2.4071
   Methane(aq)           0.002837         45.50      1.0000       -2.5471
   Cl-                   0.001952         69.15      0.8974       -2.7566
   OH-                   0.001790         30.43      0.8987       -2.7935
   CO3--                 0.001421         85.22      0.6582       -3.0291
   Na+                  0.0003864         8.879      0.9000       -3.4587
   HS-                  0.0003600         11.90      0.8987       -3.4901
   Ti(OH)4(aq)          0.0001003         11.62      1.0000       -3.9986
   HSiO3-               8.359e-05         6.440      0.9000       -4.1236
   AlO2-                7.346e-05         4.330      0.9000       -4.1797
   SiO2(aq)             3.156e-05         1.895      1.0000       -4.5008
   K+                   2.418e-05        0.9451      0.8974       -4.6635
   S--                  1.119e-05        0.3588      0.6618       -5.1303
   CaCO3(aq)            6.467e-06        0.6469      1.0000       -5.1893
   Formate              4.011e-06        0.1805      0.8987       -5.4431
   CO2(aq)              3.307e-06        0.1455      1.0000       -5.4805
   H2(aq)               2.512e-06      0.005061      1.0000       -5.6000
   HPO4--               2.041e-06        0.1958      0.6546       -5.8741
   Ca++                 7.845e-07       0.03142      0.6686       -6.2802
   NaHCO3(aq)           5.290e-07       0.04441      1.0000       -6.2766
   NaHSiO3(aq)          4.710e-07       0.04711      1.0000       -6.3270
   H2S(aq)              3.396e-07       0.01157      1.0000       -6.4690
   NaCl(aq)             2.050e-07       0.01197      1.0000       -6.6883
   NaOH(aq)             1.313e-07      0.005247      1.0000       -6.8819
   NaCO3-               9.843e-08      0.008165      0.9000       -7.0526
   CaHCO3+              5.977e-08      0.006040      0.9000       -7.2692
   Acetate              3.598e-08      0.002124      0.9013       -7.4890
   MgCO3(aq)            1.327e-08      0.001118      1.0000       -7.8772
   NaAlO2(aq)           1.322e-08      0.001083      1.0000       -7.8788
   Mn++                 1.071e-08     0.0005879      0.6686       -8.1451
    (only species > 1e-8 molal listed)

  Mineral saturation states
                     log Q/K                          log Q/K
 ----------------------------------------------------------------
   Clinochlore-14A    0.0000 sat    Talc              -1.4243     
   Hydroxylapatite    0.0000 sat    Tridymite         -1.5944     
   Magnetite          0.0000 sat    Diopside          -1.6290     
   Saponite-Ca        0.0000 sat    Chalcedony        -1.6393     
   Phlogopite         0.0000 sat    Dolomite-dis      -1.7467     
   Rhodochrosite      0.0000 sat    Cristobalite(alp  -1.8403     
   Calcite            0.0000 sat    Ferrosilite       -1.8755     
   Chromite           0.0000 sat    Brucite           -1.8967     
   Antigorite         0.0000 sat    Magnesite         -1.9015     
   Aragonite         -0.1436        Mesolite          -1.9434     
   Saponite-Mg       -0.2113        Amesite-14A       -1.9552     
   Tephroite         -0.2526        Daphnite-14A      -1.9592     
   Diaspore          -0.2888        Annite            -1.9634     
   Saponite-Na       -0.4113        FeO               -1.9944     
   Ice               -0.4670        Greenalite        -2.0471     
   Chrysotile        -0.4973        Coesite           -2.0810     
   Hematite          -0.5057        Cristobalite(bet  -2.1425     
   Ripidolite-14A    -0.5522        Enstatite         -2.1569     
   Boehmite          -0.5836        SiO2(am)          -2.3165     
   Saponite-K        -0.6305        Fayalite          -2.4174     
   Dolomite-ord      -0.6334        Whitlockite       -2.4280     
   Dolomite          -0.6341        Wustite           -2.5034     
   Pyrite            -0.6839        Siderite          -2.5679     
   C                 -0.6977        Andradite         -2.5694     
   Alabandite        -0.7870        Corundum          -2.6593     
   Troilite          -0.8717        Wollastonite      -2.6893     
   Goethite          -0.9422        Magnesiochromite  -2.7303     
   Pyrrhotite        -0.9513        Chamosite-7A      -2.7486     
   Rhodonite         -0.9593        Fe(OH)2           -2.7741     
   Gibbsite          -1.0574        Eskolaite         -2.8182     
   Monohydrocalcite  -1.2076        Pseudowollastoni  -2.8236     
   Mn(OH)2(am)       -1.2804        Hercynite         -2.8722     
   Cronstedtite-7A   -1.3207        Manganosite       -2.9016     
   Saponite-H        -1.4069        Scolecite         -2.9060     
   Quartz            -1.4226        Clinochlore-7A    -2.9235     
    (only minerals with log Q/K > -3 listed)

                         partial
  Gases               press. (bar)     fugacity     fug. coef.    log fug.
 ---------------------------------------------------------------------------
   CH4(g)                   3.247         3.244        0.9993      0.5111
   H2O(g)                  0.8459        0.8334        0.9852     -0.0791
   H2(g)                 0.003142      0.003145         1.001     -2.5024
   CO2(g)               0.0003088     0.0003081        0.9976     -3.5113
   H2S(g)               1.017e-05     1.013e-05        0.9961     -4.9945
   CO(g)                2.656e-10     2.656e-10         1.000*    -9.5757
   HCl(g)               1.757e-16     1.757e-16         1.000*   -15.7551
   C2H4(g)              2.759e-17     2.759e-17         1.000*   -16.5592
   SO2(g)               2.888e-24     2.867e-24        0.9928    -23.5426
   S2(g)                2.314e-25     2.314e-25         1.000*   -24.6356
   Na(g)                3.633e-43     3.633e-43         1.000*   -42.4398
   K(g)                 2.783e-45     2.783e-45         1.000*   -44.5555
   Cl2(g)               1.371e-56     1.371e-56         1.000*   -55.8628
   O2(g)                9.021e-59     9.020e-59        0.9999    -58.0448
   Mg(g)                2.326e-70     2.326e-70         1.000*   -69.6334
   Ca(g)                2.799e-87     2.799e-87         1.000*   -86.5530
   C(g)                 8.455e-94     8.455e-94         1.000*   -93.0729
   Al(g)               5.437e-107    5.437e-107         1.000*  -106.2646
   Si(g)               2.897e-117    2.897e-117         1.000*  -116.5381
    *no data, gas taken to be ideal

                                  In fluid              Sorbed            Kd
  Original basis total moles   moles     mg/kg      moles     mg/kg      L/kg
 -------------------------------------------------------------------------------
   H2O                 55.6       55.5  1.00e+06
   Al+++            0.00141   7.34e-05      1.98
   Ca++             0.00143   7.30e-06     0.293
   Cl-              0.00195    0.00195      69.2
   CrO4--           0.00101   7.55e-27  8.77e-22
   Fe++              0.0383   1.14e-11  6.36e-07
   H+                -0.241  -0.000394    -0.397
   HCO3-             0.0100    0.00862      526.
   HPO4--          0.000100   2.06e-06     0.198
   K+              7.65e-05   2.42e-05     0.945
   Mg++              0.0795   2.00e-08  0.000487
   Mn++            0.000748   1.09e-08  0.000601
   Na+             0.000388   0.000388      8.91
   O2(aq)         -0.000869   -0.00642     -205.
   SO4--           0.000371   0.000371      35.7
   SiO2(aq)          0.0623   0.000116      6.94
   Ti(OH)4(aq)     0.000100   0.000100      11.6

  Elemental composition               In fluid                  Sorbed
                  total moles     moles       mg/kg        moles       mg/kg
 -------------------------------------------------------------------------------
   Aluminum          0.001413    7.341e-05       1.981
   Calcium           0.001428    7.305e-06      0.2929
   Carbon             0.01000     0.008616       103.5
   Chlorine          0.001950     0.001950       69.16
   Chromium          0.001014    7.554e-27   3.930e-22
   Hydrogen             111.0        110.9   1.119e+05
   Iron               0.03835    1.138e-11   6.359e-07
   Magnesium          0.07952    2.005e-08   0.0004875
   Manganese        0.0007477    1.094e-08   0.0006012
   Oxygen               55.79        55.48   8.879e+05
   Phosphorus       0.0001001    2.058e-06     0.06376
   Potassium        7.649e-05    2.417e-05      0.9452
   Silicon            0.06229    0.0001155       3.245
   Sodium           0.0003875    0.0003875       8.912
   Sulfur           0.0003711    0.0003711       11.91
   Titanium         0.0001002    0.0001002       4.801


          Step #     2             Xi = 0.0200

          Temperature = 100.0 C    Pressure =  1.013 bars
          pH =  9.878              log fO2 =  -58.630
          Eh =  -0.5975 volts      pe =  -8.0700
          Ionic strength      =    0.007745 molal
          Charge imbalance    =   -0.011076 eq/kg (-87.58% error)
          Activity of water   =    0.999931
          Solvent mass        =     0.99810 kg
          Solution mass       =     0.99861 kg
          Mineral mass        =    0.022078 kg
          Solution density    =    0.954    g/cm3
          Solution viscosity  =    0.003    poise
          Chlorinity          =    0.001954 molal
          Dissolved solids    =         515 mg/kg sol'n
          Hardness            =        0.73 mg/kg sol'n as CaCO3
            carbonate         =        0.73 mg/kg sol'n as CaCO3
            non-carbonate     =        0.00 mg/kg sol'n as CaCO3
          Carbonate alkalinity=      654.76 mg/kg sol'n as CaCO3
          Water type          =    Na-OH
          Bulk volume         =    1.05e+03 cm3
          Fluid volume        =    1.05e+03 cm3
          Mineral volume      =        7.25 cm3
          Inert volume        =        0.00 cm3
          Porosity            =        99.3 %
          Permeability        =        77.8 cm2
          Mass reacted        =        19.9 g

                          moles          moles         grams          cm3      rxn rate
  Reactants             remaining       reacted       reacted       reacted  (mol/kg sec)
 ------------------------------------------------------------------------------------------
   H2O                    0.03811     0.0007777       0.01401          --            --  
   Al2O3                  0.06926      0.001413        0.1441          --            --  
   CaO                     0.1154      0.002356        0.1321          --            --  
   Cr2O3                  0.04969      0.001014        0.1541          --            --  
   FeO(ox)                  3.727       0.07605         5.464          --            --  
   K2O(ox)               0.003748     7.649e-05      0.007205          --            --  
   MgO                      7.738        0.1579         6.365          --            --  
   MnO                    0.07328      0.001495        0.1061          --            --  
   Na2O(ox)               0.01899     0.0003875       0.02402          --            --  
   P2O5                  0.004906     0.0001001       0.01421          --            --  
   S                     0.007952     0.0001623      0.005204      0.002517          --  
   SiO2                     6.105        0.1246         7.486          --            --  
   TiO2                  0.009822     0.0002005       0.01601          --            --  

  Minerals in system     moles      log moles      grams        volume (cm3)
 ----------------------------------------------------------------------------
   Antigorite            0.002832     -2.548          12.84           4.953
   Calcite               0.001061     -2.974         0.1062         0.03920
   Chromite              0.001014     -2.994         0.2270         0.04463
   Clinochlore-14A      4.737e-05     -4.325        0.02633        0.009810
   Hydroxylapatite      6.656e-05     -4.177        0.03343         0.01262
   Magnetite              0.02512     -1.600          5.816           1.118
   Phlogopite           0.0001414     -3.850        0.05899         0.02116
   Saponite-Ca           0.007299     -2.137          2.814          0.9903
   Tephroite            0.0007477     -3.126         0.1510         0.05698
                                               _____________   _____________
          (total)                                     22.08           7.246 

  Aqueous species       molality    mg/kg sol'n    act. coef.     log act.
 ---------------------------------------------------------------------------
   Methane(aq)           0.005952         95.44      1.0000       -2.2253
   OH-                   0.004685         79.64      0.8967       -2.3767
   Cl-                   0.001953         69.21      0.8953       -2.7573
   HCO3-                 0.001611         98.23      0.8980       -2.8397
   CO3--                 0.001382         82.92      0.6524       -3.0448
   Na+                  0.0007728         17.76      0.8980       -3.1587
   HS-                  0.0004188         13.84      0.8967       -3.4254
   Ti(OH)4(aq)          0.0002008         23.27      1.0000       -3.6972
   AlO2-                0.0001822         10.74      0.8980       -3.7861
   HSiO3-               0.0001796         13.84      0.8980       -3.7925
   S--                  3.423e-05         1.097      0.6560       -4.6487
   SiO2(aq)             2.591e-05         1.556      1.0000       -4.5866
   K+                   1.164e-05        0.4549      0.8953       -4.9820
   CaCO3(aq)            6.467e-06        0.6469      1.0000       -5.1893
   H2(aq)               4.929e-06      0.009932      1.0000       -5.3072
   Formate              2.914e-06        0.1311      0.8967       -5.5829
   NaHSiO3(aq)          2.014e-06        0.2015      1.0000       -5.6959
   Ca++                 8.202e-07       0.03286      0.6631       -6.2645
   NaOH(aq)             6.839e-07       0.02734      1.0000       -6.1650
   HPO4--               5.393e-07       0.05173      0.6486       -6.4562
   CO2(aq)              4.678e-07       0.02058      1.0000       -6.3300
   NaCl(aq)             4.084e-07       0.02385      1.0000       -6.3889
   NaHCO3(aq)           3.898e-07       0.03273      1.0000       -6.4092
   NaCO3-               1.898e-07       0.01575      0.8980       -6.7684
   H2S(aq)              1.509e-07      0.005142      1.0000       -6.8212
   NaAlO2(aq)           6.529e-08      0.005349      1.0000       -7.1852
   Acetate              2.794e-08      0.001649      0.8993       -7.5999
   CaHCO3+              2.294e-08      0.002318      0.8980       -7.6861
    (only species > 1e-8 molal listed)

  Mineral saturation states
                     log Q/K                          log Q/K
 ----------------------------------------------------------------
   Calcite            0.0000 sat    Talc              -1.5851     
   Phlogopite         0.0000 sat    Tridymite         -1.6802     
   Saponite-Ca        0.0000 sat    Chalcedony        -1.7251     
   Magnetite          0.0000 sat    Daphnite-14A      -1.7749     
   Tephroite          0.0000 sat    Brucite           -1.8360     
   Chromite           0.0000 sat    Annite            -1.8528     
   Hydroxylapatite    0.0000 sat    Ferrosilite       -1.8636     
   Clinochlore-14A    0.0000 sat    Tremolite         -1.8834     
   Antigorite         0.0000 sat    FeO               -1.8968     
   Aragonite         -0.1436        Wollastonite      -1.9256     
   Diaspore          -0.3121        Greenalite        -1.9258     
   Saponite-Na       -0.3149        Cristobalite(alp  -1.9261     
   Saponite-Mg       -0.3414        Amesite-14A       -1.9766     
   Andradite         -0.3759        Epidote           -1.9896     
   Ice               -0.4670        Epidote-ord       -1.9950     
   Ripidolite-14A    -0.4785        Pseudowollastoni  -2.0599     
   Chrysotile        -0.4866        Prehnite          -2.1012     
   Hematite          -0.6033        Coesite           -2.1668     
   Boehmite          -0.6069        Enstatite         -2.1819     
   Rhodochrosite     -0.6803        Cristobalite(bet  -2.2283     
   Saponite-K        -0.7382        Fayalite          -2.3079     
   Rhodonite         -0.8759        Scolecite         -2.3602     
   Diopside          -0.8903        SiO2(am)          -2.4023     
   C                 -0.9616        Wustite           -2.4265     
   Alabandite        -0.9700        Dolomite-dis      -2.5354     
   Goethite          -0.9910        Hedenbergite      -2.5396     
   Gibbsite          -1.0806        Fe(OH)2           -2.6765     
   Mn(OH)2(am)       -1.1112        Chamosite-7A      -2.6856     
   Troilite          -1.1262        Magnesite         -2.6902     
   Mesolite          -1.2051        Corundum          -2.7058     
   Pyrrhotite        -1.2058        Whitlockite       -2.7111     
   Monohydrocalcite  -1.2076        Manganosite       -2.7324     
   Cronstedtite-7A   -1.3089        Magnesiochromite  -2.7671     
   Dolomite-ord      -1.4221        Hercynite         -2.8210     
   Dolomite          -1.4228        Eskolaite         -2.9158     
   Quartz            -1.5084        Clinochlore-7A    -2.9235     
   Saponite-H        -1.5471        Lawsonite         -2.9241     
   Pyrite            -1.5833        Monticellite      -2.9735     
    (only minerals with log Q/K > -3 listed)

                         partial
  Gases               press. (bar)     fugacity     fug. coef.    log fug.
 ---------------------------------------------------------------------------
   CH4(g)                   6.810         6.806        0.9993      0.8329
   H2O(g)                  0.8459        0.8334        0.9852     -0.0791
   H2(g)                 0.006167      0.006171         1.001     -2.2096
   CO2(g)               4.368e-05     4.357e-05        0.9976     -4.3608
   H2S(g)               4.519e-06     4.501e-06        0.9961     -5.3467
   CO(g)                7.373e-11     7.373e-11         1.000*   -10.1324
   HCl(g)               6.720e-17     6.720e-17         1.000*   -16.1726
   C2H4(g)              3.153e-17     3.153e-17         1.000*   -16.5013
   SO2(g)               1.698e-25     1.686e-25        0.9928    -24.7731
   S2(g)                1.187e-26     1.187e-26         1.000*   -25.9254
   Na(g)                2.651e-42     2.651e-42         1.000*   -41.5765
   K(g)                 4.888e-45     4.888e-45         1.000*   -44.3109
   Cl2(g)               1.022e-57     1.022e-57         1.000*   -56.9907
   O2(g)                2.342e-59     2.342e-59        0.9999    -58.6304
   Mg(g)                5.250e-70     5.250e-70         1.000*   -69.2799
   Ca(g)                3.884e-86     3.884e-86         1.000*   -85.4107
   C(g)                 4.605e-94     4.605e-94         1.000*   -93.3368
   Al(g)               1.417e-106    1.417e-106         1.000*  -105.8486
   Si(g)               9.156e-117    9.156e-117         1.000*  -116.0383
    *no data, gas taken to be ideal

                                  In fluid              Sorbed            Kd
  Original basis total moles   moles     mg/kg      moles     mg/kg      L/kg
 -------------------------------------------------------------------------------
   H2O                 55.7       55.4  1.00e+06
   Al+++            0.00283   0.000182      4.92
   Ca++             0.00261   7.30e-06     0.293
   Cl-              0.00195    0.00195      69.2
   CrO4--           0.00203   1.40e-27  1.62e-22
   Fe++              0.0764   2.10e-12  1.18e-07
   H+                -0.481  -0.000613    -0.619
   HCO3-             0.0100    0.00894      546.
   HPO4--          0.000200   5.45e-07    0.0524
   K+              0.000153   1.16e-05     0.455
   Mg++               0.158   3.25e-09  7.92e-05
   Mn++             0.00150   2.39e-09  0.000131
   Na+             0.000775   0.000775      17.8
   O2(aq)          -0.00175    -0.0128     -410.
   SO4--           0.000452   0.000452      43.5
   SiO2(aq)           0.125   0.000207      12.5
   Ti(OH)4(aq)     0.000200   0.000200      23.3

  Elemental composition               In fluid                  Sorbed
                  total moles     moles       mg/kg        moles       mg/kg
 -------------------------------------------------------------------------------
   Aluminum          0.002827    0.0001820       4.917
   Calcium           0.002606    7.297e-06      0.2928
   Carbon             0.01000     0.008939       107.5
   Chlorine          0.001950     0.001950       69.23
   Chromium          0.002028    1.397e-27   7.272e-23
   Hydrogen             111.0        110.8   1.119e+05
   Iron               0.07637    2.105e-12   1.177e-07
   Magnesium           0.1585    3.253e-09   7.917e-05
   Manganese         0.001495    2.385e-09   0.0001312
   Oxygen               56.04        55.42   8.879e+05
   Phosphorus       0.0002002    5.451e-07     0.01691
   Potassium        0.0001530    1.162e-05      0.4550
   Silicon             0.1246    0.0002071       5.824
   Sodium           0.0007750    0.0007750       17.84
   Sulfur           0.0004523    0.0004523       14.52
   Titanium         0.0002005    0.0002005       9.611


          Step #     3             Xi = 0.0300

          Temperature = 100.0 C    Pressure =  1.013 bars
          pH = 10.095              log fO2 =  -59.145
          Eh =  -0.6230 volts      pe =  -8.4150
          Ionic strength      =    0.007307 molal
          Charge imbalance    =   -0.011087 eq/kg (-82.62% error)
          Activity of water   =    0.999931
          Solvent mass        =     0.99710 kg
          Solution mass       =     0.99762 kg
          Mineral mass        =    0.033031 kg
          Solution density    =    0.954    g/cm3
          Solution viscosity  =    0.003    poise
          Chlorinity          =    0.001956 molal
          Dissolved solids    =         528 mg/kg sol'n
          Hardness            =        0.18 mg/kg sol'n as CaCO3
            carbonate         =        0.18 mg/kg sol'n as CaCO3
            non-carbonate     =        0.00 mg/kg sol'n as CaCO3
          Carbonate alkalinity=      794.27 mg/kg sol'n as CaCO3
          Water type          =    Na-OH
          Bulk volume         =    1.06e+03 cm3
          Fluid volume        =    1.05e+03 cm3
          Mineral volume      =        10.8 cm3
          Inert volume        =        0.00 cm3
          Porosity            =        99.0 %
          Permeability        =        69.3 cm2
          Mass reacted        =        29.9 g

                          moles          moles         grams          cm3      rxn rate
  Reactants             remaining       reacted       reacted       reacted  (mol/kg sec)
 ------------------------------------------------------------------------------------------
   H2O                    0.03772      0.001167       0.02102          --            --  
   Al2O3                  0.06855      0.002120        0.2162          --            --  
   CaO                     0.1143      0.003534        0.1981          --            --  
   Cr2O3                  0.04918      0.001521        0.2312          --            --  
   FeO(ox)                  3.689        0.1141         8.196          --            --  
   K2O(ox)               0.003710     0.0001147       0.01081          --            --  
   MgO                      7.659        0.2369         9.547          --            --  
   MnO                    0.07253      0.002243        0.1591          --            --  
   Na2O(ox)               0.01879     0.0005813       0.03603          --            --  
   P2O5                  0.004856     0.0001502       0.02132          --            --  
   S                     0.007871     0.0002434      0.007806      0.003776          --  
   SiO2                     6.042        0.1869         11.23          --            --  
   TiO2                  0.009722     0.0003007       0.02402          --            --  

  Minerals in system     moles      log moles      grams        volume (cm3)
 ----------------------------------------------------------------------------
   Andradite            0.0005405     -3.267         0.2747         0.07126
   Antigorite            0.004283     -2.368          19.43           7.491
   Chromite              0.001521     -2.818         0.3405         0.06694
   Clinochlore-14A      0.0002005     -3.698         0.1114         0.04153
   Hydroxylapatite      9.986e-05     -4.001        0.05016         0.01893
   Magnetite              0.03727     -1.429          8.629           1.659
   Phlogopite           0.0002221     -3.653        0.09268         0.03324
   Saponite-Ca            0.01007     -1.997          3.881           1.366
   Tephroite             0.001122     -2.950         0.2265         0.08548
                                               _____________   _____________
          (total)                                     33.03           10.83 

  Aqueous species       molality    mg/kg sol'n    act. coef.     log act.
 ---------------------------------------------------------------------------
   Methane(aq)           0.009118         146.2      1.0000       -2.0401
   OH-                   0.007687         130.7      0.8992       -2.1604
   Cl-                   0.001955         69.28      0.8979       -2.7556
   Na+                   0.001158         26.62      0.9004       -2.9817
   CO3--                0.0005298         31.78      0.6595       -3.4567
   HS-                  0.0004719         15.60      0.8992       -3.3723
   HCO3-                0.0003782         23.07      0.9004       -3.4678
   Ti(OH)4(aq)          0.0003016         34.93      1.0000       -3.5206
   AlO2-                0.0002958         17.44      0.9004       -3.5745
   HSiO3-               0.0002831         21.81      0.9004       -3.5936
   S--                  6.297e-05         2.018      0.6630       -4.3794
   SiO2(aq)             2.490e-05         1.495      1.0000       -4.6039
   H2(aq)               8.916e-06       0.01796      1.0000       -5.0498
   K+                   7.384e-06        0.2886      0.8979       -5.1785
   NaHSiO3(aq)          4.787e-06        0.4788      1.0000       -5.3199
   NaOH(aq)             1.691e-06       0.06761      1.0000       -5.7718
   CaCO3(aq)            1.373e-06        0.1373      1.0000       -5.8624
   Formate              1.237e-06       0.05568      0.8992       -5.9536
   HPO4--               7.484e-07       0.07179      0.6559       -6.3090
   NaCl(aq)             6.162e-07       0.03599      1.0000       -6.2103
   Ca++                 4.449e-07       0.01782      0.6698       -6.5257
   NaAlO2(aq)           1.597e-07       0.01309      1.0000       -6.7966
   NaHCO3(aq)           1.380e-07       0.01158      1.0000       -6.8603
   NaCO3-               1.102e-07      0.009144      0.9004       -7.0033
   H2S(aq)              1.037e-07      0.003532      1.0000       -6.9843
   CO2(aq)              6.695e-08      0.002945      1.0000       -7.1743
   PO4---               1.325e-08      0.001258      0.3867       -8.2903
   Acetate              1.005e-08     0.0005931      0.9017       -8.0428
    (only species > 1e-8 molal listed)

  Mineral saturation states
                     log Q/K                          log Q/K
 ----------------------------------------------------------------
   Phlogopite         0.0000 sat    Tridymite         -1.6975     
   Antigorite         0.0000 sat    Greenalite        -1.7030     
   Magnetite          0.0000 sat    Chalcedony        -1.7424     
   Chromite           0.0000 sat    Epidote           -1.7514     
   Clinochlore-14A    0.0000 sat    Epidote-ord       -1.7568     
   Saponite-Ca        0.0000 sat    Wollastonite      -1.7717     
   Hydroxylapatite    0.0000 sat    Ferrosilite       -1.7951     
   Andradite          0.0000 sat    FeO               -1.8110     
   Tephroite          0.0000 sat    Prehnite          -1.8201     
   Saponite-Na       -0.2134        Brucite           -1.8238     
   Diaspore          -0.3167        Monohydrocalcite  -1.8808     
   Ripidolite-14A    -0.3314        Pseudowollastoni  -1.9060     
   Saponite-Mg       -0.3676        Cristobalite(alp  -1.9434     
   Ice               -0.4670        Amesite-14A       -1.9810     
   Chrysotile        -0.4845        Pyrite            -2.0812     
   Boehmite          -0.6115        Fayalite          -2.1536     
   Calcite           -0.6731        Coesite           -2.1841     
   Hematite          -0.6891        Enstatite         -2.1870     
   Diopside          -0.7414        Cristobalite(bet  -2.2456     
   Saponite-K        -0.7599        Scolecite         -2.2503     
   Aragonite         -0.8167        Hedenbergite      -2.3172     
   Rhodonite         -0.8845        Wustite           -2.3588     
   Mesolite          -0.8882        SiO2(am)          -2.4196     
   Goethite          -1.0339        Chamosite-7A      -2.5406     
   Gibbsite          -1.0853        Fe(OH)2           -2.5907     
   Mn(OH)2(am)       -1.1026        Corundum          -2.7152     
   Alabandite        -1.1244        Manganosite       -2.7238     
   Troilite          -1.2035        Hercynite         -2.7446     
   Cronstedtite-7A   -1.2404        Whitlockite       -2.7682     
   Pyrrhotite        -1.2831        Analcime          -2.7777     
   C                 -1.2911        Lawsonite         -2.7969     
   Daphnite-14A      -1.4071        Monticellite      -2.8073     
   Rhodochrosite     -1.5159        Magnesiochromite  -2.8407     
   Quartz            -1.5257        Grossular         -2.8944     
   Saponite-H        -1.5753        Clinochlore-7A    -2.9235     
   Talc              -1.6175        Dolomite-ord      -2.9273     
   Tremolite         -1.6181        Dolomite          -2.9280     
   Annite            -1.6321     
    (only minerals with log Q/K > -3 listed)

                         partial
  Gases               press. (bar)     fugacity     fug. coef.    log fug.
 ---------------------------------------------------------------------------
   CH4(g)                   10.43         10.43        0.9993      1.0181
   H2O(g)                  0.8459        0.8334        0.9852     -0.0791
   H2(g)                  0.01115       0.01116         1.001     -1.9522
   CO2(g)               6.251e-06     6.236e-06        0.9976     -5.2051
   H2S(g)               3.104e-06     3.092e-06        0.9961     -5.5098
   CO(g)                1.909e-11     1.909e-11         1.000*   -10.7193
   HCl(g)               4.100e-17     4.100e-17         1.000*   -16.3872
   C2H4(g)              2.262e-17     2.262e-17         1.000*   -16.6456
   SO2(g)               1.971e-26     1.957e-26        0.9928    -25.7084
   S2(g)                1.712e-27     1.712e-27         1.000*   -26.7664
   Na(g)                8.819e-42     8.819e-42         1.000*   -41.0546
   K(g)                 6.880e-45     6.880e-45         1.000*   -44.1624
   Cl2(g)               2.103e-58     2.103e-58         1.000*   -57.6772
   O2(g)                7.160e-60     7.159e-60        0.9999    -59.1452
   Mg(g)                9.767e-70     9.767e-70         1.000*   -69.0102
   Ca(g)                1.042e-85     1.042e-85         1.000*   -84.9822
   C(g)                 2.156e-94     2.156e-94         1.000*   -93.6663
   Al(g)               3.410e-106    3.410e-106         1.000*  -105.4672
   Si(g)               2.879e-116    2.879e-116         1.000*  -115.5408
    *no data, gas taken to be ideal

                                  In fluid              Sorbed            Kd
  Original basis total moles   moles     mg/kg      moles     mg/kg      L/kg
 -------------------------------------------------------------------------------
   H2O                 55.9       55.4  1.00e+06
   Al+++            0.00424   0.000295      7.98
   Ca++             0.00378   1.82e-06    0.0729
   Cl-              0.00195    0.00195      69.3
   CrO4--           0.00304   6.21e-28  7.22e-23
   Fe++               0.114   9.37e-13  5.25e-08
   H+                -0.721  -0.000101    -0.102
   HCO3-             0.0100     0.0100      612.
   HPO4--          0.000300   7.60e-07    0.0731
   K+              0.000229   7.36e-06     0.289
   Mg++               0.237   7.21e-10  1.76e-05
   Mn++             0.00224   8.89e-10  4.90e-05
   Na+              0.00116    0.00116      26.8
   O2(aq)          -0.00263    -0.0193     -618.
   SO4--           0.000533   0.000533      51.4
   SiO2(aq)           0.187   0.000312      18.8
   Ti(OH)4(aq)     0.000301   0.000301      34.9

  Elemental composition               In fluid                  Sorbed
                  total moles     moles       mg/kg        moles       mg/kg
 -------------------------------------------------------------------------------
   Aluminum          0.004240    0.0002951       7.982
   Calcium           0.003784    1.816e-06     0.07294
   Carbon             0.01000      0.01000       120.4
   Chlorine          0.001950     0.001950       69.30
   Chromium          0.003042    6.212e-28   3.237e-23
   Hydrogen             111.0        110.7   1.119e+05
   Iron                0.1144    9.371e-13   5.246e-08
   Magnesium           0.2374    7.211e-10   1.757e-05
   Manganese         0.002243    8.893e-10   4.897e-05
   Oxygen               56.28        55.36   8.878e+05
   Phosphorus       0.0003003    7.603e-07     0.02361
   Potassium        0.0002295    7.364e-06      0.2886
   Silicon             0.1869    0.0003119       8.780
   Sodium            0.001163     0.001163       26.79
   Sulfur           0.0005334    0.0005334       17.15
   Titanium         0.0003007    0.0003007       14.43


          Step #     4             Xi = 0.0400

          Temperature = 100.0 C    Pressure =  1.013 bars
          pH = 10.184              log fO2 =  -61.965
          Eh =  -0.6818 volts      pe =  -9.2096
          Ionic strength      =    0.007203 molal
          Charge imbalance    =   -0.011103 eq/kg (-78.06% error)
          Activity of water   =    0.999931
          Solvent mass        =     0.99563 kg
          Solution mass       =     0.99618 kg
          Mineral mass        =    0.044442 kg
          Solution density    =    0.954    g/cm3
          Solution viscosity  =    0.003    poise
          Chlorinity          =    0.001959 molal
          Dissolved solids    =         545 mg/kg sol'n
          Hardness            =        0.03 mg/kg sol'n as CaCO3
            carbonate         =        0.03 mg/kg sol'n as CaCO3
            non-carbonate     =        0.00 mg/kg sol'n as CaCO3
          Carbonate alkalinity=      819.92 mg/kg sol'n as CaCO3
          Water type          =    Na-OH
          Bulk volume         =    1.06e+03 cm3
          Fluid volume        =    1.04e+03 cm3
          Mineral volume      =        14.8 cm3
          Inert volume        =        0.00 cm3
          Porosity            =        98.6 %
          Permeability        =        60.8 cm2
          Mass reacted        =        39.9 g

                          moles          moles         grams          cm3      rxn rate
  Reactants             remaining       reacted       reacted       reacted  (mol/kg sec)
 ------------------------------------------------------------------------------------------
   H2O                    0.03733      0.001555       0.02802          --            --  
   Al2O3                  0.06784      0.002827        0.2882          --            --  
   CaO                     0.1131      0.004711        0.2642          --            --  
   Cr2O3                  0.04867      0.002028        0.3082          --            --  
   FeO(ox)                  3.651        0.1521         10.93          --            --  
   K2O(ox)               0.003672     0.0001530       0.01441          --            --  
   MgO                      7.580        0.3158         12.73          --            --  
   MnO                    0.07178      0.002991        0.2122          --            --  
   Na2O(ox)               0.01860     0.0007750       0.04804          --            --  
   P2O5                  0.004805     0.0002002       0.02842          --            --  
   S                     0.007790     0.0003246       0.01041      0.005035          --  
   SiO2                     5.980        0.2492         14.97          --            --  
   TiO2                  0.009622     0.0004009       0.03202          --            --  

  Minerals in system     moles      log moles      grams        volume (cm3)
 ----------------------------------------------------------------------------
   Andradite             0.001369     -2.863         0.6959          0.1806
   Annite               0.0002882     -3.540         0.1475         0.04447
   Antigorite            0.006521     -2.186          29.58           11.41
   Chromite              0.002028     -2.693         0.4539         0.08925
   Daphnite-14A          0.002459     -2.609          1.754          0.5247
   Greenalite            0.004464     -2.350          1.660          0.5134
   Hydroxylapatite      0.0001331     -3.876        0.06687         0.02523
   Magnetite              0.04037     -1.394          9.347           1.797
   Saponite-Ca           0.001134     -2.945         0.4372          0.1539
   Tephroite             0.001495     -2.825         0.3020          0.1140
                                               _____________   _____________
          (total)                                     44.44           14.85 

  Aqueous species       molality    mg/kg sol'n    act. coef.     log act.
 ---------------------------------------------------------------------------
   Methane(aq)            0.01004         161.0      1.0000       -1.9981
   OH-                   0.009444         160.5      0.8998       -2.0707
   Cl-                   0.001958         69.37      0.8985       -2.7547
   Na+                   0.001542         35.44      0.9010       -2.8571
   HS-                  0.0005303         17.53      0.8998       -3.3213
   HSiO3-               0.0004875         37.56      0.9010       -3.3573
   Ti(OH)4(aq)          0.0004027         46.65      1.0000       -3.3951
   H2(aq)               0.0002291        0.4616      1.0000       -3.6399
   S--                  8.684e-05         2.783      0.6647       -4.2387
   AlO2-                7.401e-05         4.363      0.9010       -4.1760
   SiO2(aq)             3.489e-05         2.095      1.0000       -4.4573
   K+                   1.787e-05        0.6982      0.8985       -4.7944
   NaHSiO3(aq)          1.099e-05         1.099      1.0000       -4.9591
   NaOH(aq)             2.770e-06        0.1107      1.0000       -5.5575
   HPO4--               1.085e-06        0.1041      0.6576       -6.1464
   NaCl(aq)             8.226e-07       0.04805      1.0000       -6.0848
   Ca++                 3.006e-07       0.01204      0.6714       -6.6951
   H2S(aq)              9.484e-08      0.003230      1.0000       -7.0230
   NaAlO2(aq)           5.327e-08      0.004365      1.0000       -7.2735
   PO4---               2.355e-08      0.002235      0.3891       -8.0380
    (only species > 1e-8 molal listed)

  Mineral saturation states
                     log Q/K                          log Q/K
 ----------------------------------------------------------------
   Tephroite          0.0000 sat    FeO               -1.3411     
   Saponite-Ca        0.0000 sat    Talc              -1.3427     
   Antigorite         0.0000 sat    Quartz            -1.3791     
   Andradite          0.0000 sat    Clinochlore-14A   -1.4617     
   Hydroxylapatite    0.0000 sat    Hedenbergite      -1.5440     
   Annite             0.0000 sat    Tridymite         -1.5509     
   Magnetite          0.0000 sat    Saponite-H        -1.5770     
   Greenalite         0.0000 sat    Chalcedony        -1.5958     
   Daphnite-14A       0.0000 sat    Wollastonite      -1.6151     
   Chromite           0.0000 sat    Mesolite          -1.6710     
   Phlogopite        -0.0892        Pseudowollastoni  -1.7494     
   Saponite-Na       -0.1444        Gibbsite          -1.7764     
   Saponite-Mg       -0.3864        Cristobalite(alp  -1.7968     
   Ice               -0.4670        Minnesotaite      -1.8124     
   Chrysotile        -0.5028        Brucite           -1.9276     
   Diopside          -0.5420        Wustite           -1.9885     
   Saponite-K        -0.6053        Coesite           -2.0375     
   Cronstedtite-7A   -0.6238        Cristobalite(bet  -2.0990     
   Ripidolite-14A    -0.6456        Fe(OH)2           -2.1207     
   Troilite          -0.7723        Enstatite         -2.1442     
   Rhodonite         -0.8113        SiO2(am)          -2.2730     
   Pyrrhotite        -0.8519        Prehnite          -2.7425     
   Tremolite         -0.9445        Monticellite      -2.7545     
   Diaspore          -1.0079        Whitlockite       -2.7715     
   Fayalite          -1.0672        Manganosite       -2.7970     
   Hematite          -1.1590        Chamosite-7A      -2.8365     
   Mn(OH)2(am)       -1.1759        Daphnite-7A       -2.8752     
   Ferrosilite       -1.1786        Epidote           -2.9088     
   Alabandite        -1.2364        Epidote-ord       -2.9142     
   Goethite          -1.2689        Analcime          -2.9366     
   Boehmite          -1.3027     
    (only minerals with log Q/K > -3 listed)

                         partial
  Gases               press. (bar)     fugacity     fug. coef.    log fug.
 ---------------------------------------------------------------------------
   CH4(g)                   11.49         11.48        0.9993      1.0601
   H2O(g)                  0.8459        0.8334        0.9852     -0.0791
   H2(g)                   0.2866        0.2868         1.001     -0.5423
   H2S(g)               2.839e-06     2.828e-06        0.9961     -5.5485
   CO2(g)               1.579e-11     1.575e-11        0.9976    -10.8027
   CO(g)                1.239e-15     1.239e-15         1.000*   -14.9070
   HCl(g)               3.342e-17     3.342e-17         1.000*   -16.4760
   C2H4(g)              4.155e-20     4.155e-20         1.000*   -19.3814
   S2(g)                2.169e-30     2.169e-30         1.000*   -29.6637
   SO2(g)               1.062e-30     1.055e-30        0.9928    -29.9768
   Na(g)                7.322e-41     7.322e-41         1.000*   -40.1353
   K(g)                 1.038e-43     1.038e-43         1.000*   -42.9837
   Cl2(g)               5.436e-60     5.436e-60         1.000*   -59.2647
   O2(g)                1.084e-62     1.084e-62        0.9999    -61.9650
   Mg(g)                1.976e-68     1.976e-68         1.000*   -67.7042
   Ca(g)                2.741e-84     2.741e-84         1.000*   -83.5622
   C(g)                 3.597e-97     3.597e-97         1.000*   -96.4441
   Al(g)               9.045e-105    9.045e-105         1.000*  -104.0436
   Si(g)               2.664e-113    2.664e-113         1.000*  -112.5744
    *no data, gas taken to be ideal

                                  In fluid              Sorbed            Kd
  Original basis total moles   moles     mg/kg      moles     mg/kg      L/kg
 -------------------------------------------------------------------------------
   H2O                 56.0       55.3  1.00e+06
   Al+++            0.00565   7.37e-05      2.00
   Ca++             0.00496   2.99e-07    0.0120
   Cl-              0.00195    0.00195      69.4
   CrO4--           0.00406   1.21e-27  1.41e-22
   Fe++               0.152   1.82e-12  1.02e-07
   H+                -0.961   0.000332     0.335
   HCO3-             0.0100     0.0100      613.
   HPO4--          0.000400   1.11e-06     0.106
   K+              0.000306   1.78e-05     0.698
   Mg++               0.316   2.08e-10  5.08e-06
   Mn++             0.00299   4.95e-10  2.73e-05
   Na+              0.00155    0.00155      35.8
   O2(aq)          -0.00352    -0.0213     -686.
   SO4--           0.000615   0.000615      59.3
   SiO2(aq)           0.249   0.000531      32.0
   Ti(OH)4(aq)     0.000401   0.000401      46.6

  Elemental composition               In fluid                  Sorbed
                  total moles     moles       mg/kg        moles       mg/kg
 -------------------------------------------------------------------------------
   Aluminum          0.005653    7.374e-05       1.997
   Calcium           0.004961    2.994e-07     0.01205
   Carbon             0.01000      0.01000       120.6
   Chlorine          0.001950     0.001950       69.40
   Chromium          0.004056    1.208e-27   6.303e-23
   Hydrogen             111.0        110.6   1.119e+05
   Iron                0.1524    1.822e-12   1.022e-07
   Magnesium           0.3164    2.084e-10   5.084e-06
   Manganese         0.002991    4.951e-10   2.730e-05
   Oxygen               56.53        55.28   8.878e+05
   Phosphorus       0.0004005    1.105e-06     0.03436
   Potassium        0.0003060    1.779e-05      0.6983
   Silicon             0.2492    0.0005310       14.97
   Sodium            0.001550     0.001550       35.77
   Sulfur           0.0006146    0.0006146       19.78
   Titanium         0.0004009    0.0004009       19.27


          Step #     5             Xi = 0.0413

          Temperature = 100.0 C    Pressure =  1.013 bars
          pH = 10.195              log fO2 =  -62.799
          Eh =  -0.6981 volts      pe =  -9.4288
          Ionic strength      =    0.007274 molal
          Charge imbalance    =   -0.011105 eq/kg (-77.35% error)
          Activity of water   =    0.999931
          Solvent mass        =     0.99544 kg
          Solution mass       =     0.99598 kg
          Mineral mass        =    0.045905 kg
          Solution density    =    0.954    g/cm3
          Solution viscosity  =    0.003    poise
          Chlorinity          =    0.001959 molal
          Dissolved solids    =         539 mg/kg sol'n
          Hardness            =        0.05 mg/kg sol'n as CaCO3
            carbonate         =        0.05 mg/kg sol'n as CaCO3
            non-carbonate     =        0.00 mg/kg sol'n as CaCO3
          Carbonate alkalinity=      823.08 mg/kg sol'n as CaCO3
          Water type          =    Na-OH
          Bulk volume         =    1.06e+03 cm3
          Fluid volume        =    1.04e+03 cm3
          Mineral volume      =        15.4 cm3
          Inert volume        =        0.00 cm3
          Porosity            =        98.5 %
          Permeability        =        59.8 cm2
          Mass reacted        =        41.1 g

                          moles          moles         grams          cm3      rxn rate
  Reactants             remaining       reacted       reacted       reacted  (mol/kg sec)
 ------------------------------------------------------------------------------------------
   H2O                    0.03728      0.001605       0.02891          --            --  
   Al2O3                  0.06775      0.002916        0.2974          --            --  
   CaO                     0.1129      0.004861        0.2726          --            --  
   Cr2O3                  0.04861      0.002092        0.3180          --            --  
   FeO(ox)                  3.646        0.1569         11.28          --            --  
   K2O(ox)               0.003667     0.0001578       0.01487          --            --  
   MgO                      7.570        0.3259         13.13          --            --  
   MnO                    0.07168      0.003086        0.2189          --            --  
   Na2O(ox)               0.01858     0.0007996       0.04956          --            --  
   P2O5                  0.004799     0.0002066       0.02932          --            --  
   S                     0.007780     0.0003349       0.01074      0.005194          --  
   SiO2                     5.972        0.2571         15.45          --            --  
   TiO2                  0.009609     0.0004136       0.03304          --            --  

  Minerals in system     moles      log moles      grams        volume (cm3)
 ----------------------------------------------------------------------------
   Andradite             0.001474     -2.831         0.7491          0.1944
   Annite               0.0002853     -3.545         0.1460         0.04402
   Antigorite            0.006801     -2.167          30.85           11.90
   Chromite              0.002092     -2.679         0.4683         0.09208
   Daphnite-14A          0.002739     -2.562          1.954          0.5845
   Greenalite            0.005245     -2.280          1.950          0.6032
   Hydroxylapatite      0.0001376     -3.861        0.06911         0.02608
   Magnetite              0.04064     -1.391          9.410           1.810
   Tephroite             0.001543     -2.812         0.3116          0.1176
                                               _____________   _____________
          (total)                                     45.91           15.37 

  Aqueous species       molality    mg/kg sol'n    act. coef.     log act.
 ---------------------------------------------------------------------------
   Methane(aq)            0.01005         161.1      1.0000       -1.9980
   OH-                   0.009682         164.6      0.8994       -2.0601
   Cl-                   0.001958         69.38      0.8981       -2.7549
   Na+                   0.001596         36.66      0.9006       -2.8425
   H2(aq)               0.0005987         1.206      1.0000       -3.2228
   HS-                  0.0005374         17.76      0.8994       -3.3158
   Ti(OH)4(aq)          0.0004155         48.14      1.0000       -3.3814
   HSiO3-               0.0003091         23.82      0.9006       -3.5553
   S--                  9.028e-05         2.893      0.6635       -4.2226
   AlO2-                7.003e-05         4.128      0.9006       -4.2001
   K+                   3.055e-05         1.194      0.8981       -4.5617
   SiO2(aq)             2.158e-05         1.296      1.0000       -4.6659
   NaHSiO3(aq)          7.202e-06        0.7204      1.0000       -5.1425
   NaOH(aq)             2.935e-06        0.1173      1.0000       -5.5323
   NaCl(aq)             8.504e-07       0.04967      1.0000       -6.0704
   Ca++                 5.157e-07       0.02066      0.6703       -6.4613
   HPO4--               4.292e-07       0.04117      0.6564       -6.5501
   H2S(aq)              9.373e-08      0.003193      1.0000       -7.0281
   NaAlO2(aq)           5.211e-08      0.004269      1.0000       -7.2831
    (only species > 1e-8 molal listed)

  Mineral saturation states
                     log Q/K                          log Q/K
 ----------------------------------------------------------------
   Magnetite          0.0000 sat    Boehmite          -1.3375     
   Andradite          0.0000 sat    Goethite          -1.3385     
   Greenalite         0.0000 sat    Tremolite         -1.3645     
   Antigorite         0.0000 sat    Clinochlore-14A   -1.4183     
   Hydroxylapatite    0.0000 sat    Hedenbergite      -1.5672     
   Tephroite          0.0000 sat    Wollastonite      -1.5687     
   Annite             0.0000 sat    Quartz            -1.5877     
   Daphnite-14A       0.0000 sat    Pseudowollastoni  -1.7030     
   Chromite           0.0000 sat    Talc              -1.7338     
   Phlogopite        -0.0631        Tridymite         -1.7595     
   Saponite-Ca       -0.2917        Brucite           -1.7798     
   Ice               -0.4670        Chalcedony        -1.8044     
   Saponite-Na       -0.4698        Gibbsite          -1.8112     
   Chrysotile        -0.4767        Wustite           -1.8789     
   Diopside          -0.5565        Saponite-H        -1.9107     
   Ripidolite-14A    -0.6195        Fe(OH)2           -1.9816     
   Troilite          -0.6383        Cristobalite(alp  -2.0054     
   Cronstedtite-7A   -0.6934        Mesolite          -2.1835     
   Saponite-Mg       -0.6958        Enstatite         -2.2051     
   Pyrrhotite        -0.7179        Minnesotaite      -2.2296     
   Saponite-K        -0.8587        Coesite           -2.2461     
   Rhodonite         -0.9155        Cristobalite(bet  -2.3076     
   Fayalite          -0.9976        SiO2(am)          -2.4816     
   Diaspore          -1.0427        Monticellite      -2.5604     
   Mn(OH)2(am)       -1.0716        Manganosite       -2.6928     
   Alabandite        -1.1372        Chamosite-7A      -2.8365     
   FeO               -1.2020        Whitlockite       -2.8565     
   Ferrosilite       -1.2481        Daphnite-7A       -2.8752     
   Hematite          -1.2981        Prehnite          -2.9279     
    (only minerals with log Q/K > -3 listed)

                         partial
  Gases               press. (bar)     fugacity     fug. coef.    log fug.
 ---------------------------------------------------------------------------
   CH4(g)                   11.49         11.49        0.9993      1.0602
   H2O(g)                  0.8459        0.8334        0.9852     -0.0791
   H2(g)                   0.7491        0.7496         1.001     -0.1252
   H2S(g)               2.806e-06     2.795e-06        0.9961     -5.5536
   CO2(g)               3.387e-13     3.379e-13        0.9976    -12.4712
   CO(g)                6.944e-17     6.944e-17         1.000*   -16.1584
   HCl(g)               3.260e-17     3.260e-17         1.000*   -16.4868
   C2H4(g)              6.088e-21     6.088e-21         1.000*   -20.2156
   S2(g)                3.103e-31     3.103e-31         1.000*   -30.5082
   SO2(g)               5.884e-32     5.842e-32        0.9928    -31.2334
   Na(g)                1.254e-40     1.254e-40         1.000*   -39.9016
   K(g)                 2.939e-43     2.939e-43         1.000*   -42.5318
   Cl2(g)               1.980e-60     1.980e-60         1.000*   -59.7034
   O2(g)                1.588e-63     1.587e-63        0.9999    -62.7993
   Mg(g)                7.257e-68     7.257e-68         1.000*   -67.1392
   Ca(g)                1.288e-83     1.288e-83         1.000*   -82.8901
   C(g)                 5.268e-98     5.268e-98         1.000*   -97.2783
   Al(g)               3.527e-104    3.527e-104         1.000*  -103.4526
   Si(g)               1.125e-112    1.125e-112         1.000*  -111.9487
    *no data, gas taken to be ideal

                                  In fluid              Sorbed            Kd
  Original basis total moles   moles     mg/kg      moles     mg/kg      L/kg
 -------------------------------------------------------------------------------
   H2O                 56.0       55.3  1.00e+06
   Al+++            0.00583   6.98e-05      1.89
   Ca++             0.00511   5.14e-07    0.0207
   Cl-              0.00195    0.00195      69.4
   CrO4--           0.00418   1.59e-27  1.85e-22
   Fe++               0.157   2.39e-12  1.34e-07
   H+                -0.992   0.000300     0.304
   HCO3-             0.0100     0.0100      613.
   HPO4--          0.000413   4.37e-07    0.0421
   K+              0.000316   3.04e-05      1.19
   Mg++               0.326   2.79e-10  6.81e-06
   Mn++             0.00309   6.00e-10  3.31e-05
   Na+              0.00160    0.00160      36.9
   O2(aq)          -0.00363    -0.0215     -692.
   SO4--           0.000625   0.000625      60.3
   SiO2(aq)           0.257   0.000336      20.3
   Ti(OH)4(aq)     0.000414   0.000414      48.1

  Elemental composition               In fluid                  Sorbed
                  total moles     moles       mg/kg        moles       mg/kg
 -------------------------------------------------------------------------------
   Aluminum          0.005833    6.977e-05       1.890
   Calcium           0.005111    5.136e-07     0.02067
   Carbon             0.01000      0.01000       120.6
   Chlorine          0.001950     0.001950       69.41
   Chromium          0.004185    1.586e-27   8.282e-23
   Hydrogen             111.0        110.6   1.119e+05
   Iron                0.1573    2.394e-12   1.342e-07
   Magnesium           0.3264    2.792e-10   6.814e-06
   Manganese         0.003086    6.003e-10   3.311e-05
   Oxygen               56.56        55.27   8.878e+05
   Phosphorus       0.0004132    4.372e-07     0.01360
   Potassium        0.0003157    3.041e-05       1.194
   Silicon             0.2571    0.0003364       9.486
   Sodium            0.001599     0.001599       36.92
   Sulfur           0.0006249    0.0006249       20.12
   Titanium         0.0004136    0.0004136       19.88


          Step #     8             Xi = 0.0503

          Temperature = 100.0 C    Pressure =  1.013 bars
          pH = 10.221              log fO2 =  -65.197
          Eh =  -0.7444 volts      pe = -10.0543
          Ionic strength      =    0.007770 molal
          Charge imbalance    =   -0.011117 eq/kg (-72.6% error)
          Activity of water   =    0.999931
          Solvent mass        =     0.99435 kg
          Solution mass       =     0.99492 kg
          Mineral mass        =    0.055978 kg
          Solution density    =    0.954    g/cm3
          Solution viscosity  =    0.003    poise
          Chlorinity          =    0.001961 molal
          Dissolved solids    =         574 mg/kg sol'n
          Hardness            =        0.25 mg/kg sol'n as CaCO3
            carbonate         =        0.25 mg/kg sol'n as CaCO3
            non-carbonate     =        0.00 mg/kg sol'n as CaCO3
          Carbonate alkalinity=      831.88 mg/kg sol'n as CaCO3
          Water type          =    Na-OH
          Bulk volume         =    1.06e+03 cm3
          Fluid volume        =    1.04e+03 cm3
          Mineral volume      =        18.7 cm3
          Inert volume        =        0.00 cm3
          Porosity            =        98.2 %
          Permeability        =        53.6 cm2
          Mass reacted        =        50.1 g

                          moles          moles         grams          cm3      rxn rate
  Reactants             remaining       reacted       reacted       reacted  (mol/kg sec)
 ------------------------------------------------------------------------------------------
   H2O                    0.03693      0.001957       0.03525          --            --  
   Al2O3                  0.06711      0.003556        0.3625          --            --  
   CaO                     0.1119      0.005926        0.3323          --            --  
   Cr2O3                  0.04815      0.002551        0.3877          --            --  
   FeO(ox)                  3.611        0.1913         13.75          --            --  
   K2O(ox)               0.003632     0.0001924       0.01813          --            --  
   MgO                      7.499        0.3973         16.01          --            --  
   MnO                    0.07101      0.003762        0.2669          --            --  
   Na2O(ox)               0.01840     0.0009749       0.06042          --            --  
   P2O5                  0.004754     0.0002519       0.03575          --            --  
   S                     0.007706     0.0004083       0.01309      0.006333          --  
   SiO2                     5.916        0.3134         18.83          --            --  
   TiO2                  0.009518     0.0005043       0.04028          --            --  

  Minerals in system     moles      log moles      grams        volume (cm3)
 ----------------------------------------------------------------------------
   Andradite             0.001778     -2.750         0.9036          0.2344
   Antigorite            0.008273     -2.082          37.53           14.47
   Chromite              0.002551     -2.593         0.5710          0.1123
   Daphnite-14A          0.003404     -2.468          2.429          0.7264
   Greenalite            0.006945     -2.158          2.582          0.7986
   Hydroxylapatite      0.0001679     -3.775        0.08434         0.03183
   Magnetite              0.04923     -1.308          11.40           2.192
   Phlogopite           0.0002450     -3.611         0.1022         0.03667
   Tephroite             0.001881     -2.726         0.3799          0.1434
                                               _____________   _____________
          (total)                                     55.98           18.75 

  Aqueous species       molality    mg/kg sol'n    act. coef.     log act.
 ---------------------------------------------------------------------------
   OH-                    0.01031         175.3      0.8965       -2.0341
   Methane(aq)            0.01006         161.2      1.0000       -1.9975
   H2(aq)                0.009469         19.08      1.0000       -2.0237
   Cl-                   0.001960         69.45      0.8951       -2.7558
   Na+                   0.001954         44.89      0.8978       -2.7559
   HS-                  0.0005951         19.67      0.8965       -3.2729
   Ti(OH)4(aq)          0.0005072         58.75      1.0000       -3.2948
   K+                   0.0001406         5.495      0.8951       -3.9000
   S--                  0.0001071         3.431      0.6556       -4.1537
   HSiO3-               8.278e-05         6.378      0.8978       -4.1289
   AlO2-                5.925e-05         3.493      0.8978       -4.2741
   SiO2(aq)             5.427e-06        0.3259      1.0000       -5.2654
   NaOH(aq)             3.804e-06        0.1521      1.0000       -5.4198
   Ca++                 2.501e-06        0.1002      0.6628       -5.7805
   NaHSiO3(aq)          2.347e-06        0.2347      1.0000       -5.6295
   NaCl(aq)             1.036e-06       0.06049      1.0000       -5.9848
   H2S(aq)              9.747e-08      0.003320      1.0000       -7.0111
   NaAlO2(aq)           5.365e-08      0.004395      1.0000       -7.2705
   HPO4--               2.943e-08      0.002823      0.6482       -7.7195
   KCl(aq)              2.631e-08      0.001960      1.0000       -7.5799
    (only species > 1e-8 molal listed)

  Mineral saturation states
                     log Q/K                          log Q/K
 ----------------------------------------------------------------
   Andradite          0.0000 sat    Wollastonite      -1.4355     
   Hydroxylapatite    0.0000 sat    Boehmite          -1.4374     
   Antigorite         0.0000 sat    Ferrosilite       -1.4480     
   Greenalite         0.0000 sat    Goethite          -1.5383     
   Magnetite          0.0000 sat    Wustite           -1.5640     
   Phlogopite         0.0000 sat    Pseudowollastoni  -1.5698     
   Daphnite-14A       0.0000 sat    Fe(OH)2           -1.5820     
   Tephroite          0.0000 sat    Saponite-Mg       -1.5850     
   Chromite           0.0000 sat    Saponite-K        -1.5910     
   Annite            -0.0118        Hedenbergite      -1.6338     
   Troilite          -0.2216        Hematite          -1.6978     
   Pyrrhotite        -0.3012        Gibbsite          -1.9111     
   Chrysotile        -0.4018        Monticellite      -2.0025     
   Ice               -0.4670        Quartz            -2.1872     
   Ripidolite-14A    -0.5446        Tridymite         -2.3590     
   Diopside          -0.5981        Enstatite         -2.3799     
   Mn(OH)2(am)       -0.7718        Manganosite       -2.3930     
   Fayalite          -0.7978        Chalcedony        -2.4039     
   FeO               -0.8023        Tremolite         -2.5719     
   Alabandite        -0.8205        Cristobalite(alp  -2.6049     
   Cronstedtite-7A   -0.8932        Fe                -2.6882     
   Saponite-Ca       -1.1300        Chamosite-7A      -2.8365     
   Diaspore          -1.1426        Coesite           -2.8456     
   Rhodonite         -1.2153        Talc              -2.8579     
   Clinochlore-14A   -1.2934        Saponite-H        -2.8700     
   Brucite           -1.3551        Daphnite-7A       -2.8752     
   Saponite-Na       -1.3919        Cristobalite(bet  -2.9071     
    (only minerals with log Q/K > -3 listed)

                         partial
  Gases               press. (bar)     fugacity     fug. coef.    log fug.
 ---------------------------------------------------------------------------
   H2(g)                    11.85         11.85         1.001      1.0739
   CH4(g)                   11.51         11.50        0.9993      1.0607
   H2O(g)                  0.8459        0.8334        0.9852     -0.0791
   H2S(g)               2.918e-06     2.906e-06        0.9961     -5.5366
   HCl(g)               3.064e-17     3.064e-17         1.000*   -16.5137
   CO2(g)               5.420e-18     5.407e-18        0.9976    -17.2671
   CO(g)                1.757e-20     1.757e-20         1.000*   -19.7551
   C2H4(g)              2.439e-23     2.439e-23         1.000*   -22.6128
   S2(g)                1.341e-33     1.341e-33         1.000*   -32.8724
   SO2(g)               1.547e-35     1.536e-35        0.9928    -34.8137
   Na(g)                6.464e-40     6.464e-40         1.000*   -39.1895
   K(g)                 5.694e-42     5.694e-42         1.000*   -41.2446
   Cl2(g)               1.106e-61     1.106e-61         1.000*   -60.9564
   O2(g)                6.348e-66     6.347e-66        0.9999    -65.1974
   Mg(g)                3.051e-66     3.051e-66         1.000*   -65.5155
   Ca(g)                1.101e-81     1.101e-81         1.000*   -80.9582
   C(g)                2.109e-100    2.109e-100         1.000*   -99.6760
   Al(g)               1.762e-102    1.762e-102         1.000*  -101.7539
   Si(g)               7.078e-111    7.078e-111         1.000*  -110.1501
    *no data, gas taken to be ideal

                                  In fluid              Sorbed            Kd
  Original basis total moles   moles     mg/kg      moles     mg/kg      L/kg
 -------------------------------------------------------------------------------
   H2O                 56.1       55.2  1.00e+06
   Al+++            0.00711   5.90e-05      1.60
   Ca++             0.00618   2.49e-06     0.100
   Cl-              0.00195    0.00195      69.5
   CrO4--           0.00510   3.57e-27  4.17e-22
   Fe++               0.192   5.39e-12  3.02e-07
   H+                 -1.21   1.49e-05    0.0151
   HCO3-             0.0100     0.0100      613.
   HPO4--          0.000504   3.00e-08   0.00289
   K+              0.000385   0.000140      5.50
   Mg++               0.398   6.65e-10  1.62e-05
   Mn++             0.00376   1.07e-09  5.92e-05
   Na+              0.00195    0.00195      45.1
   O2(aq)          -0.00443    -0.0261     -840.
   SO4--           0.000698   0.000698      67.4
   SiO2(aq)           0.313   9.00e-05      5.44
   Ti(OH)4(aq)     0.000504   0.000504      58.8

  Elemental composition               In fluid                  Sorbed
                  total moles     moles       mg/kg        moles       mg/kg
 -------------------------------------------------------------------------------
   Aluminum          0.007112    5.897e-05       1.599
   Calcium           0.006176    2.489e-06      0.1002
   Carbon             0.01000      0.01000       120.7
   Chlorine          0.001950     0.001950       69.49
   Chromium          0.005102    3.573e-27   1.867e-22
   Hydrogen             111.0        110.5   1.119e+05
   Iron                0.1917    5.387e-12   3.024e-07
   Magnesium           0.3979    6.648e-10   1.624e-05
   Manganese         0.003762    1.073e-09   5.924e-05
   Oxygen               56.79        55.21   8.878e+05
   Phosphorus       0.0005037    2.999e-08   0.0009337
   Potassium        0.0003849    0.0001399       5.496
   Silicon             0.3134    9.004e-05       2.542
   Sodium            0.001950     0.001950       45.06
   Sulfur           0.0006983    0.0006983       22.51
   Titanium         0.0005043    0.0005043       24.27


          Step #    11             Xi = 0.0707

          Temperature = 100.0 C    Pressure =  1.013 bars
          pH = 10.249              log fO2 =  -66.196
          Eh =  -0.7650 volts      pe = -10.3322
          Ionic strength      =    0.008723 molal
          Charge imbalance    =   -0.011143 eq/kg (-65% error)
          Activity of water   =    0.999931
          Solvent mass        =     0.99191 kg
          Solution mass       =     0.99258 kg
          Mineral mass        =    0.078603 kg
          Solution density    =    0.954    g/cm3
          Solution viscosity  =    0.003    poise
          Chlorinity          =    0.001966 molal
          Dissolved solids    =         677 mg/kg sol'n
          Hardness            =        0.45 mg/kg sol'n as CaCO3
            carbonate         =        0.45 mg/kg sol'n as CaCO3
            non-carbonate     =        0.00 mg/kg sol'n as CaCO3
          Carbonate alkalinity=      843.07 mg/kg sol'n as CaCO3
          Water type          =    Na-OH
          Bulk volume         =    1.07e+03 cm3
          Fluid volume        =    1.04e+03 cm3
          Mineral volume      =        26.3 cm3
          Inert volume        =        0.00 cm3
          Porosity            =        97.5 %
          Permeability        =        42.1 cm2
          Mass reacted        =        70.4 g

                          moles          moles         grams          cm3      rxn rate
  Reactants             remaining       reacted       reacted       reacted  (mol/kg sec)
 ------------------------------------------------------------------------------------------
   H2O                    0.03614      0.002748       0.04951          --            --  
   Al2O3                  0.06567      0.004994        0.5092          --            --  
   CaO                     0.1095      0.008324        0.4668          --            --  
   Cr2O3                  0.04712      0.003583        0.5446          --            --  
   FeO(ox)                  3.534        0.2687         19.31          --            --  
   K2O(ox)               0.003554     0.0002703       0.02546          --            --  
   MgO                      7.338        0.5580         22.49          --            --  
   MnO                    0.06949      0.005284        0.3748          --            --  
   Na2O(ox)               0.01801      0.001369       0.08487          --            --  
   P2O5                  0.004652     0.0003538       0.05021          --            --  
   S                     0.007541     0.0005734       0.01839      0.008895          --  
   SiO2                     5.789        0.4402         26.45          --            --  
   TiO2                  0.009314     0.0007083       0.05658          --            --  

  Minerals in system     moles      log moles      grams        volume (cm3)
 ----------------------------------------------------------------------------
   Andradite             0.002463     -2.608          1.252          0.3248
   Antigorite             0.01162     -1.935          52.70           20.32
   Chromite              0.003583     -2.446         0.8020          0.1577
   Daphnite-14A          0.004815     -2.317          3.435           1.028
   Greenalite            0.009889     -2.005          3.676           1.137
   Hydroxylapatite      0.0002358     -3.627         0.1185         0.04470
   Magnetite              0.06893     -1.162          15.96           3.069
   Phlogopite           0.0003014     -3.521         0.1258         0.04510
   Tephroite             0.002642     -2.578         0.5336          0.2014
   Troilite             3.050e-06     -5.516      0.0002681       0.0001012
                                               _____________   _____________
          (total)                                     78.60           26.33 

  Aqueous species       molality    mg/kg sol'n    act. coef.     log act.
 ---------------------------------------------------------------------------
   H2(aq)                 0.02988         60.19      1.0000       -1.5246
   OH-                    0.01107         188.2      0.8913       -2.0058
   Methane(aq)            0.01008         161.6      1.0000       -1.9965
   Na+                   0.002752         63.22      0.8928       -2.6096
   Cl-                   0.001964         69.60      0.8898       -2.7575
   HS-                  0.0007257         23.99      0.8913       -3.1892
   Ti(OH)4(aq)          0.0007141         82.71      1.0000       -3.1462
   K+                   0.0002411         9.421      0.8898       -3.6685
   S--                  0.0001416         4.538      0.6416       -4.0416
   AlO2-                5.780e-05         3.407      0.8928       -4.2873
   HSiO3-               5.003e-05         3.854      0.8928       -4.3500
   NaOH(aq)             5.687e-06        0.2273      1.0000       -5.2451
   Ca++                 4.522e-06        0.1811      0.6493       -5.5322
   SiO2(aq)             3.055e-06        0.1834      1.0000       -5.5150
   NaHSiO3(aq)          1.975e-06        0.1976      1.0000       -5.7044
   NaCl(aq)             1.445e-06       0.08440      1.0000       -5.8401
   H2S(aq)              1.107e-07      0.003770      1.0000       -6.9559
   NaAlO2(aq)           7.289e-08      0.005970      1.0000       -7.1374
   KCl(aq)              4.468e-08      0.003328      1.0000       -7.3499
   HPO4--               1.064e-08      0.001021      0.6336       -8.1711
    (only species > 1e-8 molal listed)

  Mineral saturation states
                     log Q/K                          log Q/K
 ----------------------------------------------------------------
   Andradite          0.0000 sat    Wollastonite      -1.3800     
   Antigorite         0.0000 sat    Fe(OH)2           -1.4156     
   Chromite           0.0000 sat    Wustite           -1.4329     
   Hydroxylapatite    0.0000 sat    Saponite-Ca       -1.4790     
   Greenalite         0.0000 sat    Boehmite          -1.4790     
   Troilite           0.0000 sat    Pseudowollastoni  -1.5143     
   Magnetite          0.0000 sat    Ferrosilite       -1.5311     
   Tephroite          0.0000 sat    Goethite          -1.6215     
   Daphnite-14A       0.0000 sat    Hedenbergite      -1.6616     
   Phlogopite         0.0000 sat    Saponite-Na       -1.7335     
   Annite            -0.0430        Monticellite      -1.7703     
   Pyrrhotite        -0.0796        Hematite          -1.8641     
   Chrysotile        -0.3706        Saponite-K        -1.9045     
   Ice               -0.4670        Gibbsite          -1.9527     
   Ripidolite-14A    -0.5134        Saponite-Mg       -1.9551     
   Diopside          -0.6155        Fe                -2.0228     
   FeO               -0.6360        Manganosite       -2.2682     
   Alabandite        -0.6404        Quartz            -2.4368     
   Mn(OH)2(am)       -0.6470        Enstatite         -2.4527     
   Fayalite          -0.7146        Tridymite         -2.6086     
   Cronstedtite-7A   -0.9764        Chalcedony        -2.6535     
   Brucite           -1.1784        Chamosite-7A      -2.8365     
   Diaspore          -1.1842        Cristobalite(alp  -2.8545     
   Clinochlore-14A   -1.2414        Daphnite-7A       -2.8752     
   Rhodonite         -1.3401     
    (only minerals with log Q/K > -3 listed)

                         partial
  Gases               press. (bar)     fugacity     fug. coef.    log fug.
 ---------------------------------------------------------------------------
   H2(g)                    37.38         37.41         1.001      1.5730
   CH4(g)                   11.54         11.53        0.9993      1.0617
   H2O(g)                  0.8459        0.8334        0.9852     -0.0791
   H2S(g)               3.314e-06     3.301e-06        0.9961     -5.4814
   HCl(g)               2.859e-17     2.859e-17         1.000*   -16.5437
   CO2(g)               5.479e-20     5.466e-20        0.9976    -19.2623
   CO(g)                5.606e-22     5.606e-22         1.000*   -21.2513
   C2H4(g)              2.462e-24     2.462e-24         1.000*   -23.6088
   S2(g)                1.738e-34     1.738e-34         1.000*   -33.7600
   SO2(g)               5.591e-37     5.551e-37        0.9928    -36.2556
   Na(g)                1.717e-39     1.717e-39         1.000*   -38.7653
   K(g)                 1.840e-41     1.840e-41         1.000*   -40.7351
   Cl2(g)               3.052e-62     3.052e-62         1.000*   -61.5154
   Mg(g)                1.447e-65     1.447e-65         1.000*   -64.8397
   O2(g)                6.374e-67     6.374e-67        0.9999    -66.1956
   Ca(g)                7.012e-81     7.012e-81         1.000*   -80.1541
   C(g)                2.123e-101    2.123e-101         1.000*  -100.6731
   Al(g)               8.977e-102    8.977e-102         1.000*  -101.0469
   Si(g)               3.968e-110    3.968e-110         1.000*  -109.4015
    *no data, gas taken to be ideal

                                  In fluid              Sorbed            Kd
  Original basis total moles   moles     mg/kg      moles     mg/kg      L/kg
 -------------------------------------------------------------------------------
   H2O                 56.4       55.1  1.00e+06
   Al+++            0.00999   5.74e-05      1.56
   Ca++             0.00857   4.49e-06     0.181
   Cl-              0.00195    0.00195      69.6
   CrO4--           0.00717   4.69e-27  5.48e-22
   Fe++               0.269   7.06e-12  3.97e-07
   H+                 -1.70  -0.000548    -0.557
   HCO3-             0.0100     0.0100      615.
   HPO4--          0.000708   1.08e-08   0.00105
   K+              0.000541   0.000239      9.42
   Mg++               0.559   8.91e-10  2.18e-05
   Mn++             0.00528   1.28e-09  7.07e-05
   Na+              0.00274    0.00274      63.4
   O2(aq)          -0.00622    -0.0365 -1.18e+03
   SO4--           0.000863   0.000860      83.3
   SiO2(aq)           0.440   5.46e-05      3.31
   Ti(OH)4(aq)     0.000708   0.000708      82.7

  Elemental composition               In fluid                  Sorbed
                  total moles     moles       mg/kg        moles       mg/kg
 -------------------------------------------------------------------------------
   Aluminum          0.009988    5.741e-05       1.560
   Calcium           0.008574    4.488e-06      0.1812
   Carbon             0.01000      0.01000       121.0
   Chlorine          0.001950     0.001950       69.65
   Chromium          0.007166    4.691e-27   2.457e-22
   Hydrogen             111.0        110.2   1.119e+05
   Iron                0.2691    7.059e-12   3.972e-07
   Magnesium           0.5586    8.905e-10   2.181e-05
   Manganese         0.005284    1.277e-09   7.069e-05
   Oxygen               57.29        55.07   8.877e+05
   Phosphorus       0.0007075    1.085e-08   0.0003384
   Potassium        0.0005406    0.0002392       9.423
   Silicon             0.4402    5.461e-05       1.545
   Sodium            0.002739     0.002739       63.43
   Sulfur           0.0008634    0.0008604       27.80
   Titanium         0.0007083    0.0007083       34.17


          Step #    14             Xi = 0.1000

          Temperature = 100.0 C    Pressure =  1.013 bars
          pH = 10.296              log fO2 =  -66.793
          Eh =  -0.7795 volts      pe = -10.5282
          Ionic strength      =    0.009975 molal
          Charge imbalance    =   -0.011181 eq/kg (-56.94% error)
          Activity of water   =    0.999930
          Solvent mass        =     0.98840 kg
          Solution mass       =     0.98921 kg
          Mineral mass        =     0.11121 kg
          Solution density    =    0.955    g/cm3
          Solution viscosity  =    0.003    poise
          Chlorinity          =    0.001973 molal
          Dissolved solids    =         821 mg/kg sol'n
          Hardness            =        0.57 mg/kg sol'n as CaCO3
            carbonate         =        0.57 mg/kg sol'n as CaCO3
            non-carbonate     =        0.00 mg/kg sol'n as CaCO3
          Carbonate alkalinity=      859.86 mg/kg sol'n as CaCO3
          Water type          =    Na-OH
          Bulk volume         =    1.07e+03 cm3
          Fluid volume        =    1.04e+03 cm3
          Mineral volume      =        37.3 cm3
          Inert volume        =        0.00 cm3
          Porosity            =        96.5 %
          Permeability        =        29.8 cm2
          Mass reacted        =        99.7 g

                          moles          moles         grams          cm3      rxn rate
  Reactants             remaining       reacted       reacted       reacted  (mol/kg sec)
 ------------------------------------------------------------------------------------------
   H2O                    0.03500      0.003889       0.07005          --            --  
   Al2O3                  0.06360      0.007067        0.7205          --            --  
   CaO                     0.1060       0.01178        0.6605          --            --  
   Cr2O3                  0.04563      0.005070        0.7706          --            --  
   FeO(ox)                  3.422        0.3803         27.32          --            --  
   K2O(ox)               0.003442     0.0003825       0.03603          --            --  
   MgO                      7.106        0.7896         31.82          --            --  
   MnO                    0.06729      0.007477        0.5304          --            --  
   Na2O(ox)               0.01744      0.001938        0.1201          --            --  
   P2O5                  0.004505     0.0005006       0.07105          --            --  
   S                     0.007303     0.0008114       0.02602       0.01259          --  
   SiO2                     5.606        0.6229         37.43          --            --  
   TiO2                  0.009020      0.001002       0.08006          --            --  

  Minerals in system     moles      log moles      grams        volume (cm3)
 ----------------------------------------------------------------------------
   Andradite             0.003451     -2.462          1.754          0.4551
   Antigorite             0.01643     -1.784          74.54           28.74
   Chromite              0.005070     -2.295          1.135          0.2231
   Daphnite-14A          0.006808     -2.167          4.858           1.453
   Greenalite             0.01414     -1.850          5.255           1.626
   Hydroxylapatite      0.0003337     -3.477         0.1676         0.06326
   Magnetite              0.09728     -1.012          22.52           4.331
   Phlogopite           0.0004565     -3.341         0.1905         0.06832
   Tephroite             0.003739     -2.427         0.7550          0.2849
   Troilite             0.0003201     -3.495        0.02814         0.01062
                                               _____________   _____________
          (total)                                     111.2           37.26 

  Aqueous species       molality    mg/kg sol'n    act. coef.     log act.
 ---------------------------------------------------------------------------
   H2(aq)                 0.05942         119.7      1.0000       -1.2260
   OH-                    0.01242         211.0      0.8851       -1.9591
   Methane(aq)            0.01012         162.2      1.0000       -1.9949
   Na+                   0.003907         89.76      0.8867       -2.4603
   Cl-                   0.001971         69.81      0.8834       -2.7592
   Ti(OH)4(aq)           0.001014         117.4      1.0000       -2.9939
   HS-                  0.0006471         21.39      0.8851       -3.2420
   K+                   0.0003120         12.19      0.8834       -3.5596
   S--                  0.0001433         4.592      0.6250       -4.0478
   AlO2-                6.120e-05         3.606      0.8867       -4.2655
   HSiO3-               3.977e-05         3.064      0.8867       -4.4526
   NaOH(aq)             8.931e-06        0.3569      1.0000       -5.0491
   Ca++                 5.690e-06        0.2279      0.6334       -5.4432
   NaHSiO3(aq)          2.200e-06        0.2200      1.0000       -5.6577
   SiO2(aq)             2.166e-06        0.1301      1.0000       -5.6643
   NaCl(aq)             2.030e-06        0.1185      1.0000       -5.6925
   NaAlO2(aq)           1.081e-07      0.008853      1.0000       -6.9662
   H2S(aq)              8.803e-08      0.002998      1.0000       -7.0554
   KCl(aq)              5.717e-08      0.004258      1.0000       -7.2429
    (only species > 1e-8 molal listed)

  Mineral saturation states
                     log Q/K                          log Q/K
 ----------------------------------------------------------------
   Magnetite          0.0000 sat    Wollastonite      -1.3468     
   Andradite          0.0000 sat    Wustite           -1.3545     
   Greenalite         0.0000 sat    Rhodonite         -1.4147     
   Tephroite          0.0000 sat    Pseudowollastoni  -1.4811     
   Hydroxylapatite    0.0000 sat    Boehmite          -1.5039     
   Daphnite-14A       0.0000 sat    Ferrosilite       -1.5809     
   Troilite           0.0000 sat    Fe                -1.6247     
   Phlogopite         0.0000 sat    Monticellite      -1.6314     
   Chromite           0.0000 sat    Goethite          -1.6712     
   Antigorite         0.0000 sat    Hedenbergite      -1.6781     
   Annite            -0.0617        Saponite-Ca       -1.6877     
   Pyrrhotite        -0.0796        Saponite-Na       -1.9077     
   Chrysotile        -0.3519        Hematite          -1.9637     
   Ice               -0.4670        Gibbsite          -1.9776     
   Ripidolite-14A    -0.4947        Saponite-K        -2.0921     
   FeO               -0.5364        Saponite-Mg       -2.1765     
   Mn(OH)2(am)       -0.5724        Manganosite       -2.1936     
   Diopside          -0.6258        Enstatite         -2.4963     
   Fayalite          -0.6648        Quartz            -2.5861     
   Alabandite        -0.6653        Tridymite         -2.7579     
   Cronstedtite-7A   -1.0262        Chalcedony        -2.8028     
   Brucite           -1.0726        Chamosite-7A      -2.8365     
   Diaspore          -1.2091        Daphnite-7A       -2.8752     
   Clinochlore-14A   -1.2103        Portlandite       -2.9119     
   Fe(OH)2           -1.3161     
    (only minerals with log Q/K > -3 listed)

                         partial
  Gases               press. (bar)     fugacity     fug. coef.    log fug.
 ---------------------------------------------------------------------------
   H2(g)                    74.35         74.40         1.001      1.8716
   CH4(g)                   11.58         11.57        0.9993      1.0633
   H2O(g)                  0.8459        0.8334        0.9852     -0.0791
   H2S(g)               2.635e-06     2.625e-06        0.9961     -5.5809
   HCl(g)               2.558e-17     2.558e-17         1.000*   -16.5922
   CO2(g)               3.515e-21     3.507e-21        0.9976    -20.4551
   CO(g)                7.153e-23     7.153e-23         1.000*   -22.1455
   C2H4(g)              6.268e-25     6.268e-25         1.000*   -24.2029
   S2(g)                2.778e-35     2.778e-35         1.000*   -34.5562
   SO2(g)               5.652e-38     5.611e-38        0.9928    -37.2509
   Na(g)                3.802e-39     3.802e-39         1.000*   -38.4200
   K(g)                 3.713e-41     3.713e-41         1.000*   -40.4303
   Cl2(g)               1.228e-62     1.228e-62         1.000*   -61.9109
   Mg(g)                3.670e-65     3.670e-65         1.000*   -64.4353
   O2(g)                1.612e-67     1.611e-67        0.9999    -66.7928
   Ca(g)                2.123e-80     2.123e-80         1.000*   -79.6731
   Al(g)               2.378e-101    2.378e-101         1.000*  -100.6239
   C(g)                5.386e-102    5.386e-102         1.000*  -101.2687
   Si(g)               1.113e-109    1.113e-109         1.000*  -108.9536
    *no data, gas taken to be ideal

                                  In fluid              Sorbed            Kd
  Original basis total moles   moles     mg/kg      moles     mg/kg      L/kg
 -------------------------------------------------------------------------------
   H2O                 56.7       54.9  1.00e+06
   Al+++             0.0141   6.06e-05      1.65
   Ca++              0.0120   5.63e-06     0.228
   Cl-              0.00195    0.00195      69.9
   CrO4--            0.0101   4.87e-27  5.71e-22
   Fe++               0.381   7.31e-12  4.13e-07
   H+                 -2.40   -0.00192     -1.96
   HCO3-             0.0100     0.0100      617.
   HPO4--           0.00100   6.87e-09  0.000666
   K+              0.000765   0.000308      12.2
   Mg++               0.790   9.33e-10  2.29e-05
   Mn++             0.00748   1.25e-09  6.94e-05
   Na+              0.00388    0.00388      90.1
   O2(aq)          -0.00881    -0.0509 -1.65e+03
   SO4--            0.00110   0.000781      75.9
   SiO2(aq)           0.623   4.36e-05      2.65
   Ti(OH)4(aq)      0.00100    0.00100      117.

  Elemental composition               In fluid                  Sorbed
                  total moles     moles       mg/kg        moles       mg/kg
 -------------------------------------------------------------------------------
   Aluminum           0.01413    6.059e-05       1.653
   Calcium            0.01203    5.627e-06      0.2280
   Carbon             0.01000      0.01000       121.4
   Chlorine          0.001950     0.001950       69.89
   Chromium           0.01014    4.870e-27   2.560e-22
   Hydrogen             111.0        109.9   1.120e+05
   Iron                0.3806    7.312e-12   4.128e-07
   Magnesium           0.7902    9.334e-10   2.293e-05
   Manganese         0.007477    1.249e-09   6.935e-05
   Oxygen               58.02        54.88   8.876e+05
   Phosphorus        0.001001    6.866e-09   0.0002150
   Potassium        0.0007649    0.0003085       12.19
   Silicon             0.6229    4.363e-05       1.239
   Sodium            0.003875     0.003875       90.06
   Sulfur            0.001101    0.0007814       25.33
   Titanium          0.001002     0.001002       48.51


          Step #    24             Xi = 0.2000

          Temperature = 100.0 C    Pressure =  1.013 bars
          pH = 10.412              log fO2 =  -67.664
          Eh =  -0.8042 volts      pe = -10.8622
          Ionic strength      =    0.014190 molal
          Charge imbalance    =   -0.011312 eq/kg (-40.47% error)
          Activity of water   =    0.999930
          Solvent mass        =     0.97642 kg
          Solution mass       =     0.97771 kg
          Mineral mass        =     0.22237 kg
          Solution density    =    0.955    g/cm3
          Solution viscosity  =    0.003    poise
          Chlorinity          =    0.001997 molal
          Dissolved solids    =        1318 mg/kg sol'n
          Hardness            =        0.66 mg/kg sol'n as CaCO3
            carbonate         =        0.66 mg/kg sol'n as CaCO3
            non-carbonate     =        0.00 mg/kg sol'n as CaCO3
          Carbonate alkalinity=      902.60 mg/kg sol'n as CaCO3
          Water type          =    Na-OH
          Bulk volume         =    1.10e+03 cm3
          Fluid volume        =    1.02e+03 cm3
          Mineral volume      =        74.5 cm3
          Inert volume        =        0.00 cm3
          Porosity            =        93.2 %
          Permeability        =        9.48 cm2
          Mass reacted        =         199 g

                          moles          moles         grams          cm3      rxn rate
  Reactants             remaining       reacted       reacted       reacted  (mol/kg sec)
 ------------------------------------------------------------------------------------------
   H2O                    0.03111      0.007777        0.1401          --            --  
   Al2O3                  0.05653       0.01413         1.441          --            --  
   CaO                    0.09423       0.02356         1.321          --            --  
   Cr2O3                  0.04056       0.01014         1.541          --            --  
   FeO(ox)                  3.042        0.7605         54.64          --            --  
   K2O(ox)               0.003060     0.0007649       0.07205          --            --  
   MgO                      6.317         1.579         63.65          --            --  
   MnO                    0.05982       0.01495         1.061          --            --  
   Na2O(ox)               0.01550      0.003875        0.2402          --            --  
   P2O5                  0.004005      0.001001        0.1421          --            --  
   S                     0.006492      0.001623       0.05204       0.02517          --  
   SiO2                     4.983         1.246         74.86          --            --  
   TiO2                  0.008018      0.002005        0.1601          --            --  

  Minerals in system     moles      log moles      grams        volume (cm3)
 ----------------------------------------------------------------------------
   Andradite             0.006821     -2.166          3.466          0.8994
   Antigorite             0.03284     -1.484          149.0           57.44
   Chromite               0.01014     -1.994          2.270          0.4463
   Daphnite-14A           0.01353     -1.869          9.656           2.888
   Greenalite             0.02865     -1.543          10.65           3.295
   Hydroxylapatite      0.0006674     -3.176         0.3353          0.1265
   Magnetite               0.1941     -0.712          44.94           8.642
   Phlogopite            0.001129     -2.947         0.4709          0.1689
   Tephroite             0.007477     -2.126          1.510          0.5698
   Troilite              0.001125     -2.949        0.09889         0.03732
                                               _____________   _____________
          (total)                                     222.4           74.52 

  Aqueous species       molality    mg/kg sol'n    act. coef.     log act.
 ---------------------------------------------------------------------------
   H2(aq)                  0.1619         326.0      1.0000       -0.7906
   OH-                    0.01656         281.3      0.8673       -1.8427
   Methane(aq)            0.01024         164.1      1.0000       -1.9896
   Na+                   0.007907         181.5      0.8695       -2.1628
   Ti(OH)4(aq)           0.002053         237.6      1.0000       -2.6876
   Cl-                   0.001993         70.57      0.8650       -2.7635
   HS-                  0.0006180         20.41      0.8673       -3.2708
   K+                   0.0004109         16.05      0.8650       -3.4492
   S--                  0.0001890         6.052      0.5799       -3.9602
   AlO2-                7.504e-05         4.420      0.8695       -4.1855
   HSiO3-               3.212e-05         2.473      0.8695       -4.5540
   NaOH(aq)             2.316e-05        0.9253      1.0000       -4.6352
   Ca++                 6.593e-06        0.2639      0.5904       -5.4098
   NaCl(aq)             3.988e-06        0.2328      1.0000       -5.3992
   NaHSiO3(aq)          3.456e-06        0.3454      1.0000       -5.4615
   SiO2(aq)             1.312e-06       0.07875      1.0000       -5.8820
   NaAlO2(aq)           2.579e-07       0.02111      1.0000       -6.5886
   KCl(aq)              7.300e-08      0.005435      1.0000       -7.1367
   H2S(aq)              6.302e-08      0.002145      1.0000       -7.2005
    (only species > 1e-8 molal listed)

  Mineral saturation states
                     log Q/K                          log Q/K
 ----------------------------------------------------------------
   Antigorite         0.0000 sat    Fe(OH)2           -1.1709     
   Troilite           0.0000 sat    Wustite           -1.2401     
   Tephroite          0.0000 sat    Diaspore          -1.2453     
   Chromite           0.0000 sat    Wollastonite      -1.2985     
   Magnetite          0.0000 sat    Monticellite      -1.4288     
   Phlogopite         0.0000 sat    Pseudowollastoni  -1.4328     
   Daphnite-14A       0.0000 sat    Rhodonite         -1.5236     
   Andradite          0.0000 sat    Boehmite          -1.5401     
   Greenalite         0.0000 sat    Ferrosilite       -1.6535     
   Hydroxylapatite    0.0000 sat    Hedenbergite      -1.7023     
   Pyrrhotite        -0.0796        Goethite          -1.7438     
   Annite            -0.0889        Saponite-Ca       -1.9921     
   Chrysotile        -0.3247        Gibbsite          -2.0139     
   FeO               -0.3913        Manganosite       -2.0847     
   Mn(OH)2(am)       -0.4636        Hematite          -2.1088     
   Ice               -0.4670        Saponite-Na       -2.1194     
   Ripidolite-14A    -0.4675        Saponite-K        -2.3656     
   Fayalite          -0.5923        Saponite-Mg       -2.4994     
   Diopside          -0.6409        Enstatite         -2.5598     
   Alabandite        -0.7016        Portlandite       -2.6458     
   Brucite           -0.9184        Quartz            -2.8038     
   Fe                -1.0441        Chamosite-7A      -2.8365     
   Cronstedtite-7A   -1.0987        Daphnite-7A       -2.8752     
   Clinochlore-14A   -1.1649        Tridymite         -2.9756     
    (only minerals with log Q/K > -3 listed)

                         partial
  Gases               press. (bar)     fugacity     fug. coef.    log fug.
 ---------------------------------------------------------------------------
   H2(g)                    202.6         202.7         1.001      2.3070
   CH4(g)                   11.72         11.71        0.9993      1.0686
   H2O(g)                  0.8459        0.8334        0.9852     -0.0791
   H2S(g)               1.886e-06     1.879e-06        0.9961     -5.7260
   HCl(g)               1.937e-17     1.937e-17         1.000*   -16.7128
   CO2(g)               6.451e-23     6.436e-23        0.9976    -22.1914
   CO(g)                3.578e-24     3.578e-24         1.000*   -23.4464
   C2H4(g)              8.648e-26     8.648e-26         1.000*   -25.0631
   S2(g)                1.917e-36     1.917e-36         1.000*   -35.7173
   Na(g)                1.628e-38     1.628e-38         1.000*   -37.7884
   SO2(g)               1.999e-39     1.985e-39        0.9928    -38.7022
   K(g)                 1.033e-40     1.033e-40         1.000*   -39.9858
   Cl2(g)               2.585e-63     2.585e-63         1.000*   -62.5875
   Mg(g)                1.427e-64     1.427e-64         1.000*   -63.8457
   O2(g)                2.170e-68     2.170e-68        0.9999    -67.6636
   Ca(g)                1.068e-79     1.068e-79         1.000*   -78.9716
   Al(g)               9.839e-101    9.839e-101         1.000*  -100.0071
   C(g)                7.341e-103    7.341e-103         1.000*  -102.1342
   Si(g)               5.006e-109    5.006e-109         1.000*  -108.3005
    *no data, gas taken to be ideal

                                  In fluid              Sorbed            Kd
  Original basis total moles   moles     mg/kg      moles     mg/kg      L/kg
 -------------------------------------------------------------------------------
   H2O                 57.9       54.4  1.00e+06
   Al+++             0.0283   7.35e-05      2.03
   Ca++              0.0238   6.44e-06     0.264
   Cl-              0.00195    0.00195      70.7
   CrO4--            0.0203   4.25e-27  5.04e-22
   Fe++               0.761   6.34e-12  3.62e-07
   H+                 -4.80   -0.00592     -6.10
   HCO3-             0.0100     0.0100      624.
   HPO4--           0.00200   4.58e-09  0.000450
   K+               0.00153   0.000401      16.0
   Mg++                1.58   8.19e-10  2.04e-05
   Mn++              0.0150   9.94e-10  5.59e-05
   Na+              0.00775    0.00775      182.
   O2(aq)           -0.0176     -0.101 -3.29e+03
   SO4--            0.00191   0.000788      77.4
   SiO2(aq)            1.25   3.60e-05      2.21
   Ti(OH)4(aq)      0.00200    0.00200      238.

  Elemental composition               In fluid                  Sorbed
                  total moles     moles       mg/kg        moles       mg/kg
 -------------------------------------------------------------------------------
   Aluminum           0.02827    7.352e-05       2.029
   Calcium            0.02381    6.441e-06      0.2640
   Carbon             0.01000      0.01000       122.8
   Chlorine          0.001950     0.001950       70.71
   Chromium           0.02028    4.249e-27   2.260e-22
   Hydrogen             111.0        108.8   1.121e+05
   Iron                0.7609    6.335e-12   3.619e-07
   Magnesium            1.580    8.193e-10   2.037e-05
   Manganese          0.01495    9.941e-10   5.586e-05
   Oxygen               60.50        54.22   8.873e+05
   Phosphorus        0.002002    4.581e-09   0.0001451
   Potassium         0.001530    0.0004013       16.05
   Silicon              1.246    3.602e-05       1.035
   Sodium            0.007750     0.007750       182.2
   Sulfur            0.001913    0.0007881       25.85
   Titanium          0.002005     0.002005       98.17


          Step #    34             Xi = 0.3000

          Temperature = 100.0 C    Pressure =  1.013 bars
          pH = 10.500              log fO2 =  -68.098
          Eh =  -0.8188 volts      pe = -11.0588
          Ionic strength      =    0.018452 molal
          Charge imbalance    =   -0.011447 eq/kg (-31.52% error)
          Activity of water   =    0.999929
          Solvent mass        =     0.96444 kg
          Solution mass       =     0.96621 kg
          Mineral mass        =     0.33353 kg
          Solution density    =    0.955    g/cm3
          Solution viscosity  =    0.003    poise
          Chlorinity          =    0.002022 molal
          Dissolved solids    =        1824 mg/kg sol'n
          Hardness            =        0.63 mg/kg sol'n as CaCO3
            carbonate         =        0.63 mg/kg sol'n as CaCO3
            non-carbonate     =        0.00 mg/kg sol'n as CaCO3
          Carbonate alkalinity=      935.21 mg/kg sol'n as CaCO3
          Water type          =    Na-OH
          Bulk volume         =    1.12e+03 cm3
          Fluid volume        =    1.01e+03 cm3
          Mineral volume      =        112. cm3
          Inert volume        =        0.00 cm3
          Porosity            =        90.1 %
          Permeability        =        3.18 cm2
          Mass reacted        =         299 g

                          moles          moles         grams          cm3      rxn rate
  Reactants             remaining       reacted       reacted       reacted  (mol/kg sec)
 ------------------------------------------------------------------------------------------
   H2O                    0.02722       0.01167        0.2102          --            --  
   Al2O3                  0.04947       0.02120         2.162          --            --  
   CaO                    0.08245       0.03534         1.981          --            --  
   Cr2O3                  0.03549       0.01521         2.312          --            --  
   FeO(ox)                  2.662         1.141         81.96          --            --  
   K2O(ox)               0.002677      0.001147        0.1081          --            --  
   MgO                      5.527         2.369         95.47          --            --  
   MnO                    0.05234       0.02243         1.591          --            --  
   Na2O(ox)               0.01356      0.005813        0.3603          --            --  
   P2O5                  0.003504      0.001502        0.2132          --            --  
   S                     0.005680      0.002434       0.07806       0.03776          --  
   SiO2                     4.361         1.869         112.3          --            --  
   TiO2                  0.007016      0.003007        0.2402          --            --  

  Minerals in system     moles      log moles      grams        volume (cm3)
 ----------------------------------------------------------------------------
   Andradite              0.01019     -1.992          5.179           1.344
   Antigorite             0.04924     -1.308          223.4           86.14
   Chromite               0.01521     -1.818          3.405          0.6694
   Daphnite-14A           0.02022     -1.694          14.43           4.316
   Greenalite             0.04319     -1.365          16.05           4.966
   Hydroxylapatite       0.001001     -3.000         0.5029          0.1898
   Magnetite               0.2910     -0.536          67.38           12.96
   Phlogopite            0.001867     -2.729         0.7791          0.2795
   Tephroite              0.01122     -1.950          2.265          0.8548
   Troilite              0.001850     -2.733         0.1626         0.06137
                                               _____________   _____________
          (total)                                     333.5           111.8 

  Aqueous species       molality    mg/kg sol'n    act. coef.     log act.
 ---------------------------------------------------------------------------
   H2(aq)                  0.2671         537.4      1.0000       -0.5734
   OH-                    0.02063         350.2      0.8527       -1.7548
   Na+                    0.01200         275.4      0.8554       -1.9886
   Methane(aq)            0.01037         166.0      1.0000       -1.9843
   Ti(OH)4(aq)           0.003118         360.7      1.0000       -2.5062
   Cl-                   0.002016         71.34      0.8499       -2.7662
   HS-                  0.0006515         21.51      0.8527       -3.2553
   K+                   0.0004432         17.30      0.8499       -3.4240
   S--                  0.0002551         8.166      0.5452       -3.8567
   AlO2-                8.958e-05         5.274      0.8554       -4.1156
   NaOH(aq)             4.235e-05         1.691      1.0000       -4.3731
   HSiO3-               3.113e-05         2.395      0.8554       -4.5747
   Ca++                 6.324e-06        0.2530      0.5574       -5.4529
   NaCl(aq)             5.919e-06        0.3453      1.0000       -5.2278
   NaHSiO3(aq)          4.920e-06        0.4916      1.0000       -5.3080
   SiO2(aq)             1.022e-06       0.06129      1.0000       -5.9906
   NaAlO2(aq)           4.523e-07       0.03700      1.0000       -6.3446
   KCl(aq)              7.688e-08      0.005721      1.0000       -7.1142
   H2S(aq)              5.334e-08      0.001815      1.0000       -7.2729
    (only species > 1e-8 molal listed)

  Mineral saturation states
                     log Q/K                          log Q/K
 ----------------------------------------------------------------
   Phlogopite         0.0000 sat    Clinochlore-14A   -1.1423     
   Magnetite          0.0000 sat    Wustite           -1.1830     
   Andradite          0.0000 sat    Diaspore          -1.2635     
   Daphnite-14A       0.0000 sat    Wollastonite      -1.2743     
   Chromite           0.0000 sat    Monticellite      -1.3277     
   Greenalite         0.0000 sat    Pseudowollastoni  -1.4086     
   Troilite           0.0000 sat    Boehmite          -1.5583     
   Hydroxylapatite    0.0000 sat    Rhodonite         -1.5779     
   Tephroite          0.0000 sat    Ferrosilite       -1.6897     
   Antigorite         0.0000 sat    Hedenbergite      -1.7144     
   Pyrrhotite        -0.0796        Goethite          -1.7800     
   Annite            -0.1025        Manganosite       -2.0304     
   Chrysotile        -0.3111        Gibbsite          -2.0320     
   FeO               -0.3189        Saponite-Ca       -2.1440     
   Mn(OH)2(am)       -0.4092        Hematite          -2.1812     
   Ripidolite-14A    -0.4539        Saponite-Na       -2.2068     
   Ice               -0.4670        Saponite-K        -2.5020     
   Fayalite          -0.5561        Portlandite       -2.5131     
   Diopside          -0.6485        Enstatite         -2.5915     
   Alabandite        -0.7197        Saponite-Mg       -2.6605     
   Fe                -0.7544        Chamosite-7A      -2.8365     
   Brucite           -0.8415        Daphnite-7A       -2.8752     
   Fe(OH)2           -1.0985        Quartz            -2.9124     
   Cronstedtite-7A   -1.1349     
    (only minerals with log Q/K > -3 listed)

                         partial
  Gases               press. (bar)     fugacity     fug. coef.    log fug.
 ---------------------------------------------------------------------------
   H2(g)                    334.1         334.4         1.001      2.5242
   CH4(g)                   11.86         11.86        0.9993      1.0739
   H2O(g)                  0.8459        0.8334        0.9852     -0.0791
   H2S(g)               1.597e-06     1.591e-06        0.9961     -5.7984
   HCl(g)               1.573e-17     1.573e-17         1.000*   -16.8034
   CO2(g)               8.829e-24     8.808e-24        0.9976    -23.0551
   CO(g)                8.075e-25     8.075e-25         1.000*   -24.0929
   C2H4(g)              3.259e-26     3.259e-26         1.000*   -25.4869
   S2(g)                5.050e-37     5.050e-37         1.000*   -36.2967
   Na(g)                3.822e-38     3.822e-38         1.000*   -37.4177
   SO2(g)               3.773e-40     3.746e-40        0.9928    -39.4265
   K(g)                 1.722e-40     1.722e-40         1.000*   -39.7640
   Cl2(g)               1.033e-63     1.033e-63         1.000*   -62.9860
   Mg(g)                2.809e-64     2.809e-64         1.000*   -63.5515
   O2(g)                7.979e-69     7.978e-69        0.9999    -68.0981
   Ca(g)                2.390e-79     2.390e-79         1.000*   -78.6216
   Al(g)               1.999e-100    1.999e-100         1.000*   -99.6993
   C(g)                2.733e-103    2.733e-103         1.000*  -102.5634
   Si(g)               1.060e-108    1.060e-108         1.000*  -107.9746
    *no data, gas taken to be ideal

                                  In fluid              Sorbed            Kd
  Original basis total moles   moles     mg/kg      moles     mg/kg      L/kg
 -------------------------------------------------------------------------------
   H2O                 59.1       53.8  1.00e+06
   Al+++             0.0424   8.68e-05      2.42
   Ca++              0.0356   6.10e-06     0.253
   Cl-              0.00195    0.00195      71.6
   CrO4--            0.0304   3.53e-27  4.23e-22
   Fe++                1.14   5.22e-12  3.02e-07
   H+                 -7.20   -0.00969     -10.1
   HCO3-             0.0100     0.0100      632.
   HPO4--           0.00300   4.42e-09  0.000439
   K+               0.00229   0.000428      17.3
   Mg++                2.37   6.78e-10  1.70e-05
   Mn++              0.0224   7.85e-10  4.47e-05
   Na+               0.0116     0.0116      277.
   O2(aq)           -0.0265     -0.151 -4.99e+03
   SO4--            0.00272   0.000874      86.9
   SiO2(aq)            1.87   3.58e-05      2.22
   Ti(OH)4(aq)      0.00301    0.00301      361.

  Elemental composition               In fluid                  Sorbed
                  total moles     moles       mg/kg        moles       mg/kg
 -------------------------------------------------------------------------------
   Aluminum           0.04240    8.683e-05       2.425
   Calcium            0.03559    6.102e-06      0.2531
   Carbon             0.01000      0.01000       124.3
   Chlorine          0.001950     0.001950       71.55
   Chromium           0.03042    3.526e-27   1.897e-22
   Hydrogen             111.1        107.7   1.123e+05
   Iron                 1.141    5.222e-12   3.019e-07
   Magnesium            2.369    6.775e-10   1.704e-05
   Manganese          0.02243    7.854e-10   4.465e-05
   Oxygen               62.99        53.57   8.870e+05
   Phosphorus        0.003003    4.416e-09   0.0001416
   Potassium         0.002295    0.0004275       17.30
   Silicon              1.869    3.575e-05       1.039
   Sodium             0.01163      0.01163       276.6
   Sulfur            0.002724    0.0008744       29.02
   Titanium          0.003007     0.003007       149.0


          Step #    44             Xi = 0.4000

          Temperature = 100.0 C    Pressure =  1.013 bars
          pH = 10.573              log fO2 =  -68.393
          Eh =  -0.8296 volts      pe = -11.2048
          Ionic strength      =    0.022806 molal
          Charge imbalance    =   -0.011585 eq/kg (-25.84% error)
          Activity of water   =    0.999928
          Solvent mass        =     0.95247 kg
          Solution mass       =     0.95470 kg
          Mineral mass        =     0.44469 kg
          Solution density    =    0.955    g/cm3
          Solution viscosity  =    0.003    poise
          Chlorinity          =    0.002047 molal
          Dissolved solids    =        2341 mg/kg sol'n
          Hardness            =        0.59 mg/kg sol'n as CaCO3
            carbonate         =        0.59 mg/kg sol'n as CaCO3
            non-carbonate     =        0.00 mg/kg sol'n as CaCO3
          Carbonate alkalinity=      962.49 mg/kg sol'n as CaCO3
          Water type          =    Na-OH
          Bulk volume         =    1.15e+03 cm3
          Fluid volume        =        999. cm3
          Mineral volume      =        149. cm3
          Inert volume        =        0.00 cm3
          Porosity            =        87.0 %
          Permeability        =        1.12 cm2
          Mass reacted        =         399 g

                          moles          moles         grams          cm3      rxn rate
  Reactants             remaining       reacted       reacted       reacted  (mol/kg sec)
 ------------------------------------------------------------------------------------------
   H2O                    0.02333       0.01555        0.2802          --            --  
   Al2O3                  0.04240       0.02827         2.882          --            --  
   CaO                    0.07067       0.04711         2.642          --            --  
   Cr2O3                  0.03042       0.02028         3.082          --            --  
   FeO(ox)                  2.282         1.521         109.3          --            --  
   K2O(ox)               0.002295      0.001530        0.1441          --            --  
   MgO                      4.738         3.158         127.3          --            --  
   MnO                    0.04486       0.02991         2.122          --            --  
   Na2O(ox)               0.01163      0.007750        0.4804          --            --  
   P2O5                  0.003003      0.002002        0.2842          --            --  
   S                     0.004869      0.003246        0.1041       0.05035          --  
   SiO2                     3.738         2.492         149.7          --            --  
   TiO2                  0.006014      0.004009        0.3202          --            --  

  Minerals in system     moles      log moles      grams        volume (cm3)
 ----------------------------------------------------------------------------
   Andradite              0.01356     -1.868          6.892           1.788
   Antigorite             0.06565     -1.183          297.8           114.8
   Chromite               0.02028     -1.693          4.539          0.8925
   Daphnite-14A           0.02690     -1.570          19.20           5.742
   Greenalite             0.05772     -1.239          21.46           6.638
   Hydroxylapatite       0.001335     -2.875         0.6705          0.2530
   Magnetite               0.3879     -0.411          89.82           17.27
   Phlogopite            0.002627     -2.581          1.096          0.3931
   Tephroite              0.01495     -1.825          3.020           1.140
   Troilite              0.002552     -2.593         0.2243         0.08466
                                               _____________   _____________
          (total)                                     444.7           149.0 

  Aqueous species       molality    mg/kg sol'n    act. coef.     log act.
 ---------------------------------------------------------------------------
   H2(aq)                  0.3749         753.9      1.0000       -0.4261
   OH-                    0.02473         419.6      0.8402       -1.6824
   Na+                    0.01619         371.4      0.8434       -1.8647
   Methane(aq)            0.01050         168.0      1.0000       -1.9789
   Ti(OH)4(aq)           0.004209         486.7      1.0000       -2.3758
   Cl-                   0.002039         72.13      0.8369       -2.7678
   HS-                  0.0006976         23.02      0.8402       -3.2320
   K+                   0.0004547         17.73      0.8369       -3.4197
   S--                  0.0003354         10.73      0.5167       -3.7612
   AlO2-                0.0001043         6.140      0.8434       -4.0555
   NaOH(aq)             6.656e-05         2.656      1.0000       -4.1768
   HSiO3-               3.148e-05         2.421      0.8434       -4.5760
   NaCl(aq)             7.843e-06        0.4573      1.0000       -5.1055
   NaHSiO3(aq)          6.526e-06        0.6517      1.0000       -5.1853
   Ca++                 5.859e-06        0.2343      0.5304       -5.5076
   SiO2(aq)             8.625e-07       0.05170      1.0000       -6.0642
   NaAlO2(aq)           6.909e-07       0.05650      1.0000       -6.1606
   KCl(aq)              7.736e-08      0.005754      1.0000       -7.1115
   H2S(aq)              4.764e-08      0.001620      1.0000       -7.3220
    (only species > 1e-8 molal listed)

  Mineral saturation states
                     log Q/K                          log Q/K
 ----------------------------------------------------------------
   Tephroite          0.0000 sat    Wustite           -1.1444     
   Greenalite         0.0000 sat    Cronstedtite-7A   -1.1595     
   Daphnite-14A       0.0000 sat    Wollastonite      -1.2580     
   Andradite          0.0000 sat    Monticellite      -1.2592     
   Phlogopite         0.0000 sat    Diaspore          -1.2757     
   Hydroxylapatite    0.0000 sat    Pseudowollastoni  -1.3923     
   Troilite           0.0000 sat    Boehmite          -1.5705     
   Chromite           0.0000 sat    Rhodonite         -1.6147     
   Magnetite          0.0000 sat    Ferrosilite       -1.7142     
   Antigorite         0.0000 sat    Hedenbergite      -1.7226     
   Pyrrhotite        -0.0796        Goethite          -1.8046     
   Annite            -0.1117        Manganosite       -1.9936     
   FeO               -0.2698        Gibbsite          -2.0443     
   Chrysotile        -0.3019        Hematite          -2.2303     
   Mn(OH)2(am)       -0.3724        Saponite-Ca       -2.2470     
   Ripidolite-14A    -0.4447        Saponite-Na       -2.2598     
   Ice               -0.4670        Portlandite       -2.4231     
   Fayalite          -0.5315        Saponite-K        -2.5945     
   Fe                -0.5581        Enstatite         -2.6129     
   Diopside          -0.6536        Saponite-Mg       -2.7697     
   Alabandite        -0.7320        Chamosite-7A      -2.8365     
   Brucite           -0.7893        Daphnite-7A       -2.8752     
   Fe(OH)2           -1.0494        Quartz            -2.9860     
   Clinochlore-14A   -1.1269     
    (only minerals with log Q/K > -3 listed)

                         partial
  Gases               press. (bar)     fugacity     fug. coef.    log fug.
 ---------------------------------------------------------------------------
   H2(g)                    469.0         469.3         1.001      2.6715
   CH4(g)                   12.01         12.00        0.9993      1.0793
   H2O(g)                  0.8459        0.8334        0.9852     -0.0791
   H2S(g)               1.426e-06     1.421e-06        0.9961     -5.8475
   HCl(g)               1.326e-17     1.326e-17         1.000*   -16.8774
   CO2(g)               2.303e-24     2.298e-24        0.9976    -23.6387
   CO(g)                2.957e-25     2.957e-25         1.000*   -24.5292
   C2H4(g)              1.696e-26     1.696e-26         1.000*   -25.7705
   S2(g)                2.045e-37     2.045e-37         1.000*   -36.6894
   Na(g)                7.116e-38     7.116e-38         1.000*   -37.1477
   K(g)                 2.434e-40     2.434e-40         1.000*   -39.6137
   SO2(g)               1.219e-40     1.210e-40        0.9928    -39.9173
   Cl2(g)               5.232e-64     5.232e-64         1.000*   -63.2813
   Mg(g)                4.445e-64     4.445e-64         1.000*   -63.3521
   O2(g)                4.050e-69     4.049e-69        0.9999    -68.3926
   Ca(g)                4.127e-79     4.127e-79         1.000*   -78.3843
   Al(g)               3.231e-100    3.231e-100         1.000*   -99.4907
   C(g)                1.404e-103    1.404e-103         1.000*  -102.8525
   Si(g)               1.763e-108    1.763e-108         1.000*  -107.7537
    *no data, gas taken to be ideal

                                  In fluid              Sorbed            Kd
  Original basis total moles   moles     mg/kg      moles     mg/kg      L/kg
 -------------------------------------------------------------------------------
   H2O                 60.3       53.3  1.01e+06
   Al+++             0.0565   0.000100      2.83
   Ca++              0.0474   5.58e-06     0.234
   Cl-              0.00195    0.00195      72.4
   CrO4--            0.0406   2.95e-27  3.59e-22
   Fe++                1.52   4.35e-12  2.54e-07
   H+                 -9.61    -0.0134     -14.1
   HCO3-             0.0100     0.0100      639.
   HPO4--           0.00400   4.63e-09  0.000466
   K+               0.00306   0.000433      17.7
   Mg++                3.16   5.64e-10  1.44e-05
   Mn++              0.0299   6.35e-10  3.66e-05
   Na+               0.0155     0.0155      373.
   O2(aq)           -0.0353     -0.200 -6.72e+03
   SO4--            0.00354   0.000984      99.0
   SiO2(aq)            2.49   3.70e-05      2.33
   Ti(OH)4(aq)      0.00401    0.00401      487.

  Elemental composition               In fluid                  Sorbed
                  total moles     moles       mg/kg        moles       mg/kg
 -------------------------------------------------------------------------------
   Aluminum           0.05653    0.0001000       2.827
   Calcium            0.04736    5.583e-06      0.2344
   Carbon             0.01000      0.01000       125.8
   Chlorine          0.001950     0.001950       72.41
   Chromium           0.04056    2.954e-27   1.609e-22
   Hydrogen             111.1        106.5   1.125e+05
   Iron                 1.521    4.349e-12   2.544e-07
   Magnesium            3.159    5.643e-10   1.437e-05
   Manganese          0.02991    6.353e-10   3.656e-05
   Oxygen               65.47        52.91   8.867e+05
   Phosphorus        0.004005    4.634e-09   0.0001504
   Potassium         0.003060    0.0004331       17.74
   Silicon              2.492    3.702e-05       1.089
   Sodium             0.01550      0.01550       373.3
   Sulfur            0.003536    0.0009839       33.05
   Titanium          0.004009     0.004009       201.1


          Step #    54             Xi = 0.5000

          Temperature = 100.0 C    Pressure =  1.013 bars
          pH = 10.635              log fO2 =  -68.617
          Eh =  -0.8383 volts      pe = -11.3228
          Ionic strength      =    0.027270 molal
          Charge imbalance    =   -0.011726 eq/kg (-21.91% error)
          Activity of water   =    0.999927
          Solvent mass        =     0.94050 kg
          Solution mass       =     0.94320 kg
          Mineral mass        =     0.55585 kg
          Solution density    =    0.956    g/cm3
          Solution viscosity  =    0.003    poise
          Chlorinity          =    0.002073 molal
          Dissolved solids    =        2871 mg/kg sol'n
          Hardness            =        0.54 mg/kg sol'n as CaCO3
            carbonate         =        0.54 mg/kg sol'n as CaCO3
            non-carbonate     =        0.00 mg/kg sol'n as CaCO3
          Carbonate alkalinity=      986.51 mg/kg sol'n as CaCO3
          Water type          =    Na-OH
          Bulk volume         =    1.17e+03 cm3
          Fluid volume        =        987. cm3
          Mineral volume      =        186. cm3
          Inert volume        =        0.00 cm3
          Porosity            =        84.1 %
          Permeability        =       0.410 cm2
          Mass reacted        =         498 g

                          moles          moles         grams          cm3      rxn rate
  Reactants             remaining       reacted       reacted       reacted  (mol/kg sec)
 ------------------------------------------------------------------------------------------
   H2O                    0.01944       0.01944        0.3503          --            --  
   Al2O3                  0.03533       0.03533         3.603          --            --  
   CaO                    0.05889       0.05889         3.302          --            --  
   Cr2O3                  0.02535       0.02535         3.853          --            --  
   FeO(ox)                  1.901         1.901         136.6          --            --  
   K2O(ox)               0.001912      0.001912        0.1801          --            --  
   MgO                      3.948         3.948         159.1          --            --  
   MnO                    0.03739       0.03739         2.652          --            --  
   Na2O(ox)              0.009688      0.009688        0.6005          --            --  
   P2O5                  0.002503      0.002503        0.3553          --            --  
   S                     0.004057      0.004057        0.1301       0.06293          --  
   SiO2                     3.115         3.115         187.1          --            --  
   TiO2                  0.005011      0.005011        0.4003          --            --  

  Minerals in system     moles      log moles      grams        volume (cm3)
 ----------------------------------------------------------------------------
   Andradite              0.01693     -1.771          8.604           2.232
   Antigorite             0.08205     -1.086          372.2           143.5
   Chromite               0.02535     -1.596          5.674           1.116
   Daphnite-14A           0.03358     -1.474          23.96           7.167
   Greenalite             0.07226     -1.141          26.86           8.310
   Hydroxylapatite       0.001669     -2.778         0.8381          0.3163
   Magnetite               0.4848     -0.314          112.3           21.59
   Phlogopite            0.003394     -2.469          1.416          0.5080
   Tephroite              0.01869     -1.728          3.775           1.425
   Troilite              0.003240     -2.489         0.2849          0.1075
                                               _____________   _____________
          (total)                                     555.8           186.3 

  Aqueous species       molality    mg/kg sol'n    act. coef.     log act.
 ---------------------------------------------------------------------------
   H2(aq)                  0.4854         975.7      1.0000       -0.3139
   OH-                    0.02889         490.0      0.8291       -1.6206
   Na+                    0.02049         469.6      0.8327       -1.7680
   Methane(aq)            0.01063         170.1      1.0000       -1.9734
   Ti(OH)4(aq)           0.005328         615.8      1.0000       -2.2734
   Cl-                   0.002064         72.95      0.8253       -2.7688
   HS-                  0.0007478         24.66      0.8291       -3.2076
   K+                   0.0004575         17.83      0.8253       -3.4230
   S--                  0.0004292         13.72      0.4926       -3.6749
   AlO2-                0.0001192         7.013      0.8327       -4.0030
   NaOH(aq)             9.587e-05         3.824      1.0000       -4.0183
   HSiO3-               3.230e-05         2.483      0.8327       -4.5702
   NaCl(aq)             9.777e-06        0.5697      1.0000       -5.0098
   NaHSiO3(aq)          8.261e-06        0.8244      1.0000       -5.0829
   Ca++                 5.393e-06        0.2155      0.5076       -5.5627
   NaAlO2(aq)           9.740e-07       0.07961      1.0000       -6.0115
   SiO2(aq)             7.580e-07       0.04541      1.0000       -6.1203
   KCl(aq)              7.659e-08      0.005693      1.0000       -7.1158
   H2S(aq)              4.371e-08      0.001485      1.0000       -7.3594
    (only species > 1e-8 molal listed)

  Mineral saturation states
                     log Q/K                          log Q/K
 ----------------------------------------------------------------
   Andradite          0.0000 sat    Wustite           -1.1149     
   Troilite           0.0000 sat    Clinochlore-14A   -1.1152     
   Hydroxylapatite    0.0000 sat    Cronstedtite-7A   -1.1782     
   Chromite           0.0000 sat    Monticellite      -1.2070     
   Magnetite          0.0000 sat    Wollastonite      -1.2455     
   Daphnite-14A       0.0000 sat    Diaspore          -1.2851     
   Phlogopite         0.0000 sat    Pseudowollastoni  -1.3798     
   Tephroite          0.0000 sat    Boehmite          -1.5799     
   Greenalite         0.0000 sat    Rhodonite         -1.6428     
   Antigorite         0.0000 sat    Hedenbergite      -1.7288     
   Pyrrhotite        -0.0796        Ferrosilite       -1.7329     
   Annite            -0.1187        Goethite          -1.8233     
   FeO               -0.2324        Manganosite       -1.9655     
   Chrysotile        -0.2949        Gibbsite          -2.0536     
   Mn(OH)2(am)       -0.3444        Hematite          -2.2677     
   Fe                -0.4084        Saponite-Na       -2.2973     
   Ripidolite-14A    -0.4377        Saponite-Ca       -2.3255     
   Ice               -0.4670        Portlandite       -2.3545     
   Fayalite          -0.5128        Enstatite         -2.6293     
   Diopside          -0.6575        Saponite-K        -2.6650     
   Alabandite        -0.7413        Chamosite-7A      -2.8365     
   Brucite           -0.7496        Saponite-Mg       -2.8529     
   Fe(OH)2           -1.0120        Daphnite-7A       -2.8752     
    (only minerals with log Q/K > -3 listed)

                         partial
  Gases               press. (bar)     fugacity     fug. coef.    log fug.
 ---------------------------------------------------------------------------
   H2(g)                    607.3         607.7         1.001      2.7837
   CH4(g)                   12.17         12.16        0.9993      1.0848
   H2O(g)                  0.8459        0.8334        0.9852     -0.0791
   H2S(g)               1.308e-06     1.303e-06        0.9961     -5.8849
   HCl(g)               1.148e-17     1.148e-17         1.000*   -16.9402
   CO2(g)               8.296e-25     8.277e-25        0.9976    -24.0821
   CO(g)                1.379e-25     1.379e-25         1.000*   -24.8604
   C2H4(g)              1.037e-26     1.037e-26         1.000*   -25.9840
   Na(g)                1.166e-37     1.166e-37         1.000*   -36.9331
   S2(g)                1.026e-37     1.026e-37         1.000*   -36.9887
   K(g)                 3.168e-40     3.168e-40         1.000*   -39.4992
   SO2(g)               5.149e-41     5.112e-41        0.9928    -40.2914
   Mg(g)                6.308e-64     6.308e-64         1.000*   -63.2001
   Cl2(g)               3.026e-64     3.026e-64         1.000*   -63.5192
   O2(g)                2.415e-69     2.415e-69        0.9999    -68.6171
   Ca(g)                6.259e-79     6.259e-79         1.000*   -78.2035
   Al(g)               4.660e-100    4.660e-100         1.000*   -99.3317
   C(g)                8.483e-104    8.483e-104         1.000*  -103.0715
   Si(g)               2.598e-108    2.598e-108         1.000*  -107.5854
    *no data, gas taken to be ideal

                                  In fluid              Sorbed            Kd
  Original basis total moles   moles     mg/kg      moles     mg/kg      L/kg
 -------------------------------------------------------------------------------
   H2O                 61.5       52.7  1.01e+06
   Al+++             0.0707   0.000113      3.23
   Ca++              0.0591   5.07e-06     0.216
   Cl-              0.00195    0.00195      73.3
   CrO4--            0.0507   2.51e-27  3.09e-22
   Fe++                1.90   3.68e-12  2.18e-07
   H+                 -12.0    -0.0171     -18.2
   HCO3-             0.0100     0.0100      647.
   HPO4--           0.00501   5.01e-09  0.000509
   K+               0.00382   0.000430      17.8
   Mg++                3.95   4.77e-10  1.23e-05
   Mn++              0.0374   5.26e-10  3.06e-05
   Na+               0.0194     0.0194      472.
   O2(aq)           -0.0441     -0.250 -8.50e+03
   SO4--            0.00435    0.00111      113.
   SiO2(aq)            3.11   3.89e-05      2.48
   Ti(OH)4(aq)      0.00501    0.00501      616.

  Elemental composition               In fluid                  Sorbed
                  total moles     moles       mg/kg        moles       mg/kg
 -------------------------------------------------------------------------------
   Aluminum           0.07067    0.0001131       3.235
   Calcium            0.05914    5.074e-06      0.2156
   Carbon             0.01000      0.01000       127.3
   Chlorine          0.001950     0.001950       73.30
   Chromium           0.05070    2.514e-27   1.386e-22
   Hydrogen             111.1        105.4   1.126e+05
   Iron                 1.902    3.678e-12   2.178e-07
   Magnesium            3.949    4.768e-10   1.229e-05
   Manganese          0.03739    5.257e-10   3.062e-05
   Oxygen               67.95        52.25   8.864e+05
   Phosphorus        0.005006    5.005e-09   0.0001644
   Potassium         0.003825    0.0004303       17.84
   Silicon              3.115    3.887e-05       1.157
   Sodium             0.01938      0.01938       472.3
   Sulfur            0.004347     0.001107       37.63
   Titanium          0.005011     0.005011       254.4


          Step #    64             Xi = 0.6000

          Temperature = 100.0 C    Pressure =  1.013 bars
          pH = 10.689              log fO2 =  -68.799
          Eh =  -0.8457 volts      pe = -11.4226
          Ionic strength      =    0.031851 molal
          Charge imbalance    =   -0.011871 eq/kg (-19.02% error)
          Activity of water   =    0.999926
          Solvent mass        =     0.92852 kg
          Solution mass       =     0.93170 kg
          Mineral mass        =     0.66701 kg
          Solution density    =    0.956    g/cm3
          Solution viscosity  =    0.003    poise
          Chlorinity          =    0.002100 molal
          Dissolved solids    =        3413 mg/kg sol'n
          Hardness            =        0.50 mg/kg sol'n as CaCO3
            carbonate         =        0.50 mg/kg sol'n as CaCO3
            non-carbonate     =        0.00 mg/kg sol'n as CaCO3
          Carbonate alkalinity=     1008.43 mg/kg sol'n as CaCO3
          Water type          =    Na-OH
          Bulk volume         =    1.20e+03 cm3
          Fluid volume        =        974. cm3
          Mineral volume      =        224. cm3
          Inert volume        =        0.00 cm3
          Porosity            =        81.3 %
          Permeability        =       0.157 cm2
          Mass reacted        =         598 g

                          moles          moles         grams          cm3      rxn rate
  Reactants             remaining       reacted       reacted       reacted  (mol/kg sec)
 ------------------------------------------------------------------------------------------
   H2O                    0.01555       0.02333        0.4203          --            --  
   Al2O3                  0.02827       0.04240         4.323          --            --  
   CaO                    0.04711       0.07067         3.963          --            --  
   Cr2O3                  0.02028       0.03042         4.623          --            --  
   FeO(ox)                  1.521         2.282         163.9          --            --  
   K2O(ox)               0.001530      0.002295        0.2162          --            --  
   MgO                      3.158         4.738         190.9          --            --  
   MnO                    0.02991       0.04486         3.182          --            --  
   Na2O(ox)              0.007750       0.01163        0.7205          --            --  
   P2O5                  0.002002      0.003003        0.4263          --            --  
   S                     0.003246      0.004869        0.1561       0.07552          --  
   SiO2                     2.492         3.738         224.6          --            --  
   TiO2                  0.004009      0.006014        0.4804          --            --  

  Minerals in system     moles      log moles      grams        volume (cm3)
 ----------------------------------------------------------------------------
   Andradite              0.02030     -1.692          10.32           2.677
   Antigorite             0.09845     -1.007          446.6           172.2
   Chromite               0.03042     -1.517          6.809           1.339
   Daphnite-14A           0.04026     -1.395          28.72           8.591
   Greenalite             0.08681     -1.061          32.27           9.983
   Hydroxylapatite       0.002002     -2.698          1.006          0.3795
   Magnetite               0.5818     -0.235          134.7           25.90
   Phlogopite            0.004166     -2.380          1.738          0.6235
   Tephroite              0.02243     -1.649          4.530           1.710
   Troilite              0.003918     -2.407         0.3444          0.1300
                                               _____________   _____________
          (total)                                     667.0           223.5 

  Aqueous species       molality    mg/kg sol'n    act. coef.     log act.
 ---------------------------------------------------------------------------
   H2(aq)                  0.5988         1203.      1.0000       -0.2227
   OH-                    0.03314         561.6      0.8191       -1.5664
   Na+                    0.02489         570.2      0.8231       -1.6885
   Methane(aq)            0.01077         172.2      1.0000       -1.9678
   Ti(OH)4(aq)           0.006477         748.1      1.0000       -2.1887
   Cl-                   0.002088         73.78      0.8148       -2.7692
   HS-                  0.0007997         26.36      0.8191       -3.1838
   S--                  0.0005365         17.14      0.4716       -3.5968
   K+                   0.0004562         17.78      0.8148       -3.4298
   AlO2-                0.0001343         7.894      0.8231       -3.9564
   NaOH(aq)             0.0001304         5.199      1.0000       -3.8846
   HSiO3-               3.334e-05         2.561      0.8231       -4.5616
   NaCl(aq)             1.173e-05        0.6832      1.0000       -4.9307
   NaHSiO3(aq)          1.012e-05         1.009      1.0000       -4.9949
   Ca++                 4.970e-06        0.1985      0.4878       -5.6154
   NaAlO2(aq)           1.302e-06        0.1064      1.0000       -5.8854
   SiO2(aq)             6.825e-07       0.04086      1.0000       -6.1659
   KCl(aq)              7.535e-08      0.005598      1.0000       -7.1229
   H2S(aq)              4.075e-08      0.001384      1.0000       -7.3898
    (only species > 1e-8 molal listed)

  Mineral saturation states
                     log Q/K                          log Q/K
 ----------------------------------------------------------------
   Troilite           0.0000 sat    Wustite           -1.0909     
   Daphnite-14A       0.0000 sat    Clinochlore-14A   -1.1058     
   Andradite          0.0000 sat    Monticellite      -1.1645     
   Antigorite         0.0000 sat    Cronstedtite-7A   -1.1934     
   Greenalite         0.0000 sat    Wollastonite      -1.2354     
   Chromite           0.0000 sat    Diaspore          -1.2927     
   Phlogopite         0.0000 sat    Pseudowollastoni  -1.3697     
   Tephroite          0.0000 sat    Boehmite          -1.5875     
   Hydroxylapatite    0.0000 sat    Rhodonite         -1.6656     
   Magnetite          0.0000 sat    Hedenbergite      -1.7339     
   Pyrrhotite        -0.0796        Ferrosilite       -1.7481     
   Annite            -0.1244        Goethite          -1.8385     
   FeO               -0.2020        Manganosite       -1.9427     
   Fe                -0.2869        Gibbsite          -2.0612     
   Chrysotile        -0.2892        Hematite          -2.2981     
   Mn(OH)2(am)       -0.3216        Portlandite       -2.2988     
   Ripidolite-14A    -0.4320        Saponite-Na       -2.3261     
   Ice               -0.4670        Saponite-Ca       -2.3892     
   Fayalite          -0.4976        Enstatite         -2.6426     
   Diopside          -0.6607        Saponite-K        -2.7223     
   Brucite           -0.7173        Chamosite-7A      -2.8365     
   Alabandite        -0.7489        Daphnite-7A       -2.8752     
   Fe(OH)2           -0.9816        Saponite-Mg       -2.9205     
    (only minerals with log Q/K > -3 listed)

                         partial
  Gases               press. (bar)     fugacity     fug. coef.    log fug.
 ---------------------------------------------------------------------------
   H2(g)                    749.2         749.7         1.001      2.8749
   CH4(g)                   12.32         12.31        0.9993      1.0904
   H2O(g)                  0.8459        0.8334        0.9852     -0.0791
   H2S(g)               1.220e-06     1.215e-06        0.9961     -5.9153
   HCl(g)               1.012e-17     1.012e-17         1.000*   -16.9948
   CO2(g)               3.628e-25     3.620e-25        0.9976    -24.4413
   CO(g)                7.441e-26     7.441e-26         1.000*   -25.1284
   C2H4(g)              6.994e-27     6.994e-27         1.000*   -26.1553
   Na(g)                1.763e-37     1.763e-37         1.000*   -36.7538
   S2(g)                5.864e-38     5.864e-38         1.000*   -37.2318
   K(g)                 3.926e-40     3.926e-40         1.000*   -39.4061
   SO2(g)               2.557e-41     2.539e-41        0.9928    -40.5954
   Mg(g)                8.382e-64     8.382e-64         1.000*   -63.0766
   Cl2(g)               1.908e-64     1.908e-64         1.000*   -63.7195
   O2(g)                1.587e-69     1.587e-69        0.9999    -68.7994
   Ca(g)                8.778e-79     8.778e-79         1.000*   -78.0566
   Al(g)               6.274e-100    6.274e-100         1.000*   -99.2025
   C(g)                5.646e-104    5.646e-104         1.000*  -103.2483
   Si(g)               3.560e-108    3.560e-108         1.000*  -107.4486
    *no data, gas taken to be ideal

                                  In fluid              Sorbed            Kd
  Original basis total moles   moles     mg/kg      moles     mg/kg      L/kg
 -------------------------------------------------------------------------------
   H2O                 62.7       52.1  1.01e+06
   Al+++             0.0848   0.000126      3.65
   Ca++              0.0709   4.62e-06     0.199
   Cl-              0.00195    0.00195      74.2
   CrO4--            0.0608   2.17e-27  2.70e-22
   Fe++                2.28   3.16e-12  1.89e-07
   H+                 -14.4    -0.0207     -22.4
   HCO3-             0.0100     0.0100      655.
   HPO4--           0.00601   5.46e-09  0.000563
   K+               0.00459   0.000424      17.8
   Mg++                4.74   4.09e-10  1.07e-05
   Mn++              0.0449   4.43e-10  2.61e-05
   Na+               0.0233     0.0233      574.
   O2(aq)           -0.0529     -0.300 -1.03e+04
   SO4--            0.00516    0.00124      128.
   SiO2(aq)            3.74   4.10e-05      2.64
   Ti(OH)4(aq)      0.00601    0.00601      748.

  Elemental composition               In fluid                  Sorbed
                  total moles     moles       mg/kg        moles       mg/kg
 -------------------------------------------------------------------------------
   Aluminum           0.08480    0.0001259       3.646
   Calcium            0.07092    4.617e-06      0.1986
   Carbon             0.01000      0.01000       128.9
   Chlorine          0.001950     0.001950       74.20
   Chromium           0.06084    2.171e-27   1.211e-22
   Hydrogen             111.1        104.3   1.128e+05
   Iron                 2.282    3.157e-12   1.892e-07
   Magnesium            4.738    4.085e-10   1.066e-05
   Manganese          0.04486    4.431e-10   2.613e-05
   Oxygen               70.43        51.60   8.860e+05
   Phosphorus        0.006007    5.464e-09   0.0001816
   Potassium         0.004590    0.0004237       17.78
   Silicon              3.738    4.098e-05       1.235
   Sodium             0.02325      0.02325       573.7
   Sulfur            0.005159     0.001241       42.70
   Titanium          0.006014     0.006014       309.0


          Step #    74             Xi = 0.7000

          Temperature = 100.0 C    Pressure =  1.013 bars
          pH = 10.737              log fO2 =  -68.954
          Eh =  -0.8521 volts      pe = -11.5095
          Ionic strength      =    0.036557 molal
          Charge imbalance    =   -0.012019 eq/kg (-16.81% error)
          Activity of water   =    0.999925
          Solvent mass        =     0.91655 kg
          Solution mass       =     0.92020 kg
          Mineral mass        =     0.77817 kg
          Solution density    =    0.956    g/cm3
          Solution viscosity  =    0.003    poise
          Chlorinity          =    0.002128 molal
          Dissolved solids    =        3969 mg/kg sol'n
          Hardness            =        0.46 mg/kg sol'n as CaCO3
            carbonate         =        0.46 mg/kg sol'n as CaCO3
            non-carbonate     =        0.00 mg/kg sol'n as CaCO3
          Carbonate alkalinity=     1028.94 mg/kg sol'n as CaCO3
          Water type          =    Na-OH
          Bulk volume         =    1.22e+03 cm3
          Fluid volume        =        962. cm3
          Mineral volume      =        261. cm3
          Inert volume        =        0.00 cm3
          Porosity            =        78.7 %
          Permeability        =      0.0624 cm2
          Mass reacted        =         698 g

                          moles          moles         grams          cm3      rxn rate
  Reactants             remaining       reacted       reacted       reacted  (mol/kg sec)
 ------------------------------------------------------------------------------------------
   H2O                    0.01167       0.02722        0.4904          --            --  
   Al2O3                  0.02120       0.04947         5.044          --            --  
   CaO                    0.03534       0.08245         4.623          --            --  
   Cr2O3                  0.01521       0.03549         5.394          --            --  
   FeO(ox)                  1.141         2.662         191.2          --            --  
   K2O(ox)               0.001147      0.002677        0.2522          --            --  
   MgO                      2.369         5.527         222.8          --            --  
   MnO                    0.02243       0.05234         3.713          --            --  
   Na2O(ox)              0.005813       0.01356        0.8406          --            --  
   P2O5                  0.001502      0.003504        0.4974          --            --  
   S                     0.002434      0.005680        0.1821       0.08810          --  
   SiO2                     1.869         4.361         262.0          --            --  
   TiO2                  0.003007      0.007016        0.5604          --            --  

  Minerals in system     moles      log moles      grams        volume (cm3)
 ----------------------------------------------------------------------------
   Andradite              0.02367     -1.626          12.03           3.121
   Antigorite              0.1149     -0.940          521.0           200.9
   Chromite               0.03549     -1.450          7.944           1.562
   Daphnite-14A           0.04693     -1.329          33.48           10.02
   Greenalite              0.1013     -0.994          37.67           11.65
   Hydroxylapatite       0.002336     -2.632          1.173          0.4428
   Magnetite               0.6787     -0.168          157.1           30.22
   Phlogopite            0.004939     -2.306          2.061          0.7392
   Tephroite              0.02617     -1.582          5.285           1.994
   Troilite              0.004586     -2.339         0.4032          0.1521
                                               _____________   _____________
          (total)                                     778.2           260.8 

  Aqueous species       molality    mg/kg sol'n    act. coef.     log act.
 ---------------------------------------------------------------------------
   H2(aq)                  0.7152         1436.      1.0000       -0.1456
   OH-                    0.03746         634.6      0.8099       -1.5180
   Na+                    0.02940         673.2      0.8144       -1.6208
   Methane(aq)            0.01091         174.3      1.0000       -1.9622
   Ti(OH)4(aq)           0.007655         883.7      1.0000       -2.1161
   Cl-                   0.002114         74.64      0.8051       -2.7691
   HS-                  0.0008521         28.07      0.8099       -3.1611
   S--                  0.0006577         21.01      0.4531       -3.5258
   K+                   0.0004531         17.64      0.8051       -3.4380
   NaOH(aq)             0.0001704         6.788      1.0000       -3.7685
   AlO2-                0.0001495         8.784      0.8144       -3.9145
   HSiO3-               3.447e-05         2.646      0.8144       -4.5518
   NaCl(aq)             1.371e-05        0.7981      1.0000       -4.8629
   NaHSiO3(aq)          1.210e-05         1.206      1.0000       -4.9173
   Ca++                 4.598e-06        0.1835      0.4703       -5.6651
   NaAlO2(aq)           1.676e-06        0.1368      1.0000       -5.7757
   SiO2(aq)             6.245e-07       0.03737      1.0000       -6.2045
   KCl(aq)              7.395e-08      0.005491      1.0000       -7.1311
   H2S(aq)              3.841e-08      0.001304      1.0000       -7.4155
    (only species > 1e-8 molal listed)

  Mineral saturation states
                     log Q/K                          log Q/K
 ----------------------------------------------------------------
   Tephroite          0.0000 sat    Wustite           -1.0707     
   Daphnite-14A       0.0000 sat    Clinochlore-14A   -1.0977     
   Phlogopite         0.0000 sat    Monticellite      -1.1286     
   Antigorite         0.0000 sat    Cronstedtite-7A   -1.2062     
   Greenalite         0.0000 sat    Wollastonite      -1.2268     
   Chromite           0.0000 sat    Diaspore          -1.2991     
   Magnetite          0.0000 sat    Pseudowollastoni  -1.3611     
   Troilite           0.0000 sat    Boehmite          -1.5939     
   Hydroxylapatite    0.0000 sat    Rhodonite         -1.6848     
   Andradite          0.0000 sat    Hedenbergite      -1.7382     
   Pyrrhotite        -0.0796        Ferrosilite       -1.7610     
   Annite            -0.1292        Goethite          -1.8513     
   FeO               -0.1763        Manganosite       -1.9235     
   Fe                -0.1840        Gibbsite          -2.0676     
   Chrysotile        -0.2844        Portlandite       -2.2516     
   Mn(OH)2(am)       -0.3023        Hematite          -2.3238     
   Ripidolite-14A    -0.4272        Saponite-Na       -2.3495     
   Ice               -0.4670        Saponite-Ca       -2.4431     
   Fayalite          -0.4848        Enstatite         -2.6538     
   Diopside          -0.6633        Saponite-K        -2.7707     
   Brucite           -0.6900        Chamosite-7A      -2.8365     
   Alabandite        -0.7554        Daphnite-7A       -2.8752     
   Fe(OH)2           -0.9559        Saponite-Mg       -2.9777     
    (only minerals with log Q/K > -3 listed)

                         partial
  Gases               press. (bar)     fugacity     fug. coef.    log fug.
 ---------------------------------------------------------------------------
   H2(g)                    894.8         895.4         1.001      2.9520
   CH4(g)                   12.48         12.48        0.9993      1.0960
   H2O(g)                  0.8459        0.8334        0.9852     -0.0791
   H2S(g)               1.150e-06     1.145e-06        0.9961     -5.9410
   HCl(g)               9.055e-18     9.055e-18         1.000*   -17.0431
   CO2(g)               1.806e-25     1.802e-25        0.9976    -24.7442
   CO(g)                4.424e-26     4.424e-26         1.000*   -25.3541
   C2H4(g)              5.032e-27     5.032e-27         1.000*   -26.2982
   Na(g)                2.517e-37     2.517e-37         1.000*   -36.5992
   S2(g)                3.652e-38     3.652e-38         1.000*   -37.4375
   K(g)                 4.706e-40     4.706e-40         1.000*   -39.3273
   SO2(g)               1.415e-41     1.405e-41        0.9928    -40.8525
   Mg(g)                1.066e-63     1.066e-63         1.000*   -62.9722
   Cl2(g)               1.279e-64     1.279e-64         1.000*   -63.8933
   O2(g)                1.113e-69     1.113e-69        0.9999    -68.9537
   Ca(g)                1.169e-78     1.169e-78         1.000*   -77.9324
   Al(g)               8.068e-100    8.068e-100         1.000*   -99.0932
   C(g)                4.010e-104    4.010e-104         1.000*  -103.3969
   Si(g)               4.646e-108    4.646e-108         1.000*  -107.3329
    *no data, gas taken to be ideal

                                  In fluid              Sorbed            Kd
  Original basis total moles   moles     mg/kg      moles     mg/kg      L/kg
 -------------------------------------------------------------------------------
   H2O                 63.9       51.6  1.01e+06
   Al+++             0.0989   0.000139      4.06
   Ca++              0.0827   4.22e-06     0.184
   Cl-              0.00195    0.00195      75.1
   CrO4--            0.0710   1.90e-27  2.39e-22
   Fe++                2.66   2.74e-12  1.67e-07
   H+                 -16.8    -0.0243     -26.6
   HCO3-             0.0100     0.0100      663.
   HPO4--           0.00701   5.99e-09  0.000624
   K+               0.00535   0.000415      17.6
   Mg++                5.53   3.54e-10  9.36e-06
   Mn++              0.0523   3.79e-10  2.26e-05
   Na+               0.0271     0.0271      678.
   O2(aq)           -0.0617     -0.351 -1.22e+04
   SO4--            0.00597    0.00138      144.
   SiO2(aq)            4.36   4.32e-05      2.82
   Ti(OH)4(aq)      0.00702    0.00702      884.

  Elemental composition               In fluid                  Sorbed
                  total moles     moles       mg/kg        moles       mg/kg
 -------------------------------------------------------------------------------
   Aluminum           0.09894    0.0001386       4.063
   Calcium            0.08270    4.216e-06      0.1836
   Carbon             0.01000      0.01000       130.5
   Chlorine          0.001950     0.001950       75.13
   Chromium           0.07098    1.897e-27   1.072e-22
   Hydrogen             111.1        103.2   1.130e+05
   Iron                 2.662    2.744e-12   1.665e-07
   Magnesium            5.528    3.543e-10   9.358e-06
   Manganese          0.05234    3.794e-10   2.265e-05
   Oxygen               72.91        50.94   8.857e+05
   Phosphorus        0.007008    5.986e-09   0.0002015
   Potassium         0.005355    0.0004153       17.65
   Silicon              4.361    4.325e-05       1.320
   Sodium             0.02713      0.02713       677.7
   Sulfur            0.005970     0.001384       48.22
   Titanium          0.007016     0.007016       365.1


          Step #    84             Xi = 0.8000

          Temperature = 100.0 C    Pressure =  1.013 bars
          pH = 10.781              log fO2 =  -69.088
          Eh =  -0.8578 volts      pe = -11.5869
          Ionic strength      =    0.041393 molal
          Charge imbalance    =   -0.012171 eq/kg (-15.06% error)
          Activity of water   =    0.999924
          Solvent mass        =     0.90458 kg
          Solution mass       =     0.90870 kg
          Mineral mass        =     0.88933 kg
          Solution density    =    0.957    g/cm3
          Solution viscosity  =    0.003    poise
          Chlorinity          =    0.002156 molal
          Dissolved solids    =        4539 mg/kg sol'n
          Hardness            =        0.43 mg/kg sol'n as CaCO3
            carbonate         =        0.43 mg/kg sol'n as CaCO3
            non-carbonate     =        0.00 mg/kg sol'n as CaCO3
          Carbonate alkalinity=     1048.53 mg/kg sol'n as CaCO3
          Water type          =    Na-OH
          Bulk volume         =    1.25e+03 cm3
          Fluid volume        =        950. cm3
          Mineral volume      =        298. cm3
          Inert volume        =        0.00 cm3
          Porosity            =        76.1 %
          Permeability        =      0.0258 cm2
          Mass reacted        =         797 g

                          moles          moles         grams          cm3      rxn rate
  Reactants             remaining       reacted       reacted       reacted  (mol/kg sec)
 ------------------------------------------------------------------------------------------
   H2O                   0.007777       0.03111        0.5604          --            --  
   Al2O3                  0.01413       0.05653         5.764          --            --  
   CaO                    0.02356       0.09423         5.284          --            --  
   Cr2O3                  0.01014       0.04056         6.165          --            --  
   FeO(ox)                 0.7605         3.042         218.6          --            --  
   K2O(ox)              0.0007649      0.003060        0.2882          --            --  
   MgO                      1.579         6.317         254.6          --            --  
   MnO                    0.01495       0.05982         4.243          --            --  
   Na2O(ox)              0.003875       0.01550        0.9607          --            --  
   P2O5                  0.001001      0.004005        0.5684          --            --  
   S                     0.001623      0.006492        0.2082        0.1007          --  
   SiO2                     1.246         4.983         299.4          --            --  
   TiO2                  0.002005      0.008018        0.6405          --            --  

  Minerals in system     moles      log moles      grams        volume (cm3)
 ----------------------------------------------------------------------------
   Andradite              0.02704     -1.568          13.74           3.565
   Antigorite              0.1313     -0.882          595.4           229.6
   Chromite               0.04056     -1.392          9.079           1.785
   Daphnite-14A           0.05360     -1.271          38.25           11.44
   Greenalite              0.1159     -0.936          43.08           13.33
   Hydroxylapatite       0.002670     -2.574          1.341          0.5060
   Magnetite               0.7756     -0.110          179.6           34.53
   Phlogopite            0.005713     -2.243          2.384          0.8551
   Tephroite              0.02991     -1.524          6.040           2.279
   Troilite              0.005245     -2.280         0.4611          0.1740
                                               _____________   _____________
          (total)                                     889.3           298.0 

  Aqueous species       molality    mg/kg sol'n    act. coef.     log act.
 ---------------------------------------------------------------------------
   H2(aq)                  0.8346         1675.      1.0000       -0.0785
   OH-                    0.04188         709.0      0.8014       -1.4742
   Na+                    0.03402         778.7      0.8063       -1.5617
   Methane(aq)            0.01105         176.5      1.0000       -1.9564
   Ti(OH)4(aq)           0.008864         1023.      1.0000       -2.0524
   Cl-                   0.002140         75.52      0.7962       -2.7686
   HS-                  0.0009047         29.79      0.8014       -3.1397
   S--                  0.0007934         25.32      0.4365       -3.4606
   K+                   0.0004489         17.47      0.7962       -3.4468
   NaOH(aq)             0.0002160         8.599      1.0000       -3.6656
   AlO2-                0.0001649         9.682      0.8063       -3.8763
   HSiO3-               3.564e-05         2.735      0.8063       -4.5415
   NaCl(aq)             1.573e-05        0.9150      1.0000       -4.8033
   NaHSiO3(aq)          1.419e-05         1.414      1.0000       -4.8480
   Ca++                 4.272e-06        0.1704      0.4547       -5.7116
   NaAlO2(aq)           2.097e-06        0.1711      1.0000       -5.6784
   SiO2(aq)             5.781e-07       0.03457      1.0000       -6.2380
   KCl(aq)              7.254e-08      0.005383      1.0000       -7.1394
   H2S(aq)              3.648e-08      0.001238      1.0000       -7.4379
    (only species > 1e-8 molal listed)

  Mineral saturation states
                     log Q/K                          log Q/K
 ----------------------------------------------------------------
   Hydroxylapatite    0.0000 sat    Wustite           -1.0530     
   Daphnite-14A       0.0000 sat    Clinochlore-14A   -1.0907     
   Andradite          0.0000 sat    Monticellite      -1.0974     
   Greenalite         0.0000 sat    Cronstedtite-7A   -1.2174     
   Magnetite          0.0000 sat    Wollastonite      -1.2193     
   Tephroite          0.0000 sat    Diaspore          -1.3047     
   Phlogopite         0.0000 sat    Pseudowollastoni  -1.3536     
   Chromite           0.0000 sat    Boehmite          -1.5995     
   Troilite           0.0000 sat    Rhodonite         -1.7016     
   Antigorite         0.0000 sat    Hedenbergite      -1.7419     
   Pyrrhotite        -0.0796        Ferrosilite       -1.7722     
   Fe                -0.0946        Goethite          -1.8625     
   Annite            -0.1334        Manganosite       -1.9067     
   FeO               -0.1539        Gibbsite          -2.0732     
   Chrysotile        -0.2802        Portlandite       -2.2106     
   Mn(OH)2(am)       -0.2855        Hematite          -2.3462     
   Ripidolite-14A    -0.4230        Saponite-Na       -2.3692     
   Ice               -0.4670        Saponite-Ca       -2.4900     
   Fayalite          -0.4736        Enstatite         -2.6636     
   Diopside          -0.6657        Saponite-K        -2.8129     
   Brucite           -0.6662        Chamosite-7A      -2.8365     
   Alabandite        -0.7610        Daphnite-7A       -2.8752     
   Fe(OH)2           -0.9336     
    (only minerals with log Q/K > -3 listed)

                         partial
  Gases               press. (bar)     fugacity     fug. coef.    log fug.
 ---------------------------------------------------------------------------
   H2(g)                    1044.         1045.         1.001      3.0191
   CH4(g)                   12.65         12.64        0.9993      1.1018
   H2O(g)                  0.8459        0.8334        0.9852     -0.0791
   H2S(g)               1.092e-06     1.088e-06        0.9961     -5.9634
   HCl(g)               8.195e-18     8.195e-18         1.000*   -17.0864
   CO2(g)               9.868e-26     9.845e-26        0.9976    -25.0068
   CO(g)                2.821e-26     2.821e-26         1.000*   -25.5497
   C2H4(g)              3.793e-27     3.793e-27         1.000*   -26.4210
   Na(g)                3.446e-37     3.446e-37         1.000*   -36.4627
   S2(g)                2.419e-38     2.419e-38         1.000*   -37.6164
   K(g)                 5.510e-40     5.510e-40         1.000*   -39.2589
   SO2(g)               8.454e-42     8.393e-42        0.9928    -41.0761
   Mg(g)                1.314e-63     1.314e-63         1.000*   -62.8814
   Cl2(g)               8.975e-65     8.975e-65         1.000*   -64.0470
   O2(g)                8.169e-70     8.168e-70        0.9999    -69.0879
   Ca(g)                1.499e-78     1.499e-78         1.000*   -77.8243
   Al(g)                1.004e-99     1.004e-99         1.000*   -98.9982
   C(g)                2.983e-104    2.983e-104         1.000*  -103.5253
   Si(g)               5.858e-108    5.858e-108         1.000*  -107.2323
    *no data, gas taken to be ideal

                                  In fluid              Sorbed            Kd
  Original basis total moles   moles     mg/kg      moles     mg/kg      L/kg
 -------------------------------------------------------------------------------
   H2O                 65.1       51.0  1.01e+06
   Al+++              0.113   0.000151      4.49
   Ca++              0.0945   3.87e-06     0.171
   Cl-              0.00195    0.00195      76.1
   CrO4--            0.0811   1.68e-27  2.14e-22
   Fe++                3.04   2.41e-12  1.48e-07
   H+                 -19.2    -0.0279     -31.0
   HCO3-             0.0100     0.0100      671.
   HPO4--           0.00801   6.56e-09  0.000693
   K+               0.00612   0.000406      17.5
   Mg++                6.32   3.10e-10  8.30e-06
   Mn++              0.0598   3.29e-10  1.99e-05
   Na+               0.0310     0.0310      784.
   O2(aq)           -0.0706     -0.401 -1.41e+04
   SO4--            0.00678    0.00154      162.
   SiO2(aq)            4.98   4.56e-05      3.02
   Ti(OH)4(aq)      0.00802    0.00802  1.02e+03

  Elemental composition               In fluid                  Sorbed
                  total moles     moles       mg/kg        moles       mg/kg
 -------------------------------------------------------------------------------
   Aluminum            0.1131    0.0001511       4.486
   Calcium            0.09448    3.866e-06      0.1705
   Carbon             0.01000      0.01000       132.2
   Chlorine          0.001950     0.001950       76.08
   Chromium           0.08112    1.676e-27   9.591e-23
   Hydrogen             111.1        102.0   1.132e+05
   Iron                 3.042    2.411e-12   1.481e-07
   Magnesium            6.317    3.104e-10   8.304e-06
   Manganese          0.05982    3.289e-10   1.988e-05
   Oxygen               75.40        50.28   8.853e+05
   Phosphorus        0.008009    6.559e-09   0.0002236
   Potassium         0.006120    0.0004061       17.47
   Silicon              4.983    4.560e-05       1.409
   Sodium             0.03100      0.03100       784.3
   Sulfur            0.006782     0.001536       54.20
   Titanium          0.008018     0.008018       422.5


          Step #    94             Xi = 0.9000

          Temperature = 100.0 C    Pressure =  1.013 bars
          pH = 10.821              log fO2 =  -69.207
          Eh =  -0.8630 volts      pe = -11.6567
          Ionic strength      =    0.046365 molal
          Charge imbalance    =   -0.012327 eq/kg (-13.64% error)
          Activity of water   =    0.999923
          Solvent mass        =     0.89260 kg
          Solution mass       =     0.89720 kg
          Mineral mass        =      1.0005 kg
          Solution density    =    0.957    g/cm3
          Solution viscosity  =    0.003    poise
          Chlorinity          =    0.002185 molal
          Dissolved solids    =        5124 mg/kg sol'n
          Hardness            =        0.40 mg/kg sol'n as CaCO3
            carbonate         =        0.40 mg/kg sol'n as CaCO3
            non-carbonate     =        0.00 mg/kg sol'n as CaCO3
          Carbonate alkalinity=     1067.50 mg/kg sol'n as CaCO3
          Water type          =    Na-OH
          Bulk volume         =    1.27e+03 cm3
          Fluid volume        =        937. cm3
          Mineral volume      =        335. cm3
          Inert volume        =        0.00 cm3
          Porosity            =        73.7 %
          Permeability        =      0.0110 cm2
          Mass reacted        =         897 g

                          moles          moles         grams          cm3      rxn rate
  Reactants             remaining       reacted       reacted       reacted  (mol/kg sec)
 ------------------------------------------------------------------------------------------
   H2O                   0.003889       0.03500        0.6305          --            --  
   Al2O3                 0.007067       0.06360         6.485          --            --  
   CaO                    0.01178        0.1060         5.944          --            --  
   Cr2O3                 0.005070       0.04563         6.935          --            --  
   FeO(ox)                 0.3803         3.422         245.9          --            --  
   K2O(ox)              0.0003825      0.003442        0.3242          --            --  
   MgO                     0.7896         7.106         286.4          --            --  
   MnO                   0.007477       0.06729         4.774          --            --  
   Na2O(ox)              0.001938       0.01744         1.081          --            --  
   P2O5                 0.0005006      0.004505        0.6395          --            --  
   S                    0.0008114      0.007303        0.2342        0.1133          --  
   SiO2                    0.6229         5.606         336.9          --            --  
   TiO2                  0.001002      0.009020        0.7205          --            --  

  Minerals in system     moles      log moles      grams        volume (cm3)
 ----------------------------------------------------------------------------
   Andradite              0.03041     -1.517          15.45           4.010
   Antigorite              0.1477     -0.831          669.8           258.3
   Chromite               0.04563     -1.341          10.21           2.008
   Daphnite-14A           0.06028     -1.220          43.01           12.86
   Greenalite              0.1304     -0.885          48.49           15.00
   Hydroxylapatite       0.003003     -2.522          1.509          0.5693
   Magnetite               0.8726     -0.059          202.0           38.85
   Phlogopite            0.006488     -2.188          2.707          0.9710
   Tephroite              0.03365     -1.473          6.795           2.564
   Troilite              0.005896     -2.229         0.5183          0.1956
                                               _____________   _____________
          (total)                                     1000.           335.3 

  Aqueous species       molality    mg/kg sol'n    act. coef.     log act.
 ---------------------------------------------------------------------------
   H2(aq)                  0.9573         1920.      1.0000       -0.0190
   OH-                    0.04638         784.8      0.7934       -1.4341
   Na+                    0.03877         886.7      0.7988       -1.5091
   Methane(aq)            0.01120         178.8      1.0000       -1.9507
   Ti(OH)4(aq)            0.01011         1165.      1.0000       -1.9954
   Cl-                   0.002167         76.42      0.7878       -2.7678
   HS-                  0.0009573         31.50      0.7934       -3.1195
   S--                  0.0009440         30.11      0.4215       -3.4003
   K+                   0.0004443         17.28      0.7878       -3.4559
   NaOH(aq)             0.0002673         10.64      1.0000       -3.5729
   AlO2-                0.0001805         10.59      0.7988       -3.8412
   HSiO3-               3.684e-05         2.826      0.7988       -4.5312
   NaCl(aq)             1.779e-05         1.034      1.0000       -4.7499
   NaHSiO3(aq)          1.640e-05         1.633      1.0000       -4.7850
   Ca++                 3.986e-06        0.1589      0.4406       -5.7554
   NaAlO2(aq)           2.567e-06        0.2093      1.0000       -5.5907
   SiO2(aq)             5.398e-07       0.03226      1.0000       -6.2678
   KCl(aq)              7.118e-08      0.005279      1.0000       -7.1477
   H2S(aq)              3.485e-08      0.001182      1.0000       -7.4578
    (only species > 1e-8 molal listed)

  Mineral saturation states
                     log Q/K                          log Q/K
 ----------------------------------------------------------------
   Andradite          0.0000 sat    Wustite           -1.0374     
   Daphnite-14A       0.0000 sat    Monticellite      -1.0697     
   Chromite           0.0000 sat    Clinochlore-14A   -1.0845     
   Troilite           0.0000 sat    Wollastonite      -1.2127     
   Hydroxylapatite    0.0000 sat    Cronstedtite-7A   -1.2273     
   Antigorite         0.0000 sat    Diaspore          -1.3097     
   Tephroite          0.0000 sat    Pseudowollastoni  -1.3470     
   Greenalite         0.0000 sat    Boehmite          -1.6045     
   Phlogopite         0.0000 sat    Rhodonite         -1.7165     
   Magnetite          0.0000 sat    Hedenbergite      -1.7452     
   Fe                -0.0152        Ferrosilite       -1.7821     
   Pyrrhotite        -0.0796        Goethite          -1.8724     
   FeO               -0.1341        Manganosite       -1.8918     
   Annite            -0.1371        Gibbsite          -2.0782     
   Mn(OH)2(am)       -0.2706        Portlandite       -2.1743     
   Chrysotile        -0.2765        Hematite          -2.3660     
   Ripidolite-14A    -0.4193        Saponite-Na       -2.3862     
   Fayalite          -0.4637        Saponite-Ca       -2.5317     
   Ice               -0.4670        Enstatite         -2.6723     
   Brucite           -0.6451        Chamosite-7A      -2.8365     
   Diopside          -0.6677        Saponite-K        -2.8503     
   Alabandite        -0.7659        Daphnite-7A       -2.8752     
   Fe(OH)2           -0.9137     
    (only minerals with log Q/K > -3 listed)

                         partial
  Gases               press. (bar)     fugacity     fug. coef.    log fug.
 ---------------------------------------------------------------------------
   H2(g)                    1198.         1199.         1.001      3.0786
   CH4(g)                   12.82         12.81        0.9993      1.1075
   H2O(g)                  0.8459        0.8334        0.9852     -0.0791
   H2S(g)               1.043e-06     1.039e-06        0.9961     -5.9833
   HCl(g)               7.487e-18     7.487e-18         1.000*   -17.1257
   CO2(g)               5.778e-26     5.765e-26        0.9976    -25.2392
   CO(g)                1.894e-26     1.894e-26         1.000*   -25.7225
   C2H4(g)              2.961e-27     2.961e-27         1.000*   -26.5285
   Na(g)                4.568e-37     4.568e-37         1.000*   -36.3403
   S2(g)                1.678e-38     1.678e-38         1.000*   -37.7752
   K(g)                 6.338e-40     6.338e-40         1.000*   -39.1981
   SO2(g)               5.353e-42     5.314e-42        0.9928    -41.2746
   Mg(g)                1.582e-63     1.582e-63         1.000*   -62.8007
   Cl2(g)               6.531e-65     6.531e-65         1.000*   -64.1850
   O2(g)                6.210e-70     6.209e-70        0.9999    -69.2070
   Ca(g)                1.869e-78     1.869e-78         1.000*   -77.7283
   Al(g)                1.219e-99     1.219e-99         1.000*   -98.9138
   C(g)                2.298e-104    2.298e-104         1.000*  -103.6387
   Si(g)               7.195e-108    7.195e-108         1.000*  -107.1429
    *no data, gas taken to be ideal

                                  In fluid              Sorbed            Kd
  Original basis total moles   moles     mg/kg      moles     mg/kg      L/kg
 -------------------------------------------------------------------------------
   H2O                 66.3       50.5  1.01e+06
   Al+++              0.127   0.000163      4.91
   Ca++               0.106   3.56e-06     0.159
   Cl-              0.00195    0.00195      77.1
   CrO4--            0.0913   1.49e-27  1.93e-22
   Fe++                3.42   2.14e-12  1.33e-07
   H+                 -21.6    -0.0315     -35.4
   HCO3-             0.0100     0.0100      680.
   HPO4--           0.00901   7.18e-09  0.000768
   K+               0.00688   0.000397      17.3
   Mg++                7.11   2.74e-10  7.43e-06
   Mn++              0.0673   2.88e-10  1.76e-05
   Na+               0.0349     0.0349      894.
   O2(aq)           -0.0794     -0.451 -1.61e+04
   SO4--            0.00759    0.00170      182.
   SiO2(aq)            5.61   4.80e-05      3.22
   Ti(OH)4(aq)      0.00902    0.00902  1.17e+03

  Elemental composition               In fluid                  Sorbed
                  total moles     moles       mg/kg        moles       mg/kg
 -------------------------------------------------------------------------------
   Aluminum            0.1272    0.0001634       4.913
   Calcium             0.1063    3.560e-06      0.1590
   Carbon             0.01000      0.01000       133.9
   Chlorine          0.001950     0.001950       77.05
   Chromium           0.09126    1.494e-27   8.657e-23
   Hydrogen             111.1        100.9   1.134e+05
   Iron                 3.423    2.137e-12   1.330e-07
   Magnesium            7.107    2.744e-10   7.434e-06
   Manganese          0.06729    2.881e-10   1.764e-05
   Oxygen               77.88        49.63   8.849e+05
   Phosphorus        0.009010    7.181e-09   0.0002479
   Potassium         0.006884    0.0003967       17.29
   Silicon              5.606    4.801e-05       1.503
   Sodium             0.03488      0.03488       893.7
   Sulfur            0.007593     0.001697       60.65
   Titanium          0.009020     0.009020       481.4


          Step #    97             Xi = 0.9300

          Temperature = 100.0 C    Pressure =  1.013 bars
          pH = 10.832              log fO2 =  -69.230
          Eh =  -0.8643 volts      pe = -11.6736
          Ionic strength      =    0.047874 molal
          Charge imbalance    =   -0.012373 eq/kg (-13.27% error)
          Activity of water   =    0.999923
          Solvent mass        =     0.88920 kg
          Solution mass       =     0.89392 kg
          Mineral mass        =      1.0337 kg
          Solution density    =    0.957    g/cm3
          Solution viscosity  =    0.003    poise
          Chlorinity          =    0.002193 molal
          Dissolved solids    =        5277 mg/kg sol'n
          Hardness            =        0.39 mg/kg sol'n as CaCO3
            carbonate         =        0.39 mg/kg sol'n as CaCO3
            non-carbonate     =        0.00 mg/kg sol'n as CaCO3
          Carbonate alkalinity=     1072.88 mg/kg sol'n as CaCO3
          Water type          =    Na-OH
          Bulk volume         =    1.28e+03 cm3
          Fluid volume        =        934. cm3
          Mineral volume      =        346. cm3
          Inert volume        =        0.00 cm3
          Porosity            =        72.9 %
          Permeability        =     0.00862 cm2
          Mass reacted        =         927 g

                          moles          moles         grams          cm3      rxn rate
  Reactants             remaining       reacted       reacted       reacted  (mol/kg sec)
 ------------------------------------------------------------------------------------------
   H2O                   0.002722       0.03616        0.6515          --            --  
   Al2O3                 0.004947       0.06572         6.701          --            --  
   CaO                   0.008245        0.1095         6.143          --            --  
   Cr2O3                 0.003549       0.04715         7.166          --            --  
   FeO(ox)                 0.2662         3.536         254.1          --            --  
   K2O(ox)              0.0002677      0.003557        0.3351          --            --  
   MgO                     0.5527         7.343         296.0          --            --  
   MnO                   0.005234       0.06954         4.933          --            --  
   Na2O(ox)              0.001356       0.01802         1.117          --            --  
   P2O5                 0.0003504      0.004655        0.6608          --            --  
   S                    0.0005680      0.007546        0.2420        0.1171          --  
   SiO2                    0.4361         5.793         348.1          --            --  
   TiO2                 0.0007016      0.009321        0.7446          --            --  

  Minerals in system     moles      log moles      grams        volume (cm3)
 ----------------------------------------------------------------------------
   Andradite              0.03142     -1.503          15.97           4.143
   Antigorite              0.1526     -0.817          692.1           266.9
   Chromite               0.04715     -1.327          10.55           2.075
   Daphnite-14A           0.06228     -1.206          44.44           13.29
   Fe                    0.007861     -2.104         0.4390         0.05575
   Greenalite              0.1348     -0.870          50.11           15.50
   Hydroxylapatite       0.003104     -2.508          1.559          0.5883
   Magnetite               0.8990     -0.046          208.2           40.03
   Phlogopite            0.006722     -2.172          2.805           1.006
   Tephroite              0.03477     -1.459          7.022           2.650
   Troilite              0.006083     -2.216         0.5348          0.2018
                                               _____________   _____________
          (total)                                     1034.           346.4 

  Aqueous species       molality    mg/kg sol'n    act. coef.     log act.
 ---------------------------------------------------------------------------
   H2(aq)                  0.9827         1971.      1.0000       -0.0076
   OH-                    0.04773         807.5      0.7912       -1.4229
   Na+                    0.04021         919.5      0.7966       -1.4944
   Methane(aq)            0.01125         179.5      1.0000       -1.9490
   Ti(OH)4(aq)            0.01048         1209.      1.0000       -1.9795
   Cl-                   0.002174         76.68      0.7854       -2.7676
   S--                  0.0009952         31.74      0.4173       -3.3817
   HS-                  0.0009765         32.13      0.7912       -3.1121
   K+                   0.0004403         17.12      0.7854       -3.4611
   NaOH(aq)             0.0002837         11.29      1.0000       -3.5471
   AlO2-                0.0001853         10.87      0.7966       -3.8309
   HSiO3-               3.741e-05         2.869      0.7966       -4.5257
   NaCl(aq)             1.841e-05         1.070      1.0000       -4.7350
   NaHSiO3(aq)          1.718e-05         1.711      1.0000       -4.7649
   Ca++                 3.882e-06        0.1548      0.4366       -5.7708
   NaAlO2(aq)           2.718e-06        0.2216      1.0000       -5.5657
   SiO2(aq)             5.327e-07       0.03184      1.0000       -6.2735
   KCl(aq)              7.036e-08      0.005217      1.0000       -7.1527
   H2S(aq)              3.455e-08      0.001171      1.0000       -7.4616
    (only species > 1e-8 molal listed)

  Mineral saturation states
                     log Q/K                          log Q/K
 ----------------------------------------------------------------
   Fe                 0.0000 sat    Wustite           -1.0344     
   Daphnite-14A       0.0000 sat    Monticellite      -1.0644     
   Antigorite         0.0000 sat    Clinochlore-14A   -1.0833     
   Troilite           0.0000 sat    Wollastonite      -1.2115     
   Hydroxylapatite    0.0000 sat    Cronstedtite-7A   -1.2292     
   Chromite           0.0000 sat    Diaspore          -1.3106     
   Tephroite          0.0000 sat    Pseudowollastoni  -1.3458     
   Greenalite         0.0000 sat    Boehmite          -1.6054     
   Phlogopite         0.0000 sat    Rhodonite         -1.7194     
   Magnetite          0.0000 sat    Hedenbergite      -1.7458     
   Andradite          0.0000 sat    Ferrosilite       -1.7840     
   Pyrrhotite        -0.0796        Goethite          -1.8743     
   FeO               -0.1303        Manganosite       -1.8889     
   Annite            -0.1378        Gibbsite          -2.0791     
   Mn(OH)2(am)       -0.2678        Portlandite       -2.1673     
   Chrysotile        -0.2758        Hematite          -2.3698     
   Ripidolite-14A    -0.4186        Saponite-Na       -2.3868     
   Fayalite          -0.4618        Saponite-Ca       -2.5396     
   Ice               -0.4670        Enstatite         -2.6740     
   Brucite           -0.6411        Chamosite-7A      -2.8365     
   Diopside          -0.6681        Saponite-K        -2.8574     
   Alabandite        -0.7669        Daphnite-7A       -2.8752     
   Fe(OH)2           -0.9099     
    (only minerals with log Q/K > -3 listed)

                         partial
  Gases               press. (bar)     fugacity     fug. coef.    log fug.
 ---------------------------------------------------------------------------
   H2(g)                    1230.         1230.         1.001      3.0900
   CH4(g)                   12.87         12.86        0.9993      1.1092
   H2O(g)                  0.8459        0.8334        0.9852     -0.0791
   H2S(g)               1.034e-06     1.030e-06        0.9961     -5.9871
   HCl(g)               7.301e-18     7.301e-18         1.000*   -17.1366
   CO2(g)               5.223e-26     5.210e-26        0.9976    -25.2831
   CO(g)                1.758e-26     1.758e-26         1.000*   -25.7551
   C2H4(g)              2.831e-27     2.831e-27         1.000*   -26.5480
   Na(g)                4.912e-37     4.912e-37         1.000*   -36.3087
   S2(g)                1.565e-38     1.565e-38         1.000*   -37.8056
   K(g)                 6.510e-40     6.510e-40         1.000*   -39.1864
   SO2(g)               4.904e-42     4.869e-42        0.9928    -41.3126
   Mg(g)                1.640e-63     1.640e-63         1.000*   -62.7853
   Cl2(g)               6.049e-65     6.049e-65         1.000*   -64.2183
   O2(g)                5.893e-70     5.892e-70        0.9999    -69.2297
   Ca(g)                1.950e-78     1.950e-78         1.000*   -77.7100
   Al(g)                1.266e-99     1.266e-99         1.000*   -98.8977
   C(g)                2.189e-104    2.189e-104         1.000*  -103.6598
   Si(g)               7.484e-108    7.484e-108         1.000*  -107.1259
    *no data, gas taken to be ideal

                                  In fluid              Sorbed            Kd
  Original basis total moles   moles     mg/kg      moles     mg/kg      L/kg
 -------------------------------------------------------------------------------
   H2O                 66.7       50.3  1.01e+06
   Al+++              0.131   0.000167      5.05
   Ca++               0.110   3.45e-06     0.155
   Cl-              0.00195    0.00195      77.3
   CrO4--            0.0943   1.44e-27  1.87e-22
   Fe++                3.54   2.06e-12  1.29e-07
   H+                 -22.3    -0.0325     -36.7
   HCO3-             0.0100     0.0100      683.
   HPO4--           0.00931   7.46e-09  0.000801
   K+               0.00711   0.000392      17.1
   Mg++                7.34   2.64e-10  7.18e-06
   Mn++              0.0695   2.77e-10  1.70e-05
   Na+               0.0360     0.0360      927.
   O2(aq)           -0.0820     -0.460 -1.65e+04
   SO4--            0.00784    0.00175      188.
   SiO2(aq)            5.79   4.90e-05      3.29
   Ti(OH)4(aq)      0.00932    0.00932  1.21e+03

  Elemental composition               In fluid                  Sorbed
                  total moles     moles       mg/kg        moles       mg/kg
 -------------------------------------------------------------------------------
   Aluminum            0.1314    0.0001672       5.046
   Calcium             0.1098    3.453e-06      0.1548
   Carbon             0.01000      0.01000       134.4
   Chlorine          0.001950     0.001950       77.34
   Chromium           0.09430    1.441e-27   8.382e-23
   Hydrogen             111.1        100.6   1.134e+05
   Iron                 3.537    2.057e-12   1.285e-07
   Magnesium            7.344    2.640e-10   7.179e-06
   Manganese          0.06954    2.769e-10   1.701e-05
   Oxygen               78.62        49.44   8.849e+05
   Phosphorus        0.009311    7.461e-09   0.0002585
   Potassium         0.007114    0.0003916       17.13
   Silicon              5.793    4.902e-05       1.540
   Sodium             0.03604      0.03604       926.9
   Sulfur            0.007836     0.001753       62.89
   Titanium          0.009321     0.009321       499.3


          Step #   104             Xi = 1.0000

          Temperature = 100.0 C    Pressure =  1.013 bars
          pH = 10.856              log fO2 =  -69.230
          Eh =  -0.8661 volts      pe = -11.6977
          Ionic strength      =    0.051397 molal
          Charge imbalance    =   -0.012468 eq/kg (-12.47% error)
          Activity of water   =    0.999923
          Solvent mass        =     0.88220 kg
          Solution mass       =     0.88709 kg
          Mineral mass        =      1.1103 kg
          Solution density    =    0.957    g/cm3
          Solution viscosity  =    0.003    poise
          Chlorinity          =    0.002210 molal
          Dissolved solids    =        5516 mg/kg sol'n
          Hardness            =        0.35 mg/kg sol'n as CaCO3
            carbonate         =        0.35 mg/kg sol'n as CaCO3
            non-carbonate     =        0.00 mg/kg sol'n as CaCO3
          Carbonate alkalinity=     1084.21 mg/kg sol'n as CaCO3
          Water type          =    Na-OH
          Bulk volume         =    1.30e+03 cm3
          Fluid volume        =        927. cm3
          Mineral volume      =        372. cm3
          Inert volume        =        0.00 cm3
          Porosity            =        71.4 %
          Permeability        =     0.00498 cm2
          Mass reacted        =         997 g

                          moles          moles         grams          cm3      rxn rate
  Reactants             remaining       reacted       reacted       reacted  (mol/kg sec)
 ------------------------------------------------------------------------------------------
   H2O                  1.962e-17       0.03889        0.7005          --            --  
   Al2O3               -5.302e-17       0.07067         7.205          --            --  
   CaO                 -9.368e-17        0.1178         6.605          --            --  
   Cr2O3                5.248e-17       0.05070         7.706          --            --  
   FeO(ox)              3.865e-15         3.803         273.2          --            --  
   K2O(ox)             -4.398e-18      0.003825        0.3603          --            --  
   MgO                 -1.010e-14         7.896         318.2          --            --  
   MnO                 -7.416e-17       0.07477         5.304          --            --  
   Na2O(ox)             2.231e-17       0.01938         1.201          --            --  
   P2O5                -2.711e-19      0.005006        0.7105          --            --  
   S                   -1.048e-17      0.008114        0.2602        0.1259          --  
   SiO2                -1.735e-15         6.229         374.3          --            --  
   TiO2                -4.581e-18       0.01002        0.8006          --            --  

  Minerals in system     moles      log moles      grams        volume (cm3)
 ----------------------------------------------------------------------------
   Andradite              0.03378     -1.471          17.17           4.454
   Antigorite              0.1641     -0.785          744.2           287.0
   Chromite               0.05070     -1.295          11.35           2.231
   Daphnite-14A           0.06694     -1.174          47.76           14.29
   Fe                     0.06528     -1.185          3.646          0.4630
   Greenalite              0.1450     -0.839          53.89           16.67
   Hydroxylapatite       0.003337     -2.477          1.676          0.6326
   Magnetite               0.9478     -0.023          219.4           42.20
   Phlogopite            0.007279     -2.138          3.037           1.089
   Tephroite              0.03739     -1.427          7.550           2.849
   Troilite              0.006484     -2.188         0.5701          0.2151
                                               _____________   _____________
          (total)                                     1110.           372.0 

  Aqueous species       molality    mg/kg sol'n    act. coef.     log act.
 ---------------------------------------------------------------------------
   H2(aq)                  0.9827         1970.      1.0000       -0.0076
   OH-                    0.05078         858.9      0.7861       -1.3988
   Na+                    0.04356         995.9      0.7918       -1.4623
   Ti(OH)4(aq)            0.01136         1310.      1.0000       -1.9446
   Methane(aq)            0.01134         180.8      1.0000       -1.9456
   Cl-                   0.002190         77.23      0.7800       -2.7674
   S--                   0.001138         36.27      0.4080       -3.3334
   HS-                   0.001039         34.17      0.7861       -3.0879
   K+                   0.0004194         16.31      0.7800       -3.4853
   NaOH(aq)             0.0003230         12.85      1.0000       -3.4908
   AlO2-                0.0001971         11.56      0.7918       -3.8068
   HSiO3-               3.979e-05         3.050      0.7918       -4.5016
   NaCl(aq)             1.983e-05         1.153      1.0000       -4.7026
   NaHSiO3(aq)          1.956e-05         1.947      1.0000       -4.7086
   Ca++                 3.545e-06        0.1413      0.4279       -5.8191
   NaAlO2(aq)           3.094e-06        0.2522      1.0000       -5.5095
   SiO2(aq)             5.327e-07       0.03183      1.0000       -6.2735
   KCl(aq)              6.658e-08      0.004936      1.0000       -7.1766
   H2S(aq)              3.455e-08      0.001171      1.0000       -7.4616
    (only species > 1e-8 molal listed)

  Mineral saturation states
                     log Q/K                          log Q/K
 ----------------------------------------------------------------
   Fe                 0.0000 sat    Wustite           -1.0344     
   Daphnite-14A       0.0000 sat    Monticellite      -1.0644     
   Antigorite         0.0000 sat    Clinochlore-14A   -1.0833     
   Tephroite          0.0000 sat    Wollastonite      -1.2115     
   Hydroxylapatite    0.0000 sat    Cronstedtite-7A   -1.2292     
   Chromite           0.0000 sat    Diaspore          -1.3106     
   Troilite           0.0000 sat    Pseudowollastoni  -1.3458     
   Greenalite         0.0000 sat    Boehmite          -1.6054     
   Phlogopite         0.0000 sat    Rhodonite         -1.7194     
   Magnetite          0.0000 sat    Hedenbergite      -1.7458     
   Andradite          0.0000 sat    Ferrosilite       -1.7840     
   Pyrrhotite        -0.0796        Goethite          -1.8743     
   FeO               -0.1303        Manganosite       -1.8889     
   Annite            -0.1378        Gibbsite          -2.0791     
   Mn(OH)2(am)       -0.2678        Portlandite       -2.1673     
   Chrysotile        -0.2758        Saponite-Na       -2.3682     
   Ripidolite-14A    -0.4186        Hematite          -2.3698     
   Fayalite          -0.4618        Saponite-Ca       -2.5396     
   Ice               -0.4670        Enstatite         -2.6740     
   Brucite           -0.6411        Chamosite-7A      -2.8365     
   Diopside          -0.6681        Saponite-K        -2.8574     
   Alabandite        -0.7669        Daphnite-7A       -2.8752     
   Fe(OH)2           -0.9099     
    (only minerals with log Q/K > -3 listed)

                         partial
  Gases               press. (bar)     fugacity     fug. coef.    log fug.
 ---------------------------------------------------------------------------
   H2(g)                    1230.         1230.         1.001      3.0900
   CH4(g)                   12.97         12.96        0.9993      1.1126
   H2O(g)                  0.8459        0.8334        0.9852     -0.0791
   H2S(g)               1.034e-06     1.030e-06        0.9961     -5.9871
   HCl(g)               6.909e-18     6.909e-18         1.000*   -17.1606
   CO2(g)               5.264e-26     5.252e-26        0.9976    -25.2797
   CO(g)                1.772e-26     1.772e-26         1.000*   -25.7516
   C2H4(g)              2.877e-27     2.877e-27         1.000*   -26.5411
   Na(g)                5.592e-37     5.592e-37         1.000*   -36.2524
   S2(g)                1.565e-38     1.565e-38         1.000*   -37.8056
   K(g)                 6.510e-40     6.510e-40         1.000*   -39.1864
   SO2(g)               4.904e-42     4.869e-42        0.9928    -41.3126
   Mg(g)                1.640e-63     1.640e-63         1.000*   -62.7853
   Cl2(g)               5.418e-65     5.418e-65         1.000*   -64.2662
   O2(g)                5.893e-70     5.892e-70        0.9999    -69.2297
   Ca(g)                1.950e-78     1.950e-78         1.000*   -77.7100
   Al(g)                1.266e-99     1.266e-99         1.000*   -98.8977
   C(g)                2.206e-104    2.206e-104         1.000*  -103.6564
   Si(g)               7.484e-108    7.484e-108         1.000*  -107.1259
    *no data, gas taken to be ideal

                                  In fluid              Sorbed            Kd
  Original basis total moles   moles     mg/kg      moles     mg/kg      L/kg
 -------------------------------------------------------------------------------
   H2O                 67.5       49.9  1.01e+06
   Al+++              0.141   0.000177      5.37
   Ca++               0.118   3.13e-06     0.141
   Cl-              0.00195    0.00195      77.9
   CrO4--             0.101   1.31e-27  1.71e-22
   Fe++                3.80   1.86e-12  1.17e-07
   H+                 -24.0    -0.0349     -39.7
   HCO3-             0.0100     0.0100      688.
   HPO4--            0.0100   8.60e-09  0.000931
   K+               0.00765   0.000370      16.3
   Mg++                7.90   2.38e-10  6.53e-06
   Mn++              0.0748   2.51e-10  1.55e-05
   Na+               0.0388     0.0388  1.00e+03
   O2(aq)           -0.0882     -0.457 -1.65e+04
   SO4--            0.00840    0.00192      208.
   SiO2(aq)            6.23   5.28e-05      3.58
   Ti(OH)4(aq)       0.0100     0.0100  1.31e+03

  Elemental composition               In fluid                  Sorbed
                  total moles     moles       mg/kg        moles       mg/kg
 -------------------------------------------------------------------------------
   Aluminum            0.1413    0.0001766       5.371
   Calcium             0.1180    3.128e-06      0.1413
   Carbon             0.01000      0.01000       135.4
   Chlorine          0.001950     0.001950       77.93
   Chromium            0.1014    1.310e-27   7.679e-23
   Hydrogen             111.1        99.80   1.134e+05
   Iron                 3.803    1.863e-12   1.173e-07
   Magnesium            7.897    2.383e-10   6.529e-06
   Manganese          0.07477    2.507e-10   1.553e-05
   Oxygen               80.36        49.06   8.848e+05
   Phosphorus         0.01001    8.604e-09   0.0003004
   Potassium         0.007649    0.0003700       16.31
   Silicon              6.229    5.283e-05       1.673
   Sodium             0.03875      0.03875       1004.
   Sulfur            0.008404     0.001920       69.41
   Titanium           0.01002      0.01002       541.0
