# Supplementary material for: Mineral Indicators of Geologically Recent Past Habitability on Mars
Source: Life (Basel). 2023 Dec 15;13(12):2349. doi: 10.3390/life13122349 (PMC10744562; doi:10.3390/life13122349)
Supplement: Supplementary file 1 [file life-13-02349-s001.zip › Supplemental Files 1/Rosy Red/Rosy Red_373/React_output_Nakhla_373.txt]

          Step #     0             Xi = 0.0000

          Temperature = 100.0 C    Pressure =  1.013 bars
          pH =  8.517              log fO2 =   -3.057
          Eh =   0.5320 volts      pe =   7.1851
          Ionic strength      =    0.008155 molal
          Charge imbalance    =   -0.011052 eq/kg (-79.69% error)
          Activity of water   =    0.999931
          Solvent mass        =      1.0000 kg
          Solution mass       =      1.0008 kg
          Mineral mass        =      0.0000 kg
          Solution density    =    0.954    g/cm3
          Solution viscosity  =    0.003    poise
          Chlorinity          =    0.001950 molal
          Dissolved solids    =         755 mg/kg sol'n
          Hardness            =       81.01 mg/kg sol'n as CaCO3
            carbonate         =       81.01 mg/kg sol'n as CaCO3
            non-carbonate     =        0.00 mg/kg sol'n as CaCO3
          Carbonate alkalinity=      514.87 mg/kg sol'n as CaCO3
          Water type          =    Mg-HCO3
          Bulk volume         =    1.05e+03 cm3
          Fluid volume        =    1.05e+03 cm3
          Mineral volume      =        0.00 cm3
          Inert volume        =        0.00 cm3
          Porosity            =        100. %
          Permeability        =        98.7 cm2
          Mass reacted        =           0 g

                          moles          moles         grams          cm3      rxn rate
  Reactants             remaining       reacted       reacted       reacted  (mol/kg sec)
 ------------------------------------------------------------------------------------------
   H2O                    0.03166         0.000         0.000          --            --  
   Al2O3                   0.1649         0.000         0.000          --            --  
   CaO                      2.623         0.000         0.000          --            --  
   Cr2O3                  0.01712         0.000         0.000          --            --  
   FeO(ox)                  2.869         0.000         0.000          --            --  
   K2O(ox)                0.01381         0.000         0.000          --            --  
   MgO                      3.004         0.000         0.000          --            --  
   MnO                    0.06913         0.000         0.000          --            --  
   Na2O(ox)               0.07427         0.000         0.000          --            --  
   P2O5                  0.009165         0.000         0.000          --            --  
   S                     0.008114         0.000         0.000         0.000          --  
   SiO2                     8.095         0.000         0.000          --            --  
   TiO2                   0.04260         0.000         0.000          --            --  

  No minerals in system.

  Aqueous species       molality    mg/kg sol'n    act. coef.     log act.
 ---------------------------------------------------------------------------
   HCO3-                 0.009179         559.7      0.8958       -2.0850
   Cl-                   0.001949         69.04      0.8930       -2.7594
   CO3--                0.0003449         20.68      0.6460       -3.6521
   Mg++                 0.0002979         7.235      0.6710       -3.6992
   Fe++                 0.0002696         15.05      0.6572       -3.7515
   SO4--                0.0002237         21.47      0.6422       -3.8428
   OH-                  0.0002041         3.469      0.8944       -3.7386
   CaCO3(aq)            0.0001547         15.47      1.0000       -3.8105
   MgCO3(aq)            0.0001476         12.44      1.0000       -3.8309
   Ca++                 8.014e-05         3.210      0.6572       -4.2785
   MgSO4(aq)            6.388e-05         7.683      1.0000       -4.1947
   CO2(aq)              6.119e-05         2.691      1.0000       -4.2133
   MgHCO3+              5.002e-05         4.264      0.8958       -4.3487
   FeCO3+               4.980e-05         5.765      0.8958       -4.3506
   CaHCO3+              1.266e-05         1.279      0.8958       -4.9454
   CaSO4(aq)            2.454e-06        0.3338      1.0000       -5.6101
   O2(aq)               6.838e-07       0.02186      1.0000       -6.1651
   MgCl+                5.905e-07       0.03526      0.8958       -6.2766
   FeCl+                5.532e-07       0.05047      0.8958       -6.3049
   CaCl+                4.501e-08      0.003397      0.8958       -7.3945
    (only species > 1e-8 molal listed)

  Mineral saturation states
                     log Q/K                          log Q/K
 ----------------------------------------------------------------
   Magnetite         43.9261s/sat   Fe(OH)2            2.7034s/sat
   Cronstedtite-7A   40.4691s/sat   Nontronite-H       2.1904s/sat
   Hematite          37.9429s/sat   Magnesite          2.1448s/sat
   Ferrite-Mg        35.6449s/sat   Pyrolusite         1.4556s/sat
   Ferrite-Ca        34.0525s/sat   Calcite            1.3788s/sat
   Jarosite          21.2592s/sat   Aragonite          1.2352s/sat
   Ferrite-Dicalciu  18.9054s/sat   Artinite           0.9644s/sat
   Goethite          18.2820s/sat   Fayalite           0.9238s/sat
   Fe(OH)3           13.9800s/sat   Brucite            0.8824s/sat
   Andradite         13.3727s/sat   Strengite          0.5190s/sat
   Huntite            6.6606s/sat   Nontronite-K       0.2160s/sat
   Dolomite-ord       4.7917s/sat   Monohydrocalcite   0.1712s/sat
   Dolomite           4.7910s/sat   Nontronite-Na      0.0374s/sat
   Hydromagnesite     4.3505s/sat   Ice               -0.4670     
   Siderite           4.1767s/sat   Greenalite        -0.8422     
   Wustite            4.1410s/sat   NaFeO2            -1.0927     
   Nontronite-Mg      3.8493s/sat   Bixbyite          -1.3065     
   Dolomite-dis       3.6784s/sat   Nesquehonite      -1.9776     
   Nontronite-Ca      3.6139s/sat   Anhydrite         -2.7361     
   FeO                3.4830s/sat   Periclase         -2.7483     
    (only minerals with log Q/K > -3 listed)

                         partial
  Gases               press. (bar)     fugacity     fug. coef.    log fug.
 ---------------------------------------------------------------------------
   H2O(g)                  0.8459        0.8334        0.9852     -0.0791
   CO2(g)                0.005713      0.005700        0.9976     -2.2441
   O2(g)                0.0008761     0.0008760        0.9999     -3.0575
   HCl(g)               1.539e-15     1.539e-15         1.000*   -14.8128
   Cl2(g)               3.276e-27     3.276e-27         1.000*   -26.4846
   H2(g)                1.008e-30     1.009e-30         1.001    -29.9961
   CO(g)                1.577e-36     1.577e-36         1.000*   -35.8022
   SO2(g)               2.080e-44     2.065e-44        0.9928    -43.6851
   Na(g)                1.895e-66     1.895e-66         1.000*   -65.7223
   K(g)                 2.322e-67     2.322e-67         1.000*   -66.6342
   Mg(g)                4.489e-95     4.489e-95         1.000*   -94.3479
   H2S(g)              2.419e-108    2.410e-108        0.9961   -107.6180
   CH4(g)              6.368e-109    6.364e-109        0.9993   -108.1963
   Ca(g)               1.161e-114    1.161e-114         1.000*  -113.9350
   C(g)                1.611e-147    1.611e-147         1.000*  -146.7930
   Al(g)               3.729e-155    3.729e-155         1.000*  -154.4284
   S2(g)               1.273e-175    1.273e-175         1.000*  -174.8951
   C2H4(g)             1.031e-179    1.031e-179         1.000*  -178.9867
   Si(g)               7.258e-180    7.258e-180         1.000*  -179.1392
    *no data, gas taken to be ideal

                                  In fluid              Sorbed            Kd
  Original basis total moles   moles     mg/kg      moles     mg/kg      L/kg
 -------------------------------------------------------------------------------
   H2O                 55.5       55.5  9.99e+05
   Al+++           1.00e-12   1.00e-12  2.70e-08
   Ca++            0.000250   0.000250      10.0
   Cl-              0.00195    0.00195      69.1
   CrO4--          1.00e-12   1.00e-12  1.16e-07
   Fe++            0.000320   0.000320      17.9
   H+             -0.000790  -0.000790    -0.796
   HCO3-             0.0100     0.0100      610.
   HPO4--          1.00e-12   1.00e-12  9.59e-08
   K+              1.00e-12   1.00e-12  3.91e-08
   Mg++            0.000560   0.000560      13.6
   Mn++            1.00e-12   1.00e-12  5.49e-08
   Na+             1.00e-12   1.00e-12  2.30e-08
   O2(aq)          1.31e-05   1.31e-05     0.420
   SO4--           0.000290   0.000290      27.8
   SiO2(aq)        1.00e-12   1.00e-12  6.00e-08
   Ti(OH)4(aq)     1.00e-12   1.00e-12  1.16e-07

  Elemental composition               In fluid                  Sorbed
                  total moles     moles       mg/kg        moles       mg/kg
 -------------------------------------------------------------------------------
   Aluminum         1.000e-12    1.000e-12   2.696e-08
   Calcium          0.0002500    0.0002500       10.01
   Carbon             0.01000      0.01000       120.0
   Chlorine          0.001950     0.001950       69.08
   Chromium         1.000e-12    1.000e-12   5.196e-08
   Hydrogen             111.0        111.0   1.118e+05
   Iron             0.0003200    0.0003200       17.86
   Magnesium        0.0005600    0.0005600       13.60
   Manganese        1.000e-12    1.000e-12   5.490e-08
   Oxygen               55.54        55.54   8.879e+05
   Phosphorus       1.000e-12    1.000e-12   3.095e-08
   Potassium        1.000e-12    1.000e-12   3.907e-08
   Silicon          1.000e-12    1.000e-12   2.806e-08
   Sodium           1.000e-12    1.000e-12   2.297e-08
   Sulfur           0.0002900    0.0002900       9.292
   Titanium         1.000e-12    1.000e-12   4.784e-08


          Step #     0             Xi = 0.0000

          Temperature = 100.0 C    Pressure =  1.013 bars
          pH =  7.499              log fO2 =  -53.115
          Eh =  -0.3192 volts      pe =  -4.3116
          Ionic strength      =    0.005885 molal
          Charge imbalance    =   -0.011053 eq/kg (-99.06% error)
          Activity of water   =    0.999931
          Solvent mass        =      1.0000 kg
          Solution mass       =      1.0007 kg
          Mineral mass        =  9.5426e-05 kg
          Solution density    =    0.954    g/cm3
          Solution viscosity  =    0.003    poise
          Chlorinity          =    0.001950 molal
          Dissolved solids    =         653 mg/kg sol'n
          Hardness            =        3.56 mg/kg sol'n as CaCO3
            carbonate         =        3.56 mg/kg sol'n as CaCO3
            non-carbonate     =        0.00 mg/kg sol'n as CaCO3
          Carbonate alkalinity=      432.59 mg/kg sol'n as CaCO3
          Water type          =    Mg-HCO3
          Bulk volume         =    1.05e+03 cm3
          Fluid volume        =    1.05e+03 cm3
          Mineral volume      =      0.0287 cm3
          Inert volume        =        0.00 cm3
          Porosity            =        100. %
          Permeability        =        98.6 cm2
          Mass reacted        =           0 g

                          moles          moles         grams          cm3      rxn rate
  Reactants             remaining       reacted       reacted       reacted  (mol/kg sec)
 ------------------------------------------------------------------------------------------
   H2O                    0.03166         0.000         0.000          --            --  
   Al2O3                   0.1649         0.000         0.000          --            --  
   CaO                      2.623         0.000         0.000          --            --  
   Cr2O3                  0.01712         0.000         0.000          --            --  
   FeO(ox)                  2.869         0.000         0.000          --            --  
   K2O(ox)                0.01381         0.000         0.000          --            --  
   MgO                      3.004         0.000         0.000          --            --  
   MnO                    0.06913         0.000         0.000          --            --  
   Na2O(ox)               0.07427         0.000         0.000          --            --  
   P2O5                  0.009165         0.000         0.000          --            --  
   S                     0.008114         0.000         0.000         0.000          --  
   SiO2                     8.095         0.000         0.000          --            --  
   TiO2                   0.04260         0.000         0.000          --            --  

  Minerals in system     moles      log moles      grams        volume (cm3)
 ----------------------------------------------------------------------------
   Chromite             5.000e-13    -12.301      1.119e-10       2.200e-11
   Dolomite-ord         0.0002474     -3.607        0.04562         0.01592
   Hematite             0.0001515     -3.820        0.02420        0.004587
   Magnesite            0.0002796     -3.553        0.02357        0.007834
   Pyrite               1.693e-05     -4.771       0.002031       0.0004053
                                               _____________   _____________
          (total)                                   0.09543         0.02874 

  Aqueous species       molality    mg/kg sol'n    act. coef.     log act.
 ---------------------------------------------------------------------------
   HCO3-                 0.008585         523.5      0.9092       -2.1076
   Cl-                   0.001950         69.09      0.9071       -2.7523
   CO2(aq)              0.0006050         26.61      1.0000       -3.2182
   SO4--                0.0002485         23.85      0.6820       -3.7710
   CO3--                2.964e-05         1.778      0.6851       -4.6923
   Mg++                 2.228e-05        0.5413      0.7051       -4.8038
   OH-                  1.930e-05        0.3280      0.9081       -4.7563
   MgSO4(aq)            5.923e-06        0.7125      1.0000       -5.2274
   MgHCO3+              3.677e-06        0.3135      0.9092       -5.4759
   Ca++                 1.878e-06       0.07520      0.6940       -5.8851
   HS-                  1.543e-06       0.05099      0.9081       -5.8535
   MgCO3(aq)            1.058e-06       0.08911      1.0000       -5.9757
   CaCO3(aq)            3.488e-07       0.03489      1.0000       -6.4574
   CaHCO3+              2.929e-07       0.02960      0.9092       -6.5746
   H2S(aq)              1.350e-07      0.004598      1.0000       -6.8697
   CaSO4(aq)            7.163e-08      0.009745      1.0000       -7.1449
   MgCl+                4.648e-08      0.002775      0.9092       -7.3741
   H+                   3.452e-08     3.477e-05      0.9185       -7.4989
   Formate              2.713e-08      0.001221      0.9081       -7.6083
    (only species > 1e-8 molal listed)

  Mineral saturation states
                     log Q/K                          log Q/K
 ----------------------------------------------------------------
   Dolomite-ord       0.0000 sat    Siderite          -1.2852     
   Hematite           0.0000 sat    Aragonite         -1.4117     
   Magnesite          0.0000 sat    Eskolaite         -1.8386     
   Pyrite             0.0000 sat    Magnesiochromite  -2.1115     
   Chromite           0.0000 sat    Troilite          -2.2519     
   Dolomite          -0.0007        Brucite           -2.2575     
   Ice               -0.4670        Pyrrhotite        -2.3315     
   Magnetite         -0.4739        Huntite           -2.4208     
   Goethite          -0.6894        Monohydrocalcite  -2.4757     
   Dolomite-dis      -1.1133        FeO               -2.9740     
   Calcite           -1.2681     
    (only minerals with log Q/K > -3 listed)

                         partial
  Gases               press. (bar)     fugacity     fug. coef.    log fug.
 ---------------------------------------------------------------------------
   H2O(g)                  0.8459        0.8334        0.9852     -0.0791
   CO2(g)                 0.05649       0.05636        0.9976     -1.2490
   H2(g)                1.078e-05     1.078e-05         1.001     -4.9672
   H2S(g)               4.041e-06     4.025e-06        0.9961     -5.3952
   CH4(g)               8.217e-08     8.211e-08        0.9993     -7.0856
   CO(g)                1.667e-10     1.667e-10         1.000*    -9.7782
   HCl(g)               1.629e-14     1.629e-14         1.000*   -13.7881
   SO2(g)               2.845e-17     2.825e-17        0.9928    -16.5490
   S2(g)                3.109e-21     3.109e-21         1.000*   -20.5074
   C2H4(g)              1.503e-27     1.503e-27         1.000*   -26.8231
   Cl2(g)               3.435e-50     3.435e-50         1.000*   -49.4640
   O2(g)                7.669e-54     7.669e-54        0.9999    -53.1153
   Na(g)                6.039e-55     6.039e-55         1.000*   -54.2190
   K(g)                 7.399e-56     7.399e-56         1.000*   -55.1308
   Mg(g)                3.476e-73     3.476e-73         1.000*   -72.4589
   Ca(g)                2.831e-93     2.831e-93         1.000*   -92.5481
   C(g)                 1.819e-96     1.819e-96         1.000*   -95.7401
   Al(g)               1.368e-116    1.368e-116         1.000*  -115.8638
   Si(g)               1.049e-129    1.049e-129         1.000*  -128.9790
    *no data, gas taken to be ideal

                                  In fluid              Sorbed            Kd
  Original basis total moles   moles     mg/kg      moles     mg/kg      L/kg
 -------------------------------------------------------------------------------
   H2O                 55.5       55.5  9.99e+05
   Al+++           1.00e-12   1.00e-12  2.70e-08
   Ca++            0.000250   2.59e-06     0.104
   Cl-              0.00195    0.00195      69.1
   CrO4--          1.00e-12   3.60e-23  4.17e-18
   Fe++            0.000320   9.69e-09  0.000541
   H+             -0.000790   0.000557     0.561
   HCO3-             0.0100    0.00923      563.
   HPO4--          1.00e-12   1.00e-12  9.59e-08
   K+              1.00e-12   1.00e-12  3.91e-08
   Mg++            0.000560   3.30e-05     0.801
   Mn++            1.00e-12   1.00e-12  5.49e-08
   Na+             1.00e-12   1.00e-12  2.30e-08
   O2(aq)          1.31e-05  -3.37e-06    -0.108
   SO4--           0.000290   0.000256      24.6
   SiO2(aq)        1.00e-12   1.00e-12  6.00e-08
   Ti(OH)4(aq)     1.00e-12   1.00e-12  1.16e-07

  Elemental composition               In fluid                  Sorbed
                  total moles     moles       mg/kg        moles       mg/kg
 -------------------------------------------------------------------------------
   Aluminum         1.000e-12    1.000e-12   2.696e-08
   Calcium          0.0002500    2.592e-06      0.1038
   Carbon             0.01000     0.009226       110.7
   Chlorine          0.001950     0.001950       69.09
   Chromium         1.000e-12    3.598e-23   1.870e-18
   Hydrogen             111.0        111.0   1.118e+05
   Iron             0.0003200    9.692e-09   0.0005409
   Magnesium        0.0005600    3.299e-05      0.8012
   Manganese        1.000e-12    1.000e-12   5.490e-08
   Oxygen               55.54        55.54   8.880e+05
   Phosphorus       1.000e-12    1.000e-12   3.095e-08
   Potassium        1.000e-12    1.000e-12   3.907e-08
   Silicon          1.000e-12    1.000e-12   2.807e-08
   Sodium           1.000e-12    1.000e-12   2.297e-08
   Sulfur           0.0002900    0.0002561       8.208
   Titanium         1.000e-12    1.000e-12   4.785e-08


          Step #     1             Xi = 0.0000

          Temperature = 100.0 C    Pressure =  1.013 bars
          pH =  7.517              log fO2 =  -53.149
          Eh =  -0.3212 volts      pe =  -4.3386
          Ionic strength      =    0.005877 molal
          Charge imbalance    =   -0.011053 eq/kg (-98.97% error)
          Activity of water   =    0.999931
          Solvent mass        =      1.0000 kg
          Solution mass       =      1.0007 kg
          Mineral mass        =  0.00013092 kg
          Solution density    =    0.954    g/cm3
          Solution viscosity  =    0.003    poise
          Chlorinity          =    0.001950 molal
          Dissolved solids    =         658 mg/kg sol'n
          Hardness            =        3.37 mg/kg sol'n as CaCO3
            carbonate         =        3.37 mg/kg sol'n as CaCO3
            non-carbonate     =        0.00 mg/kg sol'n as CaCO3
          Carbonate alkalinity=      434.03 mg/kg sol'n as CaCO3
          Water type          =    Mg-HCO3
          Bulk volume         =    1.05e+03 cm3
          Fluid volume        =    1.05e+03 cm3
          Mineral volume      =      0.0403 cm3
          Inert volume        =        0.00 cm3
          Porosity            =        100. %
          Permeability        =        98.6 cm2
          Mass reacted        =      0.0389 g

                          moles          moles         grams          cm3      rxn rate
  Reactants             remaining       reacted       reacted       reacted  (mol/kg sec)
 ------------------------------------------------------------------------------------------
   H2O                    0.03166     1.237e-06     2.228e-05          --            --  
   Al2O3                   0.1649     6.441e-06     0.0006567          --            --  
   CaO                      2.623     0.0001025      0.005747          --            --  
   Cr2O3                  0.01712     6.687e-07     0.0001016          --            --  
   FeO(ox)                  2.869     0.0001121      0.008053          --            --  
   K2O(ox)                0.01381     5.395e-07     5.082e-05          --            --  
   MgO                      3.004     0.0001174      0.004730          --            --  
   MnO                    0.06912     2.700e-06     0.0001916          --            --  
   Na2O(ox)               0.07427     2.901e-06     0.0001798          --            --  
   P2O5                  0.009165     3.580e-07     5.082e-05          --            --  
   S                     0.008114     3.170e-07     1.016e-05     4.917e-06          --  
   SiO2                     8.094     0.0003162       0.01900          --            --  
   TiO2                   0.04259     1.664e-06     0.0001329          --            --  

  Minerals in system     moles      log moles      grams        volume (cm3)
 ----------------------------------------------------------------------------
   Antigorite           2.175e-06     -5.662       0.009867        0.003805
   Chromite             6.687e-07     -6.175      0.0001497       2.943e-05
   Dolomite-ord         0.0003500     -3.456        0.06454         0.02252
   Hematite             0.0002035     -3.691        0.03249        0.006160
   Magnesite            6.844e-05     -4.165       0.005771        0.001918
   Pyrite               2.444e-05     -4.612       0.002932       0.0005851
   Rhodochrosite        2.198e-06     -5.658      0.0002527       6.830e-05
   Saponite-Mg          3.895e-05     -4.409        0.01491        0.005206
                                               _____________   _____________
          (total)                                    0.1309         0.04029 

  Aqueous species       molality    mg/kg sol'n    act. coef.     log act.
 ---------------------------------------------------------------------------
   HCO3-                 0.008612         525.1      0.9092       -2.1062
   Cl-                   0.001950         69.08      0.9071       -2.7523
   CO2(aq)              0.0005815         25.58      1.0000       -3.2354
   SO4--                0.0002342         22.49      0.6822       -3.7965
   SiO2(aq)             9.642e-05         5.790      1.0000       -4.0158
   CO3--                3.103e-05         1.861      0.6852       -4.6724
   Mg++                 2.128e-05        0.5169      0.7052       -4.8237
   OH-                  2.014e-05        0.3424      0.9082       -4.7377
   Na+                  5.783e-06        0.1329      0.9092       -5.2792
   MgSO4(aq)            5.335e-06        0.6418      1.0000       -5.2729
   MgHCO3+              3.523e-06        0.3004      0.9092       -5.4944
   HSiO3-               2.874e-06        0.2214      0.9092       -5.5828
   Ca++                 1.793e-06       0.07181      0.6941       -5.9050
   Ti(OH)4(aq)          1.664e-06        0.1927      1.0000       -5.7789
   HS-                  1.626e-06       0.05373      0.9082       -5.8308
   K+                   1.076e-06       0.04205      0.9071       -6.0105
   MgCO3(aq)            1.058e-06       0.08911      1.0000       -5.9757
   HPO4--               4.966e-07       0.04763      0.6822       -6.4701
   Mn++                 4.537e-07       0.02491      0.6941       -6.5018
   CaCO3(aq)            3.488e-07       0.03489      1.0000       -6.4574
   CaHCO3+              2.807e-07       0.02836      0.9092       -6.5931
   H2PO4-               2.195e-07       0.02127      0.9092       -6.7000
   H2S(aq)              1.363e-07      0.004642      1.0000       -6.8655
   CaSO4(aq)            6.451e-08      0.008777      1.0000       -7.1904
   MgCl+                4.439e-08      0.002651      0.9092       -7.3940
   MnSO4(aq)            3.796e-08      0.005728      1.0000       -7.4207
   H+                   3.307e-08     3.331e-05      0.9185       -7.5174
   AlO2-                2.876e-08      0.001695      0.9092       -7.5826
   Formate              2.828e-08      0.001272      0.9082       -7.5903
   NaHCO3(aq)           1.599e-08      0.001342      1.0000       -7.7962
   MnCl+                1.059e-08     0.0009562      0.9092       -8.0166
    (only species > 1e-8 molal listed)

  Mineral saturation states
                     log Q/K                          log Q/K
 ----------------------------------------------------------------
   Pyrite             0.0000 sat    Cristobalite(alp  -1.3553     
   Dolomite-ord       0.0000 sat    Saponite-Na       -1.3857     
   Magnesite          0.0000 sat    Aragonite         -1.4117     
   Antigorite         0.0000 sat    Saponite-K        -1.4486     
   Chromite           0.0000 sat    Coesite           -1.5960     
   Saponite-Mg        0.0000 sat    Cristobalite(bet  -1.6575     
   Rhodochrosite      0.0000 sat    Diaspore          -1.7475     
   Hematite           0.0000 sat    SiO2(am)          -1.8315     
   Dolomite          -0.0007        Eskolaite         -1.8470     
   Saponite-Ca       -0.3117        Enstatite         -2.0155     
   Magnetite         -0.4655        Boehmite          -2.0423     
   Ice               -0.4670        Magnesiochromite  -2.1026     
   Talc              -0.5149        Troilite          -2.2393     
   Chrysotile        -0.5580        Brucite           -2.2403     
   Goethite          -0.6894        Cronstedtite-7A   -2.2724     
   Quartz            -0.9376        Pyrrhotite        -2.3189     
   Tridymite         -1.1094        Ferrosilite       -2.3616     
   Dolomite-dis      -1.1133        Huntite           -2.4208     
   Saponite-H        -1.1389        Monohydrocalcite  -2.4757     
   Chalcedony        -1.1543        Gibbsite          -2.5160     
   Calcite           -1.2681        Rhodonite         -2.7194     
   Siderite          -1.2941        FeO               -2.9656     
    (only minerals with log Q/K > -3 listed)

                         partial
  Gases               press. (bar)     fugacity     fug. coef.    log fug.
 ---------------------------------------------------------------------------
   H2O(g)                  0.8459        0.8334        0.9852     -0.0791
   CO2(g)                 0.05430       0.05417        0.9976     -1.2662
   H2(g)                1.120e-05     1.121e-05         1.001     -4.9505
   H2S(g)               4.080e-06     4.064e-06        0.9961     -5.3910
   CH4(g)               9.211e-08     9.204e-08        0.9993     -7.0360
   CO(g)                1.665e-10     1.665e-10         1.000*    -9.7787
   HCl(g)               1.561e-14     1.561e-14         1.000*   -13.8066
   SO2(g)               2.560e-17     2.541e-17        0.9928    -16.5950
   S2(g)                2.935e-21     2.935e-21         1.000*   -20.5325
   C2H4(g)              1.748e-27     1.748e-27         1.000*   -26.7573
   Na(g)                3.729e-48     3.729e-48         1.000*   -47.4285
   K(g)                 8.496e-50     8.496e-50         1.000*   -49.0708
   Cl2(g)               3.035e-50     3.035e-50         1.000*   -49.5178
   O2(g)                7.102e-54     7.101e-54        0.9999    -53.1487
   Mg(g)                3.758e-73     3.758e-73         1.000*   -72.4250
   Ca(g)                3.061e-93     3.061e-93         1.000*   -92.5142
   C(g)                 1.888e-96     1.888e-96         1.000*   -95.7239
   Al(g)               4.024e-112    4.024e-112         1.000*  -111.3954
   Si(g)               1.124e-121    1.124e-121         1.000*  -120.9492
    *no data, gas taken to be ideal

                                  In fluid              Sorbed            Kd
  Original basis total moles   moles     mg/kg      moles     mg/kg      L/kg
 -------------------------------------------------------------------------------
   H2O                 55.5       55.5  9.99e+05
   Al+++           1.29e-05   2.90e-08  0.000781
   Ca++            0.000352   2.49e-06    0.0997
   Cl-              0.00195    0.00195      69.1
   CrO4--          1.34e-06   3.20e-23  3.70e-18
   Fe++            0.000432   9.07e-09  0.000506
   H+              -0.00150   0.000528     0.532
   HCO3-             0.0100    0.00923      563.
   HPO4--          7.16e-07   7.16e-07    0.0687
   K+              1.08e-06   1.08e-06    0.0422
   Mg++            0.000677   3.12e-05     0.759
   Mn++            2.70e-06   5.02e-07    0.0276
   Na+             5.80e-06   5.80e-06     0.133
   O2(aq)          1.17e-05  -3.54e-06    -0.113
   SO4--           0.000290   0.000241      23.2
   SiO2(aq)        0.000316   9.93e-05      5.96
   Ti(OH)4(aq)     1.66e-06   1.66e-06     0.193

  Elemental composition               In fluid                  Sorbed
                  total moles     moles       mg/kg        moles       mg/kg
 -------------------------------------------------------------------------------
   Aluminum         1.288e-05    2.896e-08   0.0007809
   Calcium          0.0003525    2.488e-06     0.09965
   Carbon             0.01000     0.009229       110.8
   Chlorine          0.001950     0.001950       69.09
   Chromium         1.337e-06    3.195e-23   1.660e-18
   Hydrogen             111.0        111.0   1.118e+05
   Iron             0.0004321    9.069e-09   0.0005061
   Magnesium        0.0006774    3.124e-05      0.7588
   Manganese        2.700e-06    5.023e-07     0.02758
   Oxygen               55.54        55.54   8.880e+05
   Phosphorus       7.160e-07    7.160e-07     0.02216
   Potassium        1.079e-06    1.079e-06     0.04216
   Silicon          0.0003162    9.930e-05       2.787
   Sodium           5.803e-06    5.803e-06      0.1333
   Sulfur           0.0002903    0.0002414       7.737
   Titanium         1.664e-06    1.664e-06     0.07962


          Step #     2             Xi = 0.0001

          Temperature = 100.0 C    Pressure =  1.013 bars
          pH =  7.517              log fO2 =  -53.152
          Eh =  -0.3212 volts      pe =  -4.3391
          Ionic strength      =    0.005866 molal
          Charge imbalance    =   -0.011053 eq/kg (-99.05% error)
          Activity of water   =    0.999931
          Solvent mass        =      1.0000 kg
          Solution mass       =      1.0007 kg
          Mineral mass        =  0.00014284 kg
          Solution density    =    0.954    g/cm3
          Solution viscosity  =    0.003    poise
          Chlorinity          =    0.001950 molal
          Dissolved solids    =         660 mg/kg sol'n
          Hardness            =        2.91 mg/kg sol'n as CaCO3
            carbonate         =        2.91 mg/kg sol'n as CaCO3
            non-carbonate     =        0.00 mg/kg sol'n as CaCO3
          Carbonate alkalinity=      434.10 mg/kg sol'n as CaCO3
          Water type          =    Mg-HCO3
          Bulk volume         =    1.05e+03 cm3
          Fluid volume        =    1.05e+03 cm3
          Mineral volume      =      0.0442 cm3
          Inert volume        =        0.00 cm3
          Porosity            =        100. %
          Permeability        =        98.5 cm2
          Mass reacted        =      0.0515 g

                          moles          moles         grams          cm3      rxn rate
  Reactants             remaining       reacted       reacted       reacted  (mol/kg sec)
 ------------------------------------------------------------------------------------------
   H2O                    0.03166     1.638e-06     2.951e-05          --            --  
   Al2O3                   0.1649     8.529e-06     0.0008696          --            --  
   CaO                      2.623     0.0001357      0.007609          --            --  
   Cr2O3                  0.01712     8.855e-07     0.0001346          --            --  
   FeO(ox)                  2.869     0.0001484       0.01066          --            --  
   K2O(ox)                0.01381     7.144e-07     6.729e-05          --            --  
   MgO                      3.004     0.0001554      0.006263          --            --  
   MnO                    0.06912     3.576e-06     0.0002536          --            --  
   Na2O(ox)               0.07427     3.842e-06     0.0002381          --            --  
   P2O5                  0.009165     4.741e-07     6.729e-05          --            --  
   S                     0.008114     4.197e-07     1.346e-05     6.510e-06          --  
   SiO2                     8.094     0.0004187       0.02516          --            --  
   TiO2                   0.04259     2.203e-06     0.0001760          --            --  

  Minerals in system     moles      log moles      grams        volume (cm3)
 ----------------------------------------------------------------------------
   Antigorite           2.981e-06     -5.526        0.01352        0.005214
   Chromite             8.855e-07     -6.053      0.0001982       3.897e-05
   Dolomite-ord         0.0003827     -3.417        0.07057         0.02462
   Hematite             0.0002203     -3.657        0.03518        0.006670
   Pyrite               2.689e-05     -4.570       0.003226       0.0006437
   Rhodochrosite        3.074e-06     -5.512      0.0003533       9.552e-05
   Saponite-Mg          5.166e-05     -4.287        0.01978        0.006905
                                               _____________   _____________
          (total)                                    0.1428         0.04419 

  Aqueous species       molality    mg/kg sol'n    act. coef.     log act.
 ---------------------------------------------------------------------------
   HCO3-                 0.008614         525.2      0.9093       -2.1061
   Cl-                   0.001950         69.08      0.9072       -2.7523
   CO2(aq)              0.0005822         25.60      1.0000       -3.2350
   SO4--                0.0002304         22.11      0.6824       -3.8036
   SiO2(aq)             0.0001241         7.449      1.0000       -3.9064
   CO3--                3.100e-05         1.859      0.6855       -4.6726
   OH-                  2.013e-05        0.3421      0.9083       -4.7380
   Mg++                 1.782e-05        0.4329      0.7054       -4.9005
   Na+                  7.658e-06        0.1759      0.9093       -5.1572
   MgSO4(aq)            4.397e-06        0.5290      1.0000       -5.3568
   HSiO3-               3.695e-06        0.2846      0.9093       -5.4737
   MgHCO3+              2.952e-06        0.2517      0.9093       -5.5711
   Ti(OH)4(aq)          2.203e-06        0.2552      1.0000       -5.6569
   Ca++                 2.141e-06       0.08577      0.6943       -5.8277
   HS-                  1.626e-06       0.05374      0.9083       -5.8307
   K+                   1.425e-06       0.05568      0.9072       -5.8885
   MgCO3(aq)            8.856e-07       0.07462      1.0000       -6.0528
   HPO4--               6.573e-07       0.06305      0.6824       -6.3482
   Mn++                 4.538e-07       0.02491      0.6943       -6.5016
   CaCO3(aq)            4.165e-07       0.04166      1.0000       -6.3803
   CaHCO3+              3.354e-07       0.03388      0.9093       -6.5157
   H2PO4-               2.908e-07       0.02819      0.9093       -6.5777
   H2S(aq)              1.364e-07      0.004647      1.0000       -6.8651
   CaSO4(aq)            7.582e-08       0.01032      1.0000       -7.1202
   MnSO4(aq)            3.736e-08      0.005638      1.0000       -7.4275
   MgCl+                3.719e-08      0.002221      0.9093       -7.4708
   H+                   3.310e-08     3.334e-05      0.9186       -7.5171
   Formate              2.840e-08      0.001278      0.9083       -7.5884
   NaHCO3(aq)           2.118e-08      0.001778      1.0000       -7.6741
   MnCl+                1.059e-08     0.0009567      0.9093       -8.0164
    (only species > 1e-8 molal listed)

  Mineral saturation states
                     log Q/K                          log Q/K
 ----------------------------------------------------------------
   Pyrite             0.0000 sat    Saponite-Na       -1.3328     
   Dolomite-ord       0.0000 sat    Aragonite         -1.3346     
   Hematite           0.0000 sat    Saponite-K        -1.3957     
   Antigorite         0.0000 sat    Coesite           -1.4866     
   Rhodochrosite      0.0000 sat    Cristobalite(bet  -1.5481     
   Chromite           0.0000 sat    SiO2(am)          -1.7221     
   Saponite-Mg        0.0000 sat    Eskolaite         -1.8478     
   Dolomite          -0.0007        Enstatite         -1.9836     
   Magnesite         -0.0771        Cronstedtite-7A   -2.1613     
   Saponite-Ca       -0.2863        Magnesiochromite  -2.1810     
   Talc              -0.3097        Diaspore          -2.2212     
   Magnetite         -0.4647        Troilite          -2.2380     
   Ice               -0.4670        Ferrosilite       -2.2513     
   Chrysotile        -0.5717        Pyrrhotite        -2.3176     
   Goethite          -0.6894        Brucite           -2.3178     
   Quartz            -0.8282        Monohydrocalcite  -2.3987     
   Tridymite         -1.0000        Boehmite          -2.5160     
   Chalcedony        -1.0449        Huntite           -2.5749     
   Dolomite-dis      -1.1133        Rhodonite         -2.6104     
   Saponite-H        -1.1262        Nontronite-Mg     -2.8504     
   Calcite           -1.1910        FeO               -2.9648     
   Cristobalite(alp  -1.2459        Gibbsite          -2.9897     
   Siderite          -1.2927     
    (only minerals with log Q/K > -3 listed)

                         partial
  Gases               press. (bar)     fugacity     fug. coef.    log fug.
 ---------------------------------------------------------------------------
   H2O(g)                  0.8459        0.8334        0.9852     -0.0791
   CO2(g)                 0.05436       0.05423        0.9976     -1.2658
   H2(g)                1.124e-05     1.125e-05         1.001     -4.9488
   H2S(g)               4.084e-06     4.068e-06        0.9961     -5.3906
   CH4(g)               9.367e-08     9.361e-08        0.9993     -7.0287
   CO(g)                1.673e-10     1.673e-10         1.000*    -9.7765
   HCl(g)               1.562e-14     1.562e-14         1.000*   -13.8063
   SO2(g)               2.532e-17     2.514e-17        0.9928    -16.5996
   S2(g)                2.917e-21     2.917e-21         1.000*   -20.5350
   C2H4(g)              1.794e-27     1.794e-27         1.000*   -26.7461
   Na(g)                4.943e-48     4.943e-48         1.000*   -47.3060
   K(g)                 1.126e-49     1.126e-49         1.000*   -48.9483
   Cl2(g)               3.029e-50     3.029e-50         1.000*   -49.5188
   O2(g)                7.046e-54     7.045e-54        0.9999    -53.1521
   Mg(g)                3.156e-73     3.156e-73         1.000*   -72.5008
   Ca(g)                3.665e-93     3.665e-93         1.000*   -92.4359
   C(g)                 1.905e-96     1.905e-96         1.000*   -95.7200
   Al(g)               1.360e-112    1.360e-112         1.000*  -111.8665
   Si(g)               1.458e-121    1.458e-121         1.000*  -120.8363
    *no data, gas taken to be ideal

                                  In fluid              Sorbed            Kd
  Original basis total moles   moles     mg/kg      moles     mg/kg      L/kg
 -------------------------------------------------------------------------------
   H2O                 55.5       55.5  9.99e+05
   Al+++           1.71e-05   9.72e-09  0.000262
   Ca++            0.000386   2.97e-06     0.119
   Cl-              0.00195    0.00195      69.1
   CrO4--          1.77e-06   3.20e-23  3.71e-18
   Fe++            0.000468   9.10e-09  0.000508
   H+              -0.00173   0.000528     0.532
   HCO3-             0.0100    0.00923      563.
   HPO4--          9.48e-07   9.48e-07    0.0909
   K+              1.43e-06   1.43e-06    0.0558
   Mg++            0.000715   2.61e-05     0.634
   Mn++            3.58e-06   5.02e-07    0.0275
   Na+             7.68e-06   7.68e-06     0.177
   O2(aq)          1.12e-05  -3.54e-06    -0.113
   SO4--           0.000290   0.000237      22.7
   SiO2(aq)        0.000419   0.000128      7.67
   Ti(OH)4(aq)     2.20e-06   2.20e-06     0.255

  Elemental composition               In fluid                  Sorbed
                  total moles     moles       mg/kg        moles       mg/kg
 -------------------------------------------------------------------------------
   Aluminum         1.706e-05    9.722e-09   0.0002621
   Calcium          0.0003857    2.970e-06      0.1190
   Carbon             0.01000     0.009231       110.8
   Chlorine          0.001950     0.001950       69.09
   Chromium         1.771e-06    3.199e-23   1.662e-18
   Hydrogen             111.0        111.0   1.118e+05
   Iron             0.0004684    9.098e-09   0.0005078
   Magnesium        0.0007154    2.610e-05      0.6339
   Manganese        3.576e-06    5.017e-07     0.02755
   Oxygen               55.54        55.54   8.880e+05
   Phosphorus       9.482e-07    9.482e-07     0.02935
   Potassium        1.429e-06    1.429e-06     0.05583
   Silicon          0.0004187    0.0001278       3.586
   Sodium           7.684e-06    7.684e-06      0.1765
   Sulfur           0.0002904    0.0002366       7.583
   Titanium         2.203e-06    2.203e-06      0.1054


          Step #     3             Xi = 0.0001

          Temperature = 100.0 C    Pressure =  1.013 bars
          pH =  7.584              log fO2 =  -53.228
          Eh =  -0.3276 volts      pe =  -4.4248
          Ionic strength      =    0.005846 molal
          Charge imbalance    =   -0.011053 eq/kg (-99.26% error)
          Activity of water   =    0.999931
          Solvent mass        =      1.0000 kg
          Solution mass       =      1.0007 kg
          Mineral mass        =  0.00016268 kg
          Solution density    =    0.954    g/cm3
          Solution viscosity  =    0.003    poise
          Chlorinity          =    0.001950 molal
          Dissolved solids    =         658 mg/kg sol'n
          Hardness            =        1.87 mg/kg sol'n as CaCO3
            carbonate         =        1.87 mg/kg sol'n as CaCO3
            non-carbonate     =        0.00 mg/kg sol'n as CaCO3
          Carbonate alkalinity=      433.60 mg/kg sol'n as CaCO3
          Water type          =    Mg-HCO3
          Bulk volume         =    1.05e+03 cm3
          Fluid volume        =    1.05e+03 cm3
          Mineral volume      =      0.0501 cm3
          Inert volume        =        0.00 cm3
          Porosity            =        100. %
          Permeability        =        98.5 cm2
          Mass reacted        =      0.0705 g

                          moles          moles         grams          cm3      rxn rate
  Reactants             remaining       reacted       reacted       reacted  (mol/kg sec)
 ------------------------------------------------------------------------------------------
   H2O                    0.03166     2.239e-06     4.034e-05          --            --  
   Al2O3                   0.1649     1.166e-05      0.001189          --            --  
   CaO                      2.623     0.0001855       0.01040          --            --  
   Cr2O3                  0.01712     1.211e-06     0.0001840          --            --  
   FeO(ox)                  2.869     0.0002029       0.01458          --            --  
   K2O(ox)                0.01381     9.767e-07     9.200e-05          --            --  
   MgO                      3.004     0.0002125      0.008563          --            --  
   MnO                    0.06912     4.889e-06     0.0003468          --            --  
   Na2O(ox)               0.07427     5.253e-06     0.0003255          --            --  
   P2O5                  0.009165     6.482e-07     9.200e-05          --            --  
   S                     0.008114     5.738e-07     1.840e-05     8.901e-06          --  
   SiO2                     8.094     0.0005724       0.03439          --            --  
   TiO2                   0.04259     3.012e-06     0.0002406          --            --  

  Minerals in system     moles      log moles      grams        volume (cm3)
 ----------------------------------------------------------------------------
   Antigorite           3.820e-07     -6.418       0.001733       0.0006682
   Chromite             1.211e-06     -5.917      0.0002710       5.328e-05
   Dolomite-ord         0.0004315     -3.365        0.07957         0.02776
   Hematite             0.0002457     -3.610        0.03923        0.007437
   Pyrite               3.039e-05     -4.517       0.003647       0.0007276
   Rhodochrosite        4.458e-06     -5.351      0.0005125       0.0001385
   Saponite-Mg          7.067e-05     -4.151        0.02706        0.009445
   Talc                 2.809e-05     -4.551        0.01065        0.003827
                                               _____________   _____________
          (total)                                    0.1627         0.05006 

  Aqueous species       molality    mg/kg sol'n    act. coef.     log act.
 ---------------------------------------------------------------------------
   HCO3-                 0.008595         524.1      0.9094       -2.1070
   Cl-                   0.001950         69.09      0.9073       -2.7522
   CO2(aq)              0.0004983         21.91      1.0000       -3.3025
   SO4--                0.0002252         21.61      0.6828       -3.8132
   SiO2(aq)             0.0001815         10.90      1.0000       -3.7412
   CO3--                3.605e-05         2.162      0.6858       -4.6068
   OH-                  2.346e-05        0.3988      0.9084       -4.6713
   Na+                  1.047e-05        0.2405      0.9094       -5.0213
   Mg++                 1.001e-05        0.2431      0.7057       -5.1509
   HSiO3-               6.300e-06        0.4854      0.9094       -5.2419
   Ti(OH)4(aq)          3.012e-06        0.3489      1.0000       -5.5211
   Ca++                 2.813e-06        0.1127      0.6947       -5.7090
   MgSO4(aq)            2.416e-06        0.2907      1.0000       -5.6168
   K+                   1.948e-06       0.07613      0.9073       -5.7526
   HS-                  1.937e-06       0.06404      0.9084       -5.7545
   MgHCO3+              1.655e-06        0.1411      0.9094       -5.8224
   HPO4--               9.396e-07       0.09012      0.6828       -6.1928
   CaCO3(aq)            6.371e-07       0.06372      1.0000       -6.1958
   MgCO3(aq)            5.790e-07       0.04879      1.0000       -6.2373
   CaHCO3+              4.399e-07       0.04444      0.9094       -6.3979
   Mn++                 3.898e-07       0.02140      0.6947       -6.5674
   H2PO4-               3.567e-07       0.03457      0.9094       -6.4890
   H2S(aq)              1.395e-07      0.004750      1.0000       -6.8556
   CaSO4(aq)            9.747e-08       0.01326      1.0000       -7.0111
   MnSO4(aq)            3.140e-08      0.004739      1.0000       -7.5030
   Formate              3.094e-08      0.001392      0.9084       -7.5512
   NaHCO3(aq)           2.890e-08      0.002426      1.0000       -7.5391
   H+                   2.838e-08     2.859e-05      0.9187       -7.5838
   MgCl+                2.090e-08      0.001248      0.9094       -7.7211
    (only species > 1e-8 molal listed)

  Mineral saturation states
                     log Q/K                          log Q/K
 ----------------------------------------------------------------
   Pyrite             0.0000 sat    Aragonite         -1.1501     
   Dolomite-ord       0.0000 sat    Saponite-Na       -1.2466     
   Saponite-Mg        0.0000 sat    Saponite-K        -1.3095     
   Chromite           0.0000 sat    Coesite           -1.3214     
   Rhodochrosite      0.0000 sat    Siderite          -1.3412     
   Hematite           0.0000 sat    Cristobalite(bet  -1.3829     
   Antigorite         0.0000 sat    SiO2(am)          -1.5569     
   Talc               0.0000 sat    Eskolaite         -1.8669     
   Dolomite          -0.0007        Enstatite         -1.9354     
   Saponite-Ca       -0.2254        Cronstedtite-7A   -1.9580     
   Magnesite         -0.2616        Ferrosilite       -2.0671     
   Magnetite         -0.4456        Troilite          -2.2094     
   Ice               -0.4670        Monohydrocalcite  -2.2141     
   Chrysotile        -0.5923        Pyrrhotite        -2.2890     
   Quartz            -0.6630        Magnesiochromite  -2.3171     
   Goethite          -0.6894        Rhodonite         -2.3777     
   Tridymite         -0.8348        Brucite           -2.4348     
   Chalcedony        -0.8797        Nontronite-Mg     -2.4995     
   Calcite           -1.0065        Nontronite-Ca     -2.7314     
   Cristobalite(alp  -1.0807        Diaspore          -2.9359     
   Saponite-H        -1.1068        Huntite           -2.9440     
   Dolomite-dis      -1.1133        FeO               -2.9457     
    (only minerals with log Q/K > -3 listed)

                         partial
  Gases               press. (bar)     fugacity     fug. coef.    log fug.
 ---------------------------------------------------------------------------
   H2O(g)                  0.8459        0.8334        0.9852     -0.0791
   CO2(g)                 0.04652       0.04641        0.9976     -1.3333
   H2(g)                1.228e-05     1.229e-05         1.001     -4.9106
   H2S(g)               4.175e-06     4.158e-06        0.9961     -5.3811
   CH4(g)               1.139e-07     1.138e-07        0.9993     -6.9437
   CO(g)                1.563e-10     1.563e-10         1.000*    -9.8059
   HCl(g)               1.340e-14     1.340e-14         1.000*   -13.8729
   SO2(g)               1.989e-17     1.974e-17        0.9928    -16.7046
   S2(g)                2.557e-21     2.557e-21         1.000*   -20.5922
   C2H4(g)              2.226e-27     2.226e-27         1.000*   -26.6524
   Na(g)                8.235e-48     8.235e-48         1.000*   -47.0843
   K(g)                 1.877e-49     1.877e-49         1.000*   -48.7266
   Cl2(g)               2.041e-50     2.041e-50         1.000*   -49.6902
   O2(g)                5.911e-54     5.910e-54        0.9999    -53.2284
   Mg(g)                2.632e-73     2.632e-73         1.000*   -72.5797
   Ca(g)                7.151e-93     7.151e-93         1.000*   -92.1456
   C(g)                 1.944e-96     1.944e-96         1.000*   -95.7113
   Al(g)               2.992e-113    2.992e-113         1.000*  -112.5240
   Si(g)               2.542e-121    2.542e-121         1.000*  -120.5949
    *no data, gas taken to be ideal

                                  In fluid              Sorbed            Kd
  Original basis total moles   moles     mg/kg      moles     mg/kg      L/kg
 -------------------------------------------------------------------------------
   H2O                 55.5       55.5  9.99e+05
   Al+++           2.33e-05   2.18e-09  5.89e-05
   Ca++            0.000436   3.99e-06     0.160
   Cl-              0.00195    0.00195      69.1
   CrO4--          2.42e-06   2.11e-23  2.45e-18
   Fe++            0.000523   6.99e-09  0.000390
   H+              -0.00208   0.000434     0.437
   HCO3-             0.0100    0.00913      557.
   HPO4--          1.30e-06   1.30e-06     0.124
   K+              1.95e-06   1.95e-06    0.0763
   Mg++            0.000772   1.47e-05     0.357
   Mn++            4.89e-06   4.30e-07    0.0236
   Na+             1.05e-05   1.05e-05     0.241
   O2(aq)          1.05e-05  -4.18e-06    -0.134
   SO4--           0.000291   0.000230      22.1
   SiO2(aq)        0.000572   0.000188      11.3
   Ti(OH)4(aq)     3.01e-06   3.01e-06     0.349

  Elemental composition               In fluid                  Sorbed
                  total moles     moles       mg/kg        moles       mg/kg
 -------------------------------------------------------------------------------
   Aluminum         2.332e-05    2.184e-09   5.889e-05
   Calcium          0.0004355    3.990e-06      0.1598
   Carbon             0.01000     0.009132       109.6
   Chlorine          0.001950     0.001950       69.09
   Chromium         2.421e-06    2.111e-23   1.097e-18
   Hydrogen             111.0        111.0   1.118e+05
   Iron             0.0005229    6.989e-09   0.0003901
   Magnesium        0.0007725    1.468e-05      0.3566
   Manganese        4.889e-06    4.303e-07     0.02362
   Oxygen               55.54        55.54   8.880e+05
   Phosphorus       1.296e-06    1.296e-06     0.04013
   Potassium        1.953e-06    1.953e-06     0.07633
   Silicon          0.0005724    0.0001878       5.270
   Sodium           1.051e-05    1.051e-05      0.2414
   Sulfur           0.0002906    0.0002298       7.363
   Titanium         3.012e-06    3.012e-06      0.1441


          Step #     4             Xi = 0.0001

          Temperature = 100.0 C    Pressure =  1.013 bars
          pH =  7.594              log fO2 =  -53.241
          Eh =  -0.3286 volts      pe =  -4.4386
          Ionic strength      =    0.005844 molal
          Charge imbalance    =   -0.011053 eq/kg (-99.29% error)
          Activity of water   =    0.999931
          Solvent mass        =      1.0000 kg
          Solution mass       =      1.0007 kg
          Mineral mass        =  0.00016557 kg
          Solution density    =    0.954    g/cm3
          Solution viscosity  =    0.003    poise
          Chlorinity          =    0.001950 molal
          Dissolved solids    =         658 mg/kg sol'n
          Hardness            =        1.74 mg/kg sol'n as CaCO3
            carbonate         =        1.74 mg/kg sol'n as CaCO3
            non-carbonate     =        0.00 mg/kg sol'n as CaCO3
          Carbonate alkalinity=      433.55 mg/kg sol'n as CaCO3
          Water type          =    Mg-HCO3
          Bulk volume         =    1.05e+03 cm3
          Fluid volume        =    1.05e+03 cm3
          Mineral volume      =      0.0509 cm3
          Inert volume        =        0.00 cm3
          Porosity            =        100. %
          Permeability        =        98.5 cm2
          Mass reacted        =      0.0733 g

                          moles          moles         grams          cm3      rxn rate
  Reactants             remaining       reacted       reacted       reacted  (mol/kg sec)
 ------------------------------------------------------------------------------------------
   H2O                    0.03166     2.328e-06     4.193e-05          --            --  
   Al2O3                   0.1649     1.212e-05      0.001236          --            --  
   CaO                      2.623     0.0001928       0.01081          --            --  
   Cr2O3                  0.01712     1.258e-06     0.0001913          --            --  
   FeO(ox)                  2.869     0.0002109       0.01515          --            --  
   K2O(ox)                0.01381     1.015e-06     9.564e-05          --            --  
   MgO                      3.004     0.0002209      0.008901          --            --  
   MnO                    0.06912     5.082e-06     0.0003605          --            --  
   Na2O(ox)               0.07427     5.460e-06     0.0003384          --            --  
   P2O5                  0.009165     6.737e-07     9.564e-05          --            --  
   S                     0.008114     5.965e-07     1.913e-05     9.252e-06          --  
   SiO2                     8.094     0.0005950       0.03575          --            --  
   TiO2                   0.04259     3.131e-06     0.0002501          --            --  

  Minerals in system     moles      log moles      grams        volume (cm3)
 ----------------------------------------------------------------------------
   Chromite             1.258e-06     -5.900      0.0002817       5.538e-05
   Dolomite-ord         0.0004386     -3.358        0.08088         0.02822
   Hematite             0.0002494     -3.603        0.03982        0.007550
   Pyrite               3.090e-05     -4.510       0.003708       0.0007398
   Rhodochrosite        4.662e-06     -5.331      0.0005359       0.0001449
   Saponite-Mg          7.346e-05     -4.134        0.02813        0.009818
   Talc                 3.221e-05     -4.492        0.01222        0.004388
                                               _____________   _____________
          (total)                                    0.1656         0.05091 

  Aqueous species       molality    mg/kg sol'n    act. coef.     log act.
 ---------------------------------------------------------------------------
   HCO3-                 0.008592         523.9      0.9094       -2.1071
   Cl-                   0.001950         69.09      0.9073       -2.7522
   CO2(aq)              0.0004860         21.37      1.0000       -3.3134
   SO4--                0.0002244         21.54      0.6828       -3.8148
   SiO2(aq)             0.0001899         11.40      1.0000       -3.7215
   CO3--                3.694e-05         2.215      0.6859       -4.5962
   OH-                  2.405e-05        0.4087      0.9084       -4.6606
   Na+                  1.088e-05        0.2500      0.9094       -5.0045
   Mg++                 8.969e-06        0.2179      0.7058       -5.1986
   HSiO3-               6.757e-06        0.5206      0.9094       -5.2115
   Ti(OH)4(aq)          3.131e-06        0.3627      1.0000       -5.5043
   Ca++                 2.990e-06        0.1198      0.6947       -5.6825
   MgSO4(aq)            2.158e-06        0.2595      1.0000       -5.6660
   K+                   2.025e-06       0.07913      0.9073       -5.7357
   HS-                  1.993e-06       0.06587      0.9084       -5.7422
   MgHCO3+              1.483e-06        0.1264      0.9094       -5.8702
   HPO4--               9.833e-07       0.09431      0.6828       -6.1730
   CaCO3(aq)            6.939e-07       0.06941      1.0000       -6.1587
   MgCO3(aq)            5.316e-07       0.04479      1.0000       -6.2744
   CaHCO3+              4.675e-07       0.04723      0.9094       -6.3715
   Mn++                 3.804e-07       0.02088      0.6947       -6.5780
   H2PO4-               3.642e-07       0.03530      0.9094       -6.4799
   H2S(aq)              1.399e-07      0.004767      1.0000       -6.8540
   CaSO4(aq)            1.032e-07       0.01405      1.0000       -6.9861
   Formate              3.137e-08      0.001411      0.9084       -7.5452
   MnSO4(aq)            3.054e-08      0.004609      1.0000       -7.5151
   NaHCO3(aq)           3.003e-08      0.002521      1.0000       -7.5224
   H+                   2.769e-08     2.789e-05      0.9187       -7.5945
   MgCl+                1.873e-08      0.001118      0.9094       -7.7688
    (only species > 1e-8 molal listed)

  Mineral saturation states
                     log Q/K                          log Q/K
 ----------------------------------------------------------------
   Pyrite             0.0000 sat    Dolomite-dis      -1.1133     
   Dolomite-ord       0.0000 sat    Saponite-Na       -1.2332     
   Chromite           0.0000 sat    Saponite-K        -1.2961     
   Talc               0.0000 sat    Coesite           -1.3017     
   Saponite-Mg        0.0000 sat    Siderite          -1.3490     
   Rhodochrosite      0.0000 sat    Cristobalite(bet  -1.3632     
   Hematite           0.0000 sat    SiO2(am)          -1.5372     
   Dolomite          -0.0007        Eskolaite         -1.8700     
   Saponite-Ca       -0.2131        Cronstedtite-7A   -1.9322     
   Magnesite         -0.2987        Enstatite         -1.9419     
   Magnetite         -0.4425        Ferrosilite       -2.0444     
   Ice               -0.4670        Monohydrocalcite  -2.1770     
   Antigorite        -0.5906        Troilite          -2.2048     
   Chrysotile        -0.6317        Pyrrhotite        -2.2844     
   Quartz            -0.6433        Magnesiochromite  -2.3464     
   Goethite          -0.6894        Rhodonite         -2.3471     
   Tridymite         -0.8151        Nontronite-Mg     -2.4207     
   Chalcedony        -0.8600        Brucite           -2.4610     
   Calcite           -0.9694        Nontronite-Ca     -2.6404     
   Cristobalite(alp  -1.0610        Diaspore          -2.9031     
   Saponite-H        -1.1025        FeO               -2.9426     
   Aragonite         -1.1130     
    (only minerals with log Q/K > -3 listed)

                         partial
  Gases               press. (bar)     fugacity     fug. coef.    log fug.
 ---------------------------------------------------------------------------
   H2O(g)                  0.8459        0.8334        0.9852     -0.0791
   CO2(g)                 0.04538       0.04527        0.9976     -1.3442
   H2(g)                1.245e-05     1.246e-05         1.001     -4.9045
   H2S(g)               4.189e-06     4.173e-06        0.9961     -5.3795
   CH4(g)               1.176e-07     1.175e-07        0.9993     -6.9300
   CO(g)                1.546e-10     1.546e-10         1.000*    -9.8107
   HCl(g)               1.307e-14     1.307e-14         1.000*   -13.8836
   SO2(g)               1.913e-17     1.899e-17        0.9928    -16.7214
   S2(g)                2.504e-21     2.504e-21         1.000*   -20.6014
   C2H4(g)              2.305e-27     2.305e-27         1.000*   -26.6374
   Na(g)                8.836e-48     8.836e-48         1.000*   -47.0537
   K(g)                 2.014e-49     2.014e-49         1.000*   -48.6960
   Cl2(g)               1.916e-50     1.916e-50         1.000*   -49.7177
   O2(g)                5.746e-54     5.746e-54        0.9999    -53.2407
   Mg(g)                2.513e-73     2.513e-73         1.000*   -72.5998
   Ca(g)                8.099e-93     8.099e-93         1.000*   -92.0916
   C(g)                 1.950e-96     1.950e-96         1.000*   -95.7099
   Al(g)               3.296e-113    3.296e-113         1.000*  -112.4820
   Si(g)               2.735e-121    2.735e-121         1.000*  -120.5630
    *no data, gas taken to be ideal

                                  In fluid              Sorbed            Kd
  Original basis total moles   moles     mg/kg      moles     mg/kg      L/kg
 -------------------------------------------------------------------------------
   H2O                 55.5       55.5  9.99e+05
   Al+++           2.42e-05   2.41e-09  6.51e-05
   Ca++            0.000443   4.26e-06     0.170
   Cl-              0.00195    0.00195      69.1
   CrO4--          2.52e-06   1.98e-23  2.29e-18
   Fe++            0.000531   6.70e-09  0.000374
   H+              -0.00213   0.000420     0.423
   HCO3-             0.0100    0.00912      556.
   HPO4--          1.35e-06   1.35e-06     0.129
   K+              2.03e-06   2.03e-06    0.0793
   Mg++            0.000781   1.32e-05     0.320
   Mn++            5.08e-06   4.20e-07    0.0230
   Na+             1.09e-05   1.09e-05     0.251
   O2(aq)          1.04e-05  -4.29e-06    -0.137
   SO4--           0.000291   0.000229      22.0
   SiO2(aq)        0.000595   0.000197      11.8
   Ti(OH)4(aq)     3.13e-06   3.13e-06     0.363

  Elemental composition               In fluid                  Sorbed
                  total moles     moles       mg/kg        moles       mg/kg
 -------------------------------------------------------------------------------
   Aluminum         2.424e-05    2.414e-09   6.508e-05
   Calcium          0.0004428    4.257e-06      0.1705
   Carbon             0.01000     0.009118       109.4
   Chlorine          0.001950     0.001950       69.09
   Chromium         2.517e-06    1.976e-23   1.027e-18
   Hydrogen             111.0        111.0   1.118e+05
   Iron             0.0005309    6.699e-09   0.0003739
   Magnesium        0.0007809    1.316e-05      0.3196
   Manganese        5.082e-06    4.198e-07     0.02305
   Oxygen               55.54        55.54   8.880e+05
   Phosphorus       1.348e-06    1.348e-06     0.04171
   Potassium        2.031e-06    2.031e-06     0.07934
   Silicon          0.0005950    0.0001966       5.519
   Sodium           1.092e-05    1.092e-05      0.2509
   Sulfur           0.0002906    0.0002288       7.331
   Titanium         3.131e-06    3.131e-06      0.1498


          Step #     9             Xi = 0.0001

          Temperature = 100.0 C    Pressure =  1.013 bars
          pH =  7.766              log fO2 =  -53.439
          Eh =  -0.3450 volts      pe =  -4.6599
          Ionic strength      =    0.005851 molal
          Charge imbalance    =   -0.011053 eq/kg (-99.21% error)
          Activity of water   =    0.999931
          Solvent mass        =      1.0000 kg
          Solution mass       =      1.0007 kg
          Mineral mass        =  0.00020122 kg
          Solution density    =    0.954    g/cm3
          Solution viscosity  =    0.003    poise
          Chlorinity          =    0.001950 molal
          Dissolved solids    =         666 mg/kg sol'n
          Hardness            =        1.64 mg/kg sol'n as CaCO3
            carbonate         =        1.64 mg/kg sol'n as CaCO3
            non-carbonate     =        0.00 mg/kg sol'n as CaCO3
          Carbonate alkalinity=      433.79 mg/kg sol'n as CaCO3
          Water type          =    Ca-HCO3
          Bulk volume         =    1.05e+03 cm3
          Fluid volume        =    1.05e+03 cm3
          Mineral volume      =      0.0617 cm3
          Inert volume        =        0.00 cm3
          Porosity            =        100. %
          Permeability        =        98.5 cm2
          Mass reacted        =       0.117 g

                          moles          moles         grams          cm3      rxn rate
  Reactants             remaining       reacted       reacted       reacted  (mol/kg sec)
 ------------------------------------------------------------------------------------------
   H2O                    0.03166     3.707e-06     6.679e-05          --            --  
   Al2O3                   0.1649     1.931e-05      0.001968          --            --  
   CaO                      2.623     0.0003072       0.01722          --            --  
   Cr2O3                  0.01712     2.004e-06     0.0003046          --            --  
   FeO(ox)                  2.869     0.0003360       0.02414          --            --  
   K2O(ox)                0.01381     1.617e-06     0.0001523          --            --  
   MgO                      3.004     0.0003518       0.01418          --            --  
   MnO                    0.06912     8.094e-06     0.0005741          --            --  
   Na2O(ox)               0.07427     8.696e-06     0.0005390          --            --  
   P2O5                  0.009164     1.073e-06     0.0001523          --            --  
   S                     0.008113     9.501e-07     3.046e-05     1.474e-05          --  
   SiO2                     8.094     0.0009478       0.05695          --            --  
   TiO2                   0.04259     4.987e-06     0.0003984          --            --  

  Minerals in system     moles      log moles      grams        volume (cm3)
 ----------------------------------------------------------------------------
   Chromite             2.004e-06     -5.698      0.0004487       8.821e-05
   Dolomite-ord         0.0005234     -3.281        0.09651         0.03367
   Hematite             0.0003076     -3.512        0.04912        0.009313
   Pyrite               3.872e-05     -4.412       0.004645       0.0009269
   Rhodochrosite        7.811e-06     -5.107      0.0008979       0.0002427
   Saponite-Ca          0.0001170     -3.932        0.04509         0.01587
   Talc                 1.186e-05     -4.926       0.004498        0.001616
                                               _____________   _____________
          (total)                                    0.2012         0.06173 

  Aqueous species       molality    mg/kg sol'n    act. coef.     log act.
 ---------------------------------------------------------------------------
   HCO3-                 0.008560         521.9      0.9094       -2.1088
   Cl-                   0.001950         69.09      0.9073       -2.7522
   SiO2(aq)             0.0004474         26.87      1.0000       -3.3493
   CO2(aq)              0.0003261         14.34      1.0000       -3.4866
   SO4--                0.0002096         20.12      0.6827       -3.8444
   CO3--                5.464e-05         3.277      0.6857       -4.4263
   OH-                  3.570e-05        0.6068      0.9084       -4.4890
   HSiO3-               2.364e-05         1.821      0.9094       -4.6676
   Na+                  1.733e-05        0.3981      0.9094       -4.8025
   Ca++                 9.451e-06        0.3785      0.6946       -5.1828
   Ti(OH)4(aq)          4.987e-06        0.5777      1.0000       -5.3021
   CaCO3(aq)            3.243e-06        0.3243      1.0000       -5.4891
   K+                   3.226e-06        0.1261      0.9073       -5.5335
   HS-                  3.133e-06        0.1035      0.9084       -5.5458
   HPO4--               1.718e-06        0.1647      0.6827       -5.9309
   CaHCO3+              1.471e-06        0.1487      0.9094       -5.8735
   Mg++                 1.298e-06       0.03153      0.7057       -6.0381
   H2PO4-               4.285e-07       0.04153      0.9094       -6.4093
   CaSO4(aq)            3.047e-07       0.04146      1.0000       -6.5161
   MgSO4(aq)            2.916e-07       0.03508      1.0000       -6.5352
   Mn++                 2.573e-07       0.01412      0.6946       -6.7479
   MgHCO3+              2.137e-07       0.01822      0.9094       -6.7114
   H2S(aq)              1.482e-07      0.005047      1.0000       -6.8292
   MgCO3(aq)            1.138e-07      0.009586      1.0000       -6.9440
   NaHCO3(aq)           4.764e-08      0.003999      1.0000       -7.3221
   Formate              3.929e-08      0.001768      0.9084       -7.4475
   MnSO4(aq)            1.929e-08      0.002911      1.0000       -7.7147
   H+                   1.865e-08     1.879e-05      0.9187       -7.7661
   AlO2-                1.407e-08     0.0008296      0.9094       -7.8928
   H2(aq)               1.251e-08     2.521e-05      1.0000       -7.9027
    (only species > 1e-8 molal listed)

  Mineral saturation states
                     log Q/K                          log Q/K
 ----------------------------------------------------------------
   Pyrite             0.0000 sat    Dolomite-dis      -1.1133     
   Dolomite-ord       0.0000 sat    SiO2(am)          -1.1650     
   Talc               0.0000 sat    Chrysotile        -1.3762     
   Rhodochrosite      0.0000 sat    Cronstedtite-7A   -1.4605     
   Chromite           0.0000 sat    Hydroxylapatite   -1.4652     
   Saponite-Ca        0.0000 sat    Siderite          -1.4726     
   Hematite           0.0000 sat    Monohydrocalcite  -1.5074     
   Dolomite          -0.0007        Ferrosilite       -1.6224     
   Saponite-Mg       -0.0078        Rhodonite         -1.8016     
   Quartz            -0.2711        Eskolaite         -1.9197     
   Calcite           -0.2998        Nontronite-H      -1.9649     
   Magnetite         -0.3928        Nontronite-Na     -1.9741     
   Tridymite         -0.4429        Minnesotaite      -2.0358     
   Aragonite         -0.4434        Nontronite-K      -2.0365     
   Ice               -0.4670        Enstatite         -2.0660     
   Chalcedony        -0.4878        Troilite          -2.1303     
   Cristobalite(alp  -0.6888        Pyrrhotite        -2.2099     
   Goethite          -0.6894        Diaspore          -2.3064     
   Coesite           -0.9295        Greenalite        -2.4395     
   Nontronite-Ca     -0.9383        Boehmite          -2.6012     
   Nontronite-Mg     -0.9396        Whitlockite       -2.6402     
   Magnesite         -0.9683        Diopside          -2.6802     
   Cristobalite(bet  -0.9910        Magnesiochromite  -2.8924     
   Saponite-H        -1.0284        FeO               -2.8929     
   Saponite-Na       -1.0359        Brucite           -2.9574     
   Saponite-K        -1.0987     
    (only minerals with log Q/K > -3 listed)

                         partial
  Gases               press. (bar)     fugacity     fug. coef.    log fug.
 ---------------------------------------------------------------------------
   H2O(g)                  0.8459        0.8334        0.9852     -0.0791
   CO2(g)                 0.03045       0.03038        0.9976     -1.5174
   H2(g)                1.565e-05     1.566e-05         1.001     -4.8051
   H2S(g)               4.436e-06     4.419e-06        0.9961     -5.3547
   CH4(g)               1.971e-07     1.969e-07        0.9993     -6.7057
   CO(g)                1.305e-10     1.305e-10         1.000*    -9.8845
   HCl(g)               8.806e-15     8.806e-15         1.000*   -14.0552
   SO2(g)               1.019e-17     1.012e-17        0.9928    -16.9948
   S2(g)                1.776e-21     1.776e-21         1.000*   -20.7505
   C2H4(g)              4.098e-27     4.098e-27         1.000*   -26.3874
   Na(g)                2.342e-47     2.342e-47         1.000*   -46.6304
   K(g)                 5.339e-49     5.339e-49         1.000*   -48.2725
   Cl2(g)               6.913e-51     6.913e-51         1.000*   -50.1603
   O2(g)                3.636e-54     3.635e-54        0.9999    -53.4395
   Mg(g)                1.008e-73     1.008e-73         1.000*   -72.9967
   Ca(g)                7.091e-92     7.091e-92         1.000*   -91.1493
   C(g)                 2.068e-96     2.068e-96         1.000*   -95.6844
   Al(g)               1.836e-112    1.836e-112         1.000*  -111.7362
   Si(g)               1.019e-120    1.019e-120         1.000*  -119.9919
    *no data, gas taken to be ideal

                                  In fluid              Sorbed            Kd
  Original basis total moles   moles     mg/kg      moles     mg/kg      L/kg
 -------------------------------------------------------------------------------
   H2O                 55.5       55.5  9.99e+05
   Al+++           3.86e-05   1.41e-08  0.000381
   Ca++            0.000557   1.45e-05     0.580
   Cl-              0.00195    0.00195      69.1
   CrO4--          4.01e-06   7.12e-24  8.25e-19
   Fe++            0.000656   3.41e-09  0.000190
   H+              -0.00292   0.000213     0.214
   HCO3-             0.0100    0.00895      545.
   HPO4--          2.15e-06   2.15e-06     0.206
   K+              3.23e-06   3.23e-06     0.126
   Mg++            0.000912   1.92e-06    0.0466
   Mn++            8.09e-06   2.83e-07    0.0155
   Na+             1.74e-05   1.74e-05     0.400
   O2(aq)          8.70e-06  -6.59e-06    -0.211
   SO4--           0.000291   0.000214      20.5
   SiO2(aq)        0.000948   0.000471      28.3
   Ti(OH)4(aq)     4.99e-06   4.99e-06     0.578

  Elemental composition               In fluid                  Sorbed
                  total moles     moles       mg/kg        moles       mg/kg
 -------------------------------------------------------------------------------
   Aluminum         3.861e-05    1.413e-08   0.0003810
   Calcium          0.0005572    1.448e-05      0.5798
   Carbon             0.01000     0.008945       107.4
   Chlorine          0.001950     0.001950       69.09
   Chromium         4.009e-06    7.121e-24   3.700e-19
   Hydrogen             111.0        111.0   1.118e+05
   Iron             0.0006560    3.409e-09   0.0001903
   Magnesium        0.0009118    1.920e-06     0.04663
   Manganese        8.094e-06    2.826e-07     0.01551
   Oxygen               55.54        55.54   8.880e+05
   Phosphorus       2.146e-06    2.146e-06     0.06643
   Potassium        3.234e-06    3.234e-06      0.1264
   Silicon          0.0009478    0.0004711       13.22
   Sodium           1.739e-05    1.739e-05      0.3996
   Sulfur           0.0002910    0.0002135       6.842
   Titanium         4.987e-06    4.987e-06      0.2386


          Step #    13             Xi = 0.0001

          Temperature = 100.0 C    Pressure =  1.013 bars
          pH =  7.859              log fO2 =  -53.545
          Eh =  -0.3538 volts      pe =  -4.7788
          Ionic strength      =    0.005870 molal
          Charge imbalance    =   -0.011053 eq/kg (-99.05% error)
          Activity of water   =    0.999931
          Solvent mass        =      1.0000 kg
          Solution mass       =      1.0007 kg
          Mineral mass        =  0.00021452 kg
          Solution density    =    0.954    g/cm3
          Solution viscosity  =    0.003    poise
          Chlorinity          =    0.001950 molal
          Dissolved solids    =         670 mg/kg sol'n
          Hardness            =        2.17 mg/kg sol'n as CaCO3
            carbonate         =        2.17 mg/kg sol'n as CaCO3
            non-carbonate     =        0.00 mg/kg sol'n as CaCO3
          Carbonate alkalinity=      433.86 mg/kg sol'n as CaCO3
          Water type          =    Ca-HCO3
          Bulk volume         =    1.05e+03 cm3
          Fluid volume        =    1.05e+03 cm3
          Mineral volume      =      0.0657 cm3
          Inert volume        =        0.00 cm3
          Porosity            =        100. %
          Permeability        =        98.5 cm2
          Mass reacted        =       0.134 g

                          moles          moles         grams          cm3      rxn rate
  Reactants             remaining       reacted       reacted       reacted  (mol/kg sec)
 ------------------------------------------------------------------------------------------
   H2O                    0.03166     4.260e-06     7.675e-05          --            --  
   Al2O3                   0.1649     2.219e-05      0.002262          --            --  
   CaO                      2.623     0.0003530       0.01979          --            --  
   Cr2O3                  0.01712     2.303e-06     0.0003501          --            --  
   FeO(ox)                  2.869     0.0003861       0.02774          --            --  
   K2O(ox)                0.01381     1.858e-06     0.0001750          --            --  
   MgO                      3.004     0.0004042       0.01629          --            --  
   MnO                    0.06912     9.301e-06     0.0006598          --            --  
   Na2O(ox)               0.07426     9.993e-06     0.0006194          --            --  
   P2O5                  0.009164     1.233e-06     0.0001750          --            --  
   S                     0.008113     1.092e-06     3.501e-05     1.693e-05          --  
   SiO2                     8.094      0.001089       0.06544          --            --  
   TiO2                   0.04259     5.731e-06     0.0004578          --            --  

  Minerals in system     moles      log moles      grams        volume (cm3)
 ----------------------------------------------------------------------------
   Chromite             2.303e-06     -5.638      0.0005156       0.0001014
   Dolomite-ord         0.0005601     -3.252         0.1033         0.03603
   Hematite             0.0003311     -3.480        0.05287         0.01002
   Pyrite               4.163e-05     -4.381       0.004995       0.0009966
   Rhodochrosite        9.072e-06     -5.042       0.001043       0.0002819
   Saponite-Ca          0.0001344     -3.872        0.05182         0.01824
                                               _____________   _____________
          (total)                                    0.2145         0.06567 

  Aqueous species       molality    mg/kg sol'n    act. coef.     log act.
 ---------------------------------------------------------------------------
   HCO3-                 0.008533         520.3      0.9093       -2.1102
   Cl-                   0.001950         69.09      0.9072       -2.7523
   SiO2(aq)             0.0005593         33.58      1.0000       -3.2524
   CO2(aq)              0.0002627         11.55      1.0000       -3.5805
   SO4--                0.0002031         19.50      0.6823       -3.8583
   CO3--                6.742e-05         4.043      0.6854       -4.3353
   OH-                  4.418e-05        0.7508      0.9082       -4.3966
   HSiO3-               3.656e-05         2.817      0.9093       -4.4783
   Na+                  1.991e-05        0.4574      0.9093       -4.7422
   Ca++                 1.287e-05        0.5155      0.6943       -5.0488
   Ti(OH)4(aq)          5.731e-06        0.6639      1.0000       -5.2418
   CaCO3(aq)            5.443e-06        0.5444      1.0000       -5.2641
   HS-                  3.997e-06        0.1321      0.9082       -5.4401
   K+                   3.708e-06        0.1449      0.9072       -5.4732
   HPO4--               2.052e-06        0.1969      0.6823       -5.8537
   CaHCO3+              1.997e-06        0.2017      0.9093       -5.7409
   Mg++                 6.274e-07       0.01524      0.7053       -6.3541
   H2PO4-               4.137e-07       0.04009      0.9093       -6.4247
   CaSO4(aq)            4.018e-07       0.05466      1.0000       -6.3960
   Mn++                 2.087e-07       0.01146      0.6943       -6.8389
   H2S(aq)              1.528e-07      0.005204      1.0000       -6.8159
   MgSO4(aq)            1.364e-07       0.01641      1.0000       -6.8651
   MgHCO3+              1.029e-07      0.008776      0.9093       -7.0288
   MgCO3(aq)            6.777e-08      0.005710      1.0000       -7.1690
   NaHCO3(aq)           5.455e-08      0.004579      1.0000       -7.2632
   Formate              4.425e-08      0.001991      0.9082       -7.3959
   AlO2-                1.570e-08     0.0009255      0.9093       -7.8453
   MnSO4(aq)            1.515e-08      0.002286      1.0000       -7.8196
   H+                   1.508e-08     1.519e-05      0.9186       -7.8585
   H2(aq)               1.414e-08     2.848e-05      1.0000       -7.8497
   NaHSiO3(aq)          1.083e-08      0.001084      1.0000       -7.9652
   NaCl(aq)             1.078e-08     0.0006294      1.0000       -7.9675
    (only species > 1e-8 molal listed)

  Mineral saturation states
                     log Q/K                          log Q/K
 ----------------------------------------------------------------
   Pyrite             0.0000 sat    Saponite-K        -1.1009     
   Dolomite-ord       0.0000 sat    Dolomite-dis      -1.1133     
   Chromite           0.0000 sat    Magnesite         -1.1933     
   Rhodochrosite      0.0000 sat    Monohydrocalcite  -1.2825     
   Hematite           0.0000 sat    Cronstedtite-7A   -1.3106     
   Saponite-Ca        0.0000 sat    Ferrosilite       -1.4990     
   Dolomite          -0.0007        Siderite          -1.5399     
   Talc              -0.0058        Minnesotaite      -1.5688     
   Calcite           -0.0748        Chrysotile        -1.5758     
   Saponite-Mg       -0.0821        Nontronite-Na     -1.5829     
   Quartz            -0.1742        Rhodonite         -1.6109     
   Hydroxylapatite   -0.1944        Nontronite-H      -1.6241     
   Aragonite         -0.2184        Nontronite-K      -1.6453     
   Tridymite         -0.3460        Whitlockite       -1.8993     
   Magnetite         -0.3663        Eskolaite         -1.9462     
   Chalcedony        -0.3909        Troilite          -2.0905     
   Ice               -0.4670        Enstatite         -2.1003     
   Nontronite-Ca     -0.5449        Greenalite        -2.1662     
   Cristobalite(alp  -0.5919        Pyrrhotite        -2.1701     
   Nontronite-Mg     -0.6204        Diopside          -2.2987     
   Goethite          -0.6894        Diaspore          -2.3513     
   Coesite           -0.8326        Boehmite          -2.6461     
   Cristobalite(bet  -0.8941        Tephroite         -2.8042     
   Saponite-Na       -1.0381        FeO               -2.8664     
   SiO2(am)          -1.0681        Fayalite          -2.9129     
   Saponite-H        -1.0811     
    (only minerals with log Q/K > -3 listed)

                         partial
  Gases               press. (bar)     fugacity     fug. coef.    log fug.
 ---------------------------------------------------------------------------
   H2O(g)                  0.8459        0.8334        0.9852     -0.0791
   CO2(g)                 0.02453       0.02447        0.9976     -1.6113
   H2(g)                1.769e-05     1.770e-05         1.001     -4.7521
   H2S(g)               4.573e-06     4.556e-06        0.9961     -5.3414
   CH4(g)               2.587e-07     2.585e-07        0.9993     -6.5875
   CO(g)                1.188e-10     1.188e-10         1.000*    -9.9253
   HCl(g)               7.117e-15     7.117e-15         1.000*   -14.1477
   SO2(g)               7.288e-18     7.236e-18        0.9928    -17.1405
   S2(g)                1.479e-21     1.479e-21         1.000*   -20.8300
   C2H4(g)              5.532e-27     5.532e-27         1.000*   -26.2571
   Na(g)                3.538e-47     3.538e-47         1.000*   -46.4513
   K(g)                 8.068e-49     8.068e-49         1.000*   -48.0932
   Cl2(g)               3.997e-51     3.997e-51         1.000*   -50.3983
   O2(g)                2.848e-54     2.848e-54        0.9999    -53.5455
   Mg(g)                8.417e-74     8.417e-74         1.000*   -73.0748
   Ca(g)                1.669e-91     1.669e-91         1.000*   -90.7775
   C(g)                 2.127e-96     2.127e-96         1.000*   -95.6722
   Al(g)               1.988e-112    1.988e-112         1.000*  -111.7016
   Si(g)               1.626e-120    1.626e-120         1.000*  -119.7890
    *no data, gas taken to be ideal

                                  In fluid              Sorbed            Kd
  Original basis total moles   moles     mg/kg      moles     mg/kg      L/kg
 -------------------------------------------------------------------------------
   H2O                 55.5       55.5  9.99e+05
   Al+++           4.44e-05   1.58e-08  0.000425
   Ca++            0.000603   2.07e-05     0.830
   Cl-              0.00195    0.00195      69.1
   CrO4--          4.61e-06   4.22e-24  4.89e-19
   Fe++            0.000706   2.37e-09  0.000132
   H+              -0.00324   0.000114     0.115
   HCO3-             0.0100    0.00887      541.
   HPO4--          2.47e-06   2.47e-06     0.237
   K+              3.72e-06   3.72e-06     0.145
   Mg++            0.000964   9.36e-07    0.0227
   Mn++            9.30e-06   2.29e-07    0.0126
   Na+             2.00e-05   2.00e-05     0.459
   O2(aq)          8.04e-06  -8.33e-06    -0.267
   SO4--           0.000291   0.000208      20.0
   SiO2(aq)         0.00109   0.000596      35.8
   Ti(OH)4(aq)     5.73e-06   5.73e-06     0.664

  Elemental composition               In fluid                  Sorbed
                  total moles     moles       mg/kg        moles       mg/kg
 -------------------------------------------------------------------------------
   Aluminum         4.437e-05    1.575e-08   0.0004248
   Calcium          0.0006030    2.072e-05      0.8299
   Carbon             0.01000     0.008871       106.5
   Chlorine          0.001950     0.001950       69.09
   Chromium         4.607e-06    4.222e-24   2.194e-19
   Hydrogen             111.0        111.0   1.118e+05
   Iron             0.0007061    2.369e-09   0.0001322
   Magnesium        0.0009642    9.358e-07     0.02273
   Manganese        9.301e-06    2.287e-07     0.01256
   Oxygen               55.54        55.54   8.880e+05
   Phosphorus       2.466e-06    2.466e-06     0.07634
   Potassium        3.717e-06    3.717e-06      0.1452
   Silicon           0.001089    0.0005958       16.72
   Sodium           1.999e-05    1.999e-05      0.4592
   Sulfur           0.0002911    0.0002078       6.660
   Titanium         5.731e-06    5.731e-06      0.2742


          Step #    18             Xi = 0.0001

          Temperature = 100.0 C    Pressure =  1.013 bars
          pH =  7.863              log fO2 =  -53.551
          Eh =  -0.3542 volts      pe =  -4.7848
          Ionic strength      =    0.005874 molal
          Charge imbalance    =   -0.011053 eq/kg (-99% error)
          Activity of water   =    0.999931
          Solvent mass        =      1.0000 kg
          Solution mass       =      1.0007 kg
          Mineral mass        =  0.00021514 kg
          Solution density    =    0.954    g/cm3
          Solution viscosity  =    0.003    poise
          Chlorinity          =    0.001950 molal
          Dissolved solids    =         671 mg/kg sol'n
          Hardness            =        2.35 mg/kg sol'n as CaCO3
            carbonate         =        2.35 mg/kg sol'n as CaCO3
            non-carbonate     =        0.00 mg/kg sol'n as CaCO3
          Carbonate alkalinity=      434.00 mg/kg sol'n as CaCO3
          Water type          =    Ca-HCO3
          Bulk volume         =    1.05e+03 cm3
          Fluid volume        =    1.05e+03 cm3
          Mineral volume      =      0.0659 cm3
          Inert volume        =        0.00 cm3
          Porosity            =        100. %
          Permeability        =        98.5 cm2
          Mass reacted        =       0.135 g

                          moles          moles         grams          cm3      rxn rate
  Reactants             remaining       reacted       reacted       reacted  (mol/kg sec)
 ------------------------------------------------------------------------------------------
   H2O                    0.03166     4.290e-06     7.728e-05          --            --  
   Al2O3                   0.1649     2.234e-05      0.002278          --            --  
   CaO                      2.623     0.0003554       0.01993          --            --  
   Cr2O3                  0.01712     2.319e-06     0.0003525          --            --  
   FeO(ox)                  2.869     0.0003887       0.02793          --            --  
   K2O(ox)                0.01381     1.871e-06     0.0001762          --            --  
   MgO                      3.004     0.0004070       0.01640          --            --  
   MnO                    0.06912     9.365e-06     0.0006643          --            --  
   Na2O(ox)               0.07426     1.006e-05     0.0006236          --            --  
   P2O5                  0.009164     1.242e-06     0.0001762          --            --  
   S                     0.008113     1.099e-06     3.525e-05     1.705e-05          --  
   SiO2                     8.094      0.001097       0.06589          --            --  
   TiO2                   0.04259     5.771e-06     0.0004610          --            --  

  Minerals in system     moles      log moles      grams        volume (cm3)
 ----------------------------------------------------------------------------
   Chromite             2.319e-06     -5.635      0.0005191       0.0001021
   Dolomite-ord         0.0005603     -3.252         0.1033         0.03605
   Hematite             0.0003323     -3.478        0.05307         0.01006
   Hydroxylapatite      1.586e-08     -7.800      7.967e-06       3.007e-06
   Pyrite               4.178e-05     -4.379       0.005013        0.001000
   Rhodochrosite        9.139e-06     -5.039       0.001050       0.0002840
   Saponite-Ca          0.0001353     -3.869        0.05216         0.01836
                                               _____________   _____________
          (total)                                    0.2151         0.06586 

  Aqueous species       molality    mg/kg sol'n    act. coef.     log act.
 ---------------------------------------------------------------------------
   HCO3-                 0.008534         520.3      0.9093       -2.1102
   Cl-                   0.001950         69.09      0.9071       -2.7523
   SiO2(aq)             0.0005629         33.80      1.0000       -3.2496
   CO2(aq)              0.0002600         11.43      1.0000       -3.5850
   SO4--                0.0002027         19.46      0.6822       -3.8591
   CO3--                6.814e-05         4.087      0.6853       -4.3307
   OH-                  4.465e-05        0.7588      0.9082       -4.3920
   HSiO3-               3.719e-05         2.865      0.9093       -4.4709
   Na+                  2.005e-05        0.4606      0.9093       -4.7393
   Ca++                 1.405e-05        0.5628      0.6942       -5.0108
   CaCO3(aq)            6.005e-06        0.6006      1.0000       -5.2215
   Ti(OH)4(aq)          5.771e-06        0.6684      1.0000       -5.2388
   HS-                  4.045e-06        0.1337      0.9082       -5.4349
   K+                   3.733e-06        0.1459      0.9071       -5.4702
   CaHCO3+              2.180e-06        0.2202      0.9093       -5.7029
   HPO4--               2.031e-06        0.1948      0.6822       -5.8584
   Mg++                 5.628e-07       0.01367      0.7053       -6.4013
   CaSO4(aq)            4.377e-07       0.05955      1.0000       -6.3588
   H2PO4-               4.049e-07       0.03925      0.9093       -6.4339
   Mn++                 2.065e-07       0.01134      0.6942       -6.8435
   H2S(aq)              1.530e-07      0.005212      1.0000       -6.8153
   MgSO4(aq)            1.221e-07       0.01469      1.0000       -6.9131
   MgHCO3+              9.232e-08      0.007872      0.9093       -7.0760
   MgCO3(aq)            6.143e-08      0.005176      1.0000       -7.2116
   NaHCO3(aq)           5.492e-08      0.004611      1.0000       -7.2602
   Formate              4.453e-08      0.002003      0.9082       -7.3932
   AlO2-                3.104e-08      0.001830      0.9093       -7.5494
   MnSO4(aq)            1.496e-08      0.002258      1.0000       -7.8250
   H+                   1.492e-08     1.503e-05      0.9185       -7.8631
   H2(aq)               1.422e-08     2.865e-05      1.0000       -7.8470
   NaHSiO3(aq)          1.110e-08      0.001110      1.0000       -7.9549
   NaCl(aq)             1.085e-08     0.0006337      1.0000       -7.9646
    (only species > 1e-8 molal listed)

  Mineral saturation states
                     log Q/K                          log Q/K
 ----------------------------------------------------------------
   Pyrite             0.0000 sat    Saponite-K        -1.1062     
   Dolomite-ord       0.0000 sat    Dolomite-dis      -1.1133     
   Chromite           0.0000 sat    Magnesite         -1.2359     
   Hydroxylapatite    0.0000 sat    Monohydrocalcite  -1.2398     
   Hematite           0.0000 sat    Cronstedtite-7A   -1.3051     
   Rhodochrosite      0.0000 sat    Nontronite-Na     -1.4740     
   Saponite-Ca        0.0000 sat    Ferrosilite       -1.4949     
   Dolomite          -0.0007        Nontronite-H      -1.5176     
   Calcite           -0.0322        Nontronite-K      -1.5363     
   Saponite-Mg       -0.0961        Siderite          -1.5431     
   Talc              -0.1088        Minnesotaite      -1.5535     
   Quartz            -0.1714        Rhodonite         -1.6035     
   Aragonite         -0.1758        Chrysotile        -1.6844     
   Tridymite         -0.3432        Whitlockite       -1.7854     
   Magnetite         -0.3650        Eskolaite         -1.9475     
   Chalcedony        -0.3881        Diaspore          -2.0600     
   Nontronite-Ca     -0.4306        Troilite          -2.0885     
   Ice               -0.4670        Enstatite         -2.1355     
   Nontronite-Mg     -0.5202        Greenalite        -2.1566     
   Cristobalite(alp  -0.5891        Pyrrhotite        -2.1681     
   Goethite          -0.6894        Diopside          -2.2839     
   Coesite           -0.8298        Boehmite          -2.3548     
   Cristobalite(bet  -0.8913        Tephroite         -2.7923     
   Saponite-Na       -1.0434        Gibbsite          -2.8285     
   SiO2(am)          -1.0653        FeO               -2.8651     
   Saponite-H        -1.0888        Fayalite          -2.9075     
    (only minerals with log Q/K > -3 listed)

                         partial
  Gases               press. (bar)     fugacity     fug. coef.    log fug.
 ---------------------------------------------------------------------------
   H2O(g)                  0.8459        0.8334        0.9852     -0.0791
   CO2(g)                 0.02428       0.02422        0.9976     -1.6158
   H2(g)                1.779e-05     1.781e-05         1.001     -4.7494
   H2S(g)               4.580e-06     4.563e-06        0.9961     -5.3408
   CH4(g)               2.624e-07     2.622e-07        0.9993     -6.5814
   CO(g)                1.182e-10     1.182e-10         1.000*    -9.9272
   HCl(g)               7.042e-15     7.042e-15         1.000*   -14.1523
   SO2(g)               7.166e-18     7.114e-18        0.9928    -17.1479
   S2(g)                1.465e-21     1.465e-21         1.000*   -20.8340
   C2H4(g)              5.621e-27     5.621e-27         1.000*   -26.2502
   Na(g)                3.611e-47     3.611e-47         1.000*   -46.4424
   K(g)                 8.235e-49     8.235e-49         1.000*   -48.0843
   Cl2(g)               3.889e-51     3.889e-51         1.000*   -50.4102
   O2(g)                2.813e-54     2.813e-54        0.9999    -53.5508
   Mg(g)                7.758e-74     7.758e-74         1.000*   -73.1103
   Ca(g)                1.872e-91     1.872e-91         1.000*   -90.7276
   C(g)                 2.131e-96     2.131e-96         1.000*   -95.6714
   Al(g)               3.924e-112    3.924e-112         1.000*  -111.4062
   Si(g)               1.656e-120    1.656e-120         1.000*  -119.7809
    *no data, gas taken to be ideal

                                  In fluid              Sorbed            Kd
  Original basis total moles   moles     mg/kg      moles     mg/kg      L/kg
 -------------------------------------------------------------------------------
   H2O                 55.5       55.5  9.99e+05
   Al+++           4.47e-05   3.11e-08  0.000840
   Ca++            0.000605   2.27e-05     0.908
   Cl-              0.00195    0.00195      69.1
   CrO4--          4.64e-06   4.12e-24  4.77e-19
   Fe++            0.000709   2.33e-09  0.000130
   H+              -0.00325   0.000109     0.109
   HCO3-             0.0100    0.00887      541.
   HPO4--          2.48e-06   2.44e-06     0.234
   K+              3.74e-06   3.74e-06     0.146
   Mg++            0.000967   8.40e-07    0.0204
   Mn++            9.36e-06   2.26e-07    0.0124
   Na+             2.01e-05   2.01e-05     0.462
   O2(aq)          8.01e-06  -8.43e-06    -0.270
   SO4--           0.000291   0.000208      19.9
   SiO2(aq)         0.00110   0.000600      36.0
   Ti(OH)4(aq)     5.77e-06   5.77e-06     0.668

  Elemental composition               In fluid                  Sorbed
                  total moles     moles       mg/kg        moles       mg/kg
 -------------------------------------------------------------------------------
   Aluminum         4.468e-05    3.114e-08   0.0008396
   Calcium          0.0006054    2.268e-05      0.9085
   Carbon             0.01000     0.008870       106.5
   Chlorine          0.001950     0.001950       69.09
   Chromium         4.638e-06    4.116e-24   2.139e-19
   Hydrogen             111.0        111.0   1.118e+05
   Iron             0.0007087    2.327e-09   0.0001298
   Magnesium        0.0009670    8.398e-07     0.02040
   Manganese        9.365e-06    2.263e-07     0.01243
   Oxygen               55.54        55.54   8.880e+05
   Phosphorus       2.483e-06    2.436e-06     0.07539
   Potassium        3.742e-06    3.742e-06      0.1462
   Silicon           0.001097    0.0006001       16.84
   Sodium           2.012e-05    2.012e-05      0.4623
   Sulfur           0.0002911    0.0002075       6.650
   Titanium         5.771e-06    5.771e-06      0.2761


          Step #    21             Xi = 0.0001

          Temperature = 100.0 C    Pressure =  1.013 bars
          pH =  7.870              log fO2 =  -53.558
          Eh =  -0.3549 volts      pe =  -4.7931
          Ionic strength      =    0.005877 molal
          Charge imbalance    =   -0.011053 eq/kg (-98.97% error)
          Activity of water   =    0.999931
          Solvent mass        =      1.0000 kg
          Solution mass       =      1.0007 kg
          Mineral mass        =  0.00021639 kg
          Solution density    =    0.954    g/cm3
          Solution viscosity  =    0.003    poise
          Chlorinity          =    0.001950 molal
          Dissolved solids    =         671 mg/kg sol'n
          Hardness            =        2.49 mg/kg sol'n as CaCO3
            carbonate         =        2.49 mg/kg sol'n as CaCO3
            non-carbonate     =        0.00 mg/kg sol'n as CaCO3
          Carbonate alkalinity=      434.13 mg/kg sol'n as CaCO3
          Water type          =    Ca-HCO3
          Bulk volume         =    1.05e+03 cm3
          Fluid volume        =    1.05e+03 cm3
          Mineral volume      =      0.0662 cm3
          Inert volume        =        0.00 cm3
          Porosity            =        100. %
          Permeability        =        98.5 cm2
          Mass reacted        =       0.137 g

                          moles          moles         grams          cm3      rxn rate
  Reactants             remaining       reacted       reacted       reacted  (mol/kg sec)
 ------------------------------------------------------------------------------------------
   H2O                    0.03166     4.340e-06     7.819e-05          --            --  
   Al2O3                   0.1649     2.260e-05      0.002305          --            --  
   CaO                      2.623     0.0003596       0.02016          --            --  
   Cr2O3                  0.01712     2.347e-06     0.0003567          --            --  
   FeO(ox)                  2.869     0.0003933       0.02826          --            --  
   K2O(ox)                0.01381     1.893e-06     0.0001783          --            --  
   MgO                      3.004     0.0004118       0.01660          --            --  
   MnO                    0.06912     9.475e-06     0.0006722          --            --  
   Na2O(ox)               0.07426     1.018e-05     0.0006310          --            --  
   P2O5                  0.009164     1.256e-06     0.0001783          --            --  
   S                     0.008113     1.112e-06     3.567e-05     1.725e-05          --  
   SiO2                     8.094      0.001110       0.06667          --            --  
   TiO2                   0.04259     5.839e-06     0.0004664          --            --  

  Minerals in system     moles      log moles      grams        volume (cm3)
 ----------------------------------------------------------------------------
   Calcite              1.736e-06     -5.760      0.0001738       6.412e-05
   Chromite             2.347e-06     -5.630      0.0005253       0.0001033
   Dolomite-ord         0.0005605     -3.251         0.1034         0.03606
   Hematite             0.0003345     -3.476        0.05341         0.01013
   Hydroxylapatite      1.182e-07     -6.928      5.935e-05       2.240e-05
   Pyrite               4.205e-05     -4.376       0.005046        0.001007
   Rhodochrosite        9.253e-06     -5.034       0.001064       0.0002875
   Saponite-Ca          0.0001368     -3.864        0.05276         0.01857
                                               _____________   _____________
          (total)                                    0.2164         0.06624 

  Aqueous species       molality    mg/kg sol'n    act. coef.     log act.
 ---------------------------------------------------------------------------
   HCO3-                 0.008534         520.3      0.9092       -2.1102
   Cl-                   0.001950         69.09      0.9071       -2.7523
   SiO2(aq)             0.0005692         34.18      1.0000       -3.2448
   CO2(aq)              0.0002561         11.26      1.0000       -3.5915
   SO4--                0.0002021         19.40      0.6822       -3.8605
   CO3--                6.917e-05         4.148      0.6852       -4.3242
   OH-                  4.532e-05        0.7702      0.9082       -4.3856
   HSiO3-               3.817e-05         2.940      0.9092       -4.4596
   Na+                  2.028e-05        0.4660      0.9092       -4.7342
   Ca++                 1.491e-05        0.5972      0.6941       -4.9851
   CaCO3(aq)            6.467e-06        0.6468      1.0000       -5.1893
   Ti(OH)4(aq)          5.839e-06        0.6763      1.0000       -5.2337
   HS-                  4.115e-06        0.1360      0.9082       -5.4274
   K+                   3.777e-06        0.1476      0.9071       -5.4651
   CaHCO3+              2.313e-06        0.2337      0.9092       -5.6772
   HPO4--               1.804e-06        0.1730      0.6822       -5.9100
   Mg++                 5.149e-07       0.01251      0.7052       -6.4400
   CaSO4(aq)            4.630e-07       0.06299      1.0000       -6.3344
   H2PO4-               3.543e-07       0.03434      0.9092       -6.4919
   Mn++                 2.035e-07       0.01117      0.6941       -6.8500
   H2S(aq)              1.534e-07      0.005223      1.0000       -6.8143
   MgSO4(aq)            1.114e-07       0.01340      1.0000       -6.9531
   MgHCO3+              8.446e-08      0.007201      0.9092       -7.1147
   MgCO3(aq)            5.704e-08      0.004806      1.0000       -7.2438
   NaHCO3(aq)           5.557e-08      0.004665      1.0000       -7.2552
   AlO2-                4.563e-08      0.002689      0.9092       -7.3821
   Formate              4.492e-08      0.002021      0.9082       -7.3894
   H+                   1.470e-08     1.481e-05      0.9185       -7.8696
   MnSO4(aq)            1.469e-08      0.002217      1.0000       -7.8328
   H2(aq)               1.435e-08     2.890e-05      1.0000       -7.8432
   NaHSiO3(aq)          1.152e-08      0.001152      1.0000       -7.9385
   NaCl(aq)             1.098e-08     0.0006411      1.0000       -7.9595
    (only species > 1e-8 molal listed)

  Mineral saturation states
                     log Q/K                          log Q/K
 ----------------------------------------------------------------
   Pyrite             0.0000 sat    Saponite-K        -1.1088     
   Dolomite-ord       0.0000 sat    Dolomite-dis      -1.1133     
   Rhodochrosite      0.0000 sat    Monohydrocalcite  -1.2076     
   Hematite           0.0000 sat    Magnesite         -1.2681     
   Chromite           0.0000 sat    Cronstedtite-7A   -1.2965     
   Hydroxylapatite    0.0000 sat    Nontronite-Na     -1.3994     
   Calcite            0.0000 sat    Nontronite-H      -1.4469     
   Saponite-Ca        0.0000 sat    Nontronite-K      -1.4618     
   Dolomite          -0.0007        Ferrosilite       -1.4881     
   Saponite-Mg       -0.1068        Minnesotaite      -1.5285     
   Aragonite         -0.1436        Siderite          -1.5477     
   Quartz            -0.1666        Rhodonite         -1.5922     
   Talc              -0.1667        Chrysotile        -1.7519     
   Tridymite         -0.3384        Whitlockite       -1.7983     
   Nontronite-Ca     -0.3535        Diaspore          -1.8991     
   Magnetite         -0.3631        Eskolaite         -1.9494     
   Chalcedony        -0.3833        Troilite          -2.0857     
   Nontronite-Mg     -0.4538        Greenalite        -2.1412     
   Ice               -0.4670        Enstatite         -2.1564     
   Cristobalite(alp  -0.5843        Pyrrhotite        -2.1653     
   Goethite          -0.6894        Boehmite          -2.1939     
   Coesite           -0.8250        Diopside          -2.2614     
   Cristobalite(bet  -0.8865        Gibbsite          -2.6677     
   Saponite-Na       -1.0459        Tephroite         -2.7745     
   SiO2(am)          -1.0605        FeO               -2.8632     
   Saponite-H        -1.0952        Fayalite          -2.8988     
    (only minerals with log Q/K > -3 listed)

                         partial
  Gases               press. (bar)     fugacity     fug. coef.    log fug.
 ---------------------------------------------------------------------------
   H2O(g)                  0.8459        0.8334        0.9852     -0.0791
   CO2(g)                 0.02392       0.02386        0.9976     -1.6223
   H2(g)                1.795e-05     1.796e-05         1.001     -4.7456
   H2S(g)               4.591e-06     4.573e-06        0.9961     -5.3398
   CH4(g)               2.677e-07     2.676e-07        0.9993     -6.5726
   CO(g)                1.175e-10     1.175e-10         1.000*    -9.9299
   HCl(g)               6.938e-15     6.938e-15         1.000*   -14.1588
   SO2(g)               6.995e-18     6.945e-18        0.9928    -17.1584
   S2(g)                1.446e-21     1.446e-21         1.000*   -20.8398
   C2H4(g)              5.751e-27     5.751e-27         1.000*   -26.2403
   Na(g)                3.725e-47     3.725e-47         1.000*   -46.4289
   K(g)                 8.494e-49     8.494e-49         1.000*   -48.0709
   Cl2(g)               3.742e-51     3.742e-51         1.000*   -50.4270
   O2(g)                2.764e-54     2.764e-54        0.9999    -53.5584
   Mg(g)                7.377e-74     7.377e-74         1.000*   -73.1321
   Ca(g)                2.065e-91     2.065e-91         1.000*   -90.6851
   C(g)                 2.137e-96     2.137e-96         1.000*   -95.6703
   Al(g)               5.758e-112    5.758e-112         1.000*  -111.2397
   Si(g)               1.704e-120    1.704e-120         1.000*  -119.7684
    *no data, gas taken to be ideal

                                  In fluid              Sorbed            Kd
  Original basis total moles   moles     mg/kg      moles     mg/kg      L/kg
 -------------------------------------------------------------------------------
   H2O                 55.5       55.5  9.99e+05
   Al+++           4.52e-05   4.58e-08   0.00123
   Ca++            0.000610   2.42e-05     0.968
   Cl-              0.00195    0.00195      69.1
   CrO4--          4.69e-06   3.97e-24  4.60e-19
   Fe++            0.000713   2.27e-09  0.000127
   H+              -0.00328   0.000102     0.102
   HCO3-             0.0100    0.00887      541.
   HPO4--          2.51e-06   2.16e-06     0.207
   K+              3.79e-06   3.79e-06     0.148
   Mg++            0.000972   7.69e-07    0.0187
   Mn++            9.48e-06   2.23e-07    0.0122
   Na+             2.04e-05   2.04e-05     0.468
   O2(aq)          7.95e-06  -8.57e-06    -0.274
   SO4--           0.000291   0.000207      19.9
   SiO2(aq)         0.00111   0.000607      36.5
   Ti(OH)4(aq)     5.84e-06   5.84e-06     0.676

  Elemental composition               In fluid                  Sorbed
                  total moles     moles       mg/kg        moles       mg/kg
 -------------------------------------------------------------------------------
   Aluminum         4.520e-05    4.577e-08    0.001234
   Calcium          0.0006096    2.416e-05      0.9677
   Carbon             0.01000     0.008868       106.4
   Chlorine          0.001950     0.001950       69.09
   Chromium         4.693e-06    3.972e-24   2.064e-19
   Hydrogen             111.0        111.0   1.118e+05
   Iron             0.0007133    2.268e-09   0.0001266
   Magnesium        0.0009718    7.688e-07     0.01867
   Manganese        9.475e-06    2.230e-07     0.01224
   Oxygen               55.54        55.54   8.880e+05
   Phosphorus       2.513e-06    2.158e-06     0.06680
   Potassium        3.786e-06    3.786e-06      0.1479
   Silicon           0.001110    0.0006073       17.05
   Sodium           2.036e-05    2.036e-05      0.4678
   Sulfur           0.0002911    0.0002070       6.633
   Titanium         5.839e-06    5.839e-06      0.2794


          Step #    26             Xi = 0.0001

          Temperature = 100.0 C    Pressure =  1.013 bars
          pH =  7.895              log fO2 =  -53.589
          Eh =  -0.3573 volts      pe =  -4.8260
          Ionic strength      =    0.005876 molal
          Charge imbalance    =   -0.011053 eq/kg (-98.97% error)
          Activity of water   =    0.999931
          Solvent mass        =      1.0000 kg
          Solution mass       =      1.0007 kg
          Mineral mass        =  0.00022543 kg
          Solution density    =    0.954    g/cm3
          Solution viscosity  =    0.003    poise
          Chlorinity          =    0.001950 molal
          Dissolved solids    =         672 mg/kg sol'n
          Hardness            =        2.39 mg/kg sol'n as CaCO3
            carbonate         =        2.39 mg/kg sol'n as CaCO3
            non-carbonate     =        0.00 mg/kg sol'n as CaCO3
          Carbonate alkalinity=      434.12 mg/kg sol'n as CaCO3
          Water type          =    Ca-HCO3
          Bulk volume         =    1.05e+03 cm3
          Fluid volume        =    1.05e+03 cm3
          Mineral volume      =      0.0691 cm3
          Inert volume        =        0.00 cm3
          Porosity            =        100. %
          Permeability        =        98.5 cm2
          Mass reacted        =       0.146 g

                          moles          moles         grams          cm3      rxn rate
  Reactants             remaining       reacted       reacted       reacted  (mol/kg sec)
 ------------------------------------------------------------------------------------------
   H2O                    0.03166     4.652e-06     8.381e-05          --            --  
   Al2O3                   0.1649     2.423e-05      0.002470          --            --  
   CaO                      2.623     0.0003854       0.02161          --            --  
   Cr2O3                  0.01712     2.515e-06     0.0003823          --            --  
   FeO(ox)                  2.869     0.0004216       0.03029          --            --  
   K2O(ox)                0.01381     2.029e-06     0.0001911          --            --  
   MgO                      3.004     0.0004414       0.01779          --            --  
   MnO                    0.06912     1.016e-05     0.0007205          --            --  
   Na2O(ox)               0.07426     1.091e-05     0.0006764          --            --  
   P2O5                  0.009164     1.347e-06     0.0001911          --            --  
   S                     0.008113     1.192e-06     3.823e-05     1.849e-05          --  
   SiO2                     8.094      0.001189       0.07146          --            --  
   TiO2                   0.04259     6.258e-06     0.0004999          --            --  

  Minerals in system     moles      log moles      grams        volume (cm3)
 ----------------------------------------------------------------------------
   Calcite              3.325e-05     -4.478       0.003328        0.001228
   Chromite             2.515e-06     -5.599      0.0005630       0.0001107
   Dolomite-ord         0.0005539     -3.257         0.1021         0.03564
   Hematite             0.0003476     -3.459        0.05551         0.01052
   Hydroxylapatite      1.723e-07     -6.764      8.655e-05       3.266e-05
   Pyrite               4.381e-05     -4.358       0.005256        0.001049
   Rhodochrosite        9.946e-06     -5.002       0.001143       0.0003091
   Saponite-Ca          0.0001468     -3.833        0.05659         0.01992
   Talc                 2.139e-06     -5.670      0.0008114       0.0002915
                                               _____________   _____________
          (total)                                    0.2254         0.06910 

  Aqueous species       molality    mg/kg sol'n    act. coef.     log act.
 ---------------------------------------------------------------------------
   HCO3-                 0.008525         519.8      0.9092       -2.1106
   Cl-                   0.001950         69.09      0.9071       -2.7523
   SiO2(aq)             0.0005995         35.99      1.0000       -3.2222
   CO2(aq)              0.0002415         10.62      1.0000       -3.6171
   SO4--                0.0001985         19.05      0.6822       -3.8684
   CO3--                7.322e-05         4.391      0.6853       -4.2995
   OH-                  4.801e-05        0.8160      0.9082       -4.3604
   HSiO3-               4.259e-05         3.281      0.9092       -4.4120
   Na+                  2.174e-05        0.4995      0.9092       -4.7041
   Ca++                 1.409e-05        0.5642      0.6941       -5.0098
   CaCO3(aq)            6.467e-06        0.6468      1.0000       -5.1893
   Ti(OH)4(aq)          6.258e-06        0.7249      1.0000       -5.2035
   HS-                  4.399e-06        0.1454      0.9082       -5.3985
   K+                   4.049e-06        0.1582      0.9071       -5.4350
   CaHCO3+              2.183e-06        0.2205      0.9092       -5.7023
   HPO4--               1.836e-06        0.1761      0.6822       -5.9023
   Mg++                 4.864e-07       0.01181      0.7052       -6.4647
   CaSO4(aq)            4.295e-07       0.05843      1.0000       -6.3671
   H2PO4-               3.404e-07       0.03299      0.9092       -6.5094
   Mn++                 1.923e-07       0.01056      0.6941       -6.8747
   H2S(aq)              1.547e-07      0.005270      1.0000       -6.8104
   MgSO4(aq)            1.033e-07       0.01243      1.0000       -6.9858
   MgHCO3+              7.971e-08      0.006797      0.9092       -7.1398
   NaHCO3(aq)           5.950e-08      0.004995      1.0000       -7.2255
   MgCO3(aq)            5.704e-08      0.004806      1.0000       -7.2438
   Formate              4.651e-08      0.002092      0.9082       -7.3743
   AlO2-                1.545e-08     0.0009109      0.9092       -7.8523
   H2(aq)               1.487e-08     2.996e-05      1.0000       -7.8277
   H+                   1.387e-08     1.398e-05      0.9185       -7.8947
   NaHSiO3(aq)          1.378e-08      0.001378      1.0000       -7.8608
   MnSO4(aq)            1.363e-08      0.002057      1.0000       -7.8655
   NaCl(aq)             1.177e-08     0.0006872      1.0000       -7.9294
    (only species > 1e-8 molal listed)

  Mineral saturation states
                     log Q/K                          log Q/K
 ----------------------------------------------------------------
   Pyrite             0.0000 sat    Dolomite-dis      -1.1133     
   Dolomite-ord       0.0000 sat    Monohydrocalcite  -1.2076     
   Chromite           0.0000 sat    Cronstedtite-7A   -1.2585     
   Talc               0.0000 sat    Magnesite         -1.2681     
   Saponite-Ca        0.0000 sat    Minnesotaite      -1.4152     
   Hydroxylapatite    0.0000 sat    Ferrosilite       -1.4579     
   Hematite           0.0000 sat    Nontronite-Na     -1.4620     
   Rhodochrosite      0.0000 sat    Nontronite-K      -1.5243     
   Calcite            0.0000 sat    Nontronite-H      -1.5277     
   Dolomite          -0.0007        Rhodonite         -1.5442     
   Saponite-Mg       -0.1068        Siderite          -1.5655     
   Aragonite         -0.1436        Chrysotile        -1.6302     
   Quartz            -0.1440        Whitlockite       -1.8068     
   Tridymite         -0.3158        Eskolaite         -1.9572     
   Magnetite         -0.3553        Greenalite        -2.0729     
   Chalcedony        -0.3607        Troilite          -2.0740     
   Nontronite-Ca     -0.4301        Enstatite         -2.1084     
   Ice               -0.4670        Pyrrhotite        -2.1536     
   Nontronite-Mg     -0.5304        Diopside          -2.1653     
   Cristobalite(alp  -0.5617        Diaspore          -2.3945     
   Goethite          -0.6894        Boehmite          -2.6893     
   Coesite           -0.8024        Tephroite         -2.7009     
   Cristobalite(bet  -0.8639        Tremolite         -2.8483     
   Saponite-Na       -1.0319        FeO               -2.8554     
   SiO2(am)          -1.0379        Fayalite          -2.8608     
   Saponite-K        -1.0947        Alabandite        -2.9918     
   Saponite-H        -1.0994     
    (only minerals with log Q/K > -3 listed)

                         partial
  Gases               press. (bar)     fugacity     fug. coef.    log fug.
 ---------------------------------------------------------------------------
   H2O(g)                  0.8459        0.8334        0.9852     -0.0791
   CO2(g)                 0.02255       0.02250        0.9976     -1.6479
   H2(g)                1.860e-05     1.862e-05         1.001     -4.7301
   H2S(g)               4.632e-06     4.614e-06        0.9961     -5.3359
   CH4(g)               2.912e-07     2.910e-07        0.9993     -6.5361
   CO(g)                1.148e-10     1.148e-10         1.000*    -9.9399
   HCl(g)               6.548e-15     6.548e-15         1.000*   -14.1839
   SO2(g)               6.340e-18     6.295e-18        0.9928    -17.2010
   S2(g)                1.371e-21     1.371e-21         1.000*   -20.8630
   C2H4(g)              6.335e-27     6.335e-27         1.000*   -26.1983
   Na(g)                4.306e-47     4.306e-47         1.000*   -46.3659
   K(g)                 9.821e-49     9.821e-49         1.000*   -48.0078
   Cl2(g)               3.216e-51     3.216e-51         1.000*   -50.4927
   O2(g)                2.574e-54     2.574e-54        0.9999    -53.5895
   Mg(g)                8.108e-74     8.108e-74         1.000*   -73.0911
   Ca(g)                2.269e-91     2.269e-91         1.000*   -90.6441
   C(g)                 2.164e-96     2.164e-96         1.000*   -95.6648
   Al(g)               1.942e-112    1.942e-112         1.000*  -111.7117
   Si(g)               1.928e-120    1.928e-120         1.000*  -119.7149
    *no data, gas taken to be ideal

                                  In fluid              Sorbed            Kd
  Original basis total moles   moles     mg/kg      moles     mg/kg      L/kg
 -------------------------------------------------------------------------------
   H2O                 55.5       55.5  9.99e+05
   Al+++           4.85e-05   1.55e-08  0.000418
   Ca++            0.000635   2.32e-05     0.928
   Cl-              0.00195    0.00195      69.1
   CrO4--          5.03e-06   3.46e-24  4.01e-19
   Fe++            0.000742   2.06e-09  0.000115
   H+              -0.00346   7.62e-05    0.0767
   HCO3-             0.0100    0.00885      540.
   HPO4--          2.69e-06   2.18e-06     0.209
   K+              4.06e-06   4.06e-06     0.159
   Mg++             0.00100   7.28e-07    0.0177
   Mn++            1.02e-05   2.10e-07    0.0115
   Na+             2.18e-05   2.18e-05     0.501
   O2(aq)          7.57e-06  -9.15e-06    -0.292
   SO4--           0.000291   0.000204      19.5
   SiO2(aq)         0.00119   0.000642      38.6
   Ti(OH)4(aq)     6.26e-06   6.26e-06     0.725

  Elemental composition               In fluid                  Sorbed
                  total moles     moles       mg/kg        moles       mg/kg
 -------------------------------------------------------------------------------
   Aluminum         4.845e-05    1.550e-08   0.0004179
   Calcium          0.0006354    2.317e-05      0.9281
   Carbon             0.01000     0.008849       106.2
   Chlorine          0.001950     0.001950       69.09
   Chromium         5.030e-06    3.458e-24   1.797e-19
   Hydrogen             111.0        111.0   1.118e+05
   Iron             0.0007416    2.057e-09   0.0001148
   Magnesium         0.001001    7.275e-07     0.01767
   Manganese        1.016e-05    2.104e-07     0.01155
   Oxygen               55.54        55.54   8.880e+05
   Phosphorus       2.693e-06    2.176e-06     0.06736
   Potassium        4.058e-06    4.058e-06      0.1586
   Silicon           0.001189    0.0006421       18.02
   Sodium           2.183e-05    2.183e-05      0.5014
   Sulfur           0.0002912    0.0002036       6.524
   Titanium         6.258e-06    6.258e-06      0.2995


          Step #    34             Xi = 0.0003

          Temperature = 100.0 C    Pressure =  1.013 bars
          pH =  7.911              log fO2 =  -53.694
          Eh =  -0.3604 volts      pe =  -4.8683
          Ionic strength      =    0.005844 molal
          Charge imbalance    =   -0.011053 eq/kg (-98.49% error)
          Activity of water   =    0.999931
          Solvent mass        =      1.0000 kg
          Solution mass       =      1.0007 kg
          Mineral mass        =  0.00039424 kg
          Solution density    =    0.954    g/cm3
          Solution viscosity  =    0.003    poise
          Chlorinity          =    0.001950 molal
          Dissolved solids    =         676 mg/kg sol'n
          Hardness            =        2.29 mg/kg sol'n as CaCO3
            carbonate         =        2.29 mg/kg sol'n as CaCO3
            non-carbonate     =        0.00 mg/kg sol'n as CaCO3
          Carbonate alkalinity=      441.57 mg/kg sol'n as CaCO3
          Water type          =    Na-HCO3
          Bulk volume         =    1.05e+03 cm3
          Fluid volume        =    1.05e+03 cm3
          Mineral volume      =       0.124 cm3
          Inert volume        =        0.00 cm3
          Porosity            =        100. %
          Permeability        =        98.3 cm2
          Mass reacted        =       0.311 g

                          moles          moles         grams          cm3      rxn rate
  Reactants             remaining       reacted       reacted       reacted  (mol/kg sec)
 ------------------------------------------------------------------------------------------
   H2O                    0.03165     9.886e-06     0.0001781          --            --  
   Al2O3                   0.1648     5.148e-05      0.005249          --            --  
   CaO                      2.623     0.0008191       0.04593          --            --  
   Cr2O3                  0.01711     5.345e-06     0.0008124          --            --  
   FeO(ox)                  2.869     0.0008959       0.06437          --            --  
   K2O(ox)                0.01381     4.312e-06     0.0004062          --            --  
   MgO                      3.004     0.0009381       0.03781          --            --  
   MnO                    0.06911     2.158e-05      0.001531          --            --  
   Na2O(ox)               0.07425     2.319e-05      0.001437          --            --  
   P2O5                  0.009163     2.862e-06     0.0004062          --            --  
   S                     0.008112     2.534e-06     8.124e-05     3.930e-05          --  
   SiO2                     8.092      0.002527        0.1519          --            --  
   TiO2                   0.04258     1.330e-05      0.001062          --            --  

  Minerals in system     moles      log moles      grams        volume (cm3)
 ----------------------------------------------------------------------------
   Calcite              0.0009896     -3.005        0.09905         0.03655
   Chromite             5.345e-06     -5.272       0.001196       0.0002352
   Hematite             0.0005675     -3.246        0.09062         0.01718
   Hydroxylapatite      1.158e-06     -5.936      0.0005815       0.0002194
   Pyrite               7.561e-05     -4.121       0.009072        0.001810
   Rhodochrosite        2.139e-05     -4.670       0.002459       0.0006646
   Saponite-Ca          0.0003120     -3.506         0.1203         0.04233
   Talc                 0.0001872     -3.728        0.07098         0.02550
                                               _____________   _____________
          (total)                                    0.3942          0.1245 

  Aqueous species       molality    mg/kg sol'n    act. coef.     log act.
 ---------------------------------------------------------------------------
   HCO3-                 0.008666         528.4      0.9094       -2.1034
   Cl-                   0.001950         69.08      0.9073       -2.7522
   SiO2(aq)             0.0005903         35.44      1.0000       -3.2289
   CO2(aq)              0.0002366         10.41      1.0000       -3.6260
   SO4--                0.0001361         13.06      0.6828       -4.0319
   CO3--                7.720e-05         4.630      0.6859       -4.2761
   OH-                  4.982e-05        0.8468      0.9084       -4.3443
   Na+                  4.620e-05         1.061      0.9094       -4.3766
   HSiO3-               4.352e-05         3.353      0.9094       -4.4025
   Ca++                 1.334e-05        0.5341      0.6947       -5.0332
   Ti(OH)4(aq)          1.330e-05         1.541      1.0000       -4.8761
   K+                   8.611e-06        0.3364      0.9073       -5.1072
   CaCO3(aq)            6.467e-06        0.6468      1.0000       -5.1893
   HS-                  4.704e-06        0.1555      0.9084       -5.3692
   CaHCO3+              2.103e-06        0.2124      0.9094       -5.7185
   HPO4--               1.909e-06        0.1831      0.6828       -5.8848
   Mg++                 4.605e-07       0.01119      0.7058       -6.4881
   H2PO4-               3.413e-07       0.03308      0.9094       -6.5081
   CaSO4(aq)            2.793e-07       0.03799      1.0000       -6.5540
   Mn++                 1.820e-07      0.009993      0.6947       -6.8981
   H2S(aq)              1.594e-07      0.005431      1.0000       -6.7974
   NaHCO3(aq)           1.286e-07       0.01080      1.0000       -6.8908
   MgHCO3+              7.678e-08      0.006547      0.9094       -7.1560
   MgSO4(aq)            6.719e-08      0.008082      1.0000       -7.1727
   MgCO3(aq)            5.704e-08      0.004806      1.0000       -7.2438
   Formate              5.332e-08      0.002399      0.9084       -7.3148
   NaHSiO3(aq)          2.993e-08      0.002994      1.0000       -7.5238
   NaCl(aq)             2.501e-08      0.001461      1.0000       -7.6018
   H2(aq)               1.677e-08     3.378e-05      1.0000       -7.7755
   AlO2-                1.563e-08     0.0009212      0.9094       -7.8473
   H+                   1.337e-08     1.346e-05      0.9187       -7.9109
   KSO4-                1.249e-08      0.001688      0.9094       -7.9445
    (only species > 1e-8 molal listed)

  Mineral saturation states
                     log Q/K                          log Q/K
 ----------------------------------------------------------------
   Pyrite             0.0000 sat    Dolomite-dis      -1.1133     
   Calcite            0.0000 sat    Monohydrocalcite  -1.2076     
   Chromite           0.0000 sat    Cronstedtite-7A   -1.2129     
   Saponite-Ca        0.0000 sat    Magnesite         -1.2681     
   Talc               0.0000 sat    Minnesotaite      -1.3637     
   Rhodochrosite      0.0000 sat    Nontronite-Na     -1.3769     
   Hydroxylapatite    0.0000 sat    Ferrosilite       -1.4385     
   Hematite           0.0000 sat    Nontronite-K      -1.4391     
   Dolomite-ord      -0.0000        Rhodonite         -1.5419     
   Dolomite          -0.0007        Siderite          -1.5483     
   Saponite-Mg       -0.1068        Nontronite-H      -1.5560     
   Aragonite         -0.1436        Chrysotile        -1.6169     
   Quartz            -0.1507        Whitlockite       -1.8098     
   Tridymite         -0.3225        Eskolaite         -1.9833     
   Magnetite         -0.3292        Greenalite        -2.0080     
   Chalcedony        -0.3674        Troilite          -2.0349     
   Nontronite-Ca     -0.4569        Enstatite         -2.1061     
   Ice               -0.4670        Pyrrhotite        -2.1145     
   Nontronite-Mg     -0.5572        Diopside          -2.1608     
   Cristobalite(alp  -0.5684        Diaspore          -2.4056     
   Goethite          -0.6894        Tephroite         -2.6897     
   Coesite           -0.8091        Boehmite          -2.7004     
   Cristobalite(bet  -0.8706        Fayalite          -2.8153     
   Saponite-Na       -0.9200        FeO               -2.8293     
   Saponite-K        -0.9827        Tremolite         -2.8393     
   SiO2(am)          -1.0446        Alabandite        -2.9698     
   Saponite-H        -1.1009     
    (only minerals with log Q/K > -3 listed)

                         partial
  Gases               press. (bar)     fugacity     fug. coef.    log fug.
 ---------------------------------------------------------------------------
   H2O(g)                  0.8459        0.8334        0.9852     -0.0791
   CO2(g)                 0.02209       0.02204        0.9976     -1.6568
   H2(g)                2.098e-05     2.100e-05         1.001     -4.6779
   H2S(g)               4.773e-06     4.755e-06        0.9961     -5.3229
   CH4(g)               4.615e-07     4.612e-07        0.9993     -6.3361
   CO(g)                1.269e-10     1.269e-10         1.000*    -9.8967
   HCl(g)               6.310e-15     6.310e-15         1.000*   -14.2000
   SO2(g)               4.555e-18     4.522e-18        0.9928    -17.3446
   S2(g)                1.145e-21     1.145e-21         1.000*   -20.9414
   C2H4(g)              1.251e-26     1.251e-26         1.000*   -25.9028
   Na(g)                1.009e-46     1.009e-46         1.000*   -45.9962
   K(g)                 2.303e-48     2.303e-48         1.000*   -47.6378
   Cl2(g)               2.648e-51     2.648e-51         1.000*   -50.5770
   O2(g)                2.024e-54     2.023e-54        0.9999    -53.6939
   Mg(g)                9.334e-74     9.334e-74         1.000*   -73.0299
   Ca(g)                2.613e-91     2.613e-91         1.000*   -90.5829
   C(g)                 2.696e-96     2.696e-96         1.000*   -95.5693
   Al(g)               2.267e-112    2.267e-112         1.000*  -111.6446
   Si(g)               2.415e-120    2.415e-120         1.000*  -119.6171
    *no data, gas taken to be ideal

                                  In fluid              Sorbed            Kd
  Original basis total moles   moles     mg/kg      moles     mg/kg      L/kg
 -------------------------------------------------------------------------------
   H2O                 55.5       55.5  9.99e+05
   Al+++           0.000103   1.57e-08  0.000423
   Ca++             0.00107   2.22e-05     0.889
   Cl-              0.00195    0.00195      69.1
   CrO4--          1.07e-05   3.18e-24  3.69e-19
   Fe++             0.00122   2.03e-09  0.000113
   H+              -0.00647   6.48e-05    0.0653
   HCO3-             0.0100    0.00899      548.
   HPO4--          5.72e-06   2.25e-06     0.216
   K+              8.62e-06   8.62e-06     0.337
   Mg++             0.00150   6.62e-07    0.0161
   Mn++            2.16e-05   1.95e-07    0.0107
   Na+             4.64e-05   4.64e-05      1.07
   O2(aq)          1.32e-06  -9.77e-06    -0.312
   SO4--           0.000293   0.000141      13.6
   SiO2(aq)         0.00253   0.000634      38.1
   Ti(OH)4(aq)     1.33e-05   1.33e-05      1.54

  Elemental composition               In fluid                  Sorbed
                  total moles     moles       mg/kg        moles       mg/kg
 -------------------------------------------------------------------------------
   Aluminum         0.0001030    1.567e-08   0.0004226
   Calcium           0.001069    2.219e-05      0.8888
   Carbon             0.01000     0.008989       107.9
   Chlorine          0.001950     0.001950       69.09
   Chromium         1.069e-05    3.179e-24   1.652e-19
   Hydrogen             111.0        111.0   1.118e+05
   Iron              0.001216    2.026e-09   0.0001131
   Magnesium         0.001498    6.625e-07     0.01609
   Manganese        2.158e-05    1.951e-07     0.01071
   Oxygen               55.55        55.54   8.880e+05
   Phosphorus       5.723e-06    2.251e-06     0.06966
   Potassium        8.625e-06    8.625e-06      0.3370
   Silicon           0.002527    0.0006338       17.79
   Sodium           4.638e-05    4.638e-05       1.066
   Sulfur           0.0002925    0.0001413       4.528
   Titanium         1.330e-05    1.330e-05      0.6364


          Step #    35             Xi = 0.0004

          Temperature = 100.0 C    Pressure =  1.013 bars
          pH =  8.116              log fO2 =  -53.959
          Eh =  -0.3805 volts      pe =  -5.1398
          Ionic strength      =    0.005860 molal
          Charge imbalance    =   -0.011053 eq/kg (-98.49% error)
          Activity of water   =    0.999931
          Solvent mass        =      1.0000 kg
          Solution mass       =      1.0007 kg
          Mineral mass        =  0.00045650 kg
          Solution density    =    0.954    g/cm3
          Solution viscosity  =    0.003    poise
          Chlorinity          =    0.001950 molal
          Dissolved solids    =         680 mg/kg sol'n
          Hardness            =        1.66 mg/kg sol'n as CaCO3
            carbonate         =        1.66 mg/kg sol'n as CaCO3
            non-carbonate     =        0.00 mg/kg sol'n as CaCO3
          Carbonate alkalinity=      439.90 mg/kg sol'n as CaCO3
          Water type          =    Na-HCO3
          Bulk volume         =    1.05e+03 cm3
          Fluid volume        =    1.05e+03 cm3
          Mineral volume      =       0.144 cm3
          Inert volume        =        0.00 cm3
          Porosity            =        100. %
          Permeability        =        98.2 cm2
          Mass reacted        =       0.376 g

                          moles          moles         grams          cm3      rxn rate
  Reactants             remaining       reacted       reacted       reacted  (mol/kg sec)
 ------------------------------------------------------------------------------------------
   H2O                    0.03165     1.196e-05     0.0002154          --            --  
   Al2O3                   0.1648     6.228e-05      0.006350          --            --  
   CaO                      2.622     0.0009908       0.05556          --            --  
   Cr2O3                  0.01711     6.466e-06     0.0009827          --            --  
   FeO(ox)                  2.868      0.001084       0.07786          --            --  
   K2O(ox)                0.01381     5.216e-06     0.0004914          --            --  
   MgO                      3.003      0.001135       0.04574          --            --  
   MnO                    0.06910     2.611e-05      0.001852          --            --  
   Na2O(ox)               0.07425     2.805e-05      0.001739          --            --  
   P2O5                  0.009162     3.462e-06     0.0004914          --            --  
   S                     0.008111     3.065e-06     9.827e-05     4.754e-05          --  
   SiO2                     8.092      0.003057        0.1837          --            --  
   TiO2                   0.04258     1.609e-05      0.001285          --            --  

  Minerals in system     moles      log moles      grams        volume (cm3)
 ----------------------------------------------------------------------------
   Calcite               0.001155     -2.938         0.1156         0.04265
   Chromite             6.466e-06     -5.189       0.001447       0.0002846
   Hematite             0.0006395     -3.194         0.1021         0.01936
   Hydroxylapatite      1.499e-06     -5.824      0.0007529       0.0002841
   Nontronite-Ca        1.592e-05     -4.798       0.006754        0.002087
   Pyrite               8.642e-05     -4.063        0.01037        0.002069
   Rhodochrosite        2.599e-05     -4.585       0.002987       0.0008075
   Saponite-Ca          0.0003615     -3.442         0.1393         0.04904
   Talc                 0.0002034     -3.692        0.07714         0.02771
                                               _____________   _____________
          (total)                                    0.4565          0.1443 

  Aqueous species       molality    mg/kg sol'n    act. coef.     log act.
 ---------------------------------------------------------------------------
   HCO3-                 0.008544         521.0      0.9093       -2.1096
   Cl-                   0.001950         69.08      0.9072       -2.7523
   SiO2(aq)             0.0007679         46.11      1.0000       -3.1147
   CO2(aq)              0.0001454         6.393      1.0000       -3.8375
   CO3--                0.0001221         7.325      0.6856       -4.0771
   SO4--                0.0001117         10.72      0.6825       -4.1178
   HSiO3-               9.084e-05         6.998      0.9093       -4.0830
   OH-                  7.995e-05         1.359      0.9083       -4.1390
   Na+                  5.585e-05         1.283      0.9093       -4.2943
   Ti(OH)4(aq)          1.609e-05         1.864      1.0000       -4.7935
   K+                   1.042e-05        0.4071      0.9072       -5.0245
   Ca++                 8.436e-06        0.3379      0.6944       -5.2322
   HS-                  8.146e-06        0.2692      0.9083       -5.1308
   CaCO3(aq)            6.467e-06        0.6468      1.0000       -5.1893
   HPO4--               2.183e-06        0.2094      0.6825       -5.8268
   CaHCO3+              1.311e-06        0.1324      0.9093       -5.9238
   H2PO4-               2.432e-07       0.02357      0.9093       -6.6554
   H2S(aq)              1.721e-07      0.005861      1.0000       -6.7643
   NaHCO3(aq)           1.532e-07       0.01286      1.0000       -6.8147
   CaSO4(aq)            1.449e-07       0.01971      1.0000       -6.8389
   Mg++                 1.260e-07      0.003061      0.7055       -7.0510
   Mn++                 1.151e-07      0.006321      0.6944       -7.0971
   NaHSiO3(aq)          7.551e-08      0.007552      1.0000       -7.1220
   Formate              7.130e-08      0.003208      0.9083       -7.1887
   NaCl(aq)             3.023e-08      0.001766      1.0000       -7.5195
   AlO2-                2.557e-08      0.001507      0.9093       -7.6335
   MgCO3(aq)            2.468e-08      0.002079      1.0000       -7.6076
   H2(aq)               2.275e-08     4.582e-05      1.0000       -7.6431
   MgHCO3+              2.071e-08      0.001766      0.9093       -7.7251
   MgSO4(aq)            1.508e-08      0.001815      1.0000       -7.8215
   KSO4-                1.241e-08      0.001676      0.9093       -7.9476
   S--                  1.111e-08     0.0003559      0.6886       -8.1165
    (only species > 1e-8 molal listed)

  Mineral saturation states
                     log Q/K                          log Q/K
 ----------------------------------------------------------------
   Pyrite             0.0000 sat    Cronstedtite-7A   -0.9663     
   Rhodochrosite      0.0000 sat    Nontronite-H      -1.1340     
   Saponite-Ca        0.0000 sat    Saponite-H        -1.1358     
   Chromite           0.0000 sat    Monohydrocalcite  -1.2076     
   Calcite            0.0000 sat    Rhodonite         -1.2162     
   Nontronite-Ca      0.0000 sat    Ferrosilite       -1.2580     
   Hematite           0.0000 sat    Dolomite-dis      -1.4771     
   Hydroxylapatite    0.0000 sat    Greenalite        -1.5810     
   Talc               0.0000 sat    Magnesite         -1.6319     
   Quartz            -0.0365        Siderite          -1.6937     
   Aragonite         -0.1436        Chrysotile        -1.8453     
   Nontronite-Mg     -0.1603        Diopside          -1.8731     
   Saponite-Mg       -0.1668        Whitlockite       -1.8803     
   Tridymite         -0.2083        Troilite          -1.9356     
   Chalcedony        -0.2532        Pyrrhotite        -2.0152     
   Magnetite         -0.2630        Eskolaite         -2.0495     
   Dolomite-ord      -0.3638        Enstatite         -2.1442     
   Dolomite          -0.3645        Tephroite         -2.1524     
   Cristobalite(alp  -0.4542        Tremolite         -2.2640     
   Ice               -0.4670        Diaspore          -2.3972     
   Goethite          -0.6894        Fayalite          -2.5687     
   Coesite           -0.6949        Boehmite          -2.6920     
   Minnesotaite      -0.7082        Alabandite        -2.7252     
   Cristobalite(bet  -0.7564        FeO               -2.7631     
   Saponite-Na       -0.8600        Andradite         -2.8343     
   Nontronite-Na     -0.8600        Mn(OH)2(am)       -2.9234     
   Nontronite-K      -0.9221        Wollastonite      -2.9462     
   Saponite-K        -0.9226        Hedenbergite      -2.9546     
   SiO2(am)          -0.9304     
    (only minerals with log Q/K > -3 listed)

                         partial
  Gases               press. (bar)     fugacity     fug. coef.    log fug.
 ---------------------------------------------------------------------------
   H2O(g)                  0.8459        0.8334        0.9852     -0.0791
   CO2(g)                 0.01357       0.01354        0.9976     -1.8683
   H2(g)                2.846e-05     2.848e-05         1.001     -4.5455
   H2S(g)               5.151e-06     5.131e-06        0.9961     -5.2898
   CH4(g)               9.598e-07     9.592e-07        0.9993     -6.0181
   CO(g)                1.057e-10     1.057e-10         1.000*    -9.9758
   HCl(g)               3.933e-15     3.933e-15         1.000*   -14.4053
   SO2(g)               1.970e-18     1.956e-18        0.9928    -17.7087
   S2(g)                7.245e-22     7.245e-22         1.000*   -21.1400
   C2H4(g)              2.941e-26     2.941e-26         1.000*   -25.5315
   Na(g)                2.278e-46     2.278e-46         1.000*   -45.6424
   K(g)                 5.205e-48     5.205e-48         1.000*   -47.2836
   Cl2(g)               7.583e-52     7.583e-52         1.000*   -51.1201
   O2(g)                1.100e-54     1.100e-54        0.9999    -53.9587
   Mg(g)                8.916e-74     8.916e-74         1.000*   -73.0498
   Ca(g)                5.768e-91     5.768e-91         1.000*   -90.2390
   C(g)                 3.048e-96     3.048e-96         1.000*   -95.5160
   Al(g)               3.651e-112    3.651e-112         1.000*  -111.4375
   Si(g)               5.779e-120    5.779e-120         1.000*  -119.2381
    *no data, gas taken to be ideal

                                  In fluid              Sorbed            Kd
  Original basis total moles   moles     mg/kg      moles     mg/kg      L/kg
 -------------------------------------------------------------------------------
   H2O                 55.5       55.5  9.99e+05
   Al+++           0.000125   2.56e-08  0.000691
   Ca++             0.00124   1.64e-05     0.655
   Cl-              0.00195    0.00195      69.1
   CrO4--          1.29e-05   1.10e-24  1.27e-19
   Fe++             0.00140   9.17e-10  5.12e-05
   H+              -0.00766  -0.000145    -0.147
   HCO3-             0.0100    0.00882      538.
   HPO4--          6.92e-06   2.43e-06     0.233
   K+              1.04e-05   1.04e-05     0.408
   Mg++             0.00169   1.87e-07   0.00454
   Mn++            2.61e-05   1.22e-07   0.00672
   Na+             5.61e-05   5.61e-05      1.29
   O2(aq)         -1.16e-06  -1.67e-05    -0.534
   SO4--           0.000293   0.000120      11.5
   SiO2(aq)         0.00306   0.000859      51.6
   Ti(OH)4(aq)     1.61e-05   1.61e-05      1.86

  Elemental composition               In fluid                  Sorbed
                  total moles     moles       mg/kg        moles       mg/kg
 -------------------------------------------------------------------------------
   Aluminum         0.0001246    2.562e-08   0.0006907
   Calcium           0.001241    1.636e-05      0.6554
   Carbon             0.01000     0.008819       105.9
   Chlorine          0.001950     0.001950       69.09
   Chromium         1.293e-05    1.095e-24   5.690e-20
   Hydrogen             111.0        111.0   1.118e+05
   Iron              0.001404    9.171e-10   5.118e-05
   Magnesium         0.001695    1.868e-07    0.004537
   Manganese        2.611e-05    1.224e-07    0.006721
   Oxygen               55.55        55.54   8.880e+05
   Phosphorus       6.923e-06    2.427e-06     0.07511
   Potassium        1.043e-05    1.043e-05      0.4076
   Silicon           0.003057    0.0008588       24.10
   Sodium           5.611e-05    5.611e-05       1.289
   Sulfur           0.0002931    0.0001202       3.852
   Titanium         1.609e-05    1.609e-05      0.7698


          Step #    38             Xi = 0.0007

          Temperature = 100.0 C    Pressure =  1.013 bars
          pH =  8.685              log fO2 =  -54.903
          Eh =  -0.4401 volts      pe =  -5.9450
          Ionic strength      =    0.006090 molal
          Charge imbalance    =   -0.011053 eq/kg (-97.89% error)
          Activity of water   =    0.999931
          Solvent mass        =     0.99999 kg
          Solution mass       =      1.0006 kg
          Mineral mass        =  0.00075718 kg
          Solution density    =    0.954    g/cm3
          Solution viscosity  =    0.003    poise
          Chlorinity          =    0.001950 molal
          Dissolved solids    =         657 mg/kg sol'n
          Hardness            =        0.94 mg/kg sol'n as CaCO3
            carbonate         =        0.94 mg/kg sol'n as CaCO3
            non-carbonate     =        0.00 mg/kg sol'n as CaCO3
          Carbonate alkalinity=      425.32 mg/kg sol'n as CaCO3
          Water type          =    Na-HCO3
          Bulk volume         =    1.05e+03 cm3
          Fluid volume        =    1.05e+03 cm3
          Mineral volume      =       0.244 cm3
          Inert volume        =        0.00 cm3
          Porosity            =        100. %
          Permeability        =        97.9 cm2
          Mass reacted        =       0.648 g

                          moles          moles         grams          cm3      rxn rate
  Reactants             remaining       reacted       reacted       reacted  (mol/kg sec)
 ------------------------------------------------------------------------------------------
   H2O                    0.03164     2.060e-05     0.0003711          --            --  
   Al2O3                   0.1648     0.0001073       0.01094          --            --  
   CaO                      2.622      0.001707       0.09571          --            --  
   Cr2O3                  0.01711     1.114e-05      0.001693          --            --  
   FeO(ox)                  2.868      0.001867        0.1341          --            --  
   K2O(ox)                0.01380     8.985e-06     0.0008464          --            --  
   MgO                      3.002      0.001955       0.07878          --            --  
   MnO                    0.06908     4.497e-05      0.003190          --            --  
   Na2O(ox)               0.07423     4.832e-05      0.002995          --            --  
   P2O5                  0.009159     5.963e-06     0.0008464          --            --  
   S                     0.008109     5.279e-06     0.0001693     8.188e-05          --  
   SiO2                     8.090      0.005266        0.3164          --            --  
   TiO2                   0.04257     2.771e-05      0.002214          --            --  

  Minerals in system     moles      log moles      grams        volume (cm3)
 ----------------------------------------------------------------------------
   Calcite               0.001825     -2.739         0.1827         0.06741
   Chromite             1.114e-05     -4.953       0.002493       0.0004901
   Hematite             0.0007556     -3.122         0.1207         0.02288
   Hydroxylapatite      3.000e-06     -5.523       0.001507       0.0005686
   Minnesotaite         3.877e-05     -4.411        0.01837        0.005733
   Nontronite-Ca        0.0002168     -3.664        0.09198         0.02842
   Pyrite               0.0001144     -3.941        0.01373        0.002740
   Rhodochrosite        4.494e-05     -4.347       0.005165        0.001396
   Saponite-Ca          0.0004332     -3.363         0.1670         0.05878
   Talc                 0.0004050     -3.393         0.1536         0.05518
                                               _____________   _____________
          (total)                                    0.7572          0.2436 

  Aqueous species       molality    mg/kg sol'n    act. coef.     log act.
 ---------------------------------------------------------------------------
   HCO3-                 0.007679         468.2      0.9078       -2.1567
   Cl-                   0.001950         69.09      0.9057       -2.7530
   SiO2(aq)             0.0007679         46.11      1.0000       -3.1147
   CO3--                0.0004091         24.53      0.6811       -3.5550
   HSiO3-               0.0003374         25.99      0.9078       -3.5138
   OH-                  0.0002969         5.047      0.9068       -3.5698
   Na+                  9.586e-05         2.202      0.9078       -4.0603
   HS-                  3.971e-05         1.312      0.9068       -4.4436
   CO2(aq)              3.517e-05         1.547      1.0000       -4.4538
   Ti(OH)4(aq)          2.771e-05         3.210      1.0000       -4.5573
   SO4--                2.624e-05         2.519      0.6779       -4.7499
   K+                   1.796e-05        0.7018      0.9057       -4.7887
   CaCO3(aq)            6.467e-06        0.6468      1.0000       -5.1893
   HPO4--               2.839e-06        0.2723      0.6779       -5.7156
   Ca++                 2.551e-06        0.1022      0.6902       -5.7543
   NaHSiO3(aq)          4.799e-07       0.04799      1.0000       -6.3189
   CaHCO3+              3.541e-07       0.03577      0.9078       -6.4929
   NaHCO3(aq)           2.356e-07       0.01978      1.0000       -6.6279
   H2S(aq)              2.258e-07      0.007691      1.0000       -6.6463
   S--                  2.017e-07      0.006463      0.6842       -6.8601
   Formate              1.900e-07      0.008550      0.9068       -6.7636
   H2PO4-               8.486e-08      0.008225      0.9078       -7.1133
   H2(aq)               6.746e-08     0.0001359      1.0000       -7.1710
   NaCl(aq)             5.172e-08      0.003021      1.0000       -7.2864
   AlO2-                4.672e-08      0.002754      0.9078       -7.3725
   Mn++                 3.482e-08      0.001912      0.6902       -7.6192
   Methane(aq)          1.570e-08     0.0002517      1.0000       -7.8041
   CaSO4(aq)            1.016e-08      0.001382      1.0000       -7.9931
    (only species > 1e-8 molal listed)

  Mineral saturation states
                     log Q/K                          log Q/K
 ----------------------------------------------------------------
   Pyrite             0.0000 sat    Dolomite-ord      -0.9801     
   Saponite-Ca        0.0000 sat    Dolomite          -0.9808     
   Hydroxylapatite    0.0000 sat    Andradite         -0.9856     
   Hematite           0.0000 sat    Ferrosilite       -1.0220     
   Calcite            0.0000 sat    Tremolite         -1.0315     
   Talc               0.0000 sat    Monohydrocalcite  -1.2076     
   Rhodochrosite      0.0000 sat    Nontronite-H      -1.2357     
   Minnesotaite       0.0000 sat    Saponite-H        -1.2375     
   Chromite           0.0000 sat    Diopside          -1.2569     
   Nontronite-Ca      0.0000 sat    Troilite          -1.5815     
   Magnetite         -0.0270        Pyrrhotite        -1.6611     
   Quartz            -0.0365        Chrysotile        -1.8453     
   Aragonite         -0.1436        Alabandite        -1.9909     
   Tridymite         -0.2083        Siderite          -2.0739     
   Chalcedony        -0.2532        Whitlockite       -2.0857     
   Nontronite-Mg     -0.2620        Dolomite-dis      -2.0934     
   Saponite-Mg       -0.2685        Fayalite          -2.0966     
   Cristobalite(alp  -0.4542        Hedenbergite      -2.1023     
   Ice               -0.4670        Enstatite         -2.1442     
   Cronstedtite-7A   -0.4942        Magnesite         -2.2482     
   Rhodonite         -0.5999        Eskolaite         -2.2855     
   Goethite          -0.6894        Mn(OH)2(am)       -2.3071     
   Coesite           -0.6949        Wollastonite      -2.3299     
   Saponite-Na       -0.6967        Pseudowollastoni  -2.4642     
   Nontronite-Na     -0.6967        FeO               -2.5271     
   Cristobalite(bet  -0.7564        Diaspore          -2.7053     
   Nontronite-K      -0.7581        Annite            -2.7210     
   Saponite-K        -0.7586        C                 -2.8129     
   Greenalite        -0.8728        Celadonite        -2.8265     
   Tephroite         -0.9199        Wustite           -2.9245     
   SiO2(am)          -0.9304     
    (only minerals with log Q/K > -3 listed)

                         partial
  Gases               press. (bar)     fugacity     fug. coef.    log fug.
 ---------------------------------------------------------------------------
   H2O(g)                  0.8459        0.8334        0.9852     -0.0791
   CO2(g)                0.003284      0.003277        0.9976     -2.4846
   H2(g)                8.440e-05     8.446e-05         1.001     -4.0734
   CH4(g)               1.796e-05     1.795e-05        0.9993     -4.7459
   H2S(g)               6.760e-06     6.734e-06        0.9961     -5.1718
   CO(g)                7.587e-11     7.587e-11         1.000*   -10.1199
   HCl(g)               1.059e-15     1.059e-15         1.000*   -14.9752
   SO2(g)               9.911e-20     9.840e-20        0.9928    -19.0070
   S2(g)                1.419e-22     1.419e-22         1.000*   -21.8481
   C2H4(g)              1.171e-24     1.171e-24         1.000*   -23.9313
   Na(g)                2.493e-45     2.493e-45         1.000*   -44.6032
   K(g)                 5.721e-47     5.721e-47         1.000*   -46.2426
   Cl2(g)               1.853e-53     1.853e-53         1.000*   -52.7321
   O2(g)                1.251e-55     1.250e-55        0.9999    -54.9029
   Mg(g)                2.644e-73     2.644e-73         1.000*   -72.5777
   Ca(g)                7.069e-90     7.069e-90         1.000*   -89.1506
   C(g)                 6.486e-96     6.486e-96         1.000*   -95.1881
   Al(g)               9.173e-112    9.173e-112         1.000*  -111.0375
   Si(g)               5.083e-119    5.083e-119         1.000*  -118.2939
    *no data, gas taken to be ideal

                                  In fluid              Sorbed            Kd
  Original basis total moles   moles     mg/kg      moles     mg/kg      L/kg
 -------------------------------------------------------------------------------
   H2O                 55.5       55.5  9.99e+05
   Al+++           0.000215   4.67e-08   0.00126
   Ca++             0.00196   9.38e-06     0.376
   Cl-              0.00195    0.00195      69.1
   CrO4--          2.23e-05   8.30e-26  9.62e-21
   Fe++             0.00219   1.16e-10  6.45e-06
   H+               -0.0126  -0.000975    -0.982
   HCO3-             0.0100    0.00813      496.
   HPO4--          1.19e-05   2.93e-06     0.281
   K+              1.80e-05   1.80e-05     0.702
   Mg++             0.00251   1.68e-08  0.000409
   Mn++            4.50e-05   3.60e-08   0.00197
   Na+             9.66e-05   9.66e-05      2.22
   O2(aq)         -1.15e-05  -8.04e-05     -2.57
   SO4--           0.000295   6.64e-05      6.37
   SiO2(aq)         0.00527    0.00111      66.4
   Ti(OH)4(aq)     2.77e-05   2.77e-05      3.21

  Elemental composition               In fluid                  Sorbed
                  total moles     moles       mg/kg        moles       mg/kg
 -------------------------------------------------------------------------------
   Aluminum         0.0002145    4.674e-08    0.001260
   Calcium           0.001957    9.384e-06      0.3758
   Carbon             0.01000     0.008130       97.59
   Chlorine          0.001950     0.001950       69.09
   Chromium         2.227e-05    8.297e-26   4.311e-21
   Hydrogen             111.0        111.0   1.118e+05
   Iron              0.002187    1.156e-10   6.449e-06
   Magnesium         0.002515    1.682e-08   0.0004085
   Manganese        4.497e-05    3.595e-08    0.001974
   Oxygen               55.56        55.54   8.880e+05
   Phosphorus       1.193e-05    2.926e-06     0.09058
   Potassium        1.797e-05    1.797e-05      0.7022
   Silicon           0.005266     0.001106       31.03
   Sodium           9.664e-05    9.664e-05       2.220
   Sulfur           0.0002953    6.639e-05       2.127
   Titanium         2.771e-05    2.771e-05       1.326


          Step #    41             Xi = 0.0011

          Temperature = 100.0 C    Pressure =  1.013 bars
          pH =  8.949              log fO2 =  -54.914
          Eh =  -0.4599 volts      pe =  -6.2112
          Ionic strength      =    0.006470 molal
          Charge imbalance    =   -0.011053 eq/kg (-96.52% error)
          Activity of water   =    0.999931
          Solvent mass        =     0.99998 kg
          Solution mass       =      1.0006 kg
          Mineral mass        =   0.0012555 kg
          Solution density    =    0.954    g/cm3
          Solution viscosity  =    0.003    poise
          Chlorinity          =    0.001950 molal
          Dissolved solids    =         642 mg/kg sol'n
          Hardness            =        0.83 mg/kg sol'n as CaCO3
            carbonate         =        0.83 mg/kg sol'n as CaCO3
            non-carbonate     =        0.00 mg/kg sol'n as CaCO3
          Carbonate alkalinity=      395.27 mg/kg sol'n as CaCO3
          Water type          =    Na-HCO3
          Bulk volume         =    1.05e+03 cm3
          Fluid volume        =    1.05e+03 cm3
          Mineral volume      =       0.410 cm3
          Inert volume        =        0.00 cm3
          Porosity            =        100. %
          Permeability        =        97.4 cm2
          Mass reacted        =        1.12 g

                          moles          moles         grams          cm3      rxn rate
  Reactants             remaining       reacted       reacted       reacted  (mol/kg sec)
 ------------------------------------------------------------------------------------------
   H2O                    0.03163     3.559e-05     0.0006411          --            --  
   Al2O3                   0.1647     0.0001853       0.01890          --            --  
   CaO                      2.620      0.002948        0.1653          --            --  
   Cr2O3                  0.01710     1.924e-05      0.002924          --            --  
   FeO(ox)                  2.866      0.003225        0.2317          --            --  
   K2O(ox)                0.01380     1.552e-05      0.001462          --            --  
   MgO                      3.001      0.003377        0.1361          --            --  
   MnO                    0.06905     7.769e-05      0.005511          --            --  
   Na2O(ox)               0.07419     8.348e-05      0.005174          --            --  
   P2O5                  0.009155     1.030e-05      0.001462          --            --  
   S                     0.008105     9.120e-06     0.0002924     0.0001415          --  
   SiO2                     8.086      0.009098        0.5466          --            --  
   TiO2                   0.04255     4.787e-05      0.003824          --            --  

  Minerals in system     moles      log moles      grams        volume (cm3)
 ----------------------------------------------------------------------------
   Andradite            0.0001074     -3.969        0.05458         0.01416
   Calcite               0.002653     -2.576         0.2655         0.09798
   Chromite             1.924e-05     -4.716       0.004307       0.0008468
   Hematite             0.0006778     -3.169         0.1082         0.02052
   Hydroxylapatite      5.946e-06     -5.226       0.002987        0.001127
   Minnesotaite         0.0006285     -3.202         0.2978         0.09293
   Pyrite               6.990e-05     -4.156       0.008387        0.001673
   Rhodochrosite        7.767e-05     -4.110       0.008928        0.002414
   Saponite-Ca           0.001123     -2.950         0.4329          0.1524
   Talc                 0.0001892     -3.723        0.07177         0.02578
                                               _____________   _____________
          (total)                                     1.255          0.4098 

  Aqueous species       molality    mg/kg sol'n    act. coef.     log act.
 ---------------------------------------------------------------------------
   HCO3-                 0.006596         402.2      0.9054       -2.2238
   Cl-                   0.001950         69.09      0.9031       -2.7542
   SiO2(aq)             0.0007642         45.89      1.0000       -3.1168
   CO3--                0.0006496         38.96      0.6740       -3.3587
   HSiO3-               0.0006176         47.58      0.9054       -3.2524
   OH-                  0.0005462         9.283      0.9043       -3.3064
   Na+                  0.0001650         3.790      0.9054       -3.8257
   SO4--                8.510e-05         8.169      0.6707       -4.2436
   HS-                  7.326e-05         2.421      0.9043       -4.1788
   Ti(OH)4(aq)          4.788e-05         5.546      1.0000       -4.3199
   K+                   3.101e-05         1.212      0.9031       -4.5527
   CO2(aq)              1.643e-05        0.7226      1.0000       -4.7844
   CaCO3(aq)            6.467e-06        0.6468      1.0000       -5.1893
   HPO4--               2.715e-06        0.2605      0.6707       -5.7396
   Ca++                 1.639e-06       0.06565      0.6835       -5.9506
   NaHSiO3(aq)          1.504e-06        0.1504      1.0000       -5.8228
   S--                  6.877e-07       0.02204      0.6772       -6.3318
   NaHCO3(aq)           3.465e-07       0.02909      1.0000       -6.4603
   H2S(aq)              2.265e-07      0.007716      1.0000       -6.6449
   CaHCO3+              1.935e-07       0.01955      0.9054       -6.7564
   Formate              1.653e-07      0.007439      0.9043       -6.8253
   NaCl(aq)             8.853e-08      0.005170      1.0000       -7.0529
   H2(aq)               6.832e-08     0.0001376      1.0000       -7.1655
   AlO2-                5.845e-08      0.003445      0.9054       -7.2764
   H2PO4-               4.389e-08      0.004254      0.9054       -7.4008
   KSO4-                2.764e-08      0.003733      0.9054       -7.6017
   Mn++                 2.237e-08      0.001228      0.6835       -7.8155
   CaSO4(aq)            2.075e-08      0.002822      1.0000       -7.6831
   NaCO3-               1.967e-08      0.001632      0.9054       -7.7493
   NaOH(aq)             1.731e-08     0.0006918      1.0000       -7.7618
    (only species > 1e-8 molal listed)

  Mineral saturation states
                     log Q/K                          log Q/K
 ----------------------------------------------------------------
   Pyrite             0.0000 sat    Diopside          -0.9276     
   Rhodochrosite      0.0000 sat    SiO2(am)          -0.9325     
   Chromite           0.0000 sat    Ferrosilite       -1.0213     
   Andradite          0.0000 sat    Monohydrocalcite  -1.2076     
   Hematite           0.0000 sat    Saponite-H        -1.2920     
   Saponite-Ca        0.0000 sat    Nontronite-H      -1.2985     
   Minnesotaite       0.0000 sat    Dolomite-ord      -1.3079     
   Calcite            0.0000 sat    Dolomite          -1.3086     
   Hydroxylapatite    0.0000 sat    Troilite          -1.5774     
   Talc               0.0000 sat    Pyrrhotite        -1.6570     
   Nontronite-Ca     -0.0082        Alabandite        -1.6590     
   Magnetite         -0.0242        Hedenbergite      -1.7731     
   Quartz            -0.0386        Chrysotile        -1.8412     
   Aragonite         -0.1436        Mn(OH)2(am)       -1.9766     
   Tridymite         -0.2104        Wollastonite      -2.0014     
   Chalcedony        -0.2553        Fayalite          -2.0931     
   Tephroite         -0.2608        Pseudowollastoni  -2.1357     
   Rhodonite         -0.2714        Enstatite         -2.1435     
   Saponite-Mg       -0.3226        Whitlockite       -2.1959     
   Nontronite-Mg     -0.3243        Eskolaite         -2.2883     
   Tremolite         -0.3731        Annite            -2.3868     
   Cristobalite(alp  -0.4563        Siderite          -2.4017     
   Ice               -0.4670        Dolomite-dis      -2.4212     
   Cronstedtite-7A   -0.4908        Celadonite        -2.4999     
   Saponite-Na       -0.5868        FeO               -2.5243     
   Nontronite-Na     -0.5951        Magnesite         -2.5760     
   Saponite-K        -0.6483        Maximum_Microcli  -2.7292     
   Nontronite-K      -0.6561        K-Feldspar        -2.7420     
   Goethite          -0.6894        Diaspore          -2.8727     
   Coesite           -0.6970        Wustite           -2.9222     
   Cristobalite(bet  -0.7585        Phlogopite        -2.9457     
   Greenalite        -0.8687     
    (only minerals with log Q/K > -3 listed)

                         partial
  Gases               press. (bar)     fugacity     fug. coef.    log fug.
 ---------------------------------------------------------------------------
   H2O(g)                  0.8459        0.8334        0.9852     -0.0791
   CO2(g)                0.001534      0.001530        0.9976     -2.8152
   H2(g)                8.547e-05     8.553e-05         1.001     -4.0679
   CH4(g)               8.826e-06     8.820e-06        0.9993     -5.0545
   H2S(g)               6.781e-06     6.755e-06        0.9961     -5.1704
   CO(g)                3.589e-11     3.589e-11         1.000*   -10.4450
   HCl(g)               5.756e-16     5.756e-16         1.000*   -15.2399
   SO2(g)               9.572e-20     9.504e-20        0.9928    -19.0221
   S2(g)                1.392e-22     1.392e-22         1.000*   -21.8564
   C2H4(g)              2.757e-25     2.757e-25         1.000*   -24.5596
   Na(g)                7.900e-45     7.900e-45         1.000*   -44.1024
   K(g)                 1.818e-46     1.818e-46         1.000*   -45.7404
   Cl2(g)               5.409e-54     5.409e-54         1.000*   -53.2669
   O2(g)                1.219e-55     1.219e-55        0.9999    -54.9139
   Mg(g)                2.695e-73     2.695e-73         1.000*   -72.5695
   Ca(g)                1.533e-89     1.533e-89         1.000*   -88.8146
   C(g)                 3.107e-96     3.107e-96         1.000*   -95.5077
   Al(g)               6.359e-112    6.359e-112         1.000*  -111.1966
   Si(g)               5.188e-119    5.188e-119         1.000*  -118.2850
    *no data, gas taken to be ideal

                                  In fluid              Sorbed            Kd
  Original basis total moles   moles     mg/kg      moles     mg/kg      L/kg
 -------------------------------------------------------------------------------
   H2O                 55.5       55.5  9.99e+05
   Al+++           0.000371   5.85e-08   0.00158
   Ca++             0.00320   8.32e-06     0.333
   Cl-              0.00195    0.00195      69.1
   CrO4--          3.85e-05   2.44e-26  2.83e-21
   Fe++             0.00354   3.49e-11  1.95e-06
   H+               -0.0212   -0.00173     -1.74
   HCO3-             0.0100    0.00727      443.
   HPO4--          2.06e-05   2.76e-06     0.265
   K+              3.10e-05   3.10e-05      1.21
   Mg++             0.00394   6.19e-09  0.000150
   Mn++            7.77e-05   2.35e-08   0.00129
   Na+             0.000167   0.000167      3.84
   O2(aq)         -2.94e-05  -0.000148     -4.75
   SO4--           0.000299   0.000159      15.3
   SiO2(aq)         0.00910    0.00138      83.1
   Ti(OH)4(aq)     4.79e-05   4.79e-05      5.55

  Elemental composition               In fluid                  Sorbed
                  total moles     moles       mg/kg        moles       mg/kg
 -------------------------------------------------------------------------------
   Aluminum         0.0003706    5.846e-08    0.001576
   Calcium           0.003198    8.321e-06      0.3333
   Carbon             0.01000     0.007269       87.26
   Chlorine          0.001950     0.001950       69.09
   Chromium         3.848e-05    2.443e-26   1.270e-21
   Hydrogen             111.0        111.0   1.118e+05
   Iron              0.003545    3.490e-11   1.948e-06
   Magnesium         0.003937    6.188e-09   0.0001503
   Manganese        7.769e-05    2.354e-08    0.001293
   Oxygen               55.57        55.53   8.880e+05
   Phosphorus       2.060e-05    2.763e-06     0.08551
   Potassium        3.105e-05    3.105e-05       1.213
   Silicon           0.009098     0.001383       38.83
   Sodium           0.0001670    0.0001670       3.836
   Sulfur           0.0002991    0.0001593       5.105
   Titanium         4.787e-05    4.787e-05       2.291


          Step #    42             Xi = 0.0013

          Temperature = 100.0 C    Pressure =  1.013 bars
          pH =  8.967              log fO2 =  -55.011
          Eh =  -0.4630 volts      pe =  -6.2534
          Ionic strength      =    0.006507 molal
          Charge imbalance    =   -0.011053 eq/kg (-95.95% error)
          Activity of water   =    0.999931
          Solvent mass        =     0.99997 kg
          Solution mass       =      1.0006 kg
          Mineral mass        =   0.0014549 kg
          Solution density    =    0.954    g/cm3
          Solution viscosity  =    0.003    poise
          Chlorinity          =    0.001950 molal
          Dissolved solids    =         641 mg/kg sol'n
          Hardness            =        0.83 mg/kg sol'n as CaCO3
            carbonate         =        0.83 mg/kg sol'n as CaCO3
            non-carbonate     =        0.00 mg/kg sol'n as CaCO3
          Carbonate alkalinity=      397.96 mg/kg sol'n as CaCO3
          Water type          =    Na-HCO3
          Bulk volume         =    1.05e+03 cm3
          Fluid volume        =    1.05e+03 cm3
          Mineral volume      =       0.471 cm3
          Inert volume        =        0.00 cm3
          Porosity            =        100. %
          Permeability        =        97.2 cm2
          Mass reacted        =        1.31 g

                          moles          moles         grams          cm3      rxn rate
  Reactants             remaining       reacted       reacted       reacted  (mol/kg sec)
 ------------------------------------------------------------------------------------------
   H2O                    0.03162     4.174e-05     0.0007519          --            --  
   Al2O3                   0.1647     0.0002173       0.02216          --            --  
   CaO                      2.620      0.003458        0.1939          --            --  
   Cr2O3                  0.01710     2.256e-05      0.003430          --            --  
   FeO(ox)                  2.866      0.003782        0.2717          --            --  
   K2O(ox)                0.01379     1.820e-05      0.001715          --            --  
   MgO                      3.000      0.003960        0.1596          --            --  
   MnO                    0.06904     9.112e-05      0.006464          --            --  
   Na2O(ox)               0.07418     9.790e-05      0.006068          --            --  
   P2O5                  0.009153     1.208e-05      0.001715          --            --  
   S                     0.008104     1.070e-05     0.0003430     0.0001659          --  
   SiO2                     8.084       0.01067        0.6411          --            --  
   TiO2                   0.04254     5.615e-05      0.004485          --            --  

  Minerals in system     moles      log moles      grams        volume (cm3)
 ----------------------------------------------------------------------------
   Andradite            0.0002775     -3.557         0.1410         0.03659
   Calcite               0.002614     -2.583         0.2616         0.09655
   Chromite             2.256e-05     -4.647       0.005051       0.0009931
   Hematite             0.0005129     -3.290        0.08191         0.01553
   Hydroxylapatite      7.121e-06     -5.147       0.003577        0.001350
   Magnetite            8.298e-05     -4.081        0.01921        0.003694
   Minnesotaite         0.0007232     -3.141         0.3427          0.1069
   Pyrite               8.012e-05     -4.096       0.009613        0.001918
   Rhodochrosite        9.109e-05     -4.041        0.01047        0.002831
   Saponite-Ca           0.001317     -2.880         0.5078          0.1787
   Talc                 0.0001896     -3.722        0.07193         0.02584
                                               _____________   _____________
          (total)                                     1.455          0.4709 

  Aqueous species       molality    mg/kg sol'n    act. coef.     log act.
 ---------------------------------------------------------------------------
   HCO3-                 0.006595         402.1      0.9052       -2.2241
   Cl-                   0.001950         69.09      0.9029       -2.7543
   SiO2(aq)             0.0007329         44.01      1.0000       -3.1349
   CO3--                0.0006773         40.62      0.6733       -3.3410
   HSiO3-               0.0006174         47.57      0.9052       -3.2527
   OH-                  0.0005693         9.677      0.9041       -3.2884
   Na+                  0.0001935         4.445      0.9052       -3.7566
   HS-                  7.853e-05         2.596      0.9041       -4.1488
   SO4--                6.089e-05         5.846      0.6700       -4.3894
   Ti(OH)4(aq)          5.615e-05         6.504      1.0000       -4.2507
   K+                   3.638e-05         1.422      0.9029       -4.4835
   CO2(aq)              1.576e-05        0.6930      1.0000       -4.8025
   CaCO3(aq)            6.467e-06        0.6468      1.0000       -5.1893
   HPO4--               2.753e-06        0.2641      0.6700       -5.7340
   NaHSiO3(aq)          1.762e-06        0.1762      1.0000       -5.7540
   Ca++                 1.575e-06       0.06309      0.6829       -5.9683
   S--                  7.688e-07       0.02464      0.6766       -6.2839
   NaHCO3(aq)           4.060e-07       0.03409      1.0000       -6.3915
   H2S(aq)              2.329e-07      0.007934      1.0000       -6.6328
   CaHCO3+              1.858e-07       0.01877      0.9052       -6.7743
   Formate              1.848e-07      0.008315      0.9041       -6.7771
   NaCl(aq)             1.038e-07      0.006061      1.0000       -6.9839
   H2(aq)               7.638e-08     0.0001539      1.0000       -7.1170
   AlO2-                5.722e-08      0.003373      0.9052       -7.2857
   H2PO4-               4.267e-08      0.004136      0.9052       -7.4131
   NaCO3-               2.403e-08      0.001993      0.9052       -7.6624
   KSO4-                2.317e-08      0.003130      0.9052       -7.6782
   Mn++                 2.150e-08      0.001180      0.6829       -7.8332
   NaOH(aq)             2.115e-08     0.0008454      1.0000       -7.6747
   CaSO4(aq)            1.424e-08      0.001937      1.0000       -7.8466
   Methane(aq)          1.156e-08     0.0001853      1.0000       -7.9371
    (only species > 1e-8 molal listed)

  Mineral saturation states
                     log Q/K                          log Q/K
 ----------------------------------------------------------------
   Pyrite             0.0000 sat    Diopside          -0.9216     
   Hematite           0.0000 sat    SiO2(am)          -0.9506     
   Minnesotaite       0.0000 sat    Ferrosilite       -1.0152     
   Saponite-Ca        0.0000 sat    Monohydrocalcite  -1.2076     
   Hydroxylapatite    0.0000 sat    Saponite-H        -1.2950     
   Calcite            0.0000 sat    Dolomite-ord      -1.3019     
   Rhodochrosite      0.0000 sat    Dolomite          -1.3026     
   Andradite          0.0000 sat    Nontronite-H      -1.3741     
   Chromite           0.0000 sat    Troilite          -1.5410     
   Talc               0.0000 sat    Pyrrhotite        -1.6206     
   Magnetite          0.0000 sat    Alabandite        -1.6287     
   Quartz            -0.0567        Hedenbergite      -1.7670     
   Nontronite-Ca     -0.0809        Chrysotile        -1.8048     
   Aragonite         -0.1436        Mn(OH)2(am)       -1.9584     
   Tridymite         -0.2285        Wollastonite      -2.0014     
   Tephroite         -0.2427        Fayalite          -2.0628     
   Rhodonite         -0.2714        Pseudowollastoni  -2.1357     
   Chalcedony        -0.2734        Enstatite         -2.1375     
   Saponite-Mg       -0.3216        Whitlockite       -2.2020     
   Tremolite         -0.3610        Annite            -2.3087     
   Nontronite-Mg     -0.3960        Eskolaite         -2.3125     
   Cronstedtite-7A   -0.4605        Siderite          -2.3956     
   Ice               -0.4670        Dolomite-dis      -2.4152     
   Cristobalite(alp  -0.4744        Celadonite        -2.4884     
   Saponite-Na       -0.5611        FeO               -2.5001     
   Saponite-K        -0.6226        Magnesite         -2.5700     
   Nontronite-Na     -0.6420        Maximum_Microcli  -2.7238     
   Goethite          -0.6894        K-Feldspar        -2.7366     
   Nontronite-K      -0.7030        Phlogopite        -2.8676     
   Coesite           -0.7151        Diaspore          -2.8999     
   Cristobalite(bet  -0.7766        Wustite           -2.9018     
   Greenalite        -0.8323     
    (only minerals with log Q/K > -3 listed)

                         partial
  Gases               press. (bar)     fugacity     fug. coef.    log fug.
 ---------------------------------------------------------------------------
   H2O(g)                  0.8459        0.8334        0.9852     -0.0791
   CO2(g)                0.001471      0.001468        0.9976     -2.8333
   H2(g)                9.556e-05     9.562e-05         1.001     -4.0194
   CH4(g)               1.322e-05     1.322e-05        0.9993     -4.8789
   H2S(g)               6.973e-06     6.946e-06        0.9961     -5.1583
   CO(g)                3.848e-11     3.848e-11         1.000*   -10.4147
   HCl(g)               5.521e-16     5.521e-16         1.000*   -15.2579
   SO2(g)               7.044e-20     6.993e-20        0.9928    -19.1553
   S2(g)                1.178e-22     1.178e-22         1.000*   -21.9290
   C2H4(g)              4.952e-25     4.952e-25         1.000*   -24.3052
   Na(g)                1.021e-44     1.021e-44         1.000*   -43.9911
   K(g)                 2.350e-46     2.350e-46         1.000*   -45.6290
   Cl2(g)               4.452e-54     4.452e-54         1.000*   -53.3515
   O2(g)                9.756e-56     9.754e-56        0.9999    -55.0108
   Mg(g)                3.185e-73     3.185e-73         1.000*   -72.4968
   Ca(g)                1.787e-89     1.787e-89         1.000*   -88.7480
   C(g)                 3.724e-96     3.724e-96         1.000*   -95.4289
   Al(g)               7.060e-112    7.060e-112         1.000*  -111.1512
   Si(g)               6.220e-119    6.220e-119         1.000*  -118.2062
    *no data, gas taken to be ideal

                                  In fluid              Sorbed            Kd
  Original basis total moles   moles     mg/kg      moles     mg/kg      L/kg
 -------------------------------------------------------------------------------
   H2O                 55.5       55.5  9.99e+05
   Al+++           0.000435   5.72e-08   0.00154
   Ca++             0.00371   8.24e-06     0.330
   Cl-              0.00195    0.00195      69.1
   CrO4--          4.51e-05   2.31e-26  2.68e-21
   Fe++             0.00410   3.40e-11  1.90e-06
   H+               -0.0247   -0.00178     -1.79
   HCO3-             0.0100    0.00729      445.
   HPO4--          2.42e-05   2.80e-06     0.269
   K+              3.64e-05   3.64e-05      1.42
   Mg++             0.00452   6.07e-09  0.000147
   Mn++            9.11e-05   2.24e-08   0.00123
   Na+             0.000196   0.000196      4.50
   O2(aq)         -3.68e-05  -0.000159     -5.09
   SO4--           0.000301   0.000140      13.5
   SiO2(aq)          0.0107    0.00135      81.2
   Ti(OH)4(aq)     5.61e-05   5.61e-05      6.50

  Elemental composition               In fluid                  Sorbed
                  total moles     moles       mg/kg        moles       mg/kg
 -------------------------------------------------------------------------------
   Aluminum         0.0004347    5.724e-08    0.001543
   Calcium           0.003708    8.243e-06      0.3302
   Carbon             0.01000     0.007295       87.56
   Chlorine          0.001950     0.001950       69.09
   Chromium         4.513e-05    2.309e-26   1.200e-21
   Hydrogen             111.0        111.0   1.118e+05
   Iron              0.004102    3.401e-11   1.898e-06
   Magnesium         0.004520    6.072e-09   0.0001475
   Manganese        9.112e-05    2.244e-08    0.001232
   Oxygen               55.57        55.53   8.880e+05
   Phosphorus       2.416e-05    2.800e-06     0.08666
   Potassium        3.641e-05    3.641e-05       1.423
   Silicon            0.01067     0.001352       37.95
   Sodium           0.0001958    0.0001958       4.499
   Sulfur           0.0003007    0.0001405       4.501
   Titanium         5.615e-05    5.615e-05       2.687


          Step #    44             Xi = 0.0015

          Temperature = 100.0 C    Pressure =  1.013 bars
          pH =  8.968              log fO2 =  -55.011
          Eh =  -0.4631 volts      pe =  -6.2547
          Ionic strength      =    0.006550 molal
          Charge imbalance    =   -0.011053 eq/kg (-95.34% error)
          Activity of water   =    0.999931
          Solvent mass        =     0.99997 kg
          Solution mass       =      1.0006 kg
          Mineral mass        =   0.0016704 kg
          Solution density    =    0.954    g/cm3
          Solution viscosity  =    0.003    poise
          Chlorinity          =    0.001950 molal
          Dissolved solids    =         645 mg/kg sol'n
          Hardness            =        0.82 mg/kg sol'n as CaCO3
            carbonate         =        0.82 mg/kg sol'n as CaCO3
            non-carbonate     =        0.00 mg/kg sol'n as CaCO3
          Carbonate alkalinity=      399.57 mg/kg sol'n as CaCO3
          Water type          =    Na-HCO3
          Bulk volume         =    1.05e+03 cm3
          Fluid volume        =    1.05e+03 cm3
          Mineral volume      =       0.537 cm3
          Inert volume        =        0.00 cm3
          Porosity            =        99.9 %
          Permeability        =        97.0 cm2
          Mass reacted        =        1.53 g

                          moles          moles         grams          cm3      rxn rate
  Reactants             remaining       reacted       reacted       reacted  (mol/kg sec)
 ------------------------------------------------------------------------------------------
   H2O                    0.03162     4.852e-05     0.0008740          --            --  
   Al2O3                   0.1646     0.0002527       0.02576          --            --  
   CaO                      2.619      0.004020        0.2254          --            --  
   Cr2O3                  0.01709     2.623e-05      0.003987          --            --  
   FeO(ox)                  2.865      0.004397        0.3159          --            --  
   K2O(ox)                0.01379     2.116e-05      0.001993          --            --  
   MgO                      3.000      0.004604        0.1855          --            --  
   MnO                    0.06902     0.0001059      0.007514          --            --  
   Na2O(ox)               0.07416     0.0001138      0.007054          --            --  
   P2O5                  0.009151     1.404e-05      0.001993          --            --  
   S                     0.008102     1.243e-05     0.0003987     0.0001929          --  
   SiO2                     8.082       0.01240        0.7452          --            --  
   TiO2                   0.04253     6.527e-05      0.005214          --            --  

  Minerals in system     moles      log moles      grams        volume (cm3)
 ----------------------------------------------------------------------------
   Andradite            0.0004649     -3.333         0.2362         0.06129
   Calcite               0.002572     -2.590         0.2574         0.09500
   Chromite             2.623e-05     -4.581       0.005871        0.001154
   Hydroxylapatite      8.422e-06     -5.075       0.004231        0.001596
   Magnetite            0.0004080     -3.389        0.09447         0.01817
   Minnesotaite         0.0008187     -3.087         0.3880          0.1210
   Pyrite               8.063e-05     -4.094       0.009673        0.001930
   Rhodochrosite        0.0001059     -3.975        0.01217        0.003291
   Saponite-Ca           0.001531     -2.815         0.5903          0.2077
   Talc                 0.0001901     -3.721        0.07210         0.02590
                                               _____________   _____________
          (total)                                     1.670          0.5371 

  Aqueous species       molality    mg/kg sol'n    act. coef.     log act.
 ---------------------------------------------------------------------------
   HCO3-                 0.006617         403.5      0.9049       -2.2227
   Cl-                   0.001950         69.09      0.9026       -2.7545
   SiO2(aq)             0.0007329         44.01      1.0000       -3.1349
   CO3--                0.0006823         40.92      0.6726       -3.3383
   HSiO3-               0.0006195         47.73      0.9049       -3.2513
   OH-                  0.0005713         9.710      0.9038       -3.2871
   Na+                  0.0002249         5.168      0.9049       -3.6914
   HS-                  7.880e-05         2.604      0.9038       -4.1474
   Ti(OH)4(aq)          6.527e-05         7.561      1.0000       -4.1853
   SO4--                6.134e-05         5.889      0.6692       -4.3867
   K+                   4.229e-05         1.652      0.9026       -4.4182
   CO2(aq)              1.576e-05        0.6930      1.0000       -4.8025
   CaCO3(aq)            6.467e-06        0.6468      1.0000       -5.1893
   HPO4--               2.774e-06        0.2660      0.6692       -5.7314
   NaHSiO3(aq)          2.054e-06        0.2054      1.0000       -5.6874
   Ca++                 1.567e-06       0.06277      0.6821       -5.9710
   S--                  7.744e-07       0.02482      0.6758       -6.2812
   NaHCO3(aq)           4.733e-07       0.03973      1.0000       -6.3249
   H2S(aq)              2.329e-07      0.007934      1.0000       -6.6328
   Formate              1.854e-07      0.008343      0.9038       -6.7757
   CaHCO3+              1.852e-07       0.01871      0.9049       -6.7756
   NaCl(aq)             1.206e-07      0.007041      1.0000       -6.9188
   H2(aq)               7.638e-08     0.0001539      1.0000       -7.1170
   AlO2-                5.741e-08      0.003384      0.9049       -7.2844
   H2PO4-               4.281e-08      0.004150      0.9049       -7.4118
   NaCO3-               2.811e-08      0.002331      0.9049       -7.5945
   KSO4-                2.710e-08      0.003661      0.9049       -7.6103
   NaOH(aq)             2.465e-08     0.0009854      1.0000       -7.6081
   Mn++                 2.139e-08      0.001174      0.6821       -7.8359
   CaSO4(aq)            1.424e-08      0.001937      1.0000       -7.8466
   Methane(aq)          1.156e-08     0.0001853      1.0000       -7.9371
    (only species > 1e-8 molal listed)

  Mineral saturation states
                     log Q/K                          log Q/K
 ----------------------------------------------------------------
   Pyrite             0.0000 sat    Diopside          -0.9216     
   Saponite-Ca        0.0000 sat    SiO2(am)          -0.9506     
   Minnesotaite       0.0000 sat    Ferrosilite       -1.0152     
   Andradite          0.0000 sat    Monohydrocalcite  -1.2076     
   Hydroxylapatite    0.0000 sat    Saponite-H        -1.2950     
   Calcite            0.0000 sat    Dolomite-ord      -1.3019     
   Talc               0.0000 sat    Dolomite          -1.3026     
   Magnetite          0.0000 sat    Nontronite-H      -1.3741     
   Chromite           0.0000 sat    Troilite          -1.5410     
   Rhodochrosite      0.0000 sat    Pyrrhotite        -1.6206     
   Hematite          -0.0000 sat    Alabandite        -1.6287     
   Quartz            -0.0567        Hedenbergite      -1.7670     
   Nontronite-Ca     -0.0809        Chrysotile        -1.8048     
   Aragonite         -0.1436        Mn(OH)2(am)       -1.9584     
   Tridymite         -0.2285        Wollastonite      -2.0014     
   Tephroite         -0.2427        Fayalite          -2.0628     
   Rhodonite         -0.2714        Pseudowollastoni  -2.1357     
   Chalcedony        -0.2734        Enstatite         -2.1375     
   Saponite-Mg       -0.3216        Whitlockite       -2.2020     
   Tremolite         -0.3610        Annite            -2.2422     
   Nontronite-Mg     -0.3960        Eskolaite         -2.3125     
   Cronstedtite-7A   -0.4605        Siderite          -2.3956     
   Ice               -0.4670        Dolomite-dis      -2.4152     
   Cristobalite(alp  -0.4744        Celadonite        -2.4218     
   Saponite-Na       -0.5391        FeO               -2.5001     
   Saponite-K        -0.6006        Magnesite         -2.5700     
   Nontronite-Na     -0.6200        Maximum_Microcli  -2.6572     
   Nontronite-K      -0.6810        K-Feldspar        -2.6700     
   Goethite          -0.6894        Phlogopite        -2.8011     
   Coesite           -0.7151        Diaspore          -2.8999     
   Cristobalite(bet  -0.7766        Wustite           -2.9018     
   Greenalite        -0.8323     
    (only minerals with log Q/K > -3 listed)

                         partial
  Gases               press. (bar)     fugacity     fug. coef.    log fug.
 ---------------------------------------------------------------------------
   H2O(g)                  0.8459        0.8334        0.9852     -0.0791
   CO2(g)                0.001471      0.001468        0.9976     -2.8333
   H2(g)                9.556e-05     9.562e-05         1.001     -4.0194
   CH4(g)               1.323e-05     1.322e-05        0.9993     -4.8789
   H2S(g)               6.973e-06     6.946e-06        0.9961     -5.1583
   CO(g)                3.848e-11     3.848e-11         1.000*   -10.4147
   HCl(g)               5.503e-16     5.503e-16         1.000*   -15.2594
   SO2(g)               7.044e-20     6.993e-20        0.9928    -19.1553
   S2(g)                1.178e-22     1.178e-22         1.000*   -21.9290
   C2H4(g)              4.952e-25     4.952e-25         1.000*   -24.3052
   Na(g)                1.190e-44     1.190e-44         1.000*   -43.9245
   K(g)                 2.739e-46     2.739e-46         1.000*   -45.5624
   Cl2(g)               4.422e-54     4.422e-54         1.000*   -53.3544
   O2(g)                9.756e-56     9.754e-56        0.9999    -55.0108
   Mg(g)                3.185e-73     3.185e-73         1.000*   -72.4968
   Ca(g)                1.787e-89     1.787e-89         1.000*   -88.7480
   C(g)                 3.724e-96     3.724e-96         1.000*   -95.4289
   Al(g)               7.060e-112    7.060e-112         1.000*  -111.1512
   Si(g)               6.220e-119    6.220e-119         1.000*  -118.2062
    *no data, gas taken to be ideal

                                  In fluid              Sorbed            Kd
  Original basis total moles   moles     mg/kg      moles     mg/kg      L/kg
 -------------------------------------------------------------------------------
   H2O                 55.5       55.5  9.99e+05
   Al+++           0.000505   5.74e-08   0.00155
   Ca++             0.00427   8.23e-06     0.330
   Cl-              0.00195    0.00195      69.1
   CrO4--          5.25e-05   2.30e-26  2.66e-21
   Fe++             0.00472   3.38e-11  1.89e-06
   H+               -0.0286   -0.00179     -1.80
   HCO3-             0.0100    0.00732      446.
   HPO4--          2.81e-05   2.82e-06     0.270
   K+              4.23e-05   4.23e-05      1.65
   Mg++             0.00516   6.06e-09  0.000147
   Mn++            0.000106   2.23e-08   0.00123
   Na+             0.000228   0.000228      5.23
   O2(aq)         -4.49e-05  -0.000160     -5.11
   SO4--           0.000302   0.000141      13.6
   SiO2(aq)          0.0124    0.00135      81.3
   Ti(OH)4(aq)     6.53e-05   6.53e-05      7.56

  Elemental composition               In fluid                  Sorbed
                  total moles     moles       mg/kg        moles       mg/kg
 -------------------------------------------------------------------------------
   Aluminum         0.0005053    5.743e-08    0.001549
   Calcium           0.004270    8.234e-06      0.3298
   Carbon             0.01000     0.007322       87.89
   Chlorine          0.001950     0.001950       69.09
   Chromium         5.246e-05    2.298e-26   1.194e-21
   Hydrogen             111.0        111.0   1.118e+05
   Iron              0.004717    3.383e-11   1.888e-06
   Magnesium         0.005164    6.057e-09   0.0001471
   Manganese        0.0001059    2.233e-08    0.001226
   Oxygen               55.58        55.53   8.880e+05
   Phosphorus       2.809e-05    2.820e-06     0.08729
   Potassium        4.232e-05    4.232e-05       1.654
   Silicon            0.01240     0.001354       38.02
   Sodium           0.0002276    0.0002276       5.230
   Sulfur           0.0003024    0.0001412       4.524
   Titanium         6.527e-05    6.527e-05       3.123


          Step #    50             Xi = 0.0022

          Temperature = 100.0 C    Pressure =  1.013 bars
          pH =  9.122              log fO2 =  -56.084
          Eh =  -0.4944 volts      pe =  -6.6773
          Ionic strength      =    0.006811 molal
          Charge imbalance    =   -0.011054 eq/kg (-93.6% error)
          Activity of water   =    0.999931
          Solvent mass        =     0.99995 kg
          Solution mass       =      1.0006 kg
          Mineral mass        =   0.0023317 kg
          Solution density    =    0.954    g/cm3
          Solution viscosity  =    0.003    poise
          Chlorinity          =    0.001950 molal
          Dissolved solids    =         621 mg/kg sol'n
          Hardness            =        0.78 mg/kg sol'n as CaCO3
            carbonate         =        0.78 mg/kg sol'n as CaCO3
            non-carbonate     =        0.00 mg/kg sol'n as CaCO3
          Carbonate alkalinity=      392.56 mg/kg sol'n as CaCO3
          Water type          =    Na-HCO3
          Bulk volume         =    1.05e+03 cm3
          Fluid volume        =    1.05e+03 cm3
          Mineral volume      =       0.750 cm3
          Inert volume        =        0.00 cm3
          Porosity            =        99.9 %
          Permeability        =        96.3 cm2
          Mass reacted        =        2.15 g

                          moles          moles         grams          cm3      rxn rate
  Reactants             remaining       reacted       reacted       reacted  (mol/kg sec)
 ------------------------------------------------------------------------------------------
   H2O                    0.03160     6.819e-05      0.001228          --            --  
   Al2O3                   0.1645     0.0003551       0.03621          --            --  
   CaO                      2.618      0.005649        0.3168          --            --  
   Cr2O3                  0.01708     3.687e-05      0.005603          --            --  
   FeO(ox)                  2.863      0.006179        0.4440          --            --  
   K2O(ox)                0.01378     2.974e-05      0.002802          --            --  
   MgO                      2.998      0.006470        0.2608          --            --  
   MnO                    0.06898     0.0001489       0.01056          --            --  
   Na2O(ox)               0.07411     0.0001600      0.009914          --            --  
   P2O5                  0.009146     1.974e-05      0.002802          --            --  
   S                     0.008097     1.747e-05     0.0005603     0.0002710          --  
   SiO2                     8.077       0.01743         1.047          --            --  
   TiO2                   0.04250     9.173e-05      0.007327          --            --  

  Minerals in system     moles      log moles      grams        volume (cm3)
 ----------------------------------------------------------------------------
   Andradite            0.0008129     -3.090         0.4131          0.1072
   Calcite               0.003037     -2.518         0.3039          0.1122
   Chromite             3.687e-05     -4.433       0.008252        0.001622
   Hydroxylapatite      1.225e-05     -4.912       0.006152        0.002321
   Magnetite            0.0003238     -3.490        0.07496         0.01442
   Minnesotaite          0.001266     -2.897         0.6001          0.1872
   Pyrite               6.669e-05     -4.176       0.008002        0.001597
   Saponite-Ca           0.002152     -2.667         0.8296          0.2920
   Talc                 0.0001914     -3.718        0.07259         0.02608
   Tephroite            7.442e-05     -4.128        0.01503        0.005672
                                               _____________   _____________
          (total)                                     2.332          0.7502 

  Aqueous species       molality    mg/kg sol'n    act. coef.     log act.
 ---------------------------------------------------------------------------
   HCO3-                 0.006050         368.9      0.9034       -2.2624
   Cl-                   0.001950         69.09      0.9010       -2.7553
   CO3--                0.0008945         53.64      0.6679       -3.2237
   OH-                  0.0008163         13.87      0.9022       -3.1329
   HSiO3-               0.0006499         50.07      0.9034       -3.2313
   SiO2(aq)             0.0005381         32.31      1.0000       -3.2691
   Na+                  0.0003160         7.261      0.9034       -3.5444
   HS-                  0.0001700         5.619      0.9022       -3.8143
   Ti(OH)4(aq)          9.174e-05         10.63      1.0000       -4.0375
   K+                   5.948e-05         2.324      0.9010       -4.2710
   CO2(aq)              1.008e-05        0.4435      1.0000       -4.9964
   CaCO3(aq)            6.467e-06        0.6469      1.0000       -5.1893
   NaHSiO3(aq)          3.017e-06        0.3017      1.0000       -5.5204
   HPO4--               2.701e-06        0.2591      0.6645       -5.7460
   S--                  2.395e-06       0.07675      0.6713       -5.7938
   SO4--                1.352e-06        0.1298      0.6645       -6.0466
   Ca++                 1.212e-06       0.04853      0.6778       -6.0856
   Methane(aq)          1.038e-06       0.01665      1.0000       -5.9837
   NaHCO3(aq)           6.059e-07       0.05087      1.0000       -6.2176
   Formate              5.837e-07       0.02626      0.9022       -6.2786
   H2S(aq)              3.517e-07       0.01198      1.0000       -6.4538
   H2(aq)               2.629e-07     0.0005296      1.0000       -6.5802
   NaCl(aq)             1.688e-07      0.009857      1.0000       -6.7727
   CaHCO3+              1.301e-07       0.01314      0.9034       -6.9299
   NaCO3-               5.142e-08      0.004265      0.9034       -7.3330
   NaOH(aq)             4.932e-08      0.001971      1.0000       -7.3070
   AlO2-                4.818e-08      0.002840      0.9034       -7.3613
   H2PO4-               2.907e-08      0.002818      0.9034       -7.5807
   Mn++                 1.633e-08     0.0008966      0.6778       -7.9559
   KCl(aq)              1.121e-08     0.0008355      1.0000       -7.9502
    (only species > 1e-8 molal listed)

  Mineral saturation states
                     log Q/K                          log Q/K
 ----------------------------------------------------------------
   Pyrite             0.0000 sat    SiO2(am)          -1.0848     
   Calcite            0.0000 sat    Nontronite-Mg     -1.1142     
   Chromite           0.0000 sat    Troilite          -1.1832     
   Magnetite          0.0000 sat    Monohydrocalcite  -1.2076     
   Saponite-Ca        0.0000 sat    Alabandite        -1.2613     
   Tephroite          0.0000 sat    Pyrrhotite        -1.2628     
   Minnesotaite       0.0000 sat    Nontronite-Na     -1.2684     
   Andradite          0.0000 sat    Dolomite-ord      -1.3168     
   Hydroxylapatite    0.0000 sat    Dolomite          -1.3175     
   Talc               0.0000 sat    Saponite-H        -1.3270     
   Rhodochrosite     -0.0054        Nontronite-K      -1.3292     
   Aragonite         -0.1436        Chrysotile        -1.5364     
   Tremolite         -0.1522        Hedenbergite      -1.6627     
   Hematite          -0.1789        Mn(OH)2(am)       -1.7700     
   Quartz            -0.1909        Fayalite          -1.8392     
   Rhodonite         -0.2172        Wollastonite      -1.9418     
   Saponite-Mg       -0.3240        Annite            -2.0376     
   Tridymite         -0.3627        Pseudowollastoni  -2.0761     
   Chalcedony        -0.4076        Enstatite         -2.0927     
   Cronstedtite-7A   -0.4158        Nontronite-H      -2.1219     
   Ice               -0.4670        C                 -2.1740     
   Saponite-Na       -0.4717        Whitlockite       -2.2666     
   Saponite-K        -0.5331        FeO               -2.3212     
   Greenalite        -0.5639        Siderite          -2.4106     
   Cristobalite(alp  -0.6086        Dolomite-dis      -2.4301     
   Goethite          -0.7789        Eskolaite         -2.4914     
   Nontronite-Ca     -0.7967        Magnesite         -2.5849     
   Diopside          -0.8172        Phlogopite        -2.5965     
   Coesite           -0.8493        Celadonite        -2.7093     
   Cristobalite(bet  -0.9108        Wustite           -2.7608     
   Ferrosilite       -0.9705        Maximum_Microcli  -2.9895     
    (only minerals with log Q/K > -3 listed)

                         partial
  Gases               press. (bar)     fugacity     fug. coef.    log fug.
 ---------------------------------------------------------------------------
   H2O(g)                  0.8459        0.8334        0.9852     -0.0791
   CH4(g)                0.001188      0.001187        0.9993     -2.9255
   CO2(g)               0.0009415     0.0009393        0.9976     -3.0272
   H2(g)                0.0003289     0.0003291         1.001     -3.4826
   H2S(g)               1.053e-05     1.049e-05        0.9961     -4.9793
   CO(g)                8.477e-11     8.477e-11         1.000*   -10.0718
   HCl(g)               3.851e-16     3.851e-16         1.000*   -15.4144
   SO2(g)               2.608e-21     2.589e-21        0.9928    -20.5868
   C2H4(g)              3.372e-22     3.372e-22         1.000*   -21.4721
   S2(g)                2.266e-23     2.266e-23         1.000*   -22.6448
   Na(g)                4.416e-44     4.416e-44         1.000*   -43.3550
   K(g)                 1.017e-45     1.017e-45         1.000*   -44.9925
   Cl2(g)               6.291e-55     6.291e-55         1.000*   -54.2013
   O2(g)                8.234e-57     8.233e-57        0.9999    -56.0844
   Mg(g)                1.655e-72     1.655e-72         1.000*   -71.7811
   Ca(g)                9.610e-89     9.610e-89         1.000*   -88.0173
   C(g)                 2.824e-95     2.824e-95         1.000*   -94.5492
   Al(g)               2.648e-111    2.648e-111         1.000*  -110.5771
   Si(g)               5.410e-118    5.410e-118         1.000*  -117.2668
    *no data, gas taken to be ideal

                                  In fluid              Sorbed            Kd
  Original basis total moles   moles     mg/kg      moles     mg/kg      L/kg
 -------------------------------------------------------------------------------
   H2O                 55.5       55.5  9.99e+05
   Al+++           0.000710   4.82e-08   0.00130
   Ca++             0.00590   7.81e-06     0.313
   Cl-              0.00195    0.00195      69.1
   CrO4--          7.37e-05   1.69e-26  1.96e-21
   Fe++             0.00650   2.53e-11  1.41e-06
   H+               -0.0399   -0.00219     -2.20
   HCO3-             0.0100    0.00696      425.
   HPO4--          3.95e-05   2.73e-06     0.262
   K+              5.95e-05   5.95e-05      2.32
   Mg++             0.00703   5.00e-09  0.000121
   Mn++            0.000149   1.67e-08  0.000917
   Na+             0.000320   0.000320      7.35
   O2(aq)         -6.84e-05  -0.000348     -11.1
   SO4--           0.000307   0.000174      16.7
   SiO2(aq)          0.0174    0.00119      71.5
   Ti(OH)4(aq)     9.17e-05   9.17e-05      10.6

  Elemental composition               In fluid                  Sorbed
                  total moles     moles       mg/kg        moles       mg/kg
 -------------------------------------------------------------------------------
   Aluminum         0.0007102    4.819e-08    0.001300
   Calcium           0.005899    7.809e-06      0.3128
   Carbon             0.01000     0.006963       83.59
   Chlorine          0.001950     0.001950       69.09
   Chromium         7.373e-05    1.690e-26   8.783e-22
   Hydrogen             111.0        111.0   1.118e+05
   Iron              0.006499    2.527e-11   1.411e-06
   Magnesium         0.007030    4.999e-09   0.0001214
   Manganese        0.0001489    1.671e-08   0.0009175
   Oxygen               55.60        55.53   8.880e+05
   Phosphorus       3.948e-05    2.735e-06     0.08466
   Potassium        5.949e-05    5.949e-05       2.324
   Silicon            0.01743     0.001191       33.43
   Sodium           0.0003199    0.0003199       7.350
   Sulfur           0.0003075    0.0001741       5.579
   Titanium         9.173e-05    9.173e-05       4.390


          Step #    52             Xi = 0.0026

          Temperature = 100.0 C    Pressure =  1.013 bars
          pH =  9.223              log fO2 =  -56.867
          Eh =  -0.5163 volts      pe =  -6.9733
          Ionic strength      =    0.007026 molal
          Charge imbalance    =   -0.011054 eq/kg (-92.39% error)
          Activity of water   =    0.999931
          Solvent mass        =     0.99993 kg
          Solution mass       =      1.0005 kg
          Mineral mass        =   0.0028078 kg
          Solution density    =    0.954    g/cm3
          Solution viscosity  =    0.003    poise
          Chlorinity          =    0.001950 molal
          Dissolved solids    =         603 mg/kg sol'n
          Hardness            =        0.76 mg/kg sol'n as CaCO3
            carbonate         =        0.76 mg/kg sol'n as CaCO3
            non-carbonate     =        0.00 mg/kg sol'n as CaCO3
          Carbonate alkalinity=      380.97 mg/kg sol'n as CaCO3
          Water type          =    Na-HCO3
          Bulk volume         =    1.05e+03 cm3
          Fluid volume        =    1.05e+03 cm3
          Mineral volume      =       0.904 cm3
          Inert volume        =        0.00 cm3
          Porosity            =        99.9 %
          Permeability        =        95.8 cm2
          Mass reacted        =        2.59 g

                          moles          moles         grams          cm3      rxn rate
  Reactants             remaining       reacted       reacted       reacted  (mol/kg sec)
 ------------------------------------------------------------------------------------------
   H2O                    0.03158     8.230e-05      0.001483          --            --  
   Al2O3                   0.1645     0.0004286       0.04370          --            --  
   CaO                      2.617      0.006818        0.3823          --            --  
   Cr2O3                  0.01707     4.449e-05      0.006763          --            --  
   FeO(ox)                  2.862      0.007458        0.5358          --            --  
   K2O(ox)                0.01378     3.590e-05      0.003381          --            --  
   MgO                      2.997      0.007809        0.3147          --            --  
   MnO                    0.06895     0.0001797       0.01274          --            --  
   Na2O(ox)               0.07408     0.0001930       0.01196          --            --  
   P2O5                  0.009142     2.382e-05      0.003381          --            --  
   S                     0.008093     2.109e-05     0.0006763     0.0003271          --  
   SiO2                     8.074       0.02104         1.264          --            --  
   TiO2                   0.04249     0.0001107      0.008843          --            --  

  Minerals in system     moles      log moles      grams        volume (cm3)
 ----------------------------------------------------------------------------
   Andradite             0.001032     -2.986         0.5246          0.1361
   Calcite               0.003413     -2.467         0.3416          0.1260
   Chromite             4.449e-05     -4.352       0.009959        0.001958
   Hydroxylapatite      1.504e-05     -4.823       0.007553        0.002850
   Magnetite            0.0002790     -3.554        0.06459         0.01242
   Minnesotaite          0.001608     -2.794         0.7620          0.2377
   Pyrite               7.881e-06     -5.103      0.0009456       0.0001887
   Saponite-Ca           0.002597     -2.585          1.001          0.3524
   Talc                 0.0001532     -3.815        0.05809         0.02087
   Tephroite            8.983e-05     -4.047        0.01814        0.006846
   Tremolite            2.350e-05     -4.629        0.01909        0.006415
                                               _____________   _____________
          (total)                                     2.808          0.9038 

  Aqueous species       molality    mg/kg sol'n    act. coef.     log act.
 ---------------------------------------------------------------------------
   HCO3-                 0.005513         336.2      0.9021       -2.3034
   Cl-                   0.001950         69.09      0.8996       -2.7559
   CO3--                 0.001031         61.84      0.6642       -3.1644
   OH-                   0.001030         17.51      0.9009       -3.0325
   HSiO3-               0.0006545         50.43      0.9021       -3.2288
   SiO2(aq)             0.0004296         25.79      1.0000       -3.3670
   Na+                  0.0003814         8.764      0.9021       -3.4633
   HS-                  0.0002896         9.573      0.9009       -3.5835
   Ti(OH)4(aq)          0.0001107         12.83      1.0000       -3.9558
   K+                   7.178e-05         2.805      0.8996       -4.1899
   Methane(aq)          2.757e-05        0.4420      1.0000       -4.5596
   CO2(aq)              7.283e-06        0.3203      1.0000       -5.1377
   CaCO3(aq)            6.467e-06        0.6469      1.0000       -5.1893
   S--                  5.161e-06        0.1654      0.6676       -5.4627
   NaHSiO3(aq)          3.657e-06        0.3658      1.0000       -5.4369
   HPO4--               2.507e-06        0.2404      0.6607       -5.7809
   Formate              1.310e-06       0.05892      0.9009       -5.9282
   Ca++                 1.062e-06       0.04255      0.6743       -6.1449
   NaHCO3(aq)           6.645e-07       0.05579      1.0000       -6.1775
   H2(aq)               6.473e-07      0.001304      1.0000       -6.1889
   H2S(aq)              4.749e-07       0.01618      1.0000       -6.3234
   NaCl(aq)             2.031e-07       0.01186      1.0000       -6.6923
   CaHCO3+              1.034e-07       0.01045      0.9021       -7.0302
   SO4--                7.927e-08      0.007611      0.6607       -7.2809
   NaOH(aq)             7.489e-08      0.002994      1.0000       -7.1256
   NaCO3-               7.115e-08      0.005901      0.9021       -7.1926
   AlO2-                4.124e-08      0.002431      0.9021       -7.4295
   H2PO4-               2.132e-08      0.002067      0.9021       -7.7159
   KCl(aq)              1.349e-08      0.001005      1.0000       -7.8699
   Mn++                 1.158e-08     0.0006355      0.6743       -8.1076
    (only species > 1e-8 molal listed)

  Mineral saturation states
                     log Q/K                          log Q/K
 ----------------------------------------------------------------
   Pyrite             0.0000 sat    Alabandite        -1.0820     
   Magnetite          0.0000 sat    SiO2(am)          -1.1827     
   Talc               0.0000 sat    Monohydrocalcite  -1.2076     
   Tephroite          0.0000 sat    Nontronite-Ca     -1.3184     
   Andradite          0.0000 sat    Dolomite-ord      -1.3277     
   Hydroxylapatite    0.0000 sat    Dolomite          -1.3284     
   Minnesotaite       0.0000 sat    Chrysotile        -1.3408     
   Saponite-Ca        0.0000 sat    Saponite-H        -1.3503     
   Calcite            0.0000 sat    C                 -1.5326     
   Chromite           0.0000 sat    Hedenbergite      -1.5866     
   Tremolite          0.0000 sat    Nontronite-Mg     -1.6378     
   Rhodochrosite     -0.0978        Fayalite          -1.6761     
   Aragonite         -0.1436        Mn(OH)2(am)       -1.7210     
   Rhodonite         -0.2661        Nontronite-Na     -1.7536     
   Quartz            -0.2888        Nontronite-K      -1.8145     
   Hematite          -0.3094        Wollastonite      -1.8983     
   Saponite-Mg       -0.3258        Annite            -1.9269     
   Greenalite        -0.3683        Pseudowollastoni  -2.0326     
   Cronstedtite-7A   -0.3832        Enstatite         -2.0601     
   Saponite-Na       -0.4352        FeO               -2.1907     
   Tridymite         -0.4606        Whitlockite       -2.3137     
   Ice               -0.4670        Siderite          -2.4214     
   Saponite-K        -0.4966        Dolomite-dis      -2.4410     
   Chalcedony        -0.5055        Phlogopite        -2.4858     
   Cristobalite(alp  -0.7065        Magnesite         -2.5958     
   Diopside          -0.7411        Eskolaite         -2.6219     
   Goethite          -0.8441        Wustite           -2.6580     
   Troilite          -0.9223        Nontronite-H      -2.6670     
   Ferrosilite       -0.9379        Brucite           -2.9338     
   Coesite           -0.9472        Celadonite        -2.9574     
   Pyrrhotite        -1.0019        Fe(OH)2           -2.9703     
   Cristobalite(bet  -1.0087     
    (only minerals with log Q/K > -3 listed)

                         partial
  Gases               press. (bar)     fugacity     fug. coef.    log fug.
 ---------------------------------------------------------------------------
   H2O(g)                  0.8459        0.8334        0.9852     -0.0791
   CH4(g)                 0.03154       0.03152        0.9993     -1.5014
   H2(g)                0.0008099     0.0008105         1.001     -3.0913
   CO2(g)               0.0006800     0.0006784        0.9976     -3.1685
   H2S(g)               1.422e-05     1.416e-05        0.9961     -4.8489
   CO(g)                1.507e-10     1.507e-10         1.000*    -9.8218
   HCl(g)               3.052e-16     3.052e-16         1.000*   -15.5154
   C2H4(g)              3.921e-20     3.921e-20         1.000*   -19.4066
   SO2(g)               2.359e-22     2.342e-22        0.9928    -21.6304
   S2(g)                6.814e-24     6.814e-24         1.000*   -23.1666
   Na(g)                1.052e-43     1.052e-43         1.000*   -42.9779
   K(g)                 2.424e-45     2.424e-45         1.000*   -44.6155
   Cl2(g)               1.605e-55     1.605e-55         1.000*   -54.7946
   O2(g)                1.358e-57     1.358e-57        0.9999    -56.8671
   Mg(g)                5.504e-72     5.504e-72         1.000*   -71.2593
   Ca(g)                3.276e-88     3.276e-88         1.000*   -87.4846
   C(g)                 1.237e-94     1.237e-94         1.000*   -93.9078
   Al(g)               6.941e-111    6.941e-111         1.000*  -110.1586
   Si(g)               2.618e-117    2.618e-117         1.000*  -116.5820
    *no data, gas taken to be ideal

                                  In fluid              Sorbed            Kd
  Original basis total moles   moles     mg/kg      moles     mg/kg      L/kg
 -------------------------------------------------------------------------------
   H2O                 55.5       55.5  9.99e+05
   Al+++           0.000857   4.12e-08   0.00111
   Ca++             0.00707   7.63e-06     0.306
   Cl-              0.00195    0.00195      69.1
   CrO4--          8.90e-05   1.44e-26  1.67e-21
   Fe++             0.00778   2.16e-11  1.21e-06
   H+               -0.0480   -0.00240     -2.42
   HCO3-             0.0100    0.00659      402.
   HPO4--          4.76e-05   2.53e-06     0.243
   K+              7.18e-05   7.18e-05      2.81
   Mg++             0.00837   4.58e-09  0.000111
   Mn++            0.000180   1.18e-08  0.000650
   Na+             0.000386   0.000386      8.87
   O2(aq)         -8.52e-05  -0.000647     -20.7
   SO4--           0.000311   0.000295      28.4
   SiO2(aq)          0.0210    0.00109      65.3
   Ti(OH)4(aq)     0.000111   0.000111      12.8

  Elemental composition               In fluid                  Sorbed
                  total moles     moles       mg/kg        moles       mg/kg
 -------------------------------------------------------------------------------
   Aluminum         0.0008571    4.125e-08    0.001112
   Calcium           0.007068    7.633e-06      0.3057
   Carbon             0.01000     0.006587       79.08
   Chlorine          0.001950     0.001950       69.10
   Chromium         8.899e-05    1.439e-26   7.477e-22
   Hydrogen             111.0        111.0   1.118e+05
   Iron              0.007778    2.161e-11   1.206e-06
   Magnesium         0.008369    4.584e-09   0.0001114
   Manganese        0.0001797    1.184e-08   0.0006500
   Oxygen               55.61        55.53   8.880e+05
   Phosphorus       4.764e-05    2.534e-06     0.07844
   Potassium        7.179e-05    7.179e-05       2.805
   Silicon            0.02104     0.001088       30.53
   Sodium           0.0003861    0.0003861       8.871
   Sulfur           0.0003111    0.0002953       9.465
   Titanium         0.0001107    0.0001107       5.298


          Step #    53             Xi = 0.0027

          Temperature = 100.0 C    Pressure =  1.013 bars
          pH =  9.226              log fO2 =  -56.890
          Eh =  -0.5169 volts      pe =  -6.9821
          Ionic strength      =    0.007044 molal
          Charge imbalance    =   -0.011054 eq/kg (-92.2% error)
          Activity of water   =    0.999931
          Solvent mass        =     0.99993 kg
          Solution mass       =      1.0005 kg
          Mineral mass        =   0.0028777 kg
          Solution density    =    0.954    g/cm3
          Solution viscosity  =    0.003    poise
          Chlorinity          =    0.001950 molal
          Dissolved solids    =         603 mg/kg sol'n
          Hardness            =        0.76 mg/kg sol'n as CaCO3
            carbonate         =        0.76 mg/kg sol'n as CaCO3
            non-carbonate     =        0.00 mg/kg sol'n as CaCO3
          Carbonate alkalinity=      381.09 mg/kg sol'n as CaCO3
          Water type          =    Na-HCO3
          Bulk volume         =    1.05e+03 cm3
          Fluid volume        =    1.05e+03 cm3
          Mineral volume      =       0.925 cm3
          Inert volume        =        0.00 cm3
          Porosity            =        99.9 %
          Permeability        =        95.7 cm2
          Mass reacted        =        2.66 g

                          moles          moles         grams          cm3      rxn rate
  Reactants             remaining       reacted       reacted       reacted  (mol/kg sec)
 ------------------------------------------------------------------------------------------
   H2O                    0.03158     8.449e-05      0.001522          --            --  
   Al2O3                   0.1645     0.0004400       0.04486          --            --  
   CaO                      2.616      0.007000        0.3926          --            --  
   Cr2O3                  0.01707     4.568e-05      0.006943          --            --  
   FeO(ox)                  2.862      0.007657        0.5501          --            --  
   K2O(ox)                0.01377     3.685e-05      0.003472          --            --  
   MgO                      2.996      0.008017        0.3231          --            --  
   MnO                    0.06894     0.0001845       0.01309          --            --  
   Na2O(ox)               0.07408     0.0001982       0.01228          --            --  
   P2O5                  0.009141     2.446e-05      0.003472          --            --  
   S                     0.008093     2.165e-05     0.0006943     0.0003359          --  
   SiO2                     8.073       0.02160         1.298          --            --  
   TiO2                   0.04248     0.0001137      0.009079          --            --  

  Minerals in system     moles      log moles      grams        volume (cm3)
 ----------------------------------------------------------------------------
   Andradite             0.001026     -2.989         0.5214          0.1353
   Calcite               0.003416     -2.466         0.3419          0.1262
   Chromite             4.568e-05     -4.340        0.01023        0.002010
   Hydroxylapatite      1.546e-05     -4.811       0.007766        0.002931
   Magnetite            0.0002992     -3.524        0.06927         0.01332
   Minnesotaite          0.001659     -2.780         0.7860          0.2452
   Pyrite               5.760e-06     -5.240      0.0006911       0.0001379
   Saponite-Ca           0.002667     -2.574          1.028          0.3618
   Tephroite            9.222e-05     -4.035        0.01863        0.007029
   Tremolite            0.0001155     -3.937        0.09382         0.03152
                                               _____________   _____________
          (total)                                     2.878          0.9254 

  Aqueous species       molality    mg/kg sol'n    act. coef.     log act.
 ---------------------------------------------------------------------------
   HCO3-                 0.005501         335.5      0.9020       -2.3044
   Cl-                   0.001950         69.09      0.8995       -2.7560
   OH-                   0.001037         17.63      0.9008       -3.0294
   CO3--                 0.001037         62.17      0.6639       -3.1623
   HSiO3-               0.0006550         50.47      0.9020       -3.2286
   SiO2(aq)             0.0004267         25.63      1.0000       -3.3698
   Na+                  0.0003916         8.998      0.9020       -3.4519
   HS-                  0.0002943         9.728      0.9008       -3.5766
   Ti(OH)4(aq)          0.0001137         13.17      1.0000       -3.9443
   K+                   7.370e-05         2.880      0.8995       -4.1785
   Methane(aq)          3.033e-05        0.4862      1.0000       -4.5182
   CO2(aq)              7.214e-06        0.3173      1.0000       -5.1418
   CaCO3(aq)            6.467e-06        0.6469      1.0000       -5.1893
   S--                  5.284e-06        0.1693      0.6673       -5.4527
   NaHSiO3(aq)          3.757e-06        0.3757      1.0000       -5.4252
   HPO4--               2.504e-06        0.2402      0.6604       -5.7815
   Formate              1.342e-06       0.06036      0.9008       -5.9178
   Ca++                 1.058e-06       0.04236      0.6740       -6.1470
   NaHCO3(aq)           6.806e-07       0.05714      1.0000       -6.1671
   H2(aq)               6.645e-07      0.001339      1.0000       -6.1775
   H2S(aq)              4.791e-07       0.01632      1.0000       -6.3196
   NaCl(aq)             2.085e-07       0.01218      1.0000       -6.6809
   CaHCO3+              1.027e-07       0.01037      0.9020       -7.0333
   NaOH(aq)             7.743e-08      0.003095      1.0000       -7.1111
   NaCO3-               7.340e-08      0.006089      0.9020       -7.1791
   SO4--                7.308e-08      0.007016      0.6604       -7.3164
   AlO2-                4.184e-08      0.002466      0.9020       -7.4232
   H2PO4-               2.114e-08      0.002049      0.9020       -7.7196
   KCl(aq)              1.385e-08      0.001032      1.0000       -7.8585
   Mn++                 1.145e-08     0.0006288      0.6740       -8.1125
    (only species > 1e-8 molal listed)

  Mineral saturation states
                     log Q/K                          log Q/K
 ----------------------------------------------------------------
   Pyrite             0.0000 sat    Alabandite        -1.0767     
   Tephroite          0.0000 sat    SiO2(am)          -1.1855     
   Andradite          0.0000 sat    Monohydrocalcite  -1.2076     
   Saponite-Ca        0.0000 sat    Dolomite-ord      -1.3289     
   Hydroxylapatite    0.0000 sat    Dolomite          -1.3296     
   Chromite           0.0000 sat    Nontronite-Ca     -1.3310     
   Minnesotaite       0.0000 sat    Chrysotile        -1.3377     
   Calcite            0.0000 sat    Saponite-H        -1.3510     
   Magnetite          0.0000 sat    C                 -1.5139     
   Tremolite          0.0000 sat    Hedenbergite      -1.5844     
   Talc              -0.0027        Nontronite-Mg     -1.6505     
   Rhodochrosite     -0.1005        Fayalite          -1.6714     
   Aragonite         -0.1436        Mn(OH)2(am)       -1.7196     
   Rhodonite         -0.2675        Nontronite-Na     -1.7621     
   Quartz            -0.2916        Nontronite-K      -1.8229     
   Hematite          -0.3132        Wollastonite      -1.8970     
   Saponite-Mg       -0.3260        Annite            -1.9064     
   Greenalite        -0.3626        Pseudowollastoni  -2.0313     
   Cronstedtite-7A   -0.3822        Enstatite         -2.0601     
   Saponite-Na       -0.4311        FeO               -2.1869     
   Tridymite         -0.4634        Whitlockite       -2.3151     
   Ice               -0.4670        Siderite          -2.4217     
   Saponite-K        -0.4925        Dolomite-dis      -2.4422     
   Chalcedony        -0.5083        Phlogopite        -2.4679     
   Cristobalite(alp  -0.7093        Magnesite         -2.5970     
   Diopside          -0.7398        Eskolaite         -2.6257     
   Goethite          -0.8460        Wustite           -2.6550     
   Troilite          -0.9147        Nontronite-H      -2.6802     
   Ferrosilite       -0.9369        Brucite           -2.9309     
   Coesite           -0.9500        Celadonite        -2.9482     
   Pyrrhotite        -0.9943        Fe(OH)2           -2.9665     
   Cristobalite(bet  -1.0115     
    (only minerals with log Q/K > -3 listed)

                         partial
  Gases               press. (bar)     fugacity     fug. coef.    log fug.
 ---------------------------------------------------------------------------
   H2O(g)                  0.8459        0.8334        0.9852     -0.0791
   CH4(g)                 0.03470       0.03468        0.9993     -1.4600
   H2(g)                0.0008314     0.0008320         1.001     -3.0799
   CO2(g)               0.0006736     0.0006720        0.9976     -3.1726
   H2S(g)               1.434e-05     1.429e-05        0.9961     -4.8451
   CO(g)                1.533e-10     1.533e-10         1.000*    -9.8145
   HCl(g)               3.030e-16     3.030e-16         1.000*   -15.5186
   C2H4(g)              4.503e-20     4.503e-20         1.000*   -19.3465
   SO2(g)               2.200e-22     2.184e-22        0.9928    -21.6608
   S2(g)                6.580e-24     6.580e-24         1.000*   -23.1818
   Na(g)                1.102e-43     1.102e-43         1.000*   -42.9577
   K(g)                 2.539e-45     2.539e-45         1.000*   -44.5953
   Cl2(g)               1.541e-55     1.541e-55         1.000*   -54.8123
   O2(g)                1.289e-57     1.289e-57        0.9999    -56.8899
   Mg(g)                5.689e-72     5.689e-72         1.000*   -71.2450
   Ca(g)                3.395e-88     3.395e-88         1.000*   -87.4691
   C(g)                 1.291e-94     1.291e-94         1.000*   -93.8891
   Al(g)               7.272e-111    7.272e-111         1.000*  -110.1383
   Si(g)               2.741e-117    2.741e-117         1.000*  -116.5620
    *no data, gas taken to be ideal

                                  In fluid              Sorbed            Kd
  Original basis total moles   moles     mg/kg      moles     mg/kg      L/kg
 -------------------------------------------------------------------------------
   H2O                 55.5       55.5  9.99e+05
   Al+++           0.000880   4.19e-08   0.00113
   Ca++             0.00725   7.63e-06     0.306
   Cl-              0.00195    0.00195      69.1
   CrO4--          9.14e-05   1.43e-26  1.66e-21
   Fe++             0.00798   2.15e-11  1.20e-06
   H+               -0.0493   -0.00241     -2.42
   HCO3-             0.0100    0.00658      401.
   HPO4--          4.89e-05   2.53e-06     0.243
   K+              7.37e-05   7.37e-05      2.88
   Mg++             0.00858   4.56e-09  0.000111
   Mn++            0.000184   1.17e-08  0.000643
   Na+             0.000396   0.000396      9.11
   O2(aq)         -8.79e-05  -0.000662     -21.2
   SO4--           0.000312   0.000300      28.8
   SiO2(aq)          0.0216    0.00109      65.2
   Ti(OH)4(aq)     0.000114   0.000114      13.2

  Elemental composition               In fluid                  Sorbed
                  total moles     moles       mg/kg        moles       mg/kg
 -------------------------------------------------------------------------------
   Aluminum         0.0008800    4.185e-08    0.001129
   Calcium           0.007250    7.627e-06      0.3055
   Carbon             0.01000     0.006584       79.03
   Chlorine          0.001950     0.001950       69.10
   Chromium         9.136e-05    1.431e-26   7.438e-22
   Hydrogen             111.0        111.0   1.118e+05
   Iron              0.007977    2.150e-11   1.200e-06
   Magnesium         0.008577    4.562e-09   0.0001108
   Manganese        0.0001845    1.171e-08   0.0006431
   Oxygen               55.61        55.53   8.880e+05
   Phosphorus       4.891e-05    2.531e-06     0.07836
   Potassium        7.371e-05    7.371e-05       2.880
   Silicon            0.02160     0.001085       30.47
   Sodium           0.0003964    0.0003964       9.108
   Sulfur           0.0003117    0.0003001       9.619
   Titanium         0.0001137    0.0001137       5.439


          Step #    54             Xi = 0.0028

          Temperature = 100.0 C    Pressure =  1.013 bars
          pH =  9.236              log fO2 =  -56.969
          Eh =  -0.5191 volts      pe =  -7.0119
          Ionic strength      =    0.007074 molal
          Charge imbalance    =   -0.011054 eq/kg (-91.97% error)
          Activity of water   =    0.999931
          Solvent mass        =     0.99993 kg
          Solution mass       =      1.0005 kg
          Mineral mass        =   0.0029684 kg
          Solution density    =    0.954    g/cm3
          Solution viscosity  =    0.003    poise
          Chlorinity          =    0.001950 molal
          Dissolved solids    =         602 mg/kg sol'n
          Hardness            =        0.76 mg/kg sol'n as CaCO3
            carbonate         =        0.76 mg/kg sol'n as CaCO3
            non-carbonate     =        0.00 mg/kg sol'n as CaCO3
          Carbonate alkalinity=      380.68 mg/kg sol'n as CaCO3
          Water type          =    Na-HCO3
          Bulk volume         =    1.05e+03 cm3
          Fluid volume        =    1.05e+03 cm3
          Mineral volume      =       0.954 cm3
          Inert volume        =        0.00 cm3
          Porosity            =        99.9 %
          Permeability        =        95.6 cm2
          Mass reacted        =        2.75 g

                          moles          moles         grams          cm3      rxn rate
  Reactants             remaining       reacted       reacted       reacted  (mol/kg sec)
 ------------------------------------------------------------------------------------------
   H2O                    0.03158     8.725e-05      0.001572          --            --  
   Al2O3                   0.1644     0.0004544       0.04633          --            --  
   CaO                      2.616      0.007229        0.4054          --            --  
   Cr2O3                  0.01707     4.717e-05      0.007170          --            --  
   FeO(ox)                  2.862      0.007907        0.5681          --            --  
   K2O(ox)                0.01377     3.806e-05      0.003585          --            --  
   MgO                      2.996      0.008279        0.3337          --            --  
   MnO                    0.06894     0.0001905       0.01351          --            --  
   Na2O(ox)               0.07407     0.0002047       0.01268          --            --  
   P2O5                  0.009140     2.526e-05      0.003585          --            --  
   S                     0.008092     2.236e-05     0.0007170     0.0003468          --  
   SiO2                     8.072       0.02231         1.340          --            --  
   TiO2                   0.04248     0.0001174      0.009376          --            --  

  Minerals in system     moles      log moles      grams        volume (cm3)
 ----------------------------------------------------------------------------
   Andradite             0.001088     -2.963         0.5529          0.1434
   Calcite               0.003442     -2.463         0.3445          0.1271
   Chromite             4.717e-05     -4.326        0.01056        0.002076
   Hydroxylapatite      1.600e-05     -4.796       0.008037        0.003033
   Magnetite            0.0002914     -3.536        0.06747         0.01297
   Minnesotaite          0.001710     -2.767         0.8103          0.2528
   Saponite-Ca           0.002754     -2.560          1.062          0.3736
   Tephroite            9.524e-05     -4.021        0.01923        0.007258
   Tremolite            0.0001156     -3.937        0.09391         0.03155
                                               _____________   _____________
          (total)                                     2.968          0.9539 

  Aqueous species       molality    mg/kg sol'n    act. coef.     log act.
 ---------------------------------------------------------------------------
   HCO3-                 0.005449         332.3      0.9018       -2.3086
   Cl-                   0.001950         69.09      0.8993       -2.7561
   OH-                   0.001062         18.05      0.9006       -3.0194
   CO3--                 0.001052         63.06      0.6634       -3.1564
   HSiO3-               0.0006554         50.50      0.9018       -3.2284
   SiO2(aq)             0.0004172         25.05      1.0000       -3.3797
   Na+                  0.0004044         9.292      0.9018       -3.4381
   HS-                  0.0003062         10.12      0.9006       -3.5595
   Ti(OH)4(aq)          0.0001174         13.60      1.0000       -3.9304
   K+                   7.611e-05         2.974      0.8993       -4.1647
   Methane(aq)          4.219e-05        0.6764      1.0000       -4.3748
   CO2(aq)              6.981e-06        0.3071      1.0000       -5.1561
   CaCO3(aq)            6.467e-06        0.6469      1.0000       -5.1893
   S--                  5.629e-06        0.1804      0.6668       -5.4255
   NaHSiO3(aq)          3.880e-06        0.3881      1.0000       -5.4112
   HPO4--               2.485e-06        0.2384      0.6599       -5.7852
   Formate              1.455e-06       0.06546      0.9006       -5.8826
   Ca++                 1.044e-06       0.04183      0.6735       -6.1529
   H2(aq)               7.277e-07      0.001466      1.0000       -6.1381
   NaHCO3(aq)           6.959e-07       0.05843      1.0000       -6.1574
   H2S(aq)              4.870e-07       0.01659      1.0000       -6.3125
   NaCl(aq)             2.152e-07       0.01257      1.0000       -6.6671
   CaHCO3+              1.004e-07       0.01014      0.9018       -7.0433
   NaOH(aq)             8.181e-08      0.003270      1.0000       -7.0872
   NaCO3-               7.682e-08      0.006372      0.9018       -7.1594
   SO4--                5.416e-08      0.005200      0.6599       -7.4468
   AlO2-                4.392e-08      0.002589      0.9018       -7.4023
   H2PO4-               2.049e-08      0.001986      0.9018       -7.7333
   KCl(aq)              1.430e-08      0.001065      1.0000       -7.8447
   Mn++                 1.107e-08     0.0006077      0.6735       -8.1276
    (only species > 1e-8 molal listed)

  Mineral saturation states
                     log Q/K                          log Q/K
 ----------------------------------------------------------------
   Minnesotaite       0.0000 sat    Alabandite        -1.0647     
   Saponite-Ca        0.0000 sat    SiO2(am)          -1.1954     
   Chromite           0.0000 sat    Monohydrocalcite  -1.2076     
   Magnetite          0.0000 sat    Chrysotile        -1.3272     
   Tremolite          0.0000 sat    Dolomite-ord      -1.3330     
   Hydroxylapatite    0.0000 sat    Dolomite          -1.3337     
   Andradite          0.0000 sat    Saponite-H        -1.3534     
   Tephroite          0.0000 sat    Nontronite-Ca     -1.3743     
   Calcite            0.0000 sat    C                 -1.4493     
   Talc              -0.0119        Hedenbergite      -1.5767     
   Pyrite            -0.0121        Fayalite          -1.6549     
   Rhodochrosite     -0.1098        Nontronite-Mg     -1.6945     
   Aragonite         -0.1436        Mn(OH)2(am)       -1.7147     
   Rhodonite         -0.2724        Nontronite-Na     -1.7999     
   Quartz            -0.3015        Nontronite-K      -1.8607     
   Hematite          -0.3263        Annite            -1.8618     
   Saponite-Mg       -0.3267        Wollastonite      -1.8926     
   Greenalite        -0.3429        Pseudowollastoni  -2.0269     
   Cronstedtite-7A   -0.3789        Enstatite         -2.0598     
   Saponite-Na       -0.4255        FeO               -2.1738     
   Ice               -0.4670        Whitlockite       -2.3198     
   Tridymite         -0.4733        Siderite          -2.4228     
   Saponite-K        -0.4869        Phlogopite        -2.4325     
   Chalcedony        -0.5182        Dolomite-dis      -2.4463     
   Cristobalite(alp  -0.7192        Magnesite         -2.6011     
   Diopside          -0.7352        Eskolaite         -2.6388     
   Goethite          -0.8526        Wustite           -2.6447     
   Troilite          -0.8944        Nontronite-H      -2.7259     
   Ferrosilite       -0.9337        Brucite           -2.9208     
   Coesite           -0.9599        Celadonite        -2.9428     
   Pyrrhotite        -0.9740        Fe(OH)2           -2.9534     
   Cristobalite(bet  -1.0214     
    (only minerals with log Q/K > -3 listed)

                         partial
  Gases               press. (bar)     fugacity     fug. coef.    log fug.
 ---------------------------------------------------------------------------
   H2O(g)                  0.8459        0.8334        0.9852     -0.0791
   CH4(g)                 0.04827       0.04824        0.9993     -1.3166
   H2(g)                0.0009104     0.0009110         1.001     -3.0405
   CO2(g)               0.0006519     0.0006503        0.9976     -3.1869
   H2S(g)               1.458e-05     1.452e-05        0.9961     -4.8380
   CO(g)                1.624e-10     1.624e-10         1.000*    -9.7893
   HCl(g)               2.960e-16     2.960e-16         1.000*   -15.5287
   C2H4(g)              7.269e-20     7.269e-20         1.000*   -19.1385
   SO2(g)               1.703e-22     1.691e-22        0.9928    -21.7719
   S2(g)                5.670e-24     5.670e-24         1.000*   -23.2464
   Na(g)                1.219e-43     1.219e-43         1.000*   -42.9141
   K(g)                 2.807e-45     2.807e-45         1.000*   -44.5517
   Cl2(g)               1.343e-55     1.343e-55         1.000*   -54.8719
   O2(g)                1.075e-57     1.075e-57        0.9999    -56.9687
   Mg(g)                6.375e-72     6.375e-72         1.000*   -71.1955
   Ca(g)                3.842e-88     3.842e-88         1.000*   -87.4155
   C(g)                 1.498e-94     1.498e-94         1.000*   -93.8245
   Al(g)               8.544e-111    8.544e-111         1.000*  -110.0683
   Si(g)               3.213e-117    3.213e-117         1.000*  -116.4931
    *no data, gas taken to be ideal

                                  In fluid              Sorbed            Kd
  Original basis total moles   moles     mg/kg      moles     mg/kg      L/kg
 -------------------------------------------------------------------------------
   H2O                 55.5       55.5  9.99e+05
   Al+++           0.000909   4.39e-08   0.00118
   Ca++             0.00748   7.61e-06     0.305
   Cl-              0.00195    0.00195      69.1
   CrO4--          9.43e-05   1.41e-26  1.63e-21
   Fe++             0.00823   2.12e-11  1.18e-06
   H+               -0.0509   -0.00242     -2.44
   HCO3-             0.0100    0.00656      400.
   HPO4--          5.05e-05   2.51e-06     0.241
   K+              7.61e-05   7.61e-05      2.97
   Mg++             0.00884   4.49e-09  0.000109
   Mn++            0.000190   1.13e-08  0.000622
   Na+             0.000409   0.000409      9.41
   O2(aq)         -9.12e-05  -0.000710     -22.7
   SO4--           0.000312   0.000312      30.0
   SiO2(aq)          0.0223    0.00108      64.6
   Ti(OH)4(aq)     0.000117   0.000117      13.6

  Elemental composition               In fluid                  Sorbed
                  total moles     moles       mg/kg        moles       mg/kg
 -------------------------------------------------------------------------------
   Aluminum         0.0009087    4.393e-08    0.001185
   Calcium           0.007479    7.612e-06      0.3049
   Carbon             0.01000     0.006558       78.73
   Chlorine          0.001950     0.001950       69.10
   Chromium         9.435e-05    1.409e-26   7.324e-22
   Hydrogen             111.0        111.0   1.118e+05
   Iron              0.008227    2.118e-11   1.182e-06
   Magnesium         0.008839    4.493e-09   0.0001092
   Manganese        0.0001905    1.132e-08   0.0006215
   Oxygen               55.61        55.53   8.880e+05
   Phosphorus       5.051e-05    2.512e-06     0.07775
   Potassium        7.612e-05    7.612e-05       2.974
   Silicon            0.02231     0.001076       30.21
   Sodium           0.0004093    0.0004093       9.405
   Sulfur           0.0003124    0.0003124       10.01
   Titanium         0.0001174    0.0001174       5.617


          Step #    64             Xi = 0.0067

          Temperature = 100.0 C    Pressure =  1.013 bars
          pH =  9.343              log fO2 =  -57.679
          Eh =  -0.5402 volts      pe =  -7.2971
          Ionic strength      =    0.008028 molal
          Charge imbalance    =   -0.011055 eq/kg (-82.56% error)
          Activity of water   =    0.999931
          Solvent mass        =     0.99980 kg
          Solution mass       =      1.0005 kg
          Mineral mass        =   0.0069708 kg
          Solution density    =    0.954    g/cm3
          Solution viscosity  =    0.003    poise
          Chlorinity          =    0.001950 molal
          Dissolved solids    =         659 mg/kg sol'n
          Hardness            =        0.74 mg/kg sol'n as CaCO3
            carbonate         =        0.74 mg/kg sol'n as CaCO3
            non-carbonate     =        0.00 mg/kg sol'n as CaCO3
          Carbonate alkalinity=      443.47 mg/kg sol'n as CaCO3
          Water type          =    Na-HCO3
          Bulk volume         =    1.05e+03 cm3
          Fluid volume        =    1.05e+03 cm3
          Mineral volume      =        2.18 cm3
          Inert volume        =        0.00 cm3
          Porosity            =        99.8 %
          Permeability        =        91.9 cm2
          Mass reacted        =        6.67 g

                          moles          moles         grams          cm3      rxn rate
  Reactants             remaining       reacted       reacted       reacted  (mol/kg sec)
 ------------------------------------------------------------------------------------------
   H2O                    0.03145     0.0002119      0.003818          --            --  
   Al2O3                   0.1638      0.001104        0.1125          --            --  
   CaO                      2.606       0.01756        0.9846          --            --  
   Cr2O3                  0.01700     0.0001146       0.01741          --            --  
   FeO(ox)                  2.850       0.01920         1.380          --            --  
   K2O(ox)                0.01372     9.244e-05      0.008707          --            --  
   MgO                      2.984       0.02011        0.8105          --            --  
   MnO                    0.06866     0.0004627       0.03282          --            --  
   Na2O(ox)               0.07378     0.0004971       0.03081          --            --  
   P2O5                  0.009104     6.134e-05      0.008707          --            --  
   S                     0.008060     5.431e-05      0.001741     0.0008424          --  
   SiO2                     8.041       0.05418         3.255          --            --  
   TiO2                   0.04231     0.0002851       0.02277          --            --  

  Minerals in system     moles      log moles      grams        volume (cm3)
 ----------------------------------------------------------------------------
   Andradite             0.004548     -2.342          2.311          0.5996
   Calcite               0.002613     -2.583         0.2615         0.09650
   Chromite             0.0001146     -3.941        0.02565        0.005043
   Hydroxylapatite      4.004e-05     -4.398        0.02011        0.007589
   Minnesotaite          0.003438     -2.464          1.629          0.5084
   Saponite-Ca           0.006688     -2.175          2.578          0.9075
   Tephroite            0.0002313     -3.636        0.04672         0.01763
   Tremolite            0.0001207     -3.918        0.09804         0.03294
                                               _____________   _____________
          (total)                                     6.971           2.175 

  Aqueous species       molality    mg/kg sol'n    act. coef.     log act.
 ---------------------------------------------------------------------------
   HCO3-                 0.005230         318.9      0.8964       -2.3290
   Cl-                   0.001950         69.08      0.8937       -2.7588
   OH-                   0.001369         23.27      0.8951       -2.9117
   CO3--                 0.001316         78.94      0.6480       -3.0691
   Na+                  0.0009820         22.56      0.8964       -3.0553
   Methane(aq)          0.0008257         13.24      1.0000       -3.0832
   HSiO3-               0.0006889         53.07      0.8964       -3.2093
   SiO2(aq)             0.0003401         20.42      1.0000       -3.4684
   HS-                  0.0003359         11.10      0.8951       -3.5219
   Ti(OH)4(aq)          0.0002852         33.03      1.0000       -3.5449
   K+                   0.0001849         7.224      0.8937       -3.7819
   NaHSiO3(aq)          9.786e-06        0.9788      1.0000       -5.0094
   S--                  8.048e-06        0.2579      0.6517       -5.2802
   CaCO3(aq)            6.467e-06        0.6468      1.0000       -5.1893
   CO2(aq)              5.197e-06        0.2286      1.0000       -5.2842
   Formate              3.163e-06        0.1423      0.8951       -5.5481
   HPO4--               2.557e-06        0.2453      0.6441       -5.7833
   H2(aq)               1.648e-06      0.003319      1.0000       -5.7831
   NaHCO3(aq)           1.603e-06        0.1346      1.0000       -5.7951
   Ca++                 8.728e-07       0.03496      0.6590       -6.2402
   NaCl(aq)             5.162e-07       0.03015      1.0000       -6.2872
   H2S(aq)              4.143e-07       0.01411      1.0000       -6.3827
   NaOH(aq)             2.531e-07       0.01012      1.0000       -6.5967
   NaCO3-               2.281e-07       0.01892      0.8964       -6.6893
   CaHCO3+              7.878e-08      0.007959      0.8964       -7.1511
   AlO2-                7.099e-08      0.004184      0.8964       -7.1963
   KCl(aq)              3.430e-08      0.002555      1.0000       -7.4648
   H2PO4-               1.616e-08      0.001566      0.8964       -7.8392
   Acetate              1.258e-08     0.0007425      0.8978       -7.9470
    (only species > 1e-8 molal listed)

  Mineral saturation states
                     log Q/K                          log Q/K
 ----------------------------------------------------------------
   Tephroite          0.0000 sat    Alabandite        -1.0906     
   Tremolite          0.0000 sat    Cristobalite(bet  -1.1101     
   Saponite-Ca        0.0000 sat    Annite            -1.1843     
   Calcite            0.0000 sat    Monohydrocalcite  -1.2076     
   Andradite          0.0000 sat    Chrysotile        -1.2326     
   Hydroxylapatite    0.0000 sat    SiO2(am)          -1.2841     
   Minnesotaite       0.0000 sat    Dolomite-ord      -1.3705     
   Chromite           0.0000 sat    Dolomite          -1.3712     
   Magnetite         -0.0001        Saponite-H        -1.3745     
   Talc              -0.0947        Fayalite          -1.5071     
   Aragonite         -0.1436        Hedenbergite      -1.5077     
   Greenalite        -0.1655        Mn(OH)2(am)       -1.6703     
   Rhodochrosite     -0.1936        Nontronite-Ca     -1.7647     
   Saponite-Na       -0.2848        Phlogopite        -1.8379     
   Rhodonite         -0.3168        Wollastonite      -1.8532     
   Saponite-Mg       -0.3329        Pseudowollastoni  -1.9875     
   Saponite-K        -0.3462        Nontronite-Na     -2.0495     
   Cronstedtite-7A   -0.3495        FeO               -2.0555     
   Pyrite            -0.3892        Enstatite         -2.0579     
   Quartz            -0.3902        Nontronite-Mg     -2.0911     
   Hematite          -0.4447        Nontronite-K      -2.1104     
   Ice               -0.4670        Whitlockite       -2.3625     
   Tridymite         -0.5620        Siderite          -2.4327     
   Chalcedony        -0.6069        Dolomite-dis      -2.4838     
   Diopside          -0.6938        Wustite           -2.5515     
   Cristobalite(alp  -0.8079        Celadonite        -2.6182     
   Troilite          -0.8464        Magnesite         -2.6386     
   C                 -0.8676        Eskolaite         -2.7571     
   Ferrosilite       -0.9041        Brucite           -2.8301     
   Goethite          -0.9118        Fe(OH)2           -2.8351     
   Pyrrhotite        -0.9260        Maximum_Microcli  -2.9332     
   Coesite           -1.0486        K-Feldspar        -2.9460     
    (only minerals with log Q/K > -3 listed)

                         partial
  Gases               press. (bar)     fugacity     fug. coef.    log fug.
 ---------------------------------------------------------------------------
   CH4(g)                  0.9448        0.9441        0.9993     -0.0250
   H2O(g)                  0.8459        0.8334        0.9852     -0.0791
   H2(g)                 0.002061      0.002063         1.001     -2.6855
   CO2(g)               0.0004853     0.0004841        0.9976     -3.3150
   H2S(g)               1.240e-05     1.235e-05        0.9961     -4.9082
   CO(g)                2.738e-10     2.738e-10         1.000*    -9.5625
   HCl(g)               2.295e-16     2.295e-16         1.000*   -15.6392
   C2H4(g)              5.430e-18     5.430e-18         1.000*   -17.2652
   SO2(g)               1.248e-23     1.239e-23        0.9928    -22.9070
   S2(g)                8.004e-25     8.004e-25         1.000*   -24.0967
   Na(g)                5.674e-43     5.674e-43         1.000*   -42.2461
   K(g)                 1.307e-44     1.307e-44         1.000*   -43.8837
   Cl2(g)               3.566e-56     3.566e-56         1.000*   -55.4479
   O2(g)                2.096e-58     2.096e-58        0.9999    -57.6786
   Mg(g)                1.779e-71     1.779e-71         1.000*   -70.7499
   Ca(g)                1.168e-87     1.168e-87         1.000*   -86.9324
   C(g)                 5.717e-94     5.717e-94         1.000*   -93.2428
   Al(g)               3.650e-110    3.650e-110         1.000*  -109.4377
   Si(g)               1.343e-116    1.343e-116         1.000*  -115.8719
    *no data, gas taken to be ideal

                                  In fluid              Sorbed            Kd
  Original basis total moles   moles     mg/kg      moles     mg/kg      L/kg
 -------------------------------------------------------------------------------
   H2O                 55.6       55.5  9.99e+05
   Al+++            0.00221   7.10e-08   0.00192
   Ca++              0.0178   7.42e-06     0.297
   Cl-              0.00195    0.00195      69.1
   CrO4--          0.000229   1.15e-26  1.33e-21
   Fe++              0.0195   1.73e-11  9.65e-07
   H+                -0.122   -0.00222     -2.24
   HCO3-             0.0100    0.00739      451.
   HPO4--          0.000123   2.58e-06     0.248
   K+              0.000185   0.000185      7.23
   Mg++              0.0207   3.83e-09  9.31e-05
   Mn++            0.000463   7.80e-09  0.000428
   Na+             0.000994   0.000994      22.8
   O2(aq)         -0.000240   -0.00234     -74.9
   SO4--           0.000344   0.000344      33.1
   SiO2(aq)          0.0542    0.00104      62.4
   Ti(OH)4(aq)     0.000285   0.000285      33.0

  Elemental composition               In fluid                  Sorbed
                  total moles     moles       mg/kg        moles       mg/kg
 -------------------------------------------------------------------------------
   Aluminum          0.002207    7.102e-08    0.001915
   Calcium            0.01781    7.418e-06      0.2971
   Carbon             0.01000     0.007387       88.69
   Chlorine          0.001950     0.001950       69.10
   Chromium         0.0002292    1.151e-26   5.982e-22
   Hydrogen             111.0        111.0   1.118e+05
   Iron               0.01952    1.730e-11   9.655e-07
   Magnesium          0.02067    3.833e-09   9.311e-05
   Manganese        0.0004627    7.796e-09   0.0004281
   Oxygen               55.71        55.52   8.879e+05
   Phosphorus       0.0001227    2.581e-06     0.07990
   Potassium        0.0001849    0.0001849       7.225
   Silicon            0.05418     0.001039       29.15
   Sodium           0.0009942    0.0009942       22.85
   Sulfur           0.0003443    0.0003443       11.04
   Titanium         0.0002851    0.0002851       13.64


          Step #    86             Xi = 0.0120

          Temperature = 100.0 C    Pressure =  1.013 bars
          pH =  9.328              log fO2 =  -57.862
          Eh =  -0.5425 volts      pe =  -7.3278
          Ionic strength      =    0.008905 molal
          Charge imbalance    =   -0.011055 eq/kg (-72.76% error)
          Activity of water   =    0.999931
          Solvent mass        =     0.99961 kg
          Solution mass       =      1.0004 kg
          Mineral mass        =    0.012268 kg
          Solution density    =    0.955    g/cm3
          Solution viscosity  =    0.003    poise
          Chlorinity          =    0.001951 molal
          Dissolved solids    =         832 mg/kg sol'n
          Hardness            =        0.75 mg/kg sol'n as CaCO3
            carbonate         =        0.75 mg/kg sol'n as CaCO3
            non-carbonate     =        0.00 mg/kg sol'n as CaCO3
          Carbonate alkalinity=      509.75 mg/kg sol'n as CaCO3
          Water type          =    Na-HCO3
          Bulk volume         =    1.05e+03 cm3
          Fluid volume        =    1.05e+03 cm3
          Mineral volume      =        3.78 cm3
          Inert volume        =        0.00 cm3
          Porosity            =        99.6 %
          Permeability        =        87.2 cm2
          Mass reacted        =          12 g

                          moles          moles         grams          cm3      rxn rate
  Reactants             remaining       reacted       reacted       reacted  (mol/kg sec)
 ------------------------------------------------------------------------------------------
   H2O                    0.03128     0.0003798      0.006843          --            --  
   Al2O3                   0.1629      0.001978        0.2017          --            --  
   CaO                      2.592       0.03147         1.765          --            --  
   Cr2O3                  0.01691     0.0002054       0.03121          --            --  
   FeO(ox)                  2.835       0.03442         2.473          --            --  
   K2O(ox)                0.01365     0.0001657       0.01561          --            --  
   MgO                      2.968       0.03604         1.453          --            --  
   MnO                    0.06830     0.0008293       0.05882          --            --  
   Na2O(ox)               0.07338     0.0008910       0.05522          --            --  
   P2O5                  0.009055     0.0001099       0.01561          --            --  
   S                     0.008017     9.734e-05      0.003121      0.001510          --  
   SiO2                     7.998       0.09710         5.834          --            --  
   TiO2                   0.04209     0.0005110       0.04082          --            --  

  Minerals in system     moles      log moles      grams        volume (cm3)
 ----------------------------------------------------------------------------
   Andradite             0.009209     -2.036          4.680           1.214
   Calcite               0.001486     -2.828         0.1487         0.05489
   Chromite             0.0002054     -3.687        0.04597        0.009038
   Hydroxylapatite      7.244e-05     -4.140        0.03639         0.01373
   Minnesotaite          0.005373     -2.270          2.546          0.7944
   Quartz               3.531e-05     -4.452       0.002122       0.0008012
   Saponite-Ca            0.01198     -1.921          4.620           1.626
   Tephroite            0.0004146     -3.382        0.08374         0.03160
   Tremolite            0.0001298     -3.887         0.1055         0.03543
                                               _____________   _____________
          (total)                                     12.27           3.780 

  Aqueous species       molality    mg/kg sol'n    act. coef.     log act.
 ---------------------------------------------------------------------------
   HCO3-                 0.005228         318.7      0.8919       -2.3314
   Methane(aq)           0.001981         31.75      1.0000       -2.7032
   Cl-                   0.001950         69.07      0.8889       -2.7612
   Na+                   0.001737         39.91      0.8919       -2.8098
   HSiO3-                0.001642         126.5      0.8919       -2.8343
   OH-                   0.001329         22.59      0.8904       -2.9268
   CO3--                 0.001290         77.34      0.6351       -3.0867
   SiO2(aq)             0.0008352         50.14      1.0000       -3.0782
   Ti(OH)4(aq)          0.0005112         59.20      1.0000       -3.2914
   HS-                  0.0003781         12.50      0.8904       -3.4728
   K+                   0.0003314         12.95      0.8889       -3.5308
   NaHSiO3(aq)          4.085e-05         4.085      1.0000       -4.3888
   S--                  8.875e-06        0.2844      0.6391       -5.2463
   CaCO3(aq)            6.467e-06        0.6467      1.0000       -5.1893
   CO2(aq)              5.352e-06        0.2353      1.0000       -5.2715
   Formate              3.906e-06        0.1757      0.8904       -5.4587
   NaHCO3(aq)           2.805e-06        0.2355      1.0000       -5.5520
   HPO4--               2.557e-06        0.2452      0.6310       -5.7924
   H2(aq)               2.036e-06      0.004100      1.0000       -5.6913
   AlO2-                1.363e-06       0.08030      0.8919       -5.9153
   Ca++                 9.258e-07       0.03707      0.6469       -6.2226
   NaCl(aq)             9.037e-07       0.05277      1.0000       -6.0440
   H2S(aq)              4.804e-07       0.01636      1.0000       -6.3184
   NaOH(aq)             4.302e-07       0.01719      1.0000       -6.3663
   NaCO3-               3.875e-07       0.03214      0.8919       -6.4614
   CaHCO3+              8.199e-08      0.008282      0.8919       -7.1359
   KCl(aq)              6.082e-08      0.004530      1.0000       -7.2160
   Acetate              3.017e-08      0.001780      0.8933       -7.5694
   H2PO4-               1.647e-08      0.001596      0.8919       -7.8331
    (only species > 1e-8 molal listed)

  Mineral saturation states
                     log Q/K                          log Q/K
 ----------------------------------------------------------------
   Quartz             0.0000 sat    Alabandite        -1.2214     
   Saponite-Ca        0.0000 sat    Nontronite-Na     -1.2461     
   Andradite          0.0000 sat    Hedenbergite      -1.2603     
   Tephroite          0.0000 sat    Troilite          -1.3023     
   Calcite            0.0000 sat    Nontronite-K      -1.3051     
   Tremolite          0.0000 sat    Saponite-H        -1.3724     
   Chromite           0.0000 sat    Pyrrhotite        -1.3819     
   Minnesotaite       0.0000 sat    Nontronite-Mg     -1.4659     
   Hydroxylapatite    0.0000 sat    Wollastonite      -1.4757     
   Annite            -0.0424        Goethite          -1.4779     
   Rhodonite         -0.1217        Hematite          -1.5770     
   Aragonite         -0.1436        Albite_low        -1.6014     
   Celadonite        -0.1445        Albite            -1.6014     
   Tridymite         -0.1718        Pseudowollastoni  -1.6100     
   Saponite-Na       -0.2067        Magnetite         -1.6527     
   Chalcedony        -0.2167        Analcime          -1.7476     
   Maximum_Microcli  -0.2305        Mn(OH)2(am)       -1.8654     
   K-Feldspar        -0.2433        Diaspore          -1.8911     
   Saponite-K        -0.2662        Dolomite-ord      -1.9770     
   Rhodochrosite     -0.3760        Dolomite          -1.9777     
   Talc              -0.3915        Scolecite         -2.0518     
   Cristobalite(alp  -0.4177        Cronstedtite-7A   -2.1321     
   Saponite-Mg       -0.4330        Fayalite          -2.1574     
   Ice               -0.4670        Boehmite          -2.1859     
   Diopside          -0.5453        Eskolaite         -2.2368     
   Mesolite          -0.6388        Enstatite         -2.2869     
   Coesite           -0.6584        Chrysotile        -2.3099     
   C                 -0.6713        Whitlockite       -2.3583     
   Cristobalite(bet  -0.7199        Nontronite-H      -2.4100     
   Pyrite            -0.8726        Albite_high       -2.5325     
   SiO2(am)          -0.8939        FeO               -2.5758     
   Greenalite        -0.9458        Mordenite         -2.5781     
   Phlogopite        -0.9928        Gibbsite          -2.6597     
   Ferrosilite       -1.0342        Kalsilite         -2.7419     
   Sanidine_high     -1.0393        Smectite-low-Fe-  -2.8134     
   Nontronite-Ca     -1.0394        Prehnite          -2.8512     
   Stilbite          -1.0555        Siderite          -2.9402     
   Monohydrocalcite  -1.2076     
    (only minerals with log Q/K > -3 listed)

                         partial
  Gases               press. (bar)     fugacity     fug. coef.    log fug.
 ---------------------------------------------------------------------------
   CH4(g)                   2.266         2.265        0.9993      0.3550
   H2O(g)                  0.8459        0.8334        0.9852     -0.0791
   H2(g)                 0.002547      0.002548         1.001     -2.5937
   CO2(g)               0.0004997     0.0004986        0.9976     -3.3023
   H2S(g)               1.438e-05     1.433e-05        0.9961     -4.8439
   CO(g)                3.484e-10     3.484e-10         1.000*    -9.4580
   HCl(g)               2.364e-16     2.364e-16         1.000*   -15.6264
   C2H4(g)              2.047e-17     2.047e-17         1.000*   -16.6889
   SO2(g)               7.674e-24     7.619e-24        0.9928    -23.1181
   S2(g)                7.052e-25     7.052e-25         1.000*   -24.1517
   Na(g)                1.072e-42     1.072e-42         1.000*   -41.9699
   K(g)                 2.501e-44     2.501e-44         1.000*   -43.6018
   Cl2(g)               3.061e-56     3.061e-56         1.000*   -55.5141
   O2(g)                1.374e-58     1.373e-58        0.9999    -57.8622
   Mg(g)                5.281e-72     5.281e-72         1.000*   -71.2773
   Ca(g)                1.402e-87     1.402e-87         1.000*   -86.8533
   C(g)                 8.986e-94     8.986e-94         1.000*   -93.0465
   Al(g)               9.911e-109    9.911e-109         1.000*  -108.0039
   Si(g)               5.034e-116    5.034e-116         1.000*  -115.2981
    *no data, gas taken to be ideal

                                  In fluid              Sorbed            Kd
  Original basis total moles   moles     mg/kg      moles     mg/kg      L/kg
 -------------------------------------------------------------------------------
   H2O                 55.6       55.5  9.99e+05
   Al+++            0.00396   1.36e-06    0.0368
   Ca++              0.0317   7.47e-06     0.299
   Cl-              0.00195    0.00195      69.1
   CrO4--          0.000411   2.55e-26  2.95e-21
   Fe++              0.0347   5.70e-12  3.18e-07
   H+                -0.219   -0.00195     -1.96
   HCO3-             0.0100    0.00851      519.
   HPO4--          0.000220   2.58e-06     0.248
   K+              0.000331   0.000331      13.0
   Mg++              0.0366   9.68e-10  2.35e-05
   Mn++            0.000829   5.43e-09  0.000298
   Na+              0.00178    0.00178      40.9
   O2(aq)         -0.000441   -0.00474     -152.
   SO4--           0.000387   0.000387      37.2
   SiO2(aq)          0.0971    0.00252      151.
   Ti(OH)4(aq)     0.000511   0.000511      59.2

  Elemental composition               In fluid                  Sorbed
                  total moles     moles       mg/kg        moles       mg/kg
 -------------------------------------------------------------------------------
   Aluminum          0.003956    1.363e-06     0.03677
   Calcium            0.03172    7.472e-06      0.2993
   Carbon             0.01000     0.008514       102.2
   Chlorine          0.001950     0.001950       69.10
   Chromium         0.0004107    2.547e-26   1.324e-21
   Hydrogen             111.0        111.0   1.118e+05
   Iron               0.03474    5.700e-12   3.182e-07
   Magnesium          0.03660    9.682e-10   2.352e-05
   Manganese        0.0008293    5.431e-09   0.0002982
   Oxygen               55.85        55.52   8.878e+05
   Phosphorus       0.0002199    2.580e-06     0.07988
   Potassium        0.0003314    0.0003314       12.95
   Silicon            0.09710     0.002517       70.66
   Sodium            0.001782     0.001782       40.95
   Sulfur           0.0003873    0.0003873       12.41
   Titanium         0.0005110    0.0005110       24.46


          Step #    87             Xi = 0.0138

          Temperature = 100.0 C    Pressure =  1.013 bars
          pH =  9.339              log fO2 =  -57.904
          Eh =  -0.5441 volts      pe =  -7.3493
          Ionic strength      =    0.009224 molal
          Charge imbalance    =   -0.011056 eq/kg (-70.33% error)
          Activity of water   =    0.999931
          Solvent mass        =     0.99955 kg
          Solution mass       =      1.0004 kg
          Mineral mass        =    0.014057 kg
          Solution density    =    0.955    g/cm3
          Solution viscosity  =    0.003    poise
          Chlorinity          =    0.001951 molal
          Dissolved solids    =         866 mg/kg sol'n
          Hardness            =        0.74 mg/kg sol'n as CaCO3
            carbonate         =        0.74 mg/kg sol'n as CaCO3
            non-carbonate     =        0.00 mg/kg sol'n as CaCO3
          Carbonate alkalinity=      541.70 mg/kg sol'n as CaCO3
          Water type          =    Na-HCO3
          Bulk volume         =    1.05e+03 cm3
          Fluid volume        =    1.05e+03 cm3
          Mineral volume      =        4.32 cm3
          Inert volume        =        0.00 cm3
          Porosity            =        99.6 %
          Permeability        =        85.6 cm2
          Mass reacted        =        13.7 g

                          moles          moles         grams          cm3      rxn rate
  Reactants             remaining       reacted       reacted       reacted  (mol/kg sec)
 ------------------------------------------------------------------------------------------
   H2O                    0.03123     0.0004358      0.007851          --            --  
   Al2O3                   0.1626      0.002270        0.2314          --            --  
   CaO                      2.587       0.03611         2.025          --            --  
   Cr2O3                  0.01688     0.0002356       0.03581          --            --  
   FeO(ox)                  2.830       0.03949         2.838          --            --  
   K2O(ox)                0.01362     0.0001901       0.01791          --            --  
   MgO                      2.963       0.04135         1.667          --            --  
   MnO                    0.06818     0.0009515       0.06749          --            --  
   Na2O(ox)               0.07325      0.001022       0.06336          --            --  
   P2O5                  0.009039     0.0001262       0.01791          --            --  
   S                     0.008003     0.0001117      0.003581      0.001732          --  
   SiO2                     7.983        0.1114         6.694          --            --  
   TiO2                   0.04201     0.0005863       0.04683          --            --  

  Minerals in system     moles      log moles      grams        volume (cm3)
 ----------------------------------------------------------------------------
   Andradite              0.01076     -1.968          5.468           1.419
   Annite               4.093e-05     -4.388        0.02095        0.006317
   Calcite              0.0009897     -3.005        0.09905         0.03655
   Chromite             0.0002356     -3.628        0.05274         0.01037
   Hydroxylapatite      8.321e-05     -4.080        0.04180         0.01577
   Minnesotaite          0.005978     -2.223          2.833          0.8839
   Quartz               0.0003906     -3.408        0.02347        0.008863
   Saponite-Ca            0.01363     -1.866          5.253           1.849
   Tephroite            0.0004757     -3.323        0.09608         0.03626
   Tremolite            0.0002067     -3.685         0.1679         0.05641
                                               _____________   _____________
          (total)                                     14.06           4.322 

  Aqueous species       molality    mg/kg sol'n    act. coef.     log act.
 ---------------------------------------------------------------------------
   HCO3-                 0.005285         322.2      0.8903       -2.3274
   Methane(aq)           0.002365         37.91      1.0000       -2.6261
   Na+                   0.001992         45.76      0.8903       -2.7511
   Cl-                   0.001950         69.07      0.8872       -2.7620
   HSiO3-                0.001687         129.9      0.8903       -2.8233
   OH-                   0.001366         23.21      0.8888       -2.9158
   CO3--                 0.001344         80.60      0.6306       -3.0717
   SiO2(aq)             0.0008352         50.14      1.0000       -3.0782
   Ti(OH)4(aq)          0.0005866         67.93      1.0000       -3.2317
   HS-                  0.0003919         12.95      0.8888       -3.4580
   K+                   0.0003394         13.26      0.8872       -3.5213
   NaHSiO3(aq)          4.796e-05         4.796      1.0000       -4.3191
   S--                  9.481e-06        0.3037      0.6348       -5.2205
   CaCO3(aq)            6.467e-06        0.6467      1.0000       -5.1893
   CO2(aq)              5.266e-06        0.2316      1.0000       -5.2785
   Formate              4.145e-06        0.1864      0.8888       -5.4337
   NaHCO3(aq)           3.241e-06        0.2720      1.0000       -5.4893
   HPO4--               2.637e-06        0.2528      0.6264       -5.7821
   H2(aq)               2.136e-06      0.004303      1.0000       -5.6703
   AlO2-                1.473e-06       0.08678      0.8903       -5.8824
   NaCl(aq)             1.033e-06       0.06029      1.0000       -5.9861
   Ca++                 9.002e-07       0.03605      0.6428       -6.2376
   NaOH(aq)             5.051e-07       0.02018      1.0000       -6.2966
   H2S(aq)              4.846e-07       0.01650      1.0000       -6.3146
   NaCO3-               4.600e-07       0.03815      0.8903       -6.3877
   CaHCO3+              8.009e-08      0.008089      0.8903       -7.1469
   KCl(aq)              6.204e-08      0.004621      1.0000       -7.2073
   Acetate              3.642e-08      0.002148      0.8918       -7.4884
   H2PO4-               1.647e-08      0.001596      0.8903       -7.8338
    (only species > 1e-8 molal listed)

  Mineral saturation states
                     log Q/K                          log Q/K
 ----------------------------------------------------------------
   Annite             0.0000 sat    Alabandite        -1.2176     
   Calcite            0.0000 sat    Nontronite-Na     -1.2369     
   Saponite-Ca        0.0000 sat    Hedenbergite      -1.2533     
   Tremolite          0.0000 sat    Troilite          -1.2986     
   Hydroxylapatite    0.0000 sat    Nontronite-K      -1.3122     
   Tephroite          0.0000 sat    Saponite-H        -1.3736     
   Minnesotaite       0.0000 sat    Pyrrhotite        -1.3782     
   Quartz             0.0000 sat    Wollastonite      -1.4687     
   Andradite          0.0000 sat    Nontronite-Mg     -1.4801     
   Chromite           0.0000 sat    Goethite          -1.4884     
   Celadonite        -0.1049        Albite_low        -1.5098     
   Rhodonite         -0.1217        Albite            -1.5098     
   Aragonite         -0.1436        Hematite          -1.5980     
   Tridymite         -0.1718        Pseudowollastoni  -1.6030     
   Saponite-Na       -0.1849        Analcime          -1.6596     
   Maximum_Microcli  -0.1881        Magnetite         -1.6737     
   K-Feldspar        -0.2009        Mn(OH)2(am)       -1.8654     
   Chalcedony        -0.2167        Diaspore          -1.8692     
   Saponite-K        -0.2606        Dolomite-ord      -1.9868     
   Rhodochrosite     -0.3830        Dolomite          -1.9875     
   Talc              -0.3999        Scolecite         -2.0008     
   Cristobalite(alp  -0.4177        Cronstedtite-7A   -2.1531     
   Saponite-Mg       -0.4346        Fayalite          -2.1574     
   Ice               -0.4670        Boehmite          -2.1640     
   Diopside          -0.5411        Eskolaite         -2.2368     
   Mesolite          -0.5433        Enstatite         -2.2897     
   C                 -0.6362        Chrysotile        -2.3183     
   Coesite           -0.6584        Whitlockite       -2.3606     
   Cristobalite(bet  -0.7199        Nontronite-H      -2.4238     
   Pyrite            -0.8861        Albite_high       -2.4409     
   SiO2(am)          -0.8939        Mordenite         -2.5303     
   Greenalite        -0.9458        FeO               -2.5758     
   Phlogopite        -0.9588        Gibbsite          -2.6377     
   Stilbite          -0.9909        Kalsilite         -2.6995     
   Sanidine_high     -0.9969        Smectite-low-Fe-  -2.7755     
   Ferrosilite       -1.0342        Prehnite          -2.7933     
   Nontronite-Ca     -1.0520        Siderite          -2.9472     
   Monohydrocalcite  -1.2076        Montmor-Ca        -2.9722     
    (only minerals with log Q/K > -3 listed)

                         partial
  Gases               press. (bar)     fugacity     fug. coef.    log fug.
 ---------------------------------------------------------------------------
   CH4(g)                   2.706         2.704        0.9993      0.4321
   H2O(g)                  0.8459        0.8334        0.9852     -0.0791
   H2(g)                 0.002673      0.002675         1.001     -2.5727
   CO2(g)               0.0004917     0.0004906        0.9976     -3.3093
   H2S(g)               1.451e-05     1.445e-05        0.9961     -4.8401
   CO(g)                3.598e-10     3.598e-10         1.000*    -9.4440
   HCl(g)               2.300e-16     2.300e-16         1.000*   -15.6382
   C2H4(g)              2.650e-17     2.650e-17         1.000*   -16.5768
   SO2(g)               6.695e-24     6.647e-24        0.9928    -23.1774
   S2(g)                6.513e-25     6.513e-25         1.000*   -24.1862
   Na(g)                1.289e-42     1.289e-42         1.000*   -41.8897
   K(g)                 2.686e-44     2.686e-44         1.000*   -43.5709
   Cl2(g)               2.762e-56     2.762e-56         1.000*   -55.5587
   O2(g)                1.247e-58     1.247e-58        0.9999    -57.9043
   Mg(g)                5.507e-72     5.507e-72         1.000*   -71.2591
   Ca(g)                1.495e-87     1.495e-87         1.000*   -86.8253
   C(g)                 9.740e-94     9.740e-94         1.000*   -93.0114
   Al(g)               1.121e-108    1.121e-108         1.000*  -107.9504
   Si(g)               5.546e-116    5.546e-116         1.000*  -115.2560
    *no data, gas taken to be ideal

                                  In fluid              Sorbed            Kd
  Original basis total moles   moles     mg/kg      moles     mg/kg      L/kg
 -------------------------------------------------------------------------------
   H2O                 55.6       55.5  9.99e+05
   Al+++            0.00454   1.47e-06    0.0397
   Ca++              0.0364   7.44e-06     0.298
   Cl-              0.00195    0.00195      69.1
   CrO4--          0.000471   2.50e-26  2.90e-21
   Fe++              0.0398   5.45e-12  3.04e-07
   H+                -0.251   -0.00169     -1.71
   HCO3-             0.0100    0.00901      550.
   HPO4--          0.000252   2.66e-06     0.255
   K+              0.000380   0.000339      13.3
   Mg++              0.0419   9.37e-10  2.28e-05
   Mn++            0.000951   5.20e-09  0.000285
   Na+              0.00204    0.00204      47.0
   O2(aq)         -0.000508   -0.00553     -177.
   SO4--           0.000402   0.000402      38.6
   SiO2(aq)           0.111    0.00257      154.
   Ti(OH)4(aq)     0.000586   0.000586      67.9

  Elemental composition               In fluid                  Sorbed
                  total moles     moles       mg/kg        moles       mg/kg
 -------------------------------------------------------------------------------
   Aluminum          0.004539    1.473e-06     0.03974
   Calcium            0.03636    7.445e-06      0.2982
   Carbon             0.01000     0.009010       108.2
   Chlorine          0.001950     0.001950       69.10
   Chromium         0.0004713    2.497e-26   1.298e-21
   Hydrogen             111.0        111.0   1.118e+05
   Iron               0.03981    5.454e-12   3.045e-07
   Magnesium          0.04191    9.366e-10   2.275e-05
   Manganese        0.0009515    5.195e-09   0.0002853
   Oxygen               55.89        55.51   8.878e+05
   Phosphorus       0.0002523    2.661e-06     0.08238
   Potassium        0.0003802    0.0003393       13.26
   Silicon             0.1114     0.002569       72.12
   Sodium            0.002045     0.002045       46.99
   Sulfur           0.0004017    0.0004017       12.88
   Titanium         0.0005863    0.0005863       28.06


          Step #    89             Xi = 0.0174

          Temperature = 100.0 C    Pressure =  1.013 bars
          pH =  9.359              log fO2 =  -57.973
          Eh =  -0.5468 volts      pe =  -7.3858
          Ionic strength      =    0.009820 molal
          Charge imbalance    =   -0.011056 eq/kg (-66.2% error)
          Activity of water   =    0.999931
          Solvent mass        =     0.99943 kg
          Solution mass       =      1.0004 kg
          Mineral mass        =    0.017785 kg
          Solution density    =    0.955    g/cm3
          Solution viscosity  =    0.003    poise
          Chlorinity          =    0.001951 molal
          Dissolved solids    =         930 mg/kg sol'n
          Hardness            =        0.74 mg/kg sol'n as CaCO3
            carbonate         =        0.74 mg/kg sol'n as CaCO3
            non-carbonate     =        0.00 mg/kg sol'n as CaCO3
          Carbonate alkalinity=      605.72 mg/kg sol'n as CaCO3
          Water type          =    Na-HCO3
          Bulk volume         =    1.05e+03 cm3
          Fluid volume        =    1.05e+03 cm3
          Mineral volume      =        5.45 cm3
          Inert volume        =        0.00 cm3
          Porosity            =        99.5 %
          Permeability        =        82.5 cm2
          Mass reacted        =        17.4 g

                          moles          moles         grams          cm3      rxn rate
  Reactants             remaining       reacted       reacted       reacted  (mol/kg sec)
 ------------------------------------------------------------------------------------------
   H2O                    0.03111     0.0005524      0.009952          --            --  
   Al2O3                   0.1620      0.002877        0.2933          --            --  
   CaO                      2.578       0.04577         2.566          --            --  
   Cr2O3                  0.01682     0.0002987       0.04539          --            --  
   FeO(ox)                  2.819       0.05006         3.597          --            --  
   K2O(ox)                0.01357     0.0002410       0.02270          --            --  
   MgO                      2.952       0.05242         2.113          --            --  
   MnO                    0.06792      0.001206       0.08555          --            --  
   Na2O(ox)               0.07298      0.001296       0.08031          --            --  
   P2O5                  0.009006     0.0001599       0.02270          --            --  
   S                     0.007973     0.0001416      0.004539      0.002196          --  
   SiO2                     7.954        0.1412         8.485          --            --  
   TiO2                   0.04185     0.0007431       0.05936          --            --  

  Minerals in system     moles      log moles      grams        volume (cm3)
 ----------------------------------------------------------------------------
   Andradite              0.01392     -1.856          7.074           1.835
   Annite               0.0001821     -3.740        0.09321         0.02810
   Chromite             0.0002987     -3.525        0.06685         0.01314
   Hydroxylapatite      0.0001057     -3.976        0.05307         0.02003
   Minnesotaite          0.007232     -2.141          3.427           1.069
   Quartz                0.001030     -2.987        0.06188         0.02337
   Saponite-Ca            0.01688     -1.773          6.507           2.290
   Tephroite            0.0006030     -3.220         0.1218         0.04596
   Tremolite            0.0004684     -3.329         0.3805          0.1278
                                               _____________   _____________
          (total)                                     17.78           5.453 

  Aqueous species       molality    mg/kg sol'n    act. coef.     log act.
 ---------------------------------------------------------------------------
   HCO3-                 0.005389         328.5      0.8874       -2.3203
   Methane(aq)           0.003148         50.46      1.0000       -2.5020
   Na+                   0.002523         57.95      0.8874       -2.6499
   Cl-                   0.001950         69.06      0.8842       -2.7635
   HSiO3-                0.001770         136.3      0.8874       -2.8039
   CO3--                 0.001447         86.77      0.6227       -3.0452
   OH-                   0.001433         24.35      0.8858       -2.8964
   SiO2(aq)             0.0008352         50.14      1.0000       -3.0782
   Ti(OH)4(aq)          0.0007436         86.11      1.0000       -3.1287
   HS-                  0.0004206         13.90      0.8858       -3.4288
   K+                   0.0002999         11.72      0.8842       -3.5765
   NaHSiO3(aq)          6.331e-05         6.330      1.0000       -4.1985
   S--                  1.074e-05        0.3440      0.6270       -5.1719
   CaCO3(aq)            6.452e-06        0.6452      1.0000       -5.1903
   CO2(aq)              5.119e-06        0.2251      1.0000       -5.2908
   Formate              4.573e-06        0.2057      0.8858       -5.3925
   NaHCO3(aq)           4.158e-06        0.3490      1.0000       -5.3811
   HPO4--               2.797e-06        0.2682      0.6183       -5.7622
   H2(aq)               2.311e-06      0.004655      1.0000       -5.6362
   AlO2-                1.677e-06       0.09884      0.8874       -5.8272
   NaCl(aq)             1.299e-06       0.07584      1.0000       -5.8864
   Ca++                 8.549e-07       0.03423      0.6353       -6.2651
   NaOH(aq)             6.668e-07       0.02664      1.0000       -6.1760
   NaCO3-               6.192e-07       0.05135      0.8874       -6.2600
   H2S(aq)              4.956e-07       0.01688      1.0000       -6.3048
   CaHCO3+              7.665e-08      0.007742      0.8874       -7.1673
   KCl(aq)              5.446e-08      0.004056      1.0000       -7.2639
   Acetate              4.942e-08      0.002916      0.8890       -7.3572
   H2PO4-               1.654e-08      0.001603      0.8874       -7.8333
   Na(For)(aq)          1.246e-08     0.0008469      1.0000       -7.9043
    (only species > 1e-8 molal listed)

  Mineral saturation states
                     log Q/K                          log Q/K
 ----------------------------------------------------------------
   Quartz             0.0000 sat    Nontronite-Na     -1.2194     
   Minnesotaite       0.0000 sat    Hedenbergite      -1.2419     
   Saponite-Ca        0.0000 sat    Troilite          -1.2888     
   Andradite          0.0000 sat    Nontronite-K      -1.3463     
   Hydroxylapatite    0.0000 sat    Albite_low        -1.3535     
   Annite             0.0000 sat    Albite            -1.3535     
   Chromite           0.0000 sat    Pyrrhotite        -1.3684     
   Tremolite          0.0000 sat    Saponite-H        -1.3754     
   Tephroite          0.0000 sat    Wollastonite      -1.4573     
   Calcite           -0.0010        Nontronite-Mg     -1.5032     
   Celadonite        -0.1095        Goethite          -1.5055     
   Rhodonite         -0.1217        Analcime          -1.5095     
   Aragonite         -0.1446        Pseudowollastoni  -1.5916     
   Saponite-Na       -0.1469        Hematite          -1.6322     
   Tridymite         -0.1718        Magnetite         -1.7078     
   Maximum_Microcli  -0.1881        Diaspore          -1.8335     
   K-Feldspar        -0.2009        Mn(OH)2(am)       -1.8654     
   Chalcedony        -0.2167        Scolecite         -1.9181     
   Saponite-K        -0.2743        Dolomite-ord      -2.0047     
   Mesolite          -0.3833        Dolomite          -2.0054     
   Rhodochrosite     -0.3953        Boehmite          -2.1283     
   Talc              -0.4136        Fayalite          -2.1574     
   Cristobalite(alp  -0.4177        Cronstedtite-7A   -2.1872     
   Saponite-Mg       -0.4372        Eskolaite         -2.2368     
   Ice               -0.4670        Albite_high       -2.2846     
   Diopside          -0.5343        Enstatite         -2.2943     
   C                 -0.5803        Chrysotile        -2.3319     
   Coesite           -0.6584        Whitlockite       -2.3644     
   Cristobalite(bet  -0.7199        Nontronite-H      -2.4461     
   Stilbite          -0.8853        Mordenite         -2.4499     
   SiO2(am)          -0.8939        FeO               -2.5758     
   Pyrite            -0.9007        Gibbsite          -2.6020     
   Greenalite        -0.9458        Prehnite          -2.6992     
   Phlogopite        -0.9725        Kalsilite         -2.6995     
   Sanidine_high     -0.9969        Smectite-low-Fe-  -2.7265     
   Ferrosilite       -1.0342        Montmor-Ca        -2.9122     
   Nontronite-Ca     -1.0725        Siderite          -2.9596     
   Alabandite        -1.2078        Jadeite           -2.9917     
   Monohydrocalcite  -1.2086     
    (only minerals with log Q/K > -3 listed)

                         partial
  Gases               press. (bar)     fugacity     fug. coef.    log fug.
 ---------------------------------------------------------------------------
   CH4(g)                   3.602         3.600        0.9993      0.5562
   H2O(g)                  0.8459        0.8334        0.9852     -0.0791
   H2(g)                 0.002892      0.002894         1.001     -2.5386
   CO2(g)               0.0004779     0.0004768        0.9976     -3.3216
   H2S(g)               1.484e-05     1.478e-05        0.9961     -4.8303
   CO(g)                3.783e-10     3.783e-10         1.000*    -9.4222
   HCl(g)               2.192e-16     2.192e-16         1.000*   -15.6591
   C2H4(g)              4.012e-17     4.012e-17         1.000*   -16.3967
   SO2(g)               5.409e-24     5.370e-24        0.9928    -23.2700
   S2(g)                5.822e-25     5.822e-25         1.000*   -24.2349
   Na(g)                1.770e-42     1.770e-42         1.000*   -41.7520
   K(g)                 2.573e-44     2.573e-44         1.000*   -43.5895
   Cl2(g)               2.319e-56     2.319e-56         1.000*   -55.6347
   O2(g)                1.065e-58     1.065e-58        0.9999    -57.9725
   Mg(g)                5.895e-72     5.895e-72         1.000*   -71.2295
   Ca(g)                1.660e-87     1.660e-87         1.000*   -86.7798
   C(g)                 1.108e-93     1.108e-93         1.000*   -92.9555
   Al(g)               1.369e-108    1.369e-108         1.000*  -107.8635
   Si(g)               6.490e-116    6.490e-116         1.000*  -115.1878
    *no data, gas taken to be ideal

                                  In fluid              Sorbed            Kd
  Original basis total moles   moles     mg/kg      moles     mg/kg      L/kg
 -------------------------------------------------------------------------------
   H2O                 55.7       55.5  9.99e+05
   Al+++            0.00575   1.68e-06    0.0453
   Ca++              0.0460   7.38e-06     0.296
   Cl-              0.00195    0.00195      69.1
   CrO4--          0.000597   2.40e-26  2.79e-21
   Fe++              0.0504   5.05e-12  2.82e-07
   H+                -0.318   -0.00115     -1.16
   HCO3-             0.0100     0.0100      610.
   HPO4--          0.000320   2.82e-06     0.271
   K+              0.000482   0.000300      11.7
   Mg++              0.0530   8.84e-10  2.15e-05
   Mn++             0.00121   4.80e-09  0.000264
   Na+              0.00259    0.00259      59.6
   O2(aq)         -0.000647   -0.00716     -229.
   SO4--           0.000432   0.000432      41.4
   SiO2(aq)           0.141    0.00267      160.
   Ti(OH)4(aq)     0.000743   0.000743      86.1

  Elemental composition               In fluid                  Sorbed
                  total moles     moles       mg/kg        moles       mg/kg
 -------------------------------------------------------------------------------
   Aluminum          0.005753    1.678e-06     0.04527
   Calcium            0.04602    7.380e-06      0.2957
   Carbon             0.01000      0.01000       120.1
   Chlorine          0.001950     0.001950       69.11
   Chromium         0.0005973    2.405e-26   1.250e-21
   Hydrogen             111.0        111.0   1.118e+05
   Iron               0.05038    5.045e-12   2.817e-07
   Magnesium          0.05298    8.844e-10   2.149e-05
   Manganese         0.001206    4.804e-09   0.0002639
   Oxygen               55.99        55.51   8.878e+05
   Phosphorus       0.0003198    2.821e-06     0.08736
   Potassium        0.0004819    0.0002998       11.72
   Silicon             0.1412     0.002667       74.88
   Sodium            0.002592     0.002592       59.56
   Sulfur           0.0004316    0.0004316       13.83
   Titanium         0.0007431    0.0007431       35.57


          Step #    91             Xi = 0.0246

          Temperature = 100.0 C    Pressure =  1.013 bars
          pH =  9.547              log fO2 =  -58.208
          Eh =  -0.5651 volts      pe =  -7.6333
          Ionic strength      =    0.010779 molal
          Charge imbalance    =   -0.011058 eq/kg (-60.84% error)
          Activity of water   =    0.999931
          Solvent mass        =     0.99919 kg
          Solution mass       =      1.0002 kg
          Mineral mass        =    0.025094 kg
          Solution density    =    0.955    g/cm3
          Solution viscosity  =    0.003    poise
          Chlorinity          =    0.001952 molal
          Dissolved solids    =        1014 mg/kg sol'n
          Hardness            =        0.38 mg/kg sol'n as CaCO3
            carbonate         =        0.38 mg/kg sol'n as CaCO3
            non-carbonate     =        0.00 mg/kg sol'n as CaCO3
          Carbonate alkalinity=      648.19 mg/kg sol'n as CaCO3
          Water type          =    Na-HCO3
          Bulk volume         =    1.06e+03 cm3
          Fluid volume        =    1.05e+03 cm3
          Mineral volume      =        7.71 cm3
          Inert volume        =        0.00 cm3
          Porosity            =        99.3 %
          Permeability        =        76.7 cm2
          Mass reacted        =        24.5 g

                          moles          moles         grams          cm3      rxn rate
  Reactants             remaining       reacted       reacted       reacted  (mol/kg sec)
 ------------------------------------------------------------------------------------------
   H2O                    0.03088     0.0007797       0.01405          --            --  
   Al2O3                   0.1608      0.004060        0.4140          --            --  
   CaO                      2.559       0.06460         3.622          --            --  
   Cr2O3                  0.01670     0.0004215       0.06407          --            --  
   FeO(ox)                  2.799       0.07066         5.076          --            --  
   K2O(ox)                0.01347     0.0003401       0.03204          --            --  
   MgO                      2.930       0.07398         2.982          --            --  
   MnO                    0.06743      0.001702        0.1207          --            --  
   Na2O(ox)               0.07245      0.001829        0.1134          --            --  
   P2O5                  0.008940     0.0002257       0.03204          --            --  
   S                     0.007915     0.0001998      0.006407      0.003099          --  
   SiO2                     7.895        0.1993         11.98          --            --  
   TiO2                   0.04155      0.001049       0.08379          --            --  

  Minerals in system     moles      log moles      grams        volume (cm3)
 ----------------------------------------------------------------------------
   Andradite              0.01896     -1.722          9.636           2.500
   Annite               0.0005251     -3.280         0.2688         0.08103
   Chromite             0.0004215     -3.375        0.09436         0.01855
   Hydroxylapatite      0.0001485     -3.828        0.07460         0.02815
   Mesolite             0.0001754     -3.756        0.06804         0.03004
   Minnesotaite           0.01035     -1.985          4.906           1.531
   Saponite-Ca            0.02195     -1.659          8.462           2.978
   Tephroite            0.0008511     -3.070         0.1719         0.06486
   Tremolite             0.001739     -2.760          1.413          0.4746
                                               _____________   _____________
          (total)                                     25.09           7.706 

  Aqueous species       molality    mg/kg sol'n    act. coef.     log act.
 ---------------------------------------------------------------------------
   Methane(aq)           0.004396         70.45      1.0000       -2.3570
   HCO3-                 0.003940         240.2      0.8831       -2.4585
   Na+                   0.003406         78.23      0.8831       -2.5217
   HSiO3-                0.002675         206.0      0.8831       -2.6266
   OH-                   0.002223         37.77      0.8813       -2.7079
   Cl-                   0.001950         69.06      0.8795       -2.7658
   CO3--                 0.001657         99.33      0.6107       -2.9948
   Ti(OH)4(aq)           0.001050         121.6      1.0000       -2.9789
   SiO2(aq)             0.0008139         48.85      1.0000       -3.0895
   HS-                  0.0004710         15.56      0.8813       -3.3818
   K+                   0.0001552         6.062      0.8795       -3.8649
   NaHSiO3(aq)          0.0001279         12.79      1.0000       -3.8931
   S--                  1.882e-05        0.6028      0.6153       -4.9364
   HPO4--               5.818e-06        0.5578      0.6060       -5.4527
   Formate              4.387e-06        0.1973      0.8813       -5.4127
   NaHCO3(aq)           4.064e-06        0.3411      1.0000       -5.3910
   CaCO3(aq)            3.339e-06        0.3338      1.0000       -5.4764
   AlO2-                3.191e-06        0.1880      0.8831       -5.5501
   H2(aq)               3.032e-06      0.006106      1.0000       -5.5183
   CO2(aq)              2.413e-06        0.1061      1.0000       -5.6175
   NaCl(aq)             1.736e-06        0.1013      1.0000       -5.7605
   NaOH(aq)             1.383e-06       0.05524      1.0000       -5.8593
   NaCO3-               9.387e-07       0.07783      0.8831       -6.0815
   Ca++                 4.010e-07       0.01606      0.6241       -6.6015
   H2S(aq)              3.578e-07       0.01218      1.0000       -6.4464
   Acetate              5.045e-08      0.002976      0.8848       -7.3503
   PO4---               3.225e-08      0.003059      0.3236       -7.9815
   KCl(aq)              2.788e-08      0.002077      1.0000       -7.5546
   CaHCO3+              2.583e-08      0.002608      0.8831       -7.6419
   H2PO4-               2.196e-08      0.002128      0.8831       -7.7124
   Na(For)(aq)          1.598e-08      0.001086      1.0000       -7.7964
    (only species > 1e-8 molal listed)

  Mineral saturation states
                     log Q/K                          log Q/K
 ----------------------------------------------------------------
   Minnesotaite       0.0000 sat    Nontronite-Na     -1.2149     
   Mesolite           0.0000 sat    Pyrite            -1.2866     
   Tremolite          0.0000 sat    Alabandite        -1.3437     
   Saponite-Ca        0.0000 sat    Saponite-H        -1.3821     
   Hydroxylapatite    0.0000 sat    Troilite          -1.4153     
   Chromite           0.0000 sat    Wollastonite      -1.4280     
   Andradite          0.0000 sat    Nontronite-K      -1.4792     
   Tephroite          0.0000 sat    Monohydrocalcite  -1.4947     
   Annite             0.0000 sat    Pyrrhotite        -1.4949     
   Quartz            -0.0113        Goethite          -1.5495     
   Saponite-Na       -0.0491        Pseudowollastoni  -1.5623     
   Rhodonite         -0.1273        Nontronite-Mg     -1.6029     
   Celadonite        -0.1640        Hematite          -1.7201     
   Tridymite         -0.1831        Scolecite         -1.7339     
   Chalcedony        -0.2280        Diaspore          -1.7448     
   Maximum_Microcli  -0.2331        Magnetite         -1.7807     
   K-Feldspar        -0.2459        Mn(OH)2(am)       -1.8598     
   Calcite           -0.2871        Albite_high       -1.9130     
   Saponite-K        -0.3140        Boehmite          -2.0396     
   Cristobalite(alp  -0.4290        Fayalite          -2.1387     
   Aragonite         -0.4307        Eskolaite         -2.2518     
   Saponite-Mg       -0.4436        Cronstedtite-7A   -2.2564     
   Talc              -0.4533        Mordenite         -2.2974     
   Ice               -0.4670        Enstatite         -2.3037     
   Diopside          -0.5145        Chrysotile        -2.3491     
   Coesite           -0.6697        Whitlockite       -2.3779     
   C                 -0.6712        Prehnite          -2.4745     
   Stilbite          -0.6849        Gibbsite          -2.5133     
   Rhodochrosite     -0.7164        Nontronite-H      -2.5461     
   Cristobalite(bet  -0.7312        FeO               -2.5608     
   SiO2(am)          -0.9052        Jadeite           -2.6088     
   Greenalite        -0.9233        Dolomite-ord      -2.6157     
   Albite_low        -0.9819        Dolomite          -2.6164     
   Albite            -0.9819        Smectite-low-Fe-  -2.6306     
   Phlogopite        -1.0122        Kalsilite         -2.7220     
   Ferrosilite       -1.0304        Montmor-Na        -2.7973     
   Sanidine_high     -1.0419        Montmor-Ca        -2.8019     
   Analcime          -1.1433        Epidote           -2.9213     
   Nontronite-Ca     -1.1658        Epidote-ord       -2.9267     
   Hedenbergite      -1.2088     
    (only minerals with log Q/K > -3 listed)

                         partial
  Gases               press. (bar)     fugacity     fug. coef.    log fug.
 ---------------------------------------------------------------------------
   CH4(g)                   5.030         5.026        0.9993      0.7012
   H2O(g)                  0.8459        0.8334        0.9852     -0.0791
   H2(g)                 0.003794      0.003796         1.001     -2.4207
   CO2(g)               0.0002253     0.0002247        0.9976     -3.6483
   H2S(g)               1.071e-05     1.067e-05        0.9961     -4.9719
   CO(g)                2.339e-10     2.339e-10         1.000*    -9.6309
   HCl(g)               1.413e-16     1.413e-16         1.000*   -15.8499
   C2H4(g)              4.544e-17     4.544e-17         1.000*   -16.3425
   SO2(g)               1.729e-24     1.717e-24        0.9928    -23.7652
   S2(g)                1.763e-25     1.763e-25         1.000*   -24.7537
   Na(g)                4.204e-42     4.204e-42         1.000*   -41.3763
   K(g)                 2.342e-44     2.342e-44         1.000*   -43.6305
   Cl2(g)               7.343e-57     7.343e-57         1.000*   -56.1341
   O2(g)                6.190e-59     6.189e-59        0.9999    -58.2083
   Mg(g)                7.766e-72     7.766e-72         1.000*   -71.1098
   Ca(g)                2.392e-87     2.392e-87         1.000*   -86.6213
   C(g)                 8.988e-94     8.988e-94         1.000*   -93.0464
   Al(g)               2.524e-108    2.524e-108         1.000*  -107.5979
   Si(g)               1.088e-115    1.088e-115         1.000*  -114.9632
    *no data, gas taken to be ideal

                                  In fluid              Sorbed            Kd
  Original basis total moles   moles     mg/kg      moles     mg/kg      L/kg
 -------------------------------------------------------------------------------
   H2O                 55.7       55.5  9.99e+05
   Al+++            0.00812   3.19e-06    0.0861
   Ca++              0.0648   3.76e-06     0.151
   Cl-              0.00195    0.00195      69.1
   CrO4--          0.000843   1.16e-26  1.34e-21
   Fe++              0.0710   2.23e-12  1.25e-07
   H+                -0.448   -0.00183     -1.84
   HCO3-             0.0100     0.0100      610.
   HPO4--          0.000451   5.87e-06     0.563
   K+              0.000680   0.000155      6.06
   Mg++              0.0745   4.01e-10  9.74e-06
   Mn++             0.00170   2.08e-09  0.000114
   Na+              0.00366    0.00354      81.4
   O2(aq)         -0.000919   -0.00977     -312.
   SO4--           0.000490   0.000490      47.0
   SiO2(aq)           0.199    0.00361      217.
   Ti(OH)4(aq)      0.00105    0.00105      122.

  Elemental composition               In fluid                  Sorbed
                  total moles     moles       mg/kg        moles       mg/kg
 -------------------------------------------------------------------------------
   Aluminum          0.008121    3.193e-06     0.08615
   Calcium            0.06485    3.763e-06      0.1508
   Carbon             0.01000      0.01000       120.1
   Chlorine          0.001950     0.001950       69.12
   Chromium         0.0008431    1.157e-26   6.017e-22
   Hydrogen             111.0        111.0   1.118e+05
   Iron               0.07098    2.230e-12   1.245e-07
   Magnesium          0.07454    4.007e-10   9.738e-06
   Manganese         0.001702    2.078e-09   0.0001142
   Oxygen               56.17        55.50   8.877e+05
   Phosphorus       0.0004514    5.867e-06      0.1817
   Potassium        0.0006802    0.0001551       6.063
   Silicon             0.1993     0.003614       101.5
   Sodium            0.003658     0.003539       81.35
   Sulfur           0.0004898    0.0004898       15.70
   Titanium          0.001049     0.001049       50.21


          Step #    92             Xi = 0.0289

          Temperature = 100.0 C    Pressure =  1.013 bars
          pH =  9.654              log fO2 =  -58.349
          Eh =  -0.5756 volts      pe =  -7.7752
          Ionic strength      =    0.011257 molal
          Charge imbalance    =   -0.011059 eq/kg (-58.06% error)
          Activity of water   =    0.999931
          Solvent mass        =     0.99904 kg
          Solution mass       =      1.0001 kg
          Mineral mass        =    0.029483 kg
          Solution density    =    0.955    g/cm3
          Solution viscosity  =    0.003    poise
          Chlorinity          =    0.001952 molal
          Dissolved solids    =        1063 mg/kg sol'n
          Hardness            =        0.25 mg/kg sol'n as CaCO3
            carbonate         =        0.25 mg/kg sol'n as CaCO3
            non-carbonate     =        0.00 mg/kg sol'n as CaCO3
          Carbonate alkalinity=      675.94 mg/kg sol'n as CaCO3
          Water type          =    Na-CO3
          Bulk volume         =    1.06e+03 cm3
          Fluid volume        =    1.05e+03 cm3
          Mineral volume      =        9.06 cm3
          Inert volume        =        0.00 cm3
          Porosity            =        99.1 %
          Permeability        =        73.4 cm2
          Mass reacted        =        28.8 g

                          moles          moles         grams          cm3      rxn rate
  Reactants             remaining       reacted       reacted       reacted  (mol/kg sec)
 ------------------------------------------------------------------------------------------
   H2O                    0.03075     0.0009161       0.01650          --            --  
   Al2O3                   0.1601      0.004771        0.4864          --            --  
   CaO                      2.547       0.07590         4.256          --            --  
   Cr2O3                  0.01662     0.0004953       0.07528          --            --  
   FeO(ox)                  2.786       0.08301         5.964          --            --  
   K2O(ox)                0.01341     0.0003996       0.03764          --            --  
   MgO                      2.918       0.08692         3.503          --            --  
   MnO                    0.06713      0.002000        0.1419          --            --  
   Na2O(ox)               0.07213      0.002149        0.1332          --            --  
   P2O5                  0.008900     0.0002652       0.03764          --            --  
   S                     0.007880     0.0002348      0.007528      0.003641          --  
   SiO2                     7.861        0.2342         14.07          --            --  
   TiO2                   0.04136      0.001232       0.09844          --            --  

  Minerals in system     moles      log moles      grams        volume (cm3)
 ----------------------------------------------------------------------------
   Andradite              0.02217     -1.654          11.27           2.923
   Annite               0.0006807     -3.167         0.3484          0.1050
   Chromite             0.0004953     -3.305         0.1109         0.02180
   Hydroxylapatite      0.0001739     -3.760        0.08733         0.03296
   Mesolite             0.0002295     -3.639        0.08898         0.03928
   Minnesotaite           0.01215     -1.915          5.758           1.797
   Saponite-Ca            0.02520     -1.599          9.715           3.419
   Saponite-Na          0.0002550     -3.593        0.09857         0.03486
   Tephroite             0.001000     -3.000         0.2020         0.07621
   Tremolite             0.002224     -2.653          1.807          0.6070
                                               _____________   _____________
          (total)                                     29.48           9.056 

  Aqueous species       molality    mg/kg sol'n    act. coef.     log act.
 ---------------------------------------------------------------------------
   Methane(aq)           0.005191         83.19      1.0000       -2.2848
   Na+                   0.003880         89.11      0.8810       -2.4662
   HSiO3-                0.003200         246.4      0.8810       -2.5499
   HCO3-                 0.003118         190.1      0.8810       -2.5611
   OH-                   0.002849         48.41      0.8792       -2.6012
   Cl-                   0.001950         69.06      0.8773       -2.7668
   CO3--                 0.001688         101.2      0.6051       -2.9908
   Ti(OH)4(aq)           0.001234         142.8      1.0000       -2.9088
   SiO2(aq)             0.0007596         45.59      1.0000       -3.1194
   HS-                  0.0004993         16.50      0.8792       -3.3576
   NaHSiO3(aq)          0.0001735         17.34      1.0000       -3.7608
   K+                   0.0001186         4.630      0.8773       -3.9829
   S--                  2.567e-05        0.8222      0.6098       -4.8054
   HPO4--               8.662e-06        0.8305      0.6003       -5.2840
   Formate              4.083e-06        0.1836      0.8792       -5.4450
   AlO2-                3.918e-06        0.2308      0.8810       -5.4620
   NaHCO3(aq)           3.646e-06        0.3060      1.0000       -5.4381
   H2(aq)               3.566e-06      0.007180      1.0000       -5.4479
   CaCO3(aq)            2.193e-06        0.2193      1.0000       -5.6589
   NaOH(aq)             2.009e-06       0.08026      1.0000       -5.6971
   NaCl(aq)             1.968e-06        0.1149      1.0000       -5.7060
   CO2(aq)              1.490e-06       0.06550      1.0000       -5.8268
   NaCO3-               1.079e-06       0.08948      0.8810       -6.0219
   H2S(aq)              2.959e-07       0.01008      1.0000       -6.5288
   Ca++                 2.632e-07       0.01054      0.6189       -6.7881
   PO4---               6.213e-08      0.005894      0.3167       -7.7061
   Acetate              4.714e-08      0.002780      0.8828       -7.3808
   H2PO4-               2.539e-08      0.002460      0.8810       -7.6504
   KCl(aq)              2.120e-08      0.001578      1.0000       -7.6738
   Na(For)(aq)          1.686e-08      0.001146      1.0000       -7.7731
   CaHCO3+              1.330e-08      0.001343      0.8810       -7.9312
    (only species > 1e-8 molal listed)

  Mineral saturation states
                     log Q/K                          log Q/K
 ----------------------------------------------------------------
   Andradite          0.0000 sat    Nontronite-Na     -1.2679     
   Tephroite          0.0000 sat    Saponite-H        -1.3866     
   Annite             0.0000 sat    Alabandite        -1.4111     
   Saponite-Ca        0.0000 sat    Wollastonite      -1.4312     
   Saponite-Na        0.0000 sat    Troilite          -1.4577     
   Minnesotaite       0.0000 sat    Pyrite            -1.4819     
   Hydroxylapatite    0.0000 sat    Pyrrhotite        -1.5373     
   Chromite           0.0000 sat    Goethite          -1.5447     
   Mesolite           0.0000 sat    Pseudowollastoni  -1.5655     
   Tremolite          0.0000 sat    Nontronite-K      -1.5896     
   Quartz            -0.0412        Monohydrocalcite  -1.6773     
   Rhodonite         -0.1423        Nontronite-Mg     -1.7033     
   Tridymite         -0.2130        Hematite          -1.7105     
   Chalcedony        -0.2579        Magnetite         -1.7312     
   Celadonite        -0.2766        Diaspore          -1.7634     
   Saponite-K        -0.3221        Scolecite         -1.8343     
   Maximum_Microcli  -0.3530        Mn(OH)2(am)       -1.8448     
   K-Feldspar        -0.3658        Albite_high       -1.8593     
   Saponite-Mg       -0.4419        Boehmite          -2.0582     
   Cristobalite(alp  -0.4589        Fayalite          -2.0887     
   Talc              -0.4614        Cronstedtite-7A   -2.1969     
   Ice               -0.4670        Eskolaite         -2.2918     
   Calcite           -0.4696        Enstatite         -2.2965     
   Diopside          -0.5104        Chrysotile        -2.2973     
   Aragonite         -0.6132        Whitlockite       -2.3869     
   Coesite           -0.6996        Mordenite         -2.4003     
   C                 -0.7397        FeO               -2.5208     
   Cristobalite(bet  -0.7611        Jadeite           -2.5251     
   Greenalite        -0.8634        Gibbsite          -2.5320     
   Stilbite          -0.8806        Prehnite          -2.5480     
   Rhodochrosite     -0.9107        Nontronite-H      -2.6527     
   Albite_low        -0.9282        Smectite-low-Fe-  -2.6978     
   Albite            -0.9282        Kalsilite         -2.7820     
   SiO2(am)          -0.9351        Montmor-Na        -2.8825     
   Phlogopite        -1.0203        Montmor-Ca        -2.9362     
   Ferrosilite       -1.0204        Dolomite-ord      -2.9703     
   Analcime          -1.0666        Dolomite          -2.9710     
   Sanidine_high     -1.1618        Epidote           -2.9901     
   Hedenbergite      -1.2020        Epidote-ord       -2.9955     
   Nontronite-Ca     -1.2679     
    (only minerals with log Q/K > -3 listed)

                         partial
  Gases               press. (bar)     fugacity     fug. coef.    log fug.
 ---------------------------------------------------------------------------
   CH4(g)                   5.939         5.935        0.9993      0.7734
   H2O(g)                  0.8459        0.8334        0.9852     -0.0791
   H2(g)                 0.004461      0.004464         1.001     -2.3503
   CO2(g)               0.0001391     0.0001388        0.9976     -3.8576
   H2S(g)               8.859e-06     8.825e-06        0.9961     -5.0543
   CO(g)                1.699e-10     1.699e-10         1.000*    -9.7699
   HCl(g)               1.102e-16     1.102e-16         1.000*   -15.9577
   C2H4(g)              4.583e-17     4.583e-17         1.000*   -16.3389
   SO2(g)               8.796e-25     8.733e-25        0.9928    -24.0588
   S2(g)                8.722e-26     8.722e-26         1.000*   -25.0594
   Na(g)                6.624e-42     6.624e-42         1.000*   -41.1789
   K(g)                 2.474e-44     2.474e-44         1.000*   -43.6066
   Cl2(g)               3.801e-57     3.801e-57         1.000*   -56.4201
   O2(g)                4.476e-59     4.476e-59        0.9999    -58.3491
   Mg(g)                9.950e-72     9.950e-72         1.000*   -71.0022
   Ca(g)                2.991e-87     2.991e-87         1.000*   -86.5241
   C(g)                 7.675e-94     7.675e-94         1.000*   -93.1149
   Al(g)               3.083e-108    3.083e-108         1.000*  -107.5110
   Si(g)               1.405e-115    1.405e-115         1.000*  -114.8524
    *no data, gas taken to be ideal

                                  In fluid              Sorbed            Kd
  Original basis total moles   moles     mg/kg      moles     mg/kg      L/kg
 -------------------------------------------------------------------------------
   H2O                 55.8       55.5  9.99e+05
   Al+++            0.00954   3.92e-06     0.106
   Ca++              0.0761   2.47e-06    0.0989
   Cl-              0.00195    0.00195      69.1
   CrO4--          0.000991   7.40e-27  8.58e-22
   Fe++              0.0833   1.51e-12  8.42e-08
   H+                -0.527   -0.00224     -2.25
   HCO3-             0.0100     0.0100      610.
   HPO4--          0.000530   8.74e-06     0.839
   K+              0.000799   0.000118      4.63
   Mg++              0.0875   2.68e-10  6.52e-06
   Mn++             0.00200   1.33e-09  7.29e-05
   Na+              0.00430    0.00406      93.3
   O2(aq)          -0.00108    -0.0114     -366.
   SO4--           0.000525   0.000525      50.4
   SiO2(aq)           0.234    0.00413      248.
   Ti(OH)4(aq)      0.00123    0.00123      143.

  Elemental composition               In fluid                  Sorbed
                  total moles     moles       mg/kg        moles       mg/kg
 -------------------------------------------------------------------------------
   Aluminum          0.009541    3.921e-06      0.1058
   Calcium            0.07615    2.467e-06     0.09888
   Carbon             0.01000      0.01000       120.1
   Chlorine          0.001950     0.001950       69.13
   Chromium         0.0009906    7.398e-27   3.847e-22
   Hydrogen             111.0        110.9   1.118e+05
   Iron               0.08333    1.508e-12   8.423e-08
   Magnesium          0.08748    2.682e-10   6.518e-06
   Manganese         0.002000    1.327e-09   7.289e-05
   Oxygen               56.28        55.49   8.877e+05
   Phosphorus       0.0005303    8.741e-06      0.2707
   Potassium        0.0007992    0.0001185       4.631
   Silicon             0.2342     0.004129       115.9
   Sodium            0.004298     0.004058       93.29
   Sulfur           0.0005248    0.0005248       16.83
   Titanium          0.001232     0.001232       59.00


          Step #    97             Xi = 0.0650

          Temperature = 100.0 C    Pressure =  1.013 bars
          pH = 10.093              log fO2 =  -61.578
          Eh =  -0.6679 volts      pe =  -9.0215
          Ionic strength      =    0.008385 molal
          Charge imbalance    =   -0.011076 eq/kg (-66.95% error)
          Activity of water   =    0.999931
          Solvent mass        =     0.99755 kg
          Solution mass       =     0.99861 kg
          Mineral mass        =    0.066894 kg
          Solution density    =    0.955    g/cm3
          Solution viscosity  =    0.003    poise
          Chlorinity          =    0.001955 molal
          Dissolved solids    =        1057 mg/kg sol'n
          Hardness            =        0.01 mg/kg sol'n as CaCO3
            carbonate         =        0.01 mg/kg sol'n as CaCO3
            non-carbonate     =        0.00 mg/kg sol'n as CaCO3
          Carbonate alkalinity=      795.39 mg/kg sol'n as CaCO3
          Water type          =    Na-OH
          Bulk volume         =    1.07e+03 cm3
          Fluid volume        =    1.05e+03 cm3
          Mineral volume      =        20.9 cm3
          Inert volume        =        0.00 cm3
          Porosity            =        98.0 %
          Permeability        =        50.2 cm2
          Mass reacted        =        64.7 g

                          moles          moles         grams          cm3      rxn rate
  Reactants             remaining       reacted       reacted       reacted  (mol/kg sec)
 ------------------------------------------------------------------------------------------
   H2O                    0.02961      0.002057       0.03706          --            --  
   Al2O3                   0.1542       0.01071         1.092          --            --  
   CaO                      2.453        0.1705         9.558          --            --  
   Cr2O3                  0.01601      0.001112        0.1691          --            --  
   FeO(ox)                  2.683        0.1864         13.39          --            --  
   K2O(ox)                0.01291     0.0008974       0.08453          --            --  
   MgO                      2.809        0.1952         7.868          --            --  
   MnO                    0.06464      0.004491        0.3186          --            --  
   Na2O(ox)               0.06945      0.004826        0.2991          --            --  
   P2O5                  0.008570     0.0005955       0.08453          --            --  
   S                     0.007587     0.0005272       0.01691      0.008178          --  
   SiO2                     7.569        0.5260         31.60          --            --  
   TiO2                   0.03983      0.002768        0.2211          --            --  

  Minerals in system     moles      log moles      grams        volume (cm3)
 ----------------------------------------------------------------------------
   Andradite              0.04186     -1.378          21.27           5.519
   Annite                0.001788     -2.748         0.9152          0.2759
   Chromite              0.001112     -2.954         0.2490         0.04895
   Greenalite             0.01303     -1.885          4.844           1.498
   Hydroxylapatite      0.0003948     -3.404         0.1983         0.07484
   Mesolite              0.004112     -2.386          1.595          0.7040
   Minnesotaite           0.01916     -1.718          9.079           2.833
   Saponite-Ca            0.02247     -1.648          8.661           3.048
   Saponite-Na            0.01218     -1.915          4.706           1.664
   Tephroite             0.002246     -2.649         0.4535          0.1712
   Tremolite              0.01837     -1.736          14.92           5.013
                                               _____________   _____________
          (total)                                     66.89           20.85 

  Aqueous species       molality    mg/kg sol'n    act. coef.     log act.
 ---------------------------------------------------------------------------
   Methane(aq)            0.01002         160.7      1.0000       -1.9989
   OH-                   0.007710         131.0      0.8931       -2.1620
   HSiO3-                0.003206         246.9      0.8945       -2.5424
   Ti(OH)4(aq)           0.002774         321.2      1.0000       -2.5568
   Na+                   0.002729         62.68      0.8945       -2.6123
   Cl-                   0.001953         69.18      0.8917       -2.7590
   HS-                  0.0007214         23.83      0.8931       -3.1909
   SiO2(aq)             0.0002811         16.87      1.0000       -3.5511
   H2(aq)               0.0001467        0.2954      1.0000       -3.8336
   NaHSiO3(aq)          0.0001260         12.60      1.0000       -3.8995
   S--                  9.769e-05         3.129      0.6465       -4.1996
   AlO2-                2.429e-05         1.431      0.8945       -4.6629
   K+                   6.856e-06        0.2678      0.8917       -5.2137
   HPO4--               6.491e-06        0.6223      0.6386       -5.3825
   NaOH(aq)             3.944e-06        0.1576      1.0000       -5.4040
   NaCl(aq)             1.431e-06       0.08355      1.0000       -5.8443
   H2S(aq)              1.580e-07      0.005379      1.0000       -6.8013
   Ca++                 1.271e-07      0.005087      0.6540       -7.0804
   PO4---               1.184e-07       0.01123      0.3642       -7.3653
   NaAlO2(aq)           3.050e-08      0.002498      1.0000       -7.5156
    (only species > 1e-8 molal listed)

  Mineral saturation states
                     log Q/K                          log Q/K
 ----------------------------------------------------------------
   Greenalite         0.0000 sat    Diaspore          -1.4035     
   Saponite-Ca        0.0000 sat    Pseudowollastoni  -1.4111     
   Mesolite           0.0000 sat    Alabandite        -1.4678     
   Annite             0.0000 sat    Saponite-H        -1.4833     
   Minnesotaite       0.0000 sat    Albite_low        -1.5703     
   Saponite-Na        0.0000 sat    Albite            -1.5703     
   Chromite           0.0000 sat    Magnetite         -1.6188     
   Tephroite          0.0000 sat    Mn(OH)2(am)       -1.6290     
   Andradite          0.0000 sat    Boehmite          -1.6983     
   Tremolite          0.0000 sat    Goethite          -1.7763     
   Hydroxylapatite    0.0000 sat    Chrysotile        -1.7919     
   Diopside          -0.3314        Scolecite         -1.8235     
   Rhodonite         -0.3582        Cronstedtite-7A   -1.9406     
   Saponite-Mg       -0.4633        FeO               -1.9452     
   Ice               -0.4670        Prehnite          -1.9511     
   Quartz            -0.4729        Celadonite        -1.9788     
   Tridymite         -0.6447        Maximum_Microcli  -2.0798     
   Saponite-K        -0.6801        K-Feldspar        -2.0926     
   Chalcedony        -0.6896        Gibbsite          -2.1720     
   Talc              -0.8194        Hematite          -2.1737     
   Ferrosilite       -0.8765        Enstatite         -2.2719     
   Cristobalite(alp  -0.8906        Stilbite          -2.4078     
   Hedenbergite      -0.9038        Albite_high       -2.5014     
   Daphnite-14A      -1.0933        Wustite           -2.5504     
   Coesite           -1.1313        Whitlockite       -2.5822     
   Troilite          -1.1547        Epidote           -2.6247     
   Cristobalite(bet  -1.1928        Epidote-ord       -2.6301     
   Pyrrhotite        -1.2343        Fe(OH)2           -2.7248     
   Wollastonite      -1.2768        Jadeite           -2.7356     
   Analcime          -1.3204        Eskolaite         -2.8674     
   SiO2(am)          -1.3668        Sanidine_high     -2.8886     
   Fayalite          -1.3692        Brucite           -2.9614     
   Phlogopite        -1.3783     
    (only minerals with log Q/K > -3 listed)

                         partial
  Gases               press. (bar)     fugacity     fug. coef.    log fug.
 ---------------------------------------------------------------------------
   CH4(g)                   11.47         11.46        0.9993      1.0593
   H2O(g)                  0.8459        0.8334        0.9852     -0.0791
   H2(g)                   0.1835        0.1837         1.001     -0.7360
   H2S(g)               4.730e-06     4.712e-06        0.9961     -5.3268
   CO2(g)               9.375e-11     9.353e-11        0.9976    -10.0291
   CO(g)                4.710e-15     4.710e-15         1.000*   -14.3270
   HCl(g)               4.083e-17     4.083e-17         1.000*   -16.3890
   C2H4(g)              1.010e-19     1.010e-19         1.000*   -18.9959
   S2(g)                1.469e-29     1.469e-29         1.000*   -28.8331
   SO2(g)               6.743e-30     6.694e-30        0.9928    -29.1743
   Na(g)                8.343e-41     8.343e-41         1.000*   -40.0787
   K(g)                 2.564e-44     2.564e-44         1.000*   -43.5911
   Cl2(g)               1.267e-59     1.267e-59         1.000*   -58.8971
   O2(g)                2.644e-62     2.644e-62        0.9999    -61.5777
   Mg(g)                1.171e-69     1.171e-69         1.000*   -68.9316
   Ca(g)                4.745e-85     4.745e-85         1.000*   -84.3238
   C(g)                 8.756e-97     8.756e-97         1.000*   -96.0577
   Al(g)               1.864e-105    1.864e-105         1.000*  -104.7296
   Si(g)               8.801e-113    8.801e-113         1.000*  -112.0555
    *no data, gas taken to be ideal

                                  In fluid              Sorbed            Kd
  Original basis total moles   moles     mg/kg      moles     mg/kg      L/kg
 -------------------------------------------------------------------------------
   H2O                 56.1       55.4  9.99e+05
   Al+++             0.0214   2.43e-05     0.656
   Ca++               0.171   1.27e-07   0.00509
   Cl-              0.00195    0.00195      69.2
   CrO4--           0.00222   3.04e-27  3.53e-22
   Fe++               0.187   7.10e-13  3.97e-08
   H+                 -1.18  -0.000396    -0.400
   HCO3-             0.0100     0.0100      611.
   HPO4--           0.00119   6.60e-06     0.634
   K+               0.00179   6.84e-06     0.268
   Mg++               0.196   3.01e-11  7.33e-07
   Mn++             0.00449   2.73e-10  1.50e-05
   Na+              0.00965    0.00285      65.7
   O2(aq)          -0.00245    -0.0217     -696.
   SO4--           0.000817   0.000817      78.6
   SiO2(aq)           0.526    0.00360      217.
   Ti(OH)4(aq)      0.00277    0.00277      321.

  Elemental composition               In fluid                  Sorbed
                  total moles     moles       mg/kg        moles       mg/kg
 -------------------------------------------------------------------------------
   Aluminum           0.02143    2.426e-05      0.6556
   Calcium             0.1707    1.268e-07    0.005090
   Carbon             0.01000      0.01000       120.3
   Chlorine          0.001950     0.001950       69.23
   Chromium          0.002225    3.041e-27   1.583e-22
   Hydrogen             111.0        110.8   1.118e+05
   Iron                0.1868    7.100e-13   3.971e-08
   Magnesium           0.1958    3.012e-11   7.331e-07
   Manganese         0.004491    2.730e-10   1.502e-05
   Oxygen               57.20        55.40   8.876e+05
   Phosphorus        0.001191    6.600e-06      0.2047
   Potassium         0.001795    6.841e-06      0.2678
   Silicon             0.5260     0.003604       101.4
   Sodium            0.009652     0.002854       65.70
   Sulfur           0.0008172    0.0008172       26.24
   Titanium          0.002768     0.002768       132.7


          Step #   100             Xi = 0.0916

          Temperature = 100.0 C    Pressure =  1.013 bars
          pH = 10.086              log fO2 =  -61.578
          Eh =  -0.6674 volts      pe =  -9.0141
          Ionic strength      =    0.008466 molal
          Charge imbalance    =   -0.011092 eq/kg (-66.6% error)
          Activity of water   =    0.999931
          Solvent mass        =     0.99592 kg
          Solution mass       =     0.99710 kg
          Mineral mass        =    0.094940 kg
          Solution density    =    0.955    g/cm3
          Solution viscosity  =    0.003    poise
          Chlorinity          =    0.001958 molal
          Dissolved solids    =        1191 mg/kg sol'n
          Hardness            =        0.01 mg/kg sol'n as CaCO3
            carbonate         =        0.01 mg/kg sol'n as CaCO3
            non-carbonate     =        0.00 mg/kg sol'n as CaCO3
          Carbonate alkalinity=      794.69 mg/kg sol'n as CaCO3
          Water type          =    Na-OH
          Bulk volume         =    1.07e+03 cm3
          Fluid volume        =    1.04e+03 cm3
          Mineral volume      =        30.2 cm3
          Inert volume        =        0.00 cm3
          Porosity            =        97.2 %
          Permeability        =        37.4 cm2
          Mass reacted        =        91.3 g

                          moles          moles         grams          cm3      rxn rate
  Reactants             remaining       reacted       reacted       reacted  (mol/kg sec)
 ------------------------------------------------------------------------------------------
   H2O                    0.02876      0.002901       0.05226          --            --  
   Al2O3                   0.1498       0.01511         1.540          --            --  
   CaO                      2.383        0.2403         13.48          --            --  
   Cr2O3                  0.01555      0.001568        0.2384          --            --  
   FeO(ox)                  2.607        0.2629         18.89          --            --  
   K2O(ox)                0.01255      0.001265        0.1192          --            --  
   MgO                      2.729        0.2752         11.09          --            --  
   MnO                    0.06279      0.006333        0.4492          --            --  
   Na2O(ox)               0.06747      0.006804        0.4217          --            --  
   P2O5                  0.008326     0.0008396        0.1192          --            --  
   S                     0.007371     0.0007433       0.02384       0.01153          --  
   SiO2                     7.353        0.7416         44.56          --            --  
   TiO2                   0.03869      0.003902        0.3117          --            --  

  Minerals in system     moles      log moles      grams        volume (cm3)
 ----------------------------------------------------------------------------
   Andradite              0.04208     -1.376          21.38           5.548
   Annite                0.002524     -2.598          1.292          0.3894
   Chromite              0.001568     -2.805         0.3510         0.06902
   Greenalite             0.04939     -1.306          18.36           5.679
   Hydroxylapatite      0.0005576     -3.254         0.2801          0.1057
   Mesolite               0.01290     -1.889          5.003           2.209
   Minnesotaite          0.007245     -2.140          3.433           1.071
   Saponite-Na           0.006030     -2.220          2.330          0.8242
   Tephroite             0.003166     -2.499         0.6395          0.2413
   Tremolite              0.05154     -1.288          41.87           14.07
                                               _____________   _____________
          (total)                                     94.94           30.20 

  Aqueous species       molality    mg/kg sol'n    act. coef.     log act.
 ---------------------------------------------------------------------------
   Methane(aq)            0.01004         160.9      1.0000       -1.9982
   OH-                   0.007584         128.8      0.8927       -2.1694
   Ti(OH)4(aq)           0.003918         453.6      1.0000       -2.4069
   HSiO3-                0.003153         242.8      0.8941       -2.5498
   Na+                   0.002778         63.78      0.8941       -2.6049
   Cl-                   0.001957         69.28      0.8912       -2.7585
   HS-                  0.0009153         30.24      0.8927       -3.0877
   SiO2(aq)             0.0002811         16.87      1.0000       -3.5511
   H2(aq)               0.0001467        0.2954      1.0000       -3.8336
   NaHSiO3(aq)          0.0001261         12.60      1.0000       -3.8994
   S--                  0.0001220         3.908      0.6453       -4.1038
   AlO2-                2.390e-05         1.408      0.8941       -4.6703
   K+                   6.977e-06        0.2725      0.8912       -5.2063
   HPO4--               6.286e-06        0.6026      0.6374       -5.3972
   NaOH(aq)             3.944e-06        0.1576      1.0000       -5.4040
   NaCl(aq)             1.457e-06       0.08506      1.0000       -5.8365
   H2S(aq)              2.038e-07      0.006938      1.0000       -6.6907
   Ca++                 1.317e-07      0.005271      0.6528       -7.0657
   PO4---               1.130e-07       0.01072      0.3626       -7.3875
   NaAlO2(aq)           3.051e-08      0.002498      1.0000       -7.5156
    (only species > 1e-8 molal listed)

  Mineral saturation states
                     log Q/K                          log Q/K
 ----------------------------------------------------------------
   Tremolite          0.0000 sat    Phlogopite        -1.3783     
   Minnesotaite       0.0000 sat    Diaspore          -1.4035     
   Hydroxylapatite    0.0000 sat    Pseudowollastoni  -1.4111     
   Saponite-Na        0.0000 sat    Saponite-H        -1.4833     
   Tephroite          0.0000 sat    Albite_low        -1.5703     
   Chromite           0.0000 sat    Albite            -1.5703     
   Annite             0.0000 sat    Magnetite         -1.6188     
   Mesolite           0.0000 sat    Mn(OH)2(am)       -1.6290     
   Andradite          0.0000 sat    Boehmite          -1.6983     
   Greenalite         0.0000 sat    Goethite          -1.7763     
   Saponite-Ca       -0.0000 sat    Chrysotile        -1.7919     
   Diopside          -0.3314        Scolecite         -1.8235     
   Rhodonite         -0.3582        Cronstedtite-7A   -1.9406     
   Saponite-Mg       -0.4633        FeO               -1.9452     
   Ice               -0.4670        Prehnite          -1.9511     
   Quartz            -0.4729        Celadonite        -1.9788     
   Tridymite         -0.6447        Maximum_Microcli  -2.0798     
   Saponite-K        -0.6801        K-Feldspar        -2.0926     
   Chalcedony        -0.6896        Gibbsite          -2.1720     
   Talc              -0.8194        Hematite          -2.1737     
   Ferrosilite       -0.8765        Enstatite         -2.2719     
   Cristobalite(alp  -0.8906        Stilbite          -2.4078     
   Hedenbergite      -0.9038        Albite_high       -2.5014     
   Troilite          -1.0441        Wustite           -2.5504     
   Daphnite-14A      -1.0933        Whitlockite       -2.5822     
   Pyrrhotite        -1.1237        Epidote           -2.6248     
   Coesite           -1.1313        Epidote-ord       -2.6302     
   Cristobalite(bet  -1.1928        Fe(OH)2           -2.7248     
   Wollastonite      -1.2768        Jadeite           -2.7356     
   Analcime          -1.3204        Pyrite            -2.8445     
   Alabandite        -1.3573        Eskolaite         -2.8674     
   SiO2(am)          -1.3668        Sanidine_high     -2.8886     
   Fayalite          -1.3692        Brucite           -2.9614     
    (only minerals with log Q/K > -3 listed)

                         partial
  Gases               press. (bar)     fugacity     fug. coef.    log fug.
 ---------------------------------------------------------------------------
   CH4(g)                   11.49         11.48        0.9993      1.0600
   H2O(g)                  0.8459        0.8334        0.9852     -0.0791
   H2(g)                   0.1835        0.1837         1.001     -0.7360
   H2S(g)               6.101e-06     6.078e-06        0.9961     -5.2162
   CO2(g)               9.390e-11     9.368e-11        0.9976    -10.0284
   CO(g)                4.717e-15     4.717e-15         1.000*   -14.3263
   HCl(g)               4.158e-17     4.158e-17         1.000*   -16.3812
   C2H4(g)              1.013e-19     1.013e-19         1.000*   -18.9944
   S2(g)                2.444e-29     2.444e-29         1.000*   -28.6119
   SO2(g)               8.697e-30     8.635e-30        0.9928    -29.0637
   Na(g)                8.343e-41     8.343e-41         1.000*   -40.0787
   K(g)                 2.564e-44     2.564e-44         1.000*   -43.5911
   Cl2(g)               1.314e-59     1.314e-59         1.000*   -58.8814
   O2(g)                2.644e-62     2.644e-62        0.9999    -61.5778
   Mg(g)                1.171e-69     1.171e-69         1.000*   -68.9316
   Ca(g)                4.745e-85     4.745e-85         1.000*   -84.3237
   C(g)                 8.770e-97     8.770e-97         1.000*   -96.0570
   Al(g)               1.864e-105    1.864e-105         1.000*  -104.7296
   Si(g)               8.801e-113    8.801e-113         1.000*  -112.0555
    *no data, gas taken to be ideal

                                  In fluid              Sorbed            Kd
  Original basis total moles   moles     mg/kg      moles     mg/kg      L/kg
 -------------------------------------------------------------------------------
   H2O                 56.3       55.3  9.99e+05
   Al+++             0.0302   2.38e-05     0.645
   Ca++               0.241   1.31e-07   0.00527
   Cl-              0.00195    0.00195      69.3
   CrO4--           0.00314   3.15e-27  3.66e-22
   Fe++               0.263   7.35e-13  4.12e-08
   H+                 -1.67  -6.56e-06  -0.00663
   HCO3-             0.0100     0.0100      612.
   HPO4--           0.00168   6.38e-06     0.614
   K+               0.00253   6.95e-06     0.273
   Mg++               0.276   3.12e-11  7.59e-07
   Mn++             0.00633   2.82e-10  1.56e-05
   Na+               0.0136    0.00290      66.8
   O2(aq)          -0.00345    -0.0221     -711.
   SO4--            0.00103    0.00103      99.6
   SiO2(aq)           0.742    0.00355      214.
   Ti(OH)4(aq)      0.00390    0.00390      454.

  Elemental composition               In fluid                  Sorbed
                  total moles     moles       mg/kg        moles       mg/kg
 -------------------------------------------------------------------------------
   Aluminum           0.03021    2.383e-05      0.6448
   Calcium             0.2406    1.312e-07    0.005275
   Carbon             0.01000      0.01000       120.5
   Chlorine          0.001950     0.001950       69.33
   Chromium          0.003137    3.147e-27   1.641e-22
   Hydrogen             111.0        110.6   1.118e+05
   Iron                0.2632    7.348e-13   4.116e-08
   Magnesium           0.2758    3.116e-11   7.595e-07
   Manganese         0.006333    2.825e-10   1.556e-05
   Oxygen               57.88        55.32   8.876e+05
   Phosphorus        0.001679    6.380e-06      0.1982
   Potassium         0.002530    6.950e-06      0.2725
   Silicon             0.7416     0.003546       99.88
   Sodium             0.01361     0.002897       66.80
   Sulfur            0.001033     0.001033       33.23
   Titanium          0.003902     0.003902       187.4


          Step #   101             Xi = 0.1000

          Temperature = 100.0 C    Pressure =  1.013 bars
          pH = 10.140              log fO2 =  -63.296
          Eh =  -0.7032 volts      pe =  -9.4977
          Ionic strength      =    0.010099 molal
          Charge imbalance    =   -0.011096 eq/kg (-55.85% error)
          Activity of water   =    0.999931
          Solvent mass        =     0.99542 kg
          Solution mass       =     0.99675 kg
          Mineral mass        =     0.10366 kg
          Solution density    =    0.955    g/cm3
          Solution viscosity  =    0.003    poise
          Chlorinity          =    0.001959 molal
          Dissolved solids    =        1336 mg/kg sol'n
          Hardness            =        0.02 mg/kg sol'n as CaCO3
            carbonate         =        0.02 mg/kg sol'n as CaCO3
            non-carbonate     =        0.00 mg/kg sol'n as CaCO3
          Carbonate alkalinity=      813.08 mg/kg sol'n as CaCO3
          Water type          =    Na-OH
          Bulk volume         =    1.08e+03 cm3
          Fluid volume        =    1.04e+03 cm3
          Mineral volume      =        33.1 cm3
          Inert volume        =        0.00 cm3
          Porosity            =        96.9 %
          Permeability        =        34.2 cm2
          Mass reacted        =        99.6 g

                          moles          moles         grams          cm3      rxn rate
  Reactants             remaining       reacted       reacted       reacted  (mol/kg sec)
 ------------------------------------------------------------------------------------------
   H2O                    0.02850      0.003166       0.05704          --            --  
   Al2O3                   0.1484       0.01649         1.681          --            --  
   CaO                      2.361        0.2623         14.71          --            --  
   Cr2O3                  0.01541      0.001712        0.2602          --            --  
   FeO(ox)                  2.582        0.2869         20.62          --            --  
   K2O(ox)                0.01243      0.001381        0.1301          --            --  
   MgO                      2.704        0.3004         12.11          --            --  
   MnO                    0.06221      0.006913        0.4904          --            --  
   Na2O(ox)               0.06685      0.007427        0.4603          --            --  
   P2O5                  0.008249     0.0009165        0.1301          --            --  
   S                     0.007303     0.0008114       0.02602       0.01259          --  
   SiO2                     7.285        0.8095         48.64          --            --  
   TiO2                   0.03834      0.004260        0.3403          --            --  

  Minerals in system     moles      log moles      grams        volume (cm3)
 ----------------------------------------------------------------------------
   Andradite              0.04305     -1.366          21.88           5.677
   Annite                0.002753     -2.560          1.409          0.4248
   Chromite              0.001712     -2.767         0.3832         0.07534
   Greenalite             0.05885     -1.230          21.88           6.767
   Hydroxylapatite      0.0006101     -3.215         0.3065          0.1156
   Mesolite               0.01518     -1.819          5.886           2.599
   Minnesotaite          0.004880     -2.312          2.313          0.7215
   Tephroite             0.003456     -2.461         0.6980          0.2634
   Tremolite              0.06020     -1.220          48.91           16.43
                                               _____________   _____________
          (total)                                     103.7           33.07 

  Aqueous species       molality    mg/kg sol'n    act. coef.     log act.
 ---------------------------------------------------------------------------
   Methane(aq)            0.01005         161.0      1.0000       -1.9980
   OH-                   0.008666         147.2      0.8845       -2.1155
   Na+                   0.004382         100.6      0.8861       -2.4108
   Ti(OH)4(aq)           0.004279         495.3      1.0000       -2.3686
   HSiO3-                0.003602         277.3      0.8861       -2.4959
   Cl-                   0.001957         69.28      0.8828       -2.7626
   H2(aq)                0.001061         2.136      1.0000       -2.9742
   HS-                  0.0009580         31.64      0.8845       -3.0719
   SiO2(aq)             0.0002811         16.87      1.0000       -3.5511
   NaHSiO3(aq)          0.0002231         22.30      1.0000       -3.6514
   S--                  0.0001483         4.748      0.6235       -4.0341
   AlO2-                1.808e-05         1.065      0.8861       -4.7952
   K+                   9.392e-06        0.3667      0.8828       -5.0814
   NaOH(aq)             6.982e-06        0.2789      1.0000       -5.1560
   HPO4--               2.783e-06        0.2668      0.6146       -5.7668
   NaCl(aq)             2.257e-06        0.1317      1.0000       -5.6464
   Ca++                 2.053e-07      0.008216      0.6320       -6.8870
   H2S(aq)              1.867e-07      0.006355      1.0000       -6.7288
   PO4---               5.929e-08      0.005624      0.3340       -7.7032
   NaAlO2(aq)           3.577e-08      0.002929      1.0000       -7.4464
    (only species > 1e-8 molal listed)

  Mineral saturation states
                     log Q/K                          log Q/K
 ----------------------------------------------------------------
   Andradite          0.0000 sat    Alabandite        -1.3954     
   Greenalite         0.0000 sat    Daphnite-14A      -1.4509     
   Mesolite           0.0000 sat    Albite_low        -1.5011     
   Minnesotaite       0.0000 sat    Albite            -1.5011     
   Chromite           0.0000 sat    Diaspore          -1.5823     
   Tephroite          0.0000 sat    Mn(OH)2(am)       -1.6290     
   Hydroxylapatite    0.0000 sat    Phlogopite        -1.7220     
   Annite             0.0000 sat    Prehnite          -1.7359     
   Tremolite          0.0000 sat    Boehmite          -1.8771     
   Diopside          -0.1596        Saponite-H        -1.8860     
   Saponite-Na       -0.3209        Scolecite         -1.8947     
   Saponite-Ca       -0.3555        FeO               -1.9452     
   Rhodonite         -0.3582        Maximum_Microcli  -2.0798     
   Ice               -0.4670        K-Feldspar        -2.0926     
   Quartz            -0.4729        Celadonite        -2.0933     
   Hedenbergite      -0.6173        Chrysotile        -2.1356     
   Tridymite         -0.6447        Goethite          -2.2059     
   Chalcedony        -0.6896        Gibbsite          -2.3509     
   Ferrosilite       -0.8765        Enstatite         -2.3865     
   Saponite-Mg       -0.8849        Albite_high       -2.4322     
   Cristobalite(alp  -0.8906        Stilbite          -2.4710     
   Wollastonite      -0.9904        Magnetite         -2.4781     
   Saponite-K        -1.0238        Wustite           -2.5959     
   Troilite          -1.0822        Jadeite           -2.6664     
   Pseudowollastoni  -1.1247        Whitlockite       -2.6777     
   Coesite           -1.1313        Fe(OH)2           -2.7248     
   Pyrrhotite        -1.1618        Cronstedtite-7A   -2.7999     
   Talc              -1.1631        Epidote           -2.8392     
   Cristobalite(bet  -1.1928        Epidote-ord       -2.8446     
   Analcime          -1.2540        Eskolaite         -2.8674     
   SiO2(am)          -1.3668        Sanidine_high     -2.8886     
   Fayalite          -1.3692        Nepheline         -2.9746     
    (only minerals with log Q/K > -3 listed)

                         partial
  Gases               press. (bar)     fugacity     fug. coef.    log fug.
 ---------------------------------------------------------------------------
   CH4(g)                   11.49         11.49        0.9993      1.0602
   H2(g)                    1.328         1.329         1.001      0.1234
   H2O(g)                  0.8459        0.8334        0.9852     -0.0791
   H2S(g)               5.589e-06     5.567e-06        0.9961     -5.2543
   CO2(g)               3.432e-14     3.424e-14        0.9976    -13.4654
   HCl(g)               3.638e-17     3.638e-17         1.000*   -16.4391
   CO(g)                1.247e-17     1.247e-17         1.000*   -16.9040
   C2H4(g)              1.938e-21     1.938e-21         1.000*   -20.7126
   S2(g)                3.920e-31     3.920e-31         1.000*   -30.4068
   SO2(g)               2.105e-32     2.090e-32        0.9928    -31.6798
   Na(g)                3.972e-40     3.972e-40         1.000*   -39.4010
   K(g)                 1.041e-43     1.041e-43         1.000*   -42.9826
   Cl2(g)               1.391e-60     1.391e-60         1.000*   -59.8566
   O2(g)                5.054e-64     5.054e-64        0.9999    -63.2964
   Mg(g)                6.504e-69     6.504e-69         1.000*   -68.1868
   Ca(g)                6.638e-84     6.638e-84         1.000*   -83.1780
   C(g)                 1.677e-98     1.677e-98         1.000*   -97.7754
   Al(g)               2.402e-104    2.402e-104         1.000*  -103.6194
   Si(g)               4.604e-111    4.604e-111         1.000*  -110.3368
    *no data, gas taken to be ideal

                                  In fluid              Sorbed            Kd
  Original basis total moles   moles     mg/kg      moles     mg/kg      L/kg
 -------------------------------------------------------------------------------
   H2O                 56.4       55.3  9.99e+05
   Al+++             0.0330   1.80e-05     0.488
   Ca++               0.263   2.04e-07   0.00822
   Cl-              0.00195    0.00195      69.4
   CrO4--           0.00342   6.84e-27  7.96e-22
   Fe++               0.287   5.92e-13  3.32e-08
   H+                 -1.82   -0.00156     -1.58
   HCO3-             0.0100     0.0100      612.
   HPO4--           0.00183   2.83e-06     0.273
   K+               0.00276   9.35e-06     0.367
   Mg++               0.301   1.92e-11  4.69e-07
   Mn++             0.00691   2.27e-10  1.25e-05
   Na+               0.0149    0.00459      106.
   O2(aq)          -0.00377    -0.0227     -730.
   SO4--            0.00110    0.00110      106.
   SiO2(aq)           0.809    0.00409      246.
   Ti(OH)4(aq)      0.00426    0.00426      495.

  Elemental composition               In fluid                  Sorbed
                  total moles     moles       mg/kg        moles       mg/kg
 -------------------------------------------------------------------------------
   Aluminum           0.03298    1.804e-05      0.4882
   Calcium             0.2626    2.044e-07    0.008220
   Carbon             0.01000      0.01000       120.5
   Chlorine          0.001950     0.001950       69.36
   Chromium          0.003424    6.837e-27   3.567e-22
   Hydrogen             111.0        110.6   1.118e+05
   Iron                0.2873    5.919e-13   3.317e-08
   Magnesium           0.3010    1.921e-11   4.685e-07
   Manganese         0.006913    2.274e-10   1.253e-05
   Oxygen               58.10        55.29   8.875e+05
   Phosphorus        0.001833    2.832e-06     0.08801
   Potassium         0.002762    9.351e-06      0.3668
   Silicon             0.8095     0.004088       115.2
   Sodium             0.01485     0.004593       105.9
   Sulfur            0.001101     0.001101       35.43
   Titanium          0.004260     0.004260       204.6


          Step #   103             Xi = 0.1200

          Temperature = 100.0 C    Pressure =  1.013 bars
          pH = 10.161              log fO2 =  -64.892
          Eh =  -0.7343 volts      pe =  -9.9183
          Ionic strength      =    0.011004 molal
          Charge imbalance    =   -0.011105 eq/kg (-51.38% error)
          Activity of water   =    0.999931
          Solvent mass        =     0.99446 kg
          Solution mass       =     0.99595 kg
          Mineral mass        =     0.12438 kg
          Solution density    =    0.955    g/cm3
          Solution viscosity  =    0.003    poise
          Chlorinity          =    0.001961 molal
          Dissolved solids    =        1502 mg/kg sol'n
          Hardness            =        0.03 mg/kg sol'n as CaCO3
            carbonate         =        0.03 mg/kg sol'n as CaCO3
            non-carbonate     =        0.00 mg/kg sol'n as CaCO3
          Carbonate alkalinity=      821.20 mg/kg sol'n as CaCO3
          Water type          =    Na-OH
          Bulk volume         =    1.08e+03 cm3
          Fluid volume        =    1.04e+03 cm3
          Mineral volume      =        39.7 cm3
          Inert volume        =        0.00 cm3
          Porosity            =        96.3 %
          Permeability        =        27.8 cm2
          Mass reacted        =         120 g

                          moles          moles         grams          cm3      rxn rate
  Reactants             remaining       reacted       reacted       reacted  (mol/kg sec)
 ------------------------------------------------------------------------------------------
   H2O                    0.02786      0.003800       0.06845          --            --  
   Al2O3                   0.1451       0.01979         2.018          --            --  
   CaO                      2.309        0.3148         17.65          --            --  
   Cr2O3                  0.01507      0.002054        0.3122          --            --  
   FeO(ox)                  2.525        0.3443         24.74          --            --  
   K2O(ox)                0.01215      0.001657        0.1561          --            --  
   MgO                      2.644        0.3605         14.53          --            --  
   MnO                    0.06083      0.008295        0.5884          --            --  
   Na2O(ox)               0.06536      0.008913        0.5524          --            --  
   P2O5                  0.008066      0.001100        0.1561          --            --  
   S                     0.007141     0.0009737       0.03122       0.01510          --  
   SiO2                     7.123        0.9714         58.36          --            --  
   TiO2                   0.03748      0.005112        0.4083          --            --  

  Minerals in system     moles      log moles      grams        volume (cm3)
 ----------------------------------------------------------------------------
   Andradite              0.04878     -1.312          24.79           6.432
   Annite                0.003303     -2.481          1.691          0.5097
   Chromite              0.002054     -2.687         0.4598         0.09041
   Diopside               0.01439     -1.842          3.115          0.9507
   Greenalite             0.07261     -1.139          26.99           8.350
   Hydroxylapatite      0.0007328     -3.135         0.3681          0.1389
   Mesolite               0.01822     -1.739          7.065           3.119
   Minnesotaite          0.005767     -2.239          2.733          0.8527
   Tephroite             0.004148     -2.382         0.8377          0.3161
   Tremolite              0.06934     -1.159          56.33           18.92
                                               _____________   _____________
          (total)                                     124.4           39.68 

  Aqueous species       molality    mg/kg sol'n    act. coef.     log act.
 ---------------------------------------------------------------------------
   Methane(aq)            0.01006         161.1      1.0000       -1.9976
   OH-                   0.009154         155.4      0.8803       -2.0938
   H2(aq)                0.006661         13.41      1.0000       -2.1765
   Na+                   0.005249         120.5      0.8821       -2.3344
   Ti(OH)4(aq)           0.005140         594.9      1.0000       -2.2890
   HSiO3-                0.003805         292.9      0.8821       -2.4742
   Cl-                   0.001958         69.32      0.8785       -2.7644
   HS-                   0.001091         36.02      0.8803       -3.0176
   SiO2(aq)             0.0002811         16.87      1.0000       -3.5511
   NaHSiO3(aq)          0.0002797         27.95      1.0000       -3.5533
   S--                  0.0001798         5.756      0.6127       -3.9581
   AlO2-                1.445e-05        0.8510      0.8821       -4.8946
   K+                   1.186e-05        0.4632      0.8785       -4.9820
   NaOH(aq)             8.752e-06        0.3495      1.0000       -5.0579
   NaCl(aq)             2.680e-06        0.1564      1.0000       -5.5718
   HPO4--               1.130e-06        0.1083      0.6033       -6.1666
   Ca++                 3.483e-07       0.01394      0.6216       -6.6645
   H2S(aq)              2.012e-07      0.006849      1.0000       -6.6963
   NaAlO2(aq)           3.393e-08      0.002777      1.0000       -7.4694
   PO4---               2.590e-08      0.002456      0.3203       -8.0812
    (only species > 1e-8 molal listed)

  Mineral saturation states
                     log Q/K                          log Q/K
 ----------------------------------------------------------------
   Chromite           0.0000 sat    Talc              -1.4822     
   Andradite          0.0000 sat    Albite_low        -1.5241     
   Mesolite           0.0000 sat    Albite            -1.5241     
   Hydroxylapatite    0.0000 sat    Mn(OH)2(am)       -1.6290     
   Tremolite          0.0000 sat    Daphnite-14A      -1.6932     
   Tephroite          0.0000 sat    Diaspore          -1.7035     
   Annite             0.0000 sat    Scolecite         -1.8710     
   Greenalite         0.0000 sat    FeO               -1.9452     
   Minnesotaite       0.0000 sat    Boehmite          -1.9983     
   Diopside           0.0000 sat    Phlogopite        -2.0411     
   Hedenbergite      -0.3514        Maximum_Microcli  -2.0798     
   Rhodonite         -0.3582        K-Feldspar        -2.0926     
   Ice               -0.4670        Celadonite        -2.1997     
   Quartz            -0.4729        Saponite-H        -2.2451     
   Tridymite         -0.6447        Stilbite          -2.4500     
   Saponite-Na       -0.6476        Chrysotile        -2.4547     
   Saponite-Ca       -0.6707        Albite_high       -2.4552     
   Chalcedony        -0.6896        Gibbsite          -2.4720     
   Wollastonite      -0.7245        Enstatite         -2.4928     
   Pseudowollastoni  -0.8588        Grossular         -2.5261     
   Ferrosilite       -0.8765        Goethite          -2.6048     
   Cristobalite(alp  -0.8906        Wustite           -2.6382     
   Troilite          -1.0496        Jadeite           -2.6894     
   Pyrrhotite        -1.1292        Fe(OH)2           -2.7248     
   Coesite           -1.1313        Gyrolite          -2.7414     
   Cristobalite(bet  -1.1928        Whitlockite       -2.7663     
   Saponite-Mg       -1.2616        Eskolaite         -2.8674     
   Analcime          -1.2760        Sanidine_high     -2.8886     
   Saponite-K        -1.3429        Epidote           -2.9485     
   Alabandite        -1.3628        Epidote-ord       -2.9539     
   SiO2(am)          -1.3668        Okenite           -2.9551     
   Fayalite          -1.3692        Nepheline         -2.9976     
   Prehnite          -1.4463     
    (only minerals with log Q/K > -3 listed)

                         partial
  Gases               press. (bar)     fugacity     fug. coef.    log fug.
 ---------------------------------------------------------------------------
   CH4(g)                   11.51         11.50        0.9993      1.0606
   H2(g)                    8.333         8.339         1.001      0.9211
   H2O(g)                  0.8459        0.8334        0.9852     -0.0791
   H2S(g)               6.024e-06     6.001e-06        0.9961     -5.2218
   HCl(g)               3.446e-17     3.446e-17         1.000*   -16.4627
   CO2(g)               2.213e-17     2.208e-17        0.9976    -16.6560
   CO(g)                5.048e-20     5.048e-20         1.000*   -19.2969
   C2H4(g)              4.928e-23     4.928e-23         1.000*   -22.3073
   S2(g)                1.156e-32     1.156e-32         1.000*   -31.9371
   SO2(g)               9.176e-35     9.110e-35        0.9928    -34.0405
   Na(g)                1.247e-39     1.247e-39         1.000*   -38.9040
   K(g)                 3.447e-43     3.447e-43         1.000*   -42.4626
   Cl2(g)               1.989e-61     1.989e-61         1.000*   -60.7015
   O2(g)                1.283e-65     1.283e-65        0.9999    -64.8919
   Mg(g)                3.196e-68     3.196e-68         1.000*   -67.4955
   Ca(g)                7.686e-83     7.686e-83         1.000*   -82.1143
   C(g)                4.261e-100    4.261e-100         1.000*   -99.3705
   Al(g)               2.858e-103    2.858e-103         1.000*  -102.5439
   Si(g)               1.814e-109    1.814e-109         1.000*  -108.7413
    *no data, gas taken to be ideal

                                  In fluid              Sorbed            Kd
  Original basis total moles   moles     mg/kg      moles     mg/kg      L/kg
 -------------------------------------------------------------------------------
   H2O                 56.6       55.2  9.99e+05
   Al+++             0.0396   1.44e-05     0.390
   Ca++               0.315   3.47e-07    0.0139
   Cl-              0.00195    0.00195      69.4
   CrO4--           0.00411   1.58e-26  1.84e-21
   Fe++               0.345   5.43e-13  3.05e-08
   H+                 -2.18   -0.00215     -2.17
   HCO3-             0.0100     0.0100      613.
   HPO4--           0.00220   1.15e-06     0.111
   K+               0.00331   1.18e-05     0.463
   Mg++               0.361   1.38e-11  3.37e-07
   Mn++             0.00830   2.09e-10  1.15e-05
   Na+               0.0178    0.00551      127.
   O2(aq)          -0.00453    -0.0258     -830.
   SO4--            0.00126    0.00126      122.
   SiO2(aq)           0.971    0.00434      262.
   Ti(OH)4(aq)      0.00511    0.00511      595.

  Elemental composition               In fluid                  Sorbed
                  total moles     moles       mg/kg        moles       mg/kg
 -------------------------------------------------------------------------------
   Aluminum           0.03957    1.440e-05      0.3902
   Calcium             0.3151    3.465e-07     0.01394
   Carbon             0.01000      0.01000       120.6
   Chlorine          0.001950     0.001950       69.41
   Chromium          0.004109    1.577e-26   8.231e-22
   Hydrogen             111.0        110.5   1.118e+05
   Iron                0.3446    5.439e-13   3.050e-08
   Magnesium           0.3611    1.380e-11   3.367e-07
   Manganese         0.008295    2.089e-10   1.152e-05
   Oxygen               58.61        55.24   8.875e+05
   Phosphorus        0.002200    1.150e-06     0.03577
   Potassium         0.003315    1.180e-05      0.4633
   Silicon             0.9714     0.004341       122.4
   Sodium             0.01783     0.005509       127.2
   Sulfur            0.001264     0.001264       40.69
   Titanium          0.005112     0.005112       245.7


          Step #   111             Xi = 0.2000

          Temperature = 100.0 C    Pressure =  1.013 bars
          pH = 10.236              log fO2 =  -64.892
          Eh =  -0.7398 volts      pe =  -9.9928
          Ionic strength      =    0.014628 molal
          Charge imbalance    =   -0.011139 eq/kg (-39.04% error)
          Activity of water   =    0.999931
          Solvent mass        =     0.99082 kg
          Solution mass       =     0.99293 kg
          Mineral mass        =     0.20713 kg
          Solution density    =    0.955    g/cm3
          Solution viscosity  =    0.003    poise
          Chlorinity          =    0.001968 molal
          Dissolved solids    =        2122 mg/kg sol'n
          Hardness            =        0.03 mg/kg sol'n as CaCO3
            carbonate         =        0.03 mg/kg sol'n as CaCO3
            non-carbonate     =        0.00 mg/kg sol'n as CaCO3
          Carbonate alkalinity=      848.51 mg/kg sol'n as CaCO3
          Water type          =    Na-OH
          Bulk volume         =    1.11e+03 cm3
          Fluid volume        =    1.04e+03 cm3
          Mineral volume      =        66.1 cm3
          Inert volume        =        0.00 cm3
          Porosity            =        94.0 %
          Permeability        =        12.5 cm2
          Mass reacted        =         199 g

                          moles          moles         grams          cm3      rxn rate
  Reactants             remaining       reacted       reacted       reacted  (mol/kg sec)
 ------------------------------------------------------------------------------------------
   H2O                    0.02533      0.006333        0.1141          --            --  
   Al2O3                   0.1319       0.03298         3.363          --            --  
   CaO                      2.099        0.5247         29.42          --            --  
   Cr2O3                  0.01370      0.003424        0.5204          --            --  
   FeO(ox)                  2.296        0.5739         41.23          --            --  
   K2O(ox)                0.01105      0.002762        0.2602          --            --  
   MgO                      2.404        0.6009         24.22          --            --  
   MnO                    0.05530       0.01383        0.9807          --            --  
   Na2O(ox)               0.05942       0.01485        0.9207          --            --  
   P2O5                  0.007332      0.001833        0.2602          --            --  
   S                     0.006492      0.001623       0.05204       0.02517          --  
   SiO2                     6.476         1.619         97.27          --            --  
   TiO2                   0.03408      0.008519        0.6805          --            --  

  Minerals in system     moles      log moles      grams        volume (cm3)
 ----------------------------------------------------------------------------
   Andradite              0.04941     -1.306          25.11           6.515
   Annite                0.005512     -2.259          2.821          0.8506
   Chromite              0.003424     -2.465         0.7664          0.1507
   Diopside                0.1834     -0.737          39.72           12.12
   Greenalite              0.1462     -0.835          54.35           16.81
   Hydroxylapatite       0.001221     -2.913         0.6136          0.2315
   Mesolite               0.03037     -1.518          11.78           5.199
   Minnesotaite          0.005601     -2.252          2.654          0.8282
   Tephroite             0.006913     -2.160          1.396          0.5268
   Tremolite              0.08360     -1.078          67.92           22.82
                                               _____________   _____________
          (total)                                     207.1           66.06 

  Aqueous species       molality    mg/kg sol'n    act. coef.     log act.
 ---------------------------------------------------------------------------
   OH-                    0.01105         187.5      0.8656       -2.0193
   Methane(aq)            0.01009         161.6      1.0000       -1.9960
   Na+                   0.008703         199.7      0.8679       -2.1218
   Ti(OH)4(aq)           0.008598         994.5      1.0000       -2.0656
   H2(aq)                0.006661         13.40      1.0000       -2.1765
   HSiO3-                0.004590         353.1      0.8679       -2.3997
   Cl-                   0.001964         69.47      0.8633       -2.7707
   HS-                   0.001602         52.89      0.8656       -2.8579
   NaHSiO3(aq)          0.0005417         54.10      1.0000       -3.2663
   S--                  0.0003279         10.49      0.5759       -3.7239
   SiO2(aq)             0.0002811         16.85      1.0000       -3.5511
   NaOH(aq)             1.695e-05        0.6765      1.0000       -4.7709
   AlO2-                1.393e-05        0.8197      0.8679       -4.9176
   K+                   1.273e-05        0.4967      0.8633       -4.9590
   NaCl(aq)             4.309e-06        0.2513      1.0000       -5.3656
   HPO4--               1.700e-06        0.1629      0.5647       -6.0176
   Ca++                 2.619e-07       0.01048      0.5866       -6.8135
   H2S(aq)              2.449e-07      0.008329      1.0000       -6.6110
   NaAlO2(aq)           5.249e-08      0.004294      1.0000       -7.2799
   PO4---               5.028e-08      0.004765      0.2759       -7.8578
    (only species > 1e-8 molal listed)

  Mineral saturation states
                     log Q/K                          log Q/K
 ----------------------------------------------------------------
   Minnesotaite       0.0000 sat    SiO2(am)          -1.3668     
   Hydroxylapatite    0.0000 sat    Fayalite          -1.3692     
   Tremolite          0.0000 sat    Talc              -1.4822     
   Diopside           0.0000 sat    Mn(OH)2(am)       -1.6290     
   Chromite           0.0000 sat    Prehnite          -1.6413     
   Annite             0.0000 sat    Diaspore          -1.8010     
   Tephroite          0.0000 sat    Daphnite-14A      -1.8882     
   Andradite          0.0000 sat    FeO               -1.9452     
   Greenalite         0.0000 sat    Phlogopite        -2.0411     
   Mesolite           0.0000 sat    Scolecite         -2.0660     
   Hedenbergite      -0.3514        Maximum_Microcli  -2.0798     
   Rhodonite         -0.3582        K-Feldspar        -2.0926     
   Ice               -0.4670        Boehmite          -2.0958     
   Quartz            -0.4729        Celadonite        -2.1997     
   Saponite-Na       -0.5850        Albite_high       -2.2656     
   Tridymite         -0.6447        Saponite-H        -2.2773     
   Chalcedony        -0.6896        Chrysotile        -2.4547     
   Saponite-Ca       -0.7029        Enstatite         -2.4928     
   Wollastonite      -0.7245        Jadeite           -2.4998     
   Pseudowollastoni  -0.8588        Gibbsite          -2.5695     
   Ferrosilite       -0.8765        Goethite          -2.6048     
   Cristobalite(alp  -0.8906        Stilbite          -2.6229     
   Troilite          -0.9644        Wustite           -2.6382     
   Pyrrhotite        -1.0440        Grossular         -2.7212     
   Analcime          -1.0941        Fe(OH)2           -2.7248     
   Coesite           -1.1313        Gyrolite          -2.7414     
   Cristobalite(bet  -1.1928        Whitlockite       -2.7663     
   Alabandite        -1.2775        Nepheline         -2.8081     
   Saponite-Mg       -1.2937        Natrolite         -2.8636     
   Albite_low        -1.3345        Eskolaite         -2.8674     
   Albite            -1.3345        Sanidine_high     -2.8886     
   Saponite-K        -1.3429        Okenite           -2.9551     
    (only minerals with log Q/K > -3 listed)

                         partial
  Gases               press. (bar)     fugacity     fug. coef.    log fug.
 ---------------------------------------------------------------------------
   CH4(g)                   11.55         11.54        0.9993      1.0622
   H2(g)                    8.333         8.339         1.001      0.9211
   H2O(g)                  0.8459        0.8334        0.9852     -0.0791
   H2S(g)               7.331e-06     7.303e-06        0.9961     -5.1365
   HCl(g)               2.861e-17     2.861e-17         1.000*   -16.5435
   CO2(g)               2.221e-17     2.216e-17        0.9976    -16.6544
   CO(g)                5.067e-20     5.067e-20         1.000*   -19.2953
   C2H4(g)              4.964e-23     4.964e-23         1.000*   -22.3041
   S2(g)                1.712e-32     1.712e-32         1.000*   -31.7666
   SO2(g)               1.117e-34     1.109e-34        0.9928    -33.9552
   Na(g)                2.416e-39     2.416e-39         1.000*   -38.6170
   K(g)                 4.314e-43     4.314e-43         1.000*   -42.3651
   Cl2(g)               1.371e-61     1.371e-61         1.000*   -60.8630
   O2(g)                1.283e-65     1.283e-65        0.9999    -64.8919
   Mg(g)                3.196e-68     3.196e-68         1.000*   -67.4955
   Ca(g)                7.686e-83     7.686e-83         1.000*   -82.1143
   C(g)                4.276e-100    4.276e-100         1.000*   -99.3689
   Al(g)               2.283e-103    2.283e-103         1.000*  -102.6414
   Si(g)               1.814e-109    1.814e-109         1.000*  -108.7413
    *no data, gas taken to be ideal

                                  In fluid              Sorbed            Kd
  Original basis total moles   moles     mg/kg      moles     mg/kg      L/kg
 -------------------------------------------------------------------------------
   H2O                 57.3       55.0  9.98e+05
   Al+++             0.0660   1.39e-05     0.376
   Ca++               0.525   2.60e-07    0.0105
   Cl-              0.00195    0.00195      69.6
   CrO4--           0.00685   1.19e-26  1.39e-21
   Fe++               0.574   4.07e-13  2.29e-08
   H+                 -3.64   -0.00452     -4.59
   HCO3-             0.0100     0.0100      615.
   HPO4--           0.00367   1.74e-06     0.168
   K+               0.00552   1.26e-05     0.497
   Mg++               0.601   1.03e-11  2.51e-07
   Mn++              0.0138   1.56e-10  8.65e-06
   Na+               0.0297    0.00918      213.
   O2(aq)          -0.00756    -0.0271     -874.
   SO4--            0.00191    0.00191      185.
   SiO2(aq)            1.62    0.00536      325.
   Ti(OH)4(aq)      0.00852    0.00852      995.

  Elemental composition               In fluid                  Sorbed
                  total moles     moles       mg/kg        moles       mg/kg
 -------------------------------------------------------------------------------
   Aluminum           0.06596    1.385e-05      0.3764
   Calcium             0.5249    2.597e-07     0.01048
   Carbon             0.01000      0.01000       121.0
   Chlorine          0.001950     0.001950       69.63
   Chromium          0.006848    1.188e-26   6.223e-22
   Hydrogen             111.0        110.1   1.118e+05
   Iron                0.5742    4.075e-13   2.292e-08
   Magnesium           0.6015    1.027e-11   2.513e-07
   Manganese          0.01383    1.564e-10   8.651e-06
   Oxygen               60.65        55.06   8.872e+05
   Phosphorus        0.003666    1.736e-06     0.05415
   Potassium         0.005525    1.262e-05      0.4968
   Silicon              1.619     0.005363       151.7
   Sodium             0.02971     0.009181       212.6
   Sulfur            0.001913     0.001913       61.78
   Titanium          0.008519     0.008519       410.8


          Step #   121             Xi = 0.3000

          Temperature = 100.0 C    Pressure =  1.013 bars
          pH = 10.310              log fO2 =  -64.892
          Eh =  -0.7453 volts      pe = -10.0674
          Ionic strength      =    0.019168 molal
          Charge imbalance    =   -0.011181 eq/kg (-30.14% error)
          Activity of water   =    0.999930
          Solvent mass        =     0.98628 kg
          Solution mass       =     0.98915 kg
          Mineral mass        =     0.31056 kg
          Solution density    =    0.956    g/cm3
          Solution viscosity  =    0.003    poise
          Chlorinity          =    0.001977 molal
          Dissolved solids    =        2903 mg/kg sol'n
          Hardness            =        0.02 mg/kg sol'n as CaCO3
            carbonate         =        0.02 mg/kg sol'n as CaCO3
            non-carbonate     =        0.00 mg/kg sol'n as CaCO3
          Carbonate alkalinity=      874.97 mg/kg sol'n as CaCO3
          Water type          =    Na-OH
          Bulk volume         =    1.13e+03 cm3
          Fluid volume        =    1.03e+03 cm3
          Mineral volume      =        99.0 cm3
          Inert volume        =        0.00 cm3
          Porosity            =        91.3 %
          Permeability        =        4.84 cm2
          Mass reacted        =         299 g

                          moles          moles         grams          cm3      rxn rate
  Reactants             remaining       reacted       reacted       reacted  (mol/kg sec)
 ------------------------------------------------------------------------------------------
   H2O                    0.02216      0.009499        0.1711          --            --  
   Al2O3                   0.1154       0.04947         5.044          --            --  
   CaO                      1.836        0.7870         44.13          --            --  
   Cr2O3                  0.01198      0.005136        0.7806          --            --  
   FeO(ox)                  2.009        0.8608         61.85          --            --  
   K2O(ox)               0.009668      0.004143        0.3903          --            --  
   MgO                      2.103        0.9013         36.33          --            --  
   MnO                    0.04839       0.02074         1.471          --            --  
   Na2O(ox)               0.05199       0.02228         1.381          --            --  
   P2O5                  0.006416      0.002750        0.3903          --            --  
   S                     0.005680      0.002434       0.07806       0.03776          --  
   SiO2                     5.666         2.428         145.9          --            --  
   TiO2                   0.02982       0.01278         1.021          --            --  

  Minerals in system     moles      log moles      grams        volume (cm3)
 ----------------------------------------------------------------------------
   Andradite              0.05019     -1.299          25.51           6.618
   Annite                0.008274     -2.082          4.235           1.277
   Chromite              0.005136     -2.289          1.150          0.2260
   Diopside                0.3947     -0.404          85.48           26.09
   Greenalite              0.2382     -0.623          88.56           27.40
   Hydroxylapatite       0.001832     -2.737         0.9203          0.3473
   Mesolite               0.04555     -1.341          17.66           7.798
   Minnesotaite          0.005377     -2.269          2.548          0.7951
   Tephroite              0.01037     -1.984          2.094          0.7902
   Tremolite               0.1014     -0.994          82.40           27.68
                                               _____________   _____________
          (total)                                     310.6           99.02 

  Aqueous species       molality    mg/kg sol'n    act. coef.     log act.
 ---------------------------------------------------------------------------
   OH-                    0.01336         226.5      0.8505       -1.9447
   Na+                    0.01298         297.6      0.8533       -1.9555
   Ti(OH)4(aq)            0.01296         1497.      1.0000       -1.8875
   Methane(aq)            0.01014         162.2      1.0000       -1.9940
   H2(aq)                0.006661         13.39      1.0000       -2.1765
   HSiO3-                0.005544         426.1      0.8533       -2.3251
   HS-                   0.002201         72.60      0.8505       -2.7276
   Cl-                   0.001971         69.67      0.8476       -2.7771
   NaHSiO3(aq)          0.0009435         94.15      1.0000       -3.0253
   S--                  0.0005605         17.92      0.5401       -3.5190
   SiO2(aq)             0.0002811         16.84      1.0000       -3.5511
   NaOH(aq)             2.952e-05         1.177      1.0000       -4.5299
   AlO2-                1.393e-05        0.8193      0.8533       -4.9249
   K+                   1.318e-05        0.5140      0.8476       -4.9517
   NaCl(aq)             6.229e-06        0.3630      1.0000       -5.2056
   HPO4--               2.570e-06        0.2459      0.5269       -5.8683
   H2S(aq)              2.784e-07      0.009460      1.0000       -6.5554
   Ca++                 1.972e-07      0.007880      0.5525       -6.9628
   PO4---               9.846e-08      0.009324      0.2360       -7.6339
   NaAlO2(aq)           7.572e-08      0.006189      1.0000       -7.1208
    (only species > 1e-8 molal listed)

  Mineral saturation states
                     log Q/K                          log Q/K
 ----------------------------------------------------------------
   Andradite          0.0000 sat    SiO2(am)          -1.3668     
   Diopside           0.0000 sat    Fayalite          -1.3692     
   Tephroite          0.0000 sat    Talc              -1.4822     
   Annite             0.0000 sat    Mn(OH)2(am)       -1.6290     
   Greenalite         0.0000 sat    Prehnite          -1.8051     
   Minnesotaite       0.0000 sat    Diaspore          -1.8828     
   Tremolite          0.0000 sat    FeO               -1.9452     
   Hydroxylapatite    0.0000 sat    Phlogopite        -2.0411     
   Mesolite           0.0000 sat    Daphnite-14A      -2.0519     
   Chromite           0.0000 sat    Maximum_Microcli  -2.0798     
   Hedenbergite      -0.3514        K-Feldspar        -2.0926     
   Rhodonite         -0.3582        Albite_high       -2.1065     
   Ice               -0.4670        Boehmite          -2.1776     
   Quartz            -0.4729        Celadonite        -2.1997     
   Saponite-Na       -0.5325        Scolecite         -2.2297     
   Tridymite         -0.6447        Saponite-H        -2.3043     
   Chalcedony        -0.6896        Jadeite           -2.3407     
   Wollastonite      -0.7245        Chrysotile        -2.4547     
   Saponite-Ca       -0.7299        Enstatite         -2.4928     
   Pseudowollastoni  -0.8588        Natrolite         -2.5453     
   Ferrosilite       -0.8765        Goethite          -2.6048     
   Cristobalite(alp  -0.8906        Wustite           -2.6382     
   Troilite          -0.9087        Nepheline         -2.6490     
   Analcime          -0.9413        Gibbsite          -2.6514     
   Pyrrhotite        -0.9883        Fe(OH)2           -2.7248     
   Coesite           -1.1313        Gyrolite          -2.7414     
   Albite_low        -1.1754        Whitlockite       -2.7663     
   Albite            -1.1754        Stilbite          -2.7681     
   Cristobalite(bet  -1.1928        Eskolaite         -2.8674     
   Alabandite        -1.2219        Grossular         -2.8849     
   Saponite-Mg       -1.3208        Sanidine_high     -2.8886     
   Saponite-K        -1.3429        Okenite           -2.9551     
    (only minerals with log Q/K > -3 listed)

                         partial
  Gases               press. (bar)     fugacity     fug. coef.    log fug.
 ---------------------------------------------------------------------------
   CH4(g)                   11.60         11.59        0.9993      1.0642
   H2(g)                    8.333         8.339         1.001      0.9211
   H2O(g)                  0.8459        0.8334        0.9852     -0.0791
   H2S(g)               8.333e-06     8.301e-06        0.9961     -5.0809
   HCl(g)               2.374e-17     2.374e-17         1.000*   -16.6245
   CO2(g)               2.231e-17     2.226e-17        0.9976    -16.6524
   CO(g)                5.090e-20     5.090e-20         1.000*   -19.2933
   C2H4(g)              5.010e-23     5.010e-23         1.000*   -22.3001
   S2(g)                2.211e-32     2.211e-32         1.000*   -31.6553
   SO2(g)               1.269e-34     1.260e-34        0.9928    -33.8996
   Na(g)                4.208e-39     4.208e-39         1.000*   -38.3760
   K(g)                 5.209e-43     5.209e-43         1.000*   -42.2832
   Cl2(g)               9.439e-62     9.439e-62         1.000*   -61.0251
   O2(g)                1.283e-65     1.283e-65        0.9999    -64.8919
   Mg(g)                3.196e-68     3.196e-68         1.000*   -67.4955
   Ca(g)                7.686e-83     7.686e-83         1.000*   -82.1143
   C(g)                4.296e-100    4.296e-100         1.000*   -99.3669
   Al(g)               1.891e-103    1.891e-103         1.000*  -102.7233
   Si(g)               1.814e-109    1.814e-109         1.000*  -108.7413
    *no data, gas taken to be ideal

                                  In fluid              Sorbed            Kd
  Original basis total moles   moles     mg/kg      moles     mg/kg      L/kg
 -------------------------------------------------------------------------------
   H2O                 58.2       54.8  9.98e+05
   Al+++             0.0989   1.38e-05     0.377
   Ca++               0.787   1.95e-07   0.00788
   Cl-              0.00195    0.00195      69.9
   CrO4--            0.0103   8.97e-27  1.05e-21
   Fe++               0.861   3.05e-13  1.72e-08
   H+                 -5.45   -0.00748     -7.62
   HCO3-             0.0100     0.0100      617.
   HPO4--           0.00550   2.63e-06     0.255
   K+               0.00829   1.30e-05     0.514
   Mg++               0.902   7.63e-12  1.88e-07
   Mn++              0.0207   1.17e-10  6.50e-06
   Na+               0.0446     0.0138      320.
   O2(aq)           -0.0113    -0.0287     -930.
   SO4--            0.00272    0.00272      265.
   SiO2(aq)            2.43    0.00668      405.
   Ti(OH)4(aq)       0.0128     0.0128  1.50e+03

  Elemental composition               In fluid                  Sorbed
                  total moles     moles       mg/kg        moles       mg/kg
 -------------------------------------------------------------------------------
   Aluminum           0.09894    1.382e-05      0.3769
   Calcium             0.7873    1.946e-07    0.007884
   Carbon             0.01000      0.01000       121.4
   Chlorine          0.001950     0.001950       69.89
   Chromium           0.01027    8.967e-27   4.713e-22
   Hydrogen             111.0        109.6   1.117e+05
   Iron                0.8611    3.054e-13   1.724e-08
   Magnesium           0.9019    7.635e-12   1.876e-07
   Manganese          0.02074    1.170e-10   6.501e-06
   Oxygen               63.21        54.83   8.869e+05
   Phosphorus        0.005499    2.633e-06     0.08245
   Potassium         0.008287    1.301e-05      0.5141
   Silicon              2.428     0.006676       189.5
   Sodium             0.04456      0.01377       320.1
   Sulfur            0.002724     0.002724       88.32
   Titanium           0.01278      0.01278       618.6


          Step #   131             Xi = 0.4000

          Temperature = 100.0 C    Pressure =  1.013 bars
          pH = 10.371              log fO2 =  -64.892
          Eh =  -0.7499 volts      pe = -10.1283
          Ionic strength      =    0.023724 molal
          Charge imbalance    =   -0.011224 eq/kg (-24.62% error)
          Activity of water   =    0.999930
          Solvent mass        =     0.98173 kg
          Solution mass       =     0.98537 kg
          Mineral mass        =     0.41398 kg
          Solution density    =    0.956    g/cm3
          Solution viscosity  =    0.003    poise
          Chlorinity          =    0.001986 molal
          Dissolved solids    =        3692 mg/kg sol'n
          Hardness            =        0.02 mg/kg sol'n as CaCO3
            carbonate         =        0.02 mg/kg sol'n as CaCO3
            non-carbonate     =        0.00 mg/kg sol'n as CaCO3
          Carbonate alkalinity=      895.84 mg/kg sol'n as CaCO3
          Water type          =    Na-OH
          Bulk volume         =    1.16e+03 cm3
          Fluid volume        =    1.03e+03 cm3
          Mineral volume      =        132. cm3
          Inert volume        =        0.00 cm3
          Porosity            =        88.6 %
          Permeability        =        1.96 cm2
          Mass reacted        =         399 g

                          moles          moles         grams          cm3      rxn rate
  Reactants             remaining       reacted       reacted       reacted  (mol/kg sec)
 ------------------------------------------------------------------------------------------
   H2O                    0.01900       0.01267        0.2282          --            --  
   Al2O3                  0.09894       0.06596         6.725          --            --  
   CaO                      1.574         1.049         58.84          --            --  
   Cr2O3                  0.01027      0.006848         1.041          --            --  
   FeO(ox)                  1.722         1.148         82.46          --            --  
   K2O(ox)               0.008287      0.005525        0.5204          --            --  
   MgO                      1.803         1.202         48.44          --            --  
   MnO                    0.04148       0.02765         1.961          --            --  
   Na2O(ox)               0.04456       0.02971         1.841          --            --  
   P2O5                  0.005499      0.003666        0.5204          --            --  
   S                     0.004869      0.003246        0.1041       0.05035          --  
   SiO2                     4.857         3.238         194.5          --            --  
   TiO2                   0.02556       0.01704         1.361          --            --  

  Minerals in system     moles      log moles      grams        volume (cm3)
 ----------------------------------------------------------------------------
   Andradite              0.05097     -1.293          25.90           6.721
   Annite                 0.01104     -1.957          5.649           1.703
   Chromite              0.006848     -2.164          1.533          0.3014
   Diopside                0.6061     -0.217          131.2           40.05
   Greenalite              0.3303     -0.481          122.8           37.98
   Hydroxylapatite       0.002443     -2.612          1.227          0.4630
   Mesolite               0.06074     -1.217          23.55           10.40
   Minnesotaite          0.005136     -2.289          2.434          0.7594
   Tephroite              0.01383     -1.859          2.792           1.054
   Tremolite               0.1193     -0.924          96.88           32.55
                                               _____________   _____________
          (total)                                     414.0           132.0 

  Aqueous species       molality    mg/kg sol'n    act. coef.     log act.
 ---------------------------------------------------------------------------
   Ti(OH)4(aq)            0.01736         2004.      1.0000       -1.7606
   Na+                    0.01723         394.7      0.8411       -1.8388
   OH-                    0.01560         264.3      0.8378       -1.8838
   Methane(aq)            0.01019         162.8      1.0000       -1.9920
[truncated: 77,106 more chars]
