# Supplementary material for: Mineral Indicators of Geologically Recent Past Habitability on Mars
Source: Life (Basel). 2023 Dec 15;13(12):2349. doi: 10.3390/life13122349 (PMC10744562; doi:10.3390/life13122349)
Supplement: Supplementary file 1 [file life-13-02349-s001.zip › Supplemental Files 1/Rosy Red/Rosy Red_373/React_output_SNC_373.txt]

          Step #     0             Xi = 0.0000

          Temperature = 100.0 C    Pressure =  1.013 bars
          pH =  8.517              log fO2 =   -3.057
          Eh =   0.5320 volts      pe =   7.1851
          Ionic strength      =    0.008155 molal
          Charge imbalance    =   -0.011052 eq/kg (-79.69% error)
          Activity of water   =    0.999931
          Solvent mass        =      1.0000 kg
          Solution mass       =      1.0008 kg
          Mineral mass        =      0.0000 kg
          Solution density    =    0.954    g/cm3
          Solution viscosity  =    0.003    poise
          Chlorinity          =    0.001950 molal
          Dissolved solids    =         755 mg/kg sol'n
          Hardness            =       81.01 mg/kg sol'n as CaCO3
            carbonate         =       81.01 mg/kg sol'n as CaCO3
            non-carbonate     =        0.00 mg/kg sol'n as CaCO3
          Carbonate alkalinity=      514.87 mg/kg sol'n as CaCO3
          Water type          =    Mg-HCO3
          Bulk volume         =    1.05e+03 cm3
          Fluid volume        =    1.05e+03 cm3
          Mineral volume      =        0.00 cm3
          Inert volume        =        0.00 cm3
          Porosity            =        100. %
          Permeability        =        98.7 cm2
          Mass reacted        =           0 g

                          moles          moles         grams          cm3      rxn rate
  Reactants             remaining       reacted       reacted       reacted  (mol/kg sec)
 ------------------------------------------------------------------------------------------
   H2O                    0.02133         0.000         0.000          --            --  
   Al2O3                   0.3938         0.000         0.000          --            --  
   CaO                      1.423         0.000         0.000          --            --  
   Cr2O3                   0.1116         0.000         0.000          --            --  
   FeO(ox)                  2.774         0.000         0.000          --            --  
   K2O(ox)               0.009402         0.000         0.000          --            --  
   MgO                      4.453         0.000         0.000          --            --  
   MnO                    0.06927         0.000         0.000          --            --  
   Na2O(ox)                0.1171         0.000         0.000          --            --  
   P2O5                   0.02164         0.000         0.000          --            --  
   S                      0.02169         0.000         0.000         0.000          --  
   SiO2                     7.801         0.000         0.000          --            --  
   TiO2                   0.07007         0.000         0.000          --            --  

  No minerals in system.

  Aqueous species       molality    mg/kg sol'n    act. coef.     log act.
 ---------------------------------------------------------------------------
   HCO3-                 0.009179         559.7      0.8958       -2.0850
   Cl-                   0.001949         69.04      0.8930       -2.7594
   CO3--                0.0003449         20.68      0.6460       -3.6521
   Mg++                 0.0002979         7.235      0.6710       -3.6992
   Fe++                 0.0002696         15.05      0.6572       -3.7515
   SO4--                0.0002237         21.47      0.6422       -3.8428
   OH-                  0.0002041         3.469      0.8944       -3.7386
   CaCO3(aq)            0.0001547         15.47      1.0000       -3.8105
   MgCO3(aq)            0.0001476         12.44      1.0000       -3.8309
   Ca++                 8.014e-05         3.210      0.6572       -4.2785
   MgSO4(aq)            6.388e-05         7.683      1.0000       -4.1947
   CO2(aq)              6.119e-05         2.691      1.0000       -4.2133
   MgHCO3+              5.002e-05         4.264      0.8958       -4.3487
   FeCO3+               4.980e-05         5.765      0.8958       -4.3506
   CaHCO3+              1.266e-05         1.279      0.8958       -4.9454
   CaSO4(aq)            2.454e-06        0.3338      1.0000       -5.6101
   O2(aq)               6.838e-07       0.02186      1.0000       -6.1651
   MgCl+                5.905e-07       0.03526      0.8958       -6.2766
   FeCl+                5.532e-07       0.05047      0.8958       -6.3049
   CaCl+                4.501e-08      0.003397      0.8958       -7.3945
    (only species > 1e-8 molal listed)

  Mineral saturation states
                     log Q/K                          log Q/K
 ----------------------------------------------------------------
   Magnetite         43.9261s/sat   Fe(OH)2            2.7034s/sat
   Cronstedtite-7A   40.4691s/sat   Nontronite-H       2.1904s/sat
   Hematite          37.9429s/sat   Magnesite          2.1448s/sat
   Ferrite-Mg        35.6449s/sat   Pyrolusite         1.4556s/sat
   Ferrite-Ca        34.0525s/sat   Calcite            1.3788s/sat
   Jarosite          21.2592s/sat   Aragonite          1.2352s/sat
   Ferrite-Dicalciu  18.9054s/sat   Artinite           0.9644s/sat
   Goethite          18.2820s/sat   Fayalite           0.9238s/sat
   Fe(OH)3           13.9800s/sat   Brucite            0.8824s/sat
   Andradite         13.3727s/sat   Strengite          0.5190s/sat
   Huntite            6.6606s/sat   Nontronite-K       0.2160s/sat
   Dolomite-ord       4.7917s/sat   Monohydrocalcite   0.1712s/sat
   Dolomite           4.7910s/sat   Nontronite-Na      0.0374s/sat
   Hydromagnesite     4.3505s/sat   Ice               -0.4670     
   Siderite           4.1767s/sat   Greenalite        -0.8422     
   Wustite            4.1410s/sat   NaFeO2            -1.0927     
   Nontronite-Mg      3.8493s/sat   Bixbyite          -1.3065     
   Dolomite-dis       3.6784s/sat   Nesquehonite      -1.9776     
   Nontronite-Ca      3.6139s/sat   Anhydrite         -2.7361     
   FeO                3.4830s/sat   Periclase         -2.7483     
    (only minerals with log Q/K > -3 listed)

                         partial
  Gases               press. (bar)     fugacity     fug. coef.    log fug.
 ---------------------------------------------------------------------------
   H2O(g)                  0.8459        0.8334        0.9852     -0.0791
   CO2(g)                0.005713      0.005700        0.9976     -2.2441
   O2(g)                0.0008761     0.0008760        0.9999     -3.0575
   HCl(g)               1.539e-15     1.539e-15         1.000*   -14.8128
   Cl2(g)               3.276e-27     3.276e-27         1.000*   -26.4846
   H2(g)                1.008e-30     1.009e-30         1.001    -29.9961
   CO(g)                1.577e-36     1.577e-36         1.000*   -35.8022
   SO2(g)               2.080e-44     2.065e-44        0.9928    -43.6851
   Na(g)                1.895e-66     1.895e-66         1.000*   -65.7223
   K(g)                 2.322e-67     2.322e-67         1.000*   -66.6342
   Mg(g)                4.489e-95     4.489e-95         1.000*   -94.3479
   H2S(g)              2.419e-108    2.410e-108        0.9961   -107.6180
   CH4(g)              6.368e-109    6.364e-109        0.9993   -108.1963
   Ca(g)               1.161e-114    1.161e-114         1.000*  -113.9350
   C(g)                1.611e-147    1.611e-147         1.000*  -146.7930
   Al(g)               3.729e-155    3.729e-155         1.000*  -154.4284
   S2(g)               1.273e-175    1.273e-175         1.000*  -174.8951
   C2H4(g)             1.031e-179    1.031e-179         1.000*  -178.9867
   Si(g)               7.258e-180    7.258e-180         1.000*  -179.1392
    *no data, gas taken to be ideal

                                  In fluid              Sorbed            Kd
  Original basis total moles   moles     mg/kg      moles     mg/kg      L/kg
 -------------------------------------------------------------------------------
   H2O                 55.5       55.5  9.99e+05
   Al+++           1.00e-12   1.00e-12  2.70e-08
   Ca++            0.000250   0.000250      10.0
   Cl-              0.00195    0.00195      69.1
   CrO4--          1.00e-12   1.00e-12  1.16e-07
   Fe++            0.000320   0.000320      17.9
   H+             -0.000790  -0.000790    -0.796
   HCO3-             0.0100     0.0100      610.
   HPO4--          1.00e-12   1.00e-12  9.59e-08
   K+              1.00e-12   1.00e-12  3.91e-08
   Mg++            0.000560   0.000560      13.6
   Mn++            1.00e-12   1.00e-12  5.49e-08
   Na+             1.00e-12   1.00e-12  2.30e-08
   O2(aq)          1.31e-05   1.31e-05     0.420
   SO4--           0.000290   0.000290      27.8
   SiO2(aq)        1.00e-12   1.00e-12  6.00e-08
   Ti(OH)4(aq)     1.00e-12   1.00e-12  1.16e-07

  Elemental composition               In fluid                  Sorbed
                  total moles     moles       mg/kg        moles       mg/kg
 -------------------------------------------------------------------------------
   Aluminum         1.000e-12    1.000e-12   2.696e-08
   Calcium          0.0002500    0.0002500       10.01
   Carbon             0.01000      0.01000       120.0
   Chlorine          0.001950     0.001950       69.08
   Chromium         1.000e-12    1.000e-12   5.196e-08
   Hydrogen             111.0        111.0   1.118e+05
   Iron             0.0003200    0.0003200       17.86
   Magnesium        0.0005600    0.0005600       13.60
   Manganese        1.000e-12    1.000e-12   5.490e-08
   Oxygen               55.54        55.54   8.879e+05
   Phosphorus       1.000e-12    1.000e-12   3.095e-08
   Potassium        1.000e-12    1.000e-12   3.907e-08
   Silicon          1.000e-12    1.000e-12   2.806e-08
   Sodium           1.000e-12    1.000e-12   2.297e-08
   Sulfur           0.0002900    0.0002900       9.292
   Titanium         1.000e-12    1.000e-12   4.784e-08


          Step #     0             Xi = 0.0000

          Temperature = 100.0 C    Pressure =  1.013 bars
          pH =  7.499              log fO2 =  -53.115
          Eh =  -0.3192 volts      pe =  -4.3116
          Ionic strength      =    0.005885 molal
          Charge imbalance    =   -0.011053 eq/kg (-99.06% error)
          Activity of water   =    0.999931
          Solvent mass        =      1.0000 kg
          Solution mass       =      1.0007 kg
          Mineral mass        =  9.5426e-05 kg
          Solution density    =    0.954    g/cm3
          Solution viscosity  =    0.003    poise
          Chlorinity          =    0.001950 molal
          Dissolved solids    =         653 mg/kg sol'n
          Hardness            =        3.56 mg/kg sol'n as CaCO3
            carbonate         =        3.56 mg/kg sol'n as CaCO3
            non-carbonate     =        0.00 mg/kg sol'n as CaCO3
          Carbonate alkalinity=      432.59 mg/kg sol'n as CaCO3
          Water type          =    Mg-HCO3
          Bulk volume         =    1.05e+03 cm3
          Fluid volume        =    1.05e+03 cm3
          Mineral volume      =      0.0287 cm3
          Inert volume        =        0.00 cm3
          Porosity            =        100. %
          Permeability        =        98.6 cm2
          Mass reacted        =           0 g

                          moles          moles         grams          cm3      rxn rate
  Reactants             remaining       reacted       reacted       reacted  (mol/kg sec)
 ------------------------------------------------------------------------------------------
   H2O                    0.02133         0.000         0.000          --            --  
   Al2O3                   0.3938         0.000         0.000          --            --  
   CaO                      1.423         0.000         0.000          --            --  
   Cr2O3                   0.1116         0.000         0.000          --            --  
   FeO(ox)                  2.774         0.000         0.000          --            --  
   K2O(ox)               0.009402         0.000         0.000          --            --  
   MgO                      4.453         0.000         0.000          --            --  
   MnO                    0.06927         0.000         0.000          --            --  
   Na2O(ox)                0.1171         0.000         0.000          --            --  
   P2O5                   0.02164         0.000         0.000          --            --  
   S                      0.02169         0.000         0.000         0.000          --  
   SiO2                     7.801         0.000         0.000          --            --  
   TiO2                   0.07007         0.000         0.000          --            --  

  Minerals in system     moles      log moles      grams        volume (cm3)
 ----------------------------------------------------------------------------
   Chromite             5.000e-13    -12.301      1.119e-10       2.200e-11
   Dolomite-ord         0.0002474     -3.607        0.04562         0.01592
   Hematite             0.0001515     -3.820        0.02420        0.004587
   Magnesite            0.0002796     -3.553        0.02357        0.007834
   Pyrite               1.693e-05     -4.771       0.002031       0.0004053
                                               _____________   _____________
          (total)                                   0.09543         0.02874 

  Aqueous species       molality    mg/kg sol'n    act. coef.     log act.
 ---------------------------------------------------------------------------
   HCO3-                 0.008585         523.5      0.9092       -2.1076
   Cl-                   0.001950         69.09      0.9071       -2.7523
   CO2(aq)              0.0006050         26.61      1.0000       -3.2182
   SO4--                0.0002485         23.85      0.6820       -3.7710
   CO3--                2.964e-05         1.778      0.6851       -4.6923
   Mg++                 2.228e-05        0.5413      0.7051       -4.8038
   OH-                  1.930e-05        0.3280      0.9081       -4.7563
   MgSO4(aq)            5.923e-06        0.7125      1.0000       -5.2274
   MgHCO3+              3.677e-06        0.3135      0.9092       -5.4759
   Ca++                 1.878e-06       0.07520      0.6940       -5.8851
   HS-                  1.543e-06       0.05099      0.9081       -5.8535
   MgCO3(aq)            1.058e-06       0.08911      1.0000       -5.9757
   CaCO3(aq)            3.488e-07       0.03489      1.0000       -6.4574
   CaHCO3+              2.929e-07       0.02960      0.9092       -6.5746
   H2S(aq)              1.350e-07      0.004598      1.0000       -6.8697
   CaSO4(aq)            7.163e-08      0.009745      1.0000       -7.1449
   MgCl+                4.648e-08      0.002775      0.9092       -7.3741
   H+                   3.452e-08     3.477e-05      0.9185       -7.4989
   Formate              2.713e-08      0.001221      0.9081       -7.6083
    (only species > 1e-8 molal listed)

  Mineral saturation states
                     log Q/K                          log Q/K
 ----------------------------------------------------------------
   Dolomite-ord       0.0000 sat    Siderite          -1.2852     
   Hematite           0.0000 sat    Aragonite         -1.4117     
   Magnesite          0.0000 sat    Eskolaite         -1.8386     
   Pyrite             0.0000 sat    Magnesiochromite  -2.1115     
   Chromite           0.0000 sat    Troilite          -2.2519     
   Dolomite          -0.0007        Brucite           -2.2575     
   Ice               -0.4670        Pyrrhotite        -2.3315     
   Magnetite         -0.4739        Huntite           -2.4208     
   Goethite          -0.6894        Monohydrocalcite  -2.4757     
   Dolomite-dis      -1.1133        FeO               -2.9740     
   Calcite           -1.2681     
    (only minerals with log Q/K > -3 listed)

                         partial
  Gases               press. (bar)     fugacity     fug. coef.    log fug.
 ---------------------------------------------------------------------------
   H2O(g)                  0.8459        0.8334        0.9852     -0.0791
   CO2(g)                 0.05649       0.05636        0.9976     -1.2490
   H2(g)                1.078e-05     1.078e-05         1.001     -4.9672
   H2S(g)               4.041e-06     4.025e-06        0.9961     -5.3952
   CH4(g)               8.217e-08     8.211e-08        0.9993     -7.0856
   CO(g)                1.667e-10     1.667e-10         1.000*    -9.7782
   HCl(g)               1.629e-14     1.629e-14         1.000*   -13.7881
   SO2(g)               2.845e-17     2.825e-17        0.9928    -16.5490
   S2(g)                3.109e-21     3.109e-21         1.000*   -20.5074
   C2H4(g)              1.503e-27     1.503e-27         1.000*   -26.8231
   Cl2(g)               3.435e-50     3.435e-50         1.000*   -49.4640
   O2(g)                7.669e-54     7.669e-54        0.9999    -53.1153
   Na(g)                6.039e-55     6.039e-55         1.000*   -54.2190
   K(g)                 7.399e-56     7.399e-56         1.000*   -55.1308
   Mg(g)                3.476e-73     3.476e-73         1.000*   -72.4589
   Ca(g)                2.831e-93     2.831e-93         1.000*   -92.5481
   C(g)                 1.819e-96     1.819e-96         1.000*   -95.7401
   Al(g)               1.368e-116    1.368e-116         1.000*  -115.8638
   Si(g)               1.049e-129    1.049e-129         1.000*  -128.9790
    *no data, gas taken to be ideal

                                  In fluid              Sorbed            Kd
  Original basis total moles   moles     mg/kg      moles     mg/kg      L/kg
 -------------------------------------------------------------------------------
   H2O                 55.5       55.5  9.99e+05
   Al+++           1.00e-12   1.00e-12  2.70e-08
   Ca++            0.000250   2.59e-06     0.104
   Cl-              0.00195    0.00195      69.1
   CrO4--          1.00e-12   3.60e-23  4.17e-18
   Fe++            0.000320   9.69e-09  0.000541
   H+             -0.000790   0.000557     0.561
   HCO3-             0.0100    0.00923      563.
   HPO4--          1.00e-12   1.00e-12  9.59e-08
   K+              1.00e-12   1.00e-12  3.91e-08
   Mg++            0.000560   3.30e-05     0.801
   Mn++            1.00e-12   1.00e-12  5.49e-08
   Na+             1.00e-12   1.00e-12  2.30e-08
   O2(aq)          1.31e-05  -3.37e-06    -0.108
   SO4--           0.000290   0.000256      24.6
   SiO2(aq)        1.00e-12   1.00e-12  6.00e-08
   Ti(OH)4(aq)     1.00e-12   1.00e-12  1.16e-07

  Elemental composition               In fluid                  Sorbed
                  total moles     moles       mg/kg        moles       mg/kg
 -------------------------------------------------------------------------------
   Aluminum         1.000e-12    1.000e-12   2.696e-08
   Calcium          0.0002500    2.592e-06      0.1038
   Carbon             0.01000     0.009226       110.7
   Chlorine          0.001950     0.001950       69.09
   Chromium         1.000e-12    3.598e-23   1.870e-18
   Hydrogen             111.0        111.0   1.118e+05
   Iron             0.0003200    9.692e-09   0.0005409
   Magnesium        0.0005600    3.299e-05      0.8012
   Manganese        1.000e-12    1.000e-12   5.490e-08
   Oxygen               55.54        55.54   8.880e+05
   Phosphorus       1.000e-12    1.000e-12   3.095e-08
   Potassium        1.000e-12    1.000e-12   3.907e-08
   Silicon          1.000e-12    1.000e-12   2.807e-08
   Sodium           1.000e-12    1.000e-12   2.297e-08
   Sulfur           0.0002900    0.0002561       8.208
   Titanium         1.000e-12    1.000e-12   4.785e-08


          Step #     1             Xi = 0.0002

          Temperature = 100.0 C    Pressure =  1.013 bars
          pH =  7.685              log fO2 =  -53.365
          Eh =  -0.3376 volts      pe =  -4.5600
          Ionic strength      =    0.005856 molal
          Charge imbalance    =   -0.011053 eq/kg (-98.85% error)
          Activity of water   =    0.999931
          Solvent mass        =      1.0000 kg
          Solution mass       =      1.0007 kg
          Mineral mass        =  0.00024864 kg
          Solution density    =    0.954    g/cm3
          Solution viscosity  =    0.003    poise
          Chlorinity          =    0.001950 molal
          Dissolved solids    =         663 mg/kg sol'n
          Hardness            =        1.67 mg/kg sol'n as CaCO3
            carbonate         =        1.67 mg/kg sol'n as CaCO3
            non-carbonate     =        0.00 mg/kg sol'n as CaCO3
          Carbonate alkalinity=      436.22 mg/kg sol'n as CaCO3
          Water type          =    Na-HCO3
          Bulk volume         =    1.05e+03 cm3
          Fluid volume        =    1.05e+03 cm3
          Mineral volume      =      0.0764 cm3
          Inert volume        =        0.00 cm3
          Porosity            =        100. %
          Permeability        =        98.4 cm2
          Mass reacted        =       0.157 g

                          moles          moles         grams          cm3      rxn rate
  Reactants             remaining       reacted       reacted       reacted  (mol/kg sec)
 ------------------------------------------------------------------------------------------
   H2O                    0.02133     3.333e-06     6.005e-05          --            --  
   Al2O3                   0.3937     6.153e-05      0.006273          --            --  
   CaO                      1.422     0.0002223       0.01246          --            --  
   Cr2O3                   0.1116     1.744e-05      0.002650          --            --  
   FeO(ox)                  2.774     0.0004335       0.03114          --            --  
   K2O(ox)               0.009401     1.469e-06     0.0001384          --            --  
   MgO                      4.453     0.0006958       0.02804          --            --  
   MnO                    0.06926     1.082e-05     0.0007678          --            --  
   Na2O(ox)                0.1171     1.830e-05      0.001134          --            --  
   P2O5                   0.02164     3.382e-06     0.0004801          --            --  
   S                      0.02169     3.389e-06     0.0001087     5.257e-05          --  
   SiO2                     7.800      0.001219       0.07324          --            --  
   TiO2                   0.07006     1.095e-05     0.0008746          --            --  

  Minerals in system     moles      log moles      grams        volume (cm3)
 ----------------------------------------------------------------------------
   Chromite             1.744e-05     -4.758       0.003903       0.0007675
   Diaspore             3.780e-05     -4.423       0.002267       0.0006713
   Dolomite-ord         0.0004582     -3.339        0.08449         0.02948
   Hematite             0.0003453     -3.462        0.05514         0.01045
   Pyrite               4.548e-05     -4.342       0.005457        0.001089
   Rhodochrosite        1.049e-05     -4.979       0.001205       0.0003259
   Saponite-Mg          0.0002512     -3.600        0.09617         0.03357
                                               _____________   _____________
          (total)                                    0.2486         0.07636 

  Aqueous species       molality    mg/kg sol'n    act. coef.     log act.
 ---------------------------------------------------------------------------
   HCO3-                 0.008626         526.0      0.9094       -2.1054
   Cl-                   0.001950         69.09      0.9073       -2.7522
   CO2(aq)              0.0003962         17.43      1.0000       -3.4021
   SiO2(aq)             0.0002847         17.09      1.0000       -3.5456
   SO4--                0.0001990         19.11      0.6826       -3.8669
   CO3--                4.568e-05         2.739      0.6856       -4.5042
   Na+                  3.647e-05        0.8379      0.9094       -4.4793
   OH-                  2.961e-05        0.5033      0.9083       -4.5703
   HSiO3-               1.248e-05        0.9611      0.9094       -4.9452
   Ti(OH)4(aq)          1.095e-05         1.268      1.0000       -4.9606
   Ca++                 9.531e-06        0.3817      0.6945       -5.1792
   HPO4--               5.200e-06        0.4987      0.6826       -5.4499
   K+                   2.931e-06        0.1145      0.9073       -5.5752
   CaCO3(aq)            2.733e-06        0.2734      1.0000       -5.5633
   HS-                  2.543e-06       0.08406      0.9083       -5.6363
   AlO2-                2.364e-06        0.1393      0.9094       -5.6676
   Mg++                 1.843e-06       0.04476      0.7056       -5.8860
   H2PO4-               1.564e-06        0.1516      0.9094       -5.8471
   CaHCO3+              1.495e-06        0.1511      0.9094       -5.8665
   MgSO4(aq)            3.930e-07       0.04727      1.0000       -6.4056
   Mn++                 3.078e-07       0.01690      0.6945       -6.6700
   MgHCO3+              3.057e-07       0.02607      0.9094       -6.5559
   CaSO4(aq)            2.917e-07       0.03969      1.0000       -6.5350
   H2S(aq)              1.450e-07      0.004940      1.0000       -6.8385
   MgCO3(aq)            1.350e-07       0.01137      1.0000       -6.8698
   NaHCO3(aq)           1.010e-07      0.008481      1.0000       -6.9956
   Formate              3.634e-08      0.001635      0.9083       -7.4814
   H+                   2.249e-08     2.265e-05      0.9186       -7.6849
   MnSO4(aq)            2.191e-08      0.003306      1.0000       -7.6594
   NaCl(aq)             1.974e-08      0.001153      1.0000       -7.7046
   H2(aq)               1.148e-08     2.313e-05      1.0000       -7.9400
   HAlO2(aq)            1.138e-08     0.0006825      1.0000       -7.9437
    (only species > 1e-8 molal listed)

  Mineral saturation states
                     log Q/K                          log Q/K
 ----------------------------------------------------------------
   Pyrite             0.0000 sat    Monohydrocalcite  -1.5817     
   Saponite-Mg        0.0000 sat    Kaolinite         -1.5866     
   Dolomite-ord       0.0000 sat    Cronstedtite-7A   -1.6941     
   Chromite           0.0000 sat    Chrysotile        -1.7999     
   Diaspore           0.0000 sat    Whitlockite       -1.8298     
   Rhodochrosite      0.0000 sat    Ferrosilite       -1.8374     
   Hematite           0.0000 sat    Nontronite-Na     -1.8537     
   Dolomite          -0.0007        Montmor-Mg        -1.8595     
   Saponite-Ca       -0.0167        Eskolaite         -1.9010     
   Boehmite          -0.2948        Clinochlore-14A   -1.9116     
   Hydroxylapatite   -0.3290        Scolecite         -1.9152     
   Calcite           -0.3740        Nontronite-H      -1.9243     
   Magnetite         -0.4115        Montmor-Ca        -1.9318     
   Ice               -0.4670        Mesolite          -1.9959     
   Quartz            -0.4674        Nontronite-K      -2.0364     
   Aragonite         -0.5176        Corundum          -2.0817     
   Tridymite         -0.6392        Rhodonite         -2.0826     
   Chalcedony        -0.6841        Ripidolite-14A    -2.1562     
   Goethite          -0.6894        Troilite          -2.1583     
   Gibbsite          -0.7685        Pyrrhotite        -2.2379     
   Talc              -0.8164        Enstatite         -2.2727     
   Cristobalite(alp  -0.8851        Beidellite-Mg     -2.6682     
   Magnesite         -0.8941        Beidellite-Ca     -2.6918     
   Nontronite-Mg     -0.9007        Phlogopite        -2.7470     
   Nontronite-Ca     -0.9239        Montmor-Na        -2.8079     
   Saponite-Na       -0.9465        Minnesotaite      -2.8771     
   Saponite-H        -1.0189        Stilbite          -2.8794     
   Dolomite-dis      -1.1133        Magnesiochromite  -2.8841     
   Coesite           -1.1258        Greenalite        -2.8881     
   Saponite-K        -1.1297        FeO               -2.9116     
   Cristobalite(bet  -1.1873        Brucite           -2.9677     
   SiO2(am)          -1.3613        Montmor-K         -2.9732     
   Siderite          -1.4066     
    (only minerals with log Q/K > -3 listed)

                         partial
  Gases               press. (bar)     fugacity     fug. coef.    log fug.
 ---------------------------------------------------------------------------
   H2O(g)                  0.8459        0.8334        0.9852     -0.0791
   CO2(g)                 0.03700       0.03691        0.9976     -1.4329
   H2(g)                1.437e-05     1.438e-05         1.001     -4.8424
   H2S(g)               4.342e-06     4.325e-06        0.9961     -5.3640
   CH4(g)               1.698e-07     1.697e-07        0.9993     -6.7703
   CO(g)                1.455e-10     1.455e-10         1.000*    -9.8372
   HCl(g)               1.062e-14     1.062e-14         1.000*   -13.9740
   SO2(g)               1.291e-17     1.282e-17        0.9928    -16.8922
   S2(g)                2.020e-21     2.020e-21         1.000*   -20.6946
   C2H4(g)              3.614e-27     3.614e-27         1.000*   -26.4420
   Na(g)                3.916e-47     3.916e-47         1.000*   -46.4072
   K(g)                 3.855e-49     3.855e-49         1.000*   -48.4140
   Cl2(g)               1.095e-50     1.095e-50         1.000*   -49.9606
   O2(g)                4.317e-54     4.316e-54        0.9999    -53.3649
   Mg(g)                9.029e-74     9.029e-74         1.000*   -73.0444
   Ca(g)                4.514e-92     4.514e-92         1.000*   -91.3454
   C(g)                 2.117e-96     2.117e-96         1.000*   -95.6744
   Al(g)               3.268e-110    3.268e-110         1.000*  -109.4857
   Si(g)               5.460e-121    5.460e-121         1.000*  -120.2628
    *no data, gas taken to be ideal

                                  In fluid              Sorbed            Kd
  Original basis total moles   moles     mg/kg      moles     mg/kg      L/kg
 -------------------------------------------------------------------------------
   H2O                 55.5       55.5  9.99e+05
   Al+++           0.000123   2.38e-06    0.0640
   Ca++            0.000472   1.41e-05     0.563
   Cl-              0.00195    0.00195      69.1
   CrO4--          3.49e-05   1.14e-23  1.33e-18
   Fe++            0.000753   4.75e-09  0.000265
   H+              -0.00383   0.000301     0.303
   HCO3-             0.0100    0.00907      553.
   HPO4--          6.76e-06   6.76e-06     0.649
   K+              2.94e-06   2.94e-06     0.115
   Mg++             0.00126   2.68e-06    0.0651
   Mn++            1.08e-05   3.37e-07    0.0185
   Na+             3.66e-05   3.66e-05     0.841
   O2(aq)         -1.81e-05  -5.40e-06    -0.173
   SO4--           0.000293   0.000202      19.4
   SiO2(aq)         0.00122   0.000297      17.8
   Ti(OH)4(aq)     1.09e-05   1.09e-05      1.27

  Elemental composition               In fluid                  Sorbed
                  total moles     moles       mg/kg        moles       mg/kg
 -------------------------------------------------------------------------------
   Aluminum         0.0001231    2.375e-06     0.06405
   Calcium          0.0004723    1.406e-05      0.5630
   Carbon             0.01000     0.009073       108.9
   Chlorine          0.001950     0.001950       69.09
   Chromium         3.488e-05    1.145e-23   5.949e-19
   Hydrogen             111.0        111.0   1.118e+05
   Iron             0.0007535    4.748e-09   0.0002650
   Magnesium         0.001256    2.680e-06     0.06510
   Manganese        1.082e-05    3.369e-07     0.01850
   Oxygen               55.54        55.54   8.880e+05
   Phosphorus       6.764e-06    6.764e-06      0.2094
   Potassium        2.938e-06    2.938e-06      0.1148
   Silicon           0.001219    0.0002972       8.341
   Sodium           3.660e-05    3.660e-05      0.8408
   Sulfur           0.0002934    0.0002024       6.487
   Titanium         1.095e-05    1.095e-05      0.5239


          Step #     2             Xi = 0.0003

          Temperature = 100.0 C    Pressure =  1.013 bars
          pH =  7.825              log fO2 =  -53.568
          Eh =  -0.3517 volts      pe =  -4.7508
          Ionic strength      =    0.005876 molal
          Charge imbalance    =   -0.011053 eq/kg (-98.13% error)
          Activity of water   =    0.999931
          Solvent mass        =      1.0000 kg
          Solution mass       =      1.0007 kg
          Mineral mass        =  0.00036336 kg
          Solution density    =    0.954    g/cm3
          Solution viscosity  =    0.003    poise
          Chlorinity          =    0.001950 molal
          Dissolved solids    =         671 mg/kg sol'n
          Hardness            =        2.65 mg/kg sol'n as CaCO3
            carbonate         =        2.65 mg/kg sol'n as CaCO3
            non-carbonate     =        0.00 mg/kg sol'n as CaCO3
          Carbonate alkalinity=      441.64 mg/kg sol'n as CaCO3
          Water type          =    Na-HCO3
          Bulk volume         =    1.05e+03 cm3
          Fluid volume        =    1.05e+03 cm3
          Mineral volume      =       0.113 cm3
          Inert volume        =        0.00 cm3
          Porosity            =        100. %
          Permeability        =        98.3 cm2
          Mass reacted        =       0.275 g

                          moles          moles         grams          cm3      rxn rate
  Reactants             remaining       reacted       reacted       reacted  (mol/kg sec)
 ------------------------------------------------------------------------------------------
   H2O                    0.02133     5.833e-06     0.0001051          --            --  
   Al2O3                   0.3937     0.0001077       0.01098          --            --  
   CaO                      1.422     0.0003890       0.02181          --            --  
   Cr2O3                   0.1116     3.052e-05      0.004638          --            --  
   FeO(ox)                  2.774     0.0007586       0.05450          --            --  
   K2O(ox)               0.009400     2.571e-06     0.0002422          --            --  
   MgO                      4.452      0.001218       0.04908          --            --  
   MnO                    0.06925     1.894e-05      0.001344          --            --  
   Na2O(ox)                0.1171     3.202e-05      0.001985          --            --  
   P2O5                   0.02164     5.918e-06     0.0008401          --            --  
   S                      0.02168     5.931e-06     0.0001902     9.200e-05          --  
   SiO2                     7.799      0.002133        0.1282          --            --  
   TiO2                   0.07005     1.916e-05      0.001530          --            --  

  Minerals in system     moles      log moles      grams        volume (cm3)
 ----------------------------------------------------------------------------
   Calcite              0.0001187     -3.925        0.01188        0.004385
   Chromite             3.052e-05     -4.515       0.006831        0.001343
   Diaspore             6.094e-05     -4.215       0.003656        0.001082
   Dolomite-ord         0.0004029     -3.395        0.07430         0.02593
   Hematite             0.0004907     -3.309        0.07836         0.01486
   Hydroxylapatite      3.216e-06     -5.493       0.001615       0.0006095
   Pyrite               6.666e-05     -4.176       0.007998        0.001596
   Rhodochrosite        1.870e-05     -4.728       0.002150       0.0005812
   Saponite-Ca          0.0004580     -3.339         0.1766         0.06214
                                               _____________   _____________
          (total)                                    0.3634          0.1125 

  Aqueous species       molality    mg/kg sol'n    act. coef.     log act.
 ---------------------------------------------------------------------------
   HCO3-                 0.008695         530.2      0.9092       -2.1021
   Cl-                   0.001950         69.08      0.9071       -2.7523
   SiO2(aq)             0.0004265         25.61      1.0000       -3.3700
   CO2(aq)              0.0002892         12.72      1.0000       -3.5388
   SO4--                0.0001582         15.19      0.6822       -3.9669
   Na+                  6.381e-05         1.466      0.9092       -4.2365
   CO3--                6.359e-05         3.814      0.6853       -4.3607
   OH-                  4.089e-05        0.6950      0.9082       -4.4302
   HSiO3-               2.581e-05         1.988      0.9092       -4.6295
   Ti(OH)4(aq)          1.916e-05         2.219      1.0000       -4.7176
   Ca++                 1.622e-05        0.6496      0.6941       -4.9486
   CaCO3(aq)            6.467e-06        0.6468      1.0000       -5.1893
   K+                   5.132e-06        0.2005      0.9071       -5.3320
   HS-                  3.723e-06        0.1231      0.9082       -5.4709
   AlO2-                3.264e-06        0.1924      0.9092       -5.5276
   CaHCO3+              2.563e-06        0.2590      0.9092       -5.6325
   HPO4--               1.798e-06        0.1725      0.6822       -5.9113
   Mg++                 5.600e-07       0.01360      0.7052       -6.4035
   CaSO4(aq)            3.942e-07       0.05363      1.0000       -6.4043
   H2PO4-               3.915e-07       0.03794      0.9092       -6.4486
   Mn++                 2.214e-07       0.01215      0.6941       -6.8135
   NaHCO3(aq)           1.781e-07       0.01495      1.0000       -6.7493
   H2S(aq)              1.538e-07      0.005237      1.0000       -6.8132
   MgSO4(aq)            9.484e-08       0.01141      1.0000       -7.0230
   MgHCO3+              9.360e-08      0.007981      0.9092       -7.0700
   MgCO3(aq)            5.704e-08      0.004806      1.0000       -7.2438
   Formate              4.625e-08      0.002081      0.9082       -7.3767
   NaCl(aq)             3.453e-08      0.002017      1.0000       -7.4618
   NaHSiO3(aq)          2.451e-08      0.002451      1.0000       -7.6107
   H+                   1.629e-08     1.641e-05      0.9185       -7.8249
   H2(aq)               1.450e-08     2.921e-05      1.0000       -7.8386
   MnSO4(aq)            1.251e-08      0.001888      1.0000       -7.9027
   HAlO2(aq)            1.138e-08     0.0006825      1.0000       -7.9437
    (only species > 1e-8 molal listed)

  Mineral saturation states
                     log Q/K                          log Q/K
 ----------------------------------------------------------------
   Pyrite             0.0000 sat    Magnesite         -1.2681     
   Rhodochrosite      0.0000 sat    Montmor-Mg        -1.2747     
   Dolomite-ord       0.0000 sat    Nontronite-H      -1.2800     
   Chromite           0.0000 sat    Cronstedtite-7A   -1.4172     
   Calcite            0.0000 sat    Siderite          -1.4927     
   Hydroxylapatite    0.0000 sat    Ferrosilite       -1.6111     
   Hematite           0.0000 sat    Rhodonite         -1.7703     
   Diaspore           0.0000 sat    Whitlockite       -1.7807     
   Saponite-Ca        0.0000 sat    Eskolaite         -1.9517     
   Dolomite          -0.0007        Beidellite-Ca     -1.9631     
   Saponite-Mg       -0.1068        Minnesotaite      -2.0228     
   Aragonite         -0.1436        Montmor-Na        -2.0576     
   Nontronite-Ca     -0.1953        Beidellite-Mg     -2.0630     
   Quartz            -0.2918        Corundum          -2.0817     
   Boehmite          -0.2948        Troilite          -2.0822     
   Nontronite-Mg     -0.2955        Muscovite         -2.1208     
   Magnetite         -0.3608        Chrysotile        -2.1607     
   Tridymite         -0.4636        Pyrrhotite        -2.1618     
   Ice               -0.4670        Montmor-K         -2.2227     
   Chalcedony        -0.5085        Ripidolite-14A    -2.2401     
   Goethite          -0.6894        Daphnite-14A      -2.3215     
   Cristobalite(alp  -0.7095        Enstatite         -2.3345     
   Gibbsite          -0.7685        Greenalite        -2.3850     
   Talc              -0.8260        Smectite-low-Fe-  -2.4157     
   Mesolite          -0.8729        Celadonite        -2.4811     
   Scolecite         -0.8777        Maximum_Microcli  -2.5195     
   Saponite-Na       -0.8877        Smectite-high-Fe  -2.5256     
   Coesite           -0.9502        K-Feldspar        -2.5323     
   Cristobalite(bet  -1.0117        Laumontite        -2.5451     
   Saponite-K        -1.0709        Phlogopite        -2.5490     
   Nontronite-Na     -1.0830        Clinochlore-14A   -2.5715     
   Saponite-H        -1.0865        Illite            -2.6074     
   Stilbite          -1.1071        Diopside          -2.6174     
   Dolomite-dis      -1.1133        Lawsonite         -2.6581     
   SiO2(am)          -1.1857        Chamosite-7A      -2.7731     
   Monohydrocalcite  -1.2076        Pyrophyllite      -2.8244     
   Montmor-Ca        -1.2235        Beidellite-Na     -2.8505     
   Kaolinite         -1.2354        FeO               -2.8609     
   Nontronite-K      -1.2656        Epidote           -2.9966     
    (only minerals with log Q/K > -3 listed)

                         partial
  Gases               press. (bar)     fugacity     fug. coef.    log fug.
 ---------------------------------------------------------------------------
   H2O(g)                  0.8459        0.8334        0.9852     -0.0791
   CO2(g)                 0.02700       0.02694        0.9976     -1.5696
   H2(g)                1.814e-05     1.815e-05         1.001     -4.7410
   H2S(g)               4.603e-06     4.585e-06        0.9961     -5.3387
   CH4(g)               3.153e-07     3.151e-07        0.9993     -6.5016
   CO(g)                1.341e-10     1.341e-10         1.000*    -9.8726
   HCl(g)               7.689e-15     7.689e-15         1.000*   -14.1141
   SO2(g)               6.795e-18     6.747e-18        0.9928    -17.1709
   S2(g)                1.424e-21     1.424e-21         1.000*   -20.8466
   C2H4(g)              7.809e-27     7.809e-27         1.000*   -26.1074
   Na(g)                1.063e-46     1.063e-46         1.000*   -45.9735
   K(g)                 1.047e-48     1.047e-48         1.000*   -47.9801
   Cl2(g)               4.547e-51     4.547e-51         1.000*   -50.3423
   O2(g)                2.707e-54     2.707e-54        0.9999    -53.5676
   Mg(g)                6.602e-74     6.602e-74         1.000*   -73.1803
   Ca(g)                1.848e-91     1.848e-91         1.000*   -90.7333
   C(g)                 2.464e-96     2.464e-96         1.000*   -95.6084
   Al(g)               4.638e-110    4.638e-110         1.000*  -109.3337
   Si(g)               1.305e-120    1.305e-120         1.000*  -119.8846
    *no data, gas taken to be ideal

                                  In fluid              Sorbed            Kd
  Original basis total moles   moles     mg/kg      moles     mg/kg      L/kg
 -------------------------------------------------------------------------------
   H2O                 55.5       55.5  9.99e+05
   Al+++           0.000215   3.28e-06    0.0883
   Ca++            0.000639   2.57e-05      1.03
   Cl-              0.00195    0.00195      69.1
   CrO4--          6.10e-05   5.10e-24  5.92e-19
   Fe++             0.00108   2.80e-09  0.000156
   H+              -0.00612   0.000144     0.145
   HCO3-             0.0100    0.00906      552.
   HPO4--          1.18e-05   2.19e-06     0.210
   K+              5.14e-06   5.14e-06     0.201
   Mg++             0.00178   8.07e-07    0.0196
   Mn++            1.89e-05   2.39e-07    0.0131
   Na+             6.40e-05   6.40e-05      1.47
   O2(aq)         -4.15e-05  -7.79e-06    -0.249
   SO4--           0.000296   0.000163      15.6
   SiO2(aq)         0.00213   0.000452      27.2
   Ti(OH)4(aq)     1.92e-05   1.92e-05      2.22

  Elemental composition               In fluid                  Sorbed
                  total moles     moles       mg/kg        moles       mg/kg
 -------------------------------------------------------------------------------
   Aluminum         0.0002153    3.276e-06     0.08832
   Calcium          0.0006390    2.565e-05       1.027
   Carbon             0.01000     0.009057       108.7
   Chlorine          0.001950     0.001950       69.09
   Chromium         6.103e-05    5.104e-24   2.652e-19
   Hydrogen             111.0        111.0   1.118e+05
   Iron              0.001079    2.801e-09   0.0001563
   Magnesium         0.001778    8.067e-07     0.01959
   Manganese        1.894e-05    2.390e-07     0.01312
   Oxygen               55.55        55.54   8.880e+05
   Phosphorus       1.184e-05    2.190e-06     0.06778
   Potassium        5.142e-06    5.142e-06      0.2009
   Silicon           0.002133    0.0004524       12.70
   Sodium           6.405e-05    6.405e-05       1.471
   Sulfur           0.0002959    0.0001626       5.211
   Titanium         1.916e-05    1.916e-05      0.9168


          Step #     5             Xi = 0.0005

          Temperature = 100.0 C    Pressure =  1.013 bars
          pH =  7.843              log fO2 =  -53.728
          Eh =  -0.3560 volts      pe =  -4.8091
          Ionic strength      =    0.005857 molal
          Charge imbalance    =   -0.011053 eq/kg (-97.27% error)
          Activity of water   =    0.999931
          Solvent mass        =     0.99999 kg
          Solution mass       =      1.0007 kg
          Mineral mass        =  0.00057487 kg
          Solution density    =    0.954    g/cm3
          Solution viscosity  =    0.003    poise
          Chlorinity          =    0.001950 molal
          Dissolved solids    =         678 mg/kg sol'n
          Hardness            =        2.51 mg/kg sol'n as CaCO3
            carbonate         =        2.51 mg/kg sol'n as CaCO3
            non-carbonate     =        0.00 mg/kg sol'n as CaCO3
          Carbonate alkalinity=      451.20 mg/kg sol'n as CaCO3
          Water type          =    Na-HCO3
          Bulk volume         =    1.05e+03 cm3
          Fluid volume        =    1.05e+03 cm3
          Mineral volume      =       0.180 cm3
          Inert volume        =        0.00 cm3
          Porosity            =        100. %
          Permeability        =        98.1 cm2
          Mass reacted        =       0.483 g

                          moles          moles         grams          cm3      rxn rate
  Reactants             remaining       reacted       reacted       reacted  (mol/kg sec)
 ------------------------------------------------------------------------------------------
   H2O                    0.02132     1.024e-05     0.0001844          --            --  
   Al2O3                   0.3936     0.0001890       0.01927          --            --  
   CaO                      1.422     0.0006827       0.03829          --            --  
   Cr2O3                   0.1116     5.356e-05      0.008141          --            --  
   FeO(ox)                  2.773      0.001331       0.09566          --            --  
   K2O(ox)               0.009398     4.513e-06     0.0004251          --            --  
   MgO                      4.451      0.002137       0.08614          --            --  
   MnO                    0.06924     3.324e-05      0.002358          --            --  
   Na2O(ox)                0.1171     5.621e-05      0.003484          --            --  
   P2O5                   0.02163     1.039e-05      0.001475          --            --  
   S                      0.02168     1.041e-05     0.0003338     0.0001615          --  
   SiO2                     7.798      0.003744        0.2250          --            --  
   TiO2                   0.07004     3.363e-05      0.002686          --            --  

  Minerals in system     moles      log moles      grams        volume (cm3)
 ----------------------------------------------------------------------------
   Calcite              0.0007292     -3.137        0.07299         0.02693
   Chromite             5.356e-05     -4.271        0.01199        0.002357
   Diaspore             7.794e-05     -4.108       0.004676        0.001384
   Hematite             0.0007465     -3.127         0.1192         0.02260
   Hydroxylapatite      6.165e-06     -5.210       0.003097        0.001169
   Pyrite               0.0001049     -3.979        0.01259        0.002512
   Rhodochrosite        3.303e-05     -4.481       0.003796        0.001026
   Saponite-Ca          0.0008989     -3.046         0.3465          0.1220
                                               _____________   _____________
          (total)                                    0.5749          0.1799 

  Aqueous species       molality    mg/kg sol'n    act. coef.     log act.
 ---------------------------------------------------------------------------
   HCO3-                 0.008878         541.3      0.9094       -2.0930
   Cl-                   0.001950         69.08      0.9073       -2.7522
   SiO2(aq)             0.0004189         25.15      1.0000       -3.3779
   CO2(aq)              0.0002832         12.45      1.0000       -3.5479
   Na+                  0.0001120         2.573      0.9094       -3.9921
   SO4--                8.607e-05         8.262      0.6826       -4.2310
   CO3--                6.769e-05         4.059      0.6856       -4.3334
   OH-                  4.264e-05        0.7247      0.9083       -4.4119
   Ti(OH)4(aq)          3.363e-05         3.895      1.0000       -4.4733
   HSiO3-               2.643e-05         2.036      0.9094       -4.6192
   Ca++                 1.522e-05        0.6096      0.6945       -4.9759
   K+                   9.015e-06        0.3522      0.9073       -5.0873
   CaCO3(aq)            6.467e-06        0.6468      1.0000       -5.1893
   HS-                  4.066e-06        0.1344      0.9083       -5.4326
   AlO2-                3.404e-06        0.2006      0.9094       -5.5093
   CaHCO3+              2.457e-06        0.2483      0.9094       -5.6508
   HPO4--               1.887e-06        0.1810      0.6826       -5.8900
   Mg++                 5.256e-07       0.01277      0.7055       -6.4308
   H2PO4-               3.941e-07       0.03820      0.9094       -6.4456
   NaHCO3(aq)           3.193e-07       0.02680      1.0000       -6.4959
   Mn++                 2.077e-07       0.01141      0.6945       -6.8408
   CaSO4(aq)            2.015e-07       0.02741      1.0000       -6.6958
   H2S(aq)              1.610e-07      0.005484      1.0000       -6.7931
   MgHCO3+              8.974e-08      0.007651      0.9094       -7.0883
   NaCl(aq)             6.063e-08      0.003541      1.0000       -7.2173
   MgCO3(aq)            5.704e-08      0.004806      1.0000       -7.2438
   Formate              5.680e-08      0.002555      0.9083       -7.2874
   MgSO4(aq)            4.847e-08      0.005830      1.0000       -7.3145
   NaHSiO3(aq)          4.406e-08      0.004407      1.0000       -7.3560
   H2(aq)               1.744e-08     3.513e-05      1.0000       -7.7585
   H+                   1.562e-08     1.573e-05      0.9186       -7.8432
   HAlO2(aq)            1.138e-08     0.0006825      1.0000       -7.9437
    (only species > 1e-8 molal listed)

  Mineral saturation states
                     log Q/K                          log Q/K
 ----------------------------------------------------------------
   Pyrite             0.0000 sat    Nontronite-H      -1.3089     
   Hematite           0.0000 sat    Cronstedtite-7A   -1.3449     
   Rhodochrosite      0.0000 sat    Siderite          -1.4617     
   Chromite           0.0000 sat    Ferrosilite       -1.5789     
   Hydroxylapatite    0.0000 sat    Rhodonite         -1.7690     
   Saponite-Ca        0.0000 sat    Whitlockite       -1.7838     
   Calcite            0.0000 sat    Muscovite         -1.8815     
   Diaspore           0.0000 sat    Minnesotaite      -1.9341     
   Dolomite-ord      -0.0000 sat    Beidellite-Ca     -1.9905     
   Dolomite          -0.0007        Eskolaite         -1.9918     
   Saponite-Mg       -0.1068        Montmor-Na        -1.9994     
   Aragonite         -0.1436        Troilite          -2.0221     
   Nontronite-Ca     -0.2227        Corundum          -2.0817     
   Boehmite          -0.2948        Beidellite-Mg     -2.0904     
   Quartz            -0.2997        Pyrrhotite        -2.1017     
   Magnetite         -0.3207        Daphnite-14A      -2.1447     
   Nontronite-Mg     -0.3229        Chrysotile        -2.1490     
   Ice               -0.4670        Ripidolite-14A    -2.1561     
   Tridymite         -0.4715        Montmor-K         -2.1644     
   Chalcedony        -0.5164        Celadonite        -2.2405     
   Goethite          -0.6894        Maximum_Microcli  -2.2802     
   Mesolite          -0.7131        Greenalite        -2.2805     
   Cristobalite(alp  -0.7174        Phlogopite        -2.2822     
   Gibbsite          -0.7685        K-Feldspar        -2.2930     
   Saponite-Na       -0.8026        Smectite-low-Fe-  -2.3332     
   Talc              -0.8301        Enstatite         -2.3332     
   Scolecite         -0.8922        Smectite-high-Fe  -2.4436     
   Coesite           -0.9581        Illite            -2.4749     
   Saponite-K        -0.9856        Clinochlore-14A   -2.5494     
   Cristobalite(bet  -1.0196        Laumontite        -2.5675     
   Nontronite-Na     -1.0252        Diopside          -2.6149     
   Saponite-H        -1.0880        Lawsonite         -2.6647     
   Dolomite-dis      -1.1133        Chamosite-7A      -2.7008     
   Stilbite          -1.1142        Beidellite-Na     -2.7928     
   SiO2(am)          -1.1936        FeO               -2.8208     
   Monohydrocalcite  -1.2076        Annite            -2.8272     
   Nontronite-K      -1.2078        Pyrophyllite      -2.8559     
   Montmor-Ca        -1.2505        Fayalite          -2.9473     
   Kaolinite         -1.2512        Beidellite-K      -2.9761     
   Magnesite         -1.2681        Tephroite         -2.9949     
   Montmor-Mg        -1.3017     
    (only minerals with log Q/K > -3 listed)

                         partial
  Gases               press. (bar)     fugacity     fug. coef.    log fug.
 ---------------------------------------------------------------------------
   H2O(g)                  0.8459        0.8334        0.9852     -0.0791
   CO2(g)                 0.02644       0.02638        0.9976     -1.5787
   H2(g)                2.182e-05     2.183e-05         1.001     -4.6609
   H2S(g)               4.820e-06     4.801e-06        0.9961     -5.3186
   CH4(g)               6.461e-07     6.456e-07        0.9993     -6.1900
   CO(g)                1.579e-10     1.579e-10         1.000*    -9.8016
   HCl(g)               7.373e-15     7.373e-15         1.000*   -14.1323
   SO2(g)               4.090e-18     4.061e-18        0.9928    -17.3914
   S2(g)                1.079e-21     1.079e-21         1.000*   -20.9669
   C2H4(g)              2.267e-26     2.267e-26         1.000*   -25.6446
   Na(g)                2.134e-46     2.134e-46         1.000*   -45.6708
   K(g)                 2.104e-48     2.104e-48         1.000*   -47.6770
   Cl2(g)               3.477e-51     3.477e-51         1.000*   -50.4588
   O2(g)                1.871e-54     1.871e-54        0.9999    -53.7279
   Mg(g)                8.109e-74     8.109e-74         1.000*   -73.0910
   Ca(g)                2.270e-91     2.270e-91         1.000*   -90.6440
   C(g)                 3.490e-96     3.490e-96         1.000*   -95.4572
   Al(g)               6.117e-110    6.117e-110         1.000*  -109.2134
   Si(g)               1.853e-120    1.853e-120         1.000*  -119.7321
    *no data, gas taken to be ideal

                                  In fluid              Sorbed            Kd
  Original basis total moles   moles     mg/kg      moles     mg/kg      L/kg
 -------------------------------------------------------------------------------
   H2O                 55.5       55.5  9.99e+05
   Al+++           0.000378   3.42e-06    0.0921
   Ca++            0.000933   2.44e-05     0.975
   Cl-              0.00195    0.00195      69.1
   CrO4--          0.000107   4.63e-24  5.37e-19
   Fe++             0.00165   2.82e-09  0.000158
   H+               -0.0101   0.000131     0.132
   HCO3-             0.0100    0.00924      563.
   HPO4--          2.08e-05   2.28e-06     0.219
   K+              9.03e-06   9.03e-06     0.353
   Mg++             0.00270   7.22e-07    0.0175
   Mn++            3.32e-05   2.19e-07    0.0120
   Na+             0.000112   0.000112      2.58
   O2(aq)         -8.28e-05  -8.50e-06    -0.272
   SO4--           0.000300   9.06e-05      8.69
   SiO2(aq)         0.00374   0.000445      26.7
   Ti(OH)4(aq)     3.36e-05   3.36e-05      3.90

  Elemental composition               In fluid                  Sorbed
                  total moles     moles       mg/kg        moles       mg/kg
 -------------------------------------------------------------------------------
   Aluminum         0.0003780    3.415e-06     0.09209
   Calcium          0.0009327    2.435e-05      0.9754
   Carbon             0.01000     0.009238       110.9
   Chlorine          0.001950     0.001950       69.09
   Chromium         0.0001071    4.633e-24   2.407e-19
   Hydrogen             111.0        111.0   1.118e+05
   Iron              0.001651    2.822e-09   0.0001575
   Magnesium         0.002697    7.219e-07     0.01754
   Manganese        3.324e-05    2.190e-07     0.01202
   Oxygen               55.55        55.54   8.880e+05
   Phosphorus       2.078e-05    2.281e-06     0.07062
   Potassium        9.025e-06    9.025e-06      0.3526
   Silicon           0.003744    0.0004453       12.50
   Sodium           0.0001124    0.0001124       2.583
   Sulfur           0.0003004    9.056e-05       2.902
   Titanium         3.363e-05    3.363e-05       1.609


          Step #    24             Xi = 0.0005

          Temperature = 100.0 C    Pressure =  1.013 bars
          pH =  7.903              log fO2 =  -53.823
          Eh =  -0.3623 volts      pe =  -4.8932
          Ionic strength      =    0.005857 molal
          Charge imbalance    =   -0.011053 eq/kg (-97.21% error)
          Activity of water   =    0.999931
          Solvent mass        =     0.99999 kg
          Solution mass       =      1.0007 kg
          Mineral mass        =  0.00060522 kg
          Solution density    =    0.954    g/cm3
          Solution viscosity  =    0.003    poise
          Chlorinity          =    0.001950 molal
          Dissolved solids    =         680 mg/kg sol'n
          Hardness            =        2.25 mg/kg sol'n as CaCO3
            carbonate         =        2.25 mg/kg sol'n as CaCO3
            non-carbonate     =        0.00 mg/kg sol'n as CaCO3
          Carbonate alkalinity=      451.62 mg/kg sol'n as CaCO3
          Water type          =    Na-HCO3
          Bulk volume         =    1.05e+03 cm3
          Fluid volume        =    1.05e+03 cm3
          Mineral volume      =       0.189 cm3
          Inert volume        =        0.00 cm3
          Porosity            =        100. %
          Permeability        =        98.1 cm2
          Mass reacted        =       0.515 g

                          moles          moles         grams          cm3      rxn rate
  Reactants             remaining       reacted       reacted       reacted  (mol/kg sec)
 ------------------------------------------------------------------------------------------
   H2O                    0.02132     1.090e-05     0.0001964          --            --  
   Al2O3                   0.3936     0.0002012       0.02052          --            --  
   CaO                      1.422     0.0007269       0.04076          --            --  
   Cr2O3                   0.1115     5.703e-05      0.008668          --            --  
   FeO(ox)                  2.773      0.001418        0.1019          --            --  
   K2O(ox)               0.009398     4.805e-06     0.0004526          --            --  
   MgO                      4.451      0.002276       0.09172          --            --  
   MnO                    0.06923     3.540e-05      0.002511          --            --  
   Na2O(ox)                0.1171     5.984e-05      0.003709          --            --  
   P2O5                   0.02163     1.106e-05      0.001570          --            --  
   S                      0.02168     1.108e-05     0.0003554     0.0001719          --  
   SiO2                     7.797      0.003986        0.2395          --            --  
   TiO2                   0.07004     3.581e-05      0.002860          --            --  

  Minerals in system     moles      log moles      grams        volume (cm3)
 ----------------------------------------------------------------------------
   Calcite              0.0007657     -3.116        0.07664         0.02828
   Chromite             5.703e-05     -4.244        0.01277        0.002510
   Diaspore             8.623e-05     -4.064       0.005173        0.001531
   Hematite             0.0007839     -3.106         0.1252         0.02373
   Hydroxylapatite      6.596e-06     -5.181       0.003313        0.001250
   Nontronite-Ca        1.278e-06     -5.893      0.0005424       0.0001676
   Pyrite               0.0001103     -3.957        0.01323        0.002641
   Rhodochrosite        3.521e-05     -4.453       0.004047        0.001094
   Saponite-Ca          0.0009450     -3.025         0.3643          0.1282
                                               _____________   _____________
          (total)                                    0.6052          0.1894 

  Aqueous species       molality    mg/kg sol'n    act. coef.     log act.
 ---------------------------------------------------------------------------
   HCO3-                 0.008866         540.6      0.9094       -2.0935
   Cl-                   0.001950         69.08      0.9073       -2.7522
   SiO2(aq)             0.0004786         28.74      1.0000       -3.3200
   CO2(aq)              0.0002462         10.83      1.0000       -3.6088
   Na+                  0.0001192         2.739      0.9094       -3.9649
   CO3--                7.767e-05         4.658      0.6856       -4.2737
   SO4--                7.530e-05         7.229      0.6826       -4.2891
   OH-                  4.899e-05        0.8326      0.9083       -4.3517
   Ti(OH)4(aq)          3.581e-05         4.147      1.0000       -4.4460
   HSiO3-               3.470e-05         2.673      0.9094       -4.5010
   Ca++                 1.326e-05        0.5313      0.6945       -5.0356
   K+                   9.600e-06        0.3751      0.9073       -5.0600
   CaCO3(aq)            6.467e-06        0.6468      1.0000       -5.1893
   HS-                  4.801e-06        0.1587      0.9083       -5.3605
   AlO2-                3.910e-06        0.2305      0.9094       -5.4490
   CaHCO3+              2.139e-06        0.2161      0.9094       -5.7111
   HPO4--               1.972e-06        0.1892      0.6826       -5.8709
   H2PO4-               3.585e-07       0.03475      0.9094       -6.4867
   NaHCO3(aq)           3.394e-07       0.02850      1.0000       -6.4692
   Mg++                 3.356e-07      0.008152      0.7055       -6.6256
   Mn++                 1.811e-07      0.009940      0.6945       -6.9005
   H2S(aq)              1.655e-07      0.005636      1.0000       -6.7812
   CaSO4(aq)            1.536e-07       0.02090      1.0000       -6.8136
   NaCl(aq)             6.454e-08      0.003769      1.0000       -7.1902
   Formate              6.330e-08      0.002848      0.9083       -7.2403
   NaHSiO3(aq)          6.158e-08      0.006159      1.0000       -7.2106
   MgHCO3+              5.723e-08      0.004880      0.9094       -7.2836
   MgCO3(aq)            4.180e-08      0.003522      1.0000       -7.3789
   MgSO4(aq)            2.708e-08      0.003257      1.0000       -7.5673
   H2(aq)               1.946e-08     3.920e-05      1.0000       -7.7108
   H+                   1.360e-08     1.369e-05      0.9186       -7.9035
   HAlO2(aq)            1.138e-08     0.0006825      1.0000       -7.9437
    (only species > 1e-8 molal listed)

  Mineral saturation states
                     log Q/K                          log Q/K
 ----------------------------------------------------------------
   Pyrite             0.0000 sat    Siderite          -1.4988     
   Calcite            0.0000 sat    Muscovite         -1.6201     
   Diaspore           0.0000 sat    Minnesotaite      -1.6309     
   Hematite           0.0000 sat    Rhodonite         -1.6502     
   Chromite           0.0000 sat    Montmor-Na        -1.7633     
   Rhodochrosite      0.0000 sat    Beidellite-Ca     -1.7679     
   Nontronite-Ca      0.0000 sat    Whitlockite       -1.8040     
   Hydroxylapatite    0.0000 sat    Daphnite-14A      -1.8519     
   Saponite-Ca        0.0000 sat    Beidellite-Mg     -1.8900     
   Nontronite-Mg     -0.1225        Montmor-K         -1.9283     
   Saponite-Mg       -0.1290        Troilite          -1.9864     
   Dolomite-ord      -0.1351        Celadonite        -1.9954     
   Dolomite          -0.1358        Eskolaite         -2.0156     
   Aragonite         -0.1436        Maximum_Microcli  -2.0188     
   Quartz            -0.2418        K-Feldspar        -2.0316     
   Boehmite          -0.2948        Pyrrhotite        -2.0660     
   Magnetite         -0.2969        Corundum          -2.0817     
   Tridymite         -0.4136        Greenalite        -2.0931     
   Mesolite          -0.4396        Smectite-low-Fe-  -2.1440     
   Chalcedony        -0.4585        Ripidolite-14A    -2.1573     
   Ice               -0.4670        Illite            -2.2381     
   Stilbite          -0.6447        Phlogopite        -2.2435     
   Scolecite         -0.6576        Chrysotile        -2.2558     
   Cristobalite(alp  -0.6595        Laumontite        -2.2749     
   Goethite          -0.6894        Smectite-high-Fe  -2.2865     
   Gibbsite          -0.7685        Enstatite         -2.3495     
   Nontronite-Na     -0.7837        Lawsonite         -2.4880     
   Saponite-Na       -0.7837        Annite            -2.4944     
   Talc              -0.8211        Diopside          -2.5124     
   Coesite           -0.9002        Beidellite-Na     -2.5513     
   Cristobalite(bet  -0.9617        Chamosite-7A      -2.5952     
   Nontronite-K      -0.9662        Pyrophyllite      -2.6241     
   Saponite-K        -0.9667        Epidote           -2.7065     
   Montmor-Ca        -1.0332        Epidote-ord       -2.7119     
   Nontronite-H      -1.0963        Beidellite-K      -2.7346     
   Saponite-H        -1.0981        Clinochlore-14A   -2.7467     
   Montmor-Mg        -1.1067        FeO               -2.7970     
   Kaolinite         -1.1353        Tephroite         -2.8153     
   SiO2(am)          -1.1357        Sanidine_high     -2.8276     
   Monohydrocalcite  -1.2076        Fayalite          -2.8417     
   Cronstedtite-7A   -1.2394        Beidellite-H      -2.8664     
   Dolomite-dis      -1.2484        Analcime          -2.9021     
   Magnesite         -1.4032        Alabandite        -2.9709     
   Ferrosilite       -1.4972     
    (only minerals with log Q/K > -3 listed)

                         partial
  Gases               press. (bar)     fugacity     fug. coef.    log fug.
 ---------------------------------------------------------------------------
   H2O(g)                  0.8459        0.8334        0.9852     -0.0791
   CO2(g)                 0.02299       0.02293        0.9976     -1.6396
   H2(g)                2.435e-05     2.436e-05         1.001     -4.6132
   H2S(g)               4.954e-06     4.935e-06        0.9961     -5.3067
   CH4(g)               8.708e-07     8.702e-07        0.9993     -6.0604
   CO(g)                1.532e-10     1.532e-10         1.000*    -9.8148
   HCl(g)               6.418e-15     6.418e-15         1.000*   -14.1926
   SO2(g)               3.025e-18     3.004e-18        0.9928    -17.5224
   S2(g)                9.156e-22     9.156e-22         1.000*   -21.0383
   C2H4(g)              3.307e-26     3.307e-26         1.000*   -25.4805
   Na(g)                2.757e-46     2.757e-46         1.000*   -45.5596
   K(g)                 2.718e-48     2.718e-48         1.000*   -47.5657
   Cl2(g)               2.361e-51     2.361e-51         1.000*   -50.6270
   O2(g)                1.503e-54     1.503e-54        0.9999    -53.8232
   Mg(g)                7.628e-74     7.628e-74         1.000*   -73.1176
   Ca(g)                2.914e-91     2.914e-91         1.000*   -90.5356
   C(g)                 3.778e-96     3.778e-96         1.000*   -95.4228
   Al(g)               7.211e-110    7.211e-110         1.000*  -109.1420
   Si(g)               2.637e-120    2.637e-120         1.000*  -119.5789
    *no data, gas taken to be ideal

                                  In fluid              Sorbed            Kd
  Original basis total moles   moles     mg/kg      moles     mg/kg      L/kg
 -------------------------------------------------------------------------------
   H2O                 55.5       55.5  9.99e+05
   Al+++           0.000402   3.92e-06     0.106
   Ca++            0.000977   2.20e-05     0.882
   Cl-              0.00195    0.00195      69.1
   CrO4--          0.000114   3.34e-24  3.87e-19
   Fe++             0.00174   2.26e-09  0.000126
   H+               -0.0107   6.81e-05    0.0686
   HCO3-             0.0100    0.00920      561.
   HPO4--          2.21e-05   2.33e-06     0.224
   K+              9.61e-06   9.61e-06     0.375
   Mg++             0.00284   4.62e-07    0.0112
   Mn++            3.54e-05   1.90e-07    0.0104
   Na+             0.000120   0.000120      2.75
   O2(aq)         -8.90e-05  -9.98e-06    -0.319
   SO4--           0.000301   8.05e-05      7.72
   SiO2(aq)         0.00399   0.000513      30.8
   Ti(OH)4(aq)     3.58e-05   3.58e-05      4.15

  Elemental composition               In fluid                  Sorbed
                  total moles     moles       mg/kg        moles       mg/kg
 -------------------------------------------------------------------------------
   Aluminum         0.0004024    3.922e-06      0.1058
   Calcium          0.0009769    2.203e-05      0.8824
   Carbon             0.01000     0.009199       110.4
   Chlorine          0.001950     0.001950       69.09
   Chromium         0.0001141    3.342e-24   1.737e-19
   Hydrogen             111.0        111.0   1.118e+05
   Iron              0.001738    2.259e-09   0.0001261
   Magnesium         0.002836    4.625e-07     0.01123
   Manganese        3.540e-05    1.902e-07     0.01044
   Oxygen               55.55        55.54   8.880e+05
   Phosphorus       2.212e-05    2.331e-06     0.07215
   Potassium        9.609e-06    9.609e-06      0.3755
   Silicon           0.003986    0.0005134       14.41
   Sodium           0.0001197    0.0001197       2.750
   Sulfur           0.0003011    8.047e-05       2.578
   Titanium         3.581e-05    3.581e-05       1.713


          Step #    30             Xi = 0.0007

          Temperature = 100.0 C    Pressure =  1.013 bars
          pH =  8.223              log fO2 =  -54.538
          Eh =  -0.3992 volts      pe =  -5.3915
          Ionic strength      =    0.005884 molal
          Charge imbalance    =   -0.011053 eq/kg (-97.02% error)
          Activity of water   =    0.999931
          Solvent mass        =     0.99998 kg
          Solution mass       =      1.0006 kg
          Mineral mass        =  0.00079740 kg
          Solution density    =    0.954    g/cm3
          Solution viscosity  =    0.003    poise
          Chlorinity          =    0.001950 molal
          Dissolved solids    =         670 mg/kg sol'n
          Hardness            =        1.41 mg/kg sol'n as CaCO3
            carbonate         =        1.41 mg/kg sol'n as CaCO3
            non-carbonate     =        0.00 mg/kg sol'n as CaCO3
          Carbonate alkalinity=      453.12 mg/kg sol'n as CaCO3
          Water type          =    Na-HCO3
          Bulk volume         =    1.05e+03 cm3
          Fluid volume        =    1.05e+03 cm3
          Mineral volume      =       0.252 cm3
          Inert volume        =        0.00 cm3
          Porosity            =        100. %
          Permeability        =        97.9 cm2
          Mass reacted        =        0.69 g

                          moles          moles         grams          cm3      rxn rate
  Reactants             remaining       reacted       reacted       reacted  (mol/kg sec)
 ------------------------------------------------------------------------------------------
   H2O                    0.02132     1.461e-05     0.0002632          --            --  
   Al2O3                   0.3935     0.0002697       0.02750          --            --  
   CaO                      1.422     0.0009743       0.05464          --            --  
   Cr2O3                   0.1115     7.644e-05       0.01162          --            --  
   FeO(ox)                  2.772      0.001900        0.1365          --            --  
   K2O(ox)               0.009396     6.440e-06     0.0006066          --            --  
   MgO                      4.450      0.003050        0.1229          --            --  
   MnO                    0.06922     4.744e-05      0.003365          --            --  
   Na2O(ox)                0.1170     8.021e-05      0.004971          --            --  
   P2O5                   0.02163     1.482e-05      0.002104          --            --  
   S                      0.02168     1.486e-05     0.0004764     0.0002304          --  
   SiO2                     7.796      0.005343        0.3210          --            --  
   TiO2                   0.07002     4.799e-05      0.003834          --            --  

  Minerals in system     moles      log moles      grams        volume (cm3)
 ----------------------------------------------------------------------------
   Calcite              0.0009361     -3.029        0.09369         0.03457
   Chromite             7.644e-05     -4.117        0.01711        0.003364
   Diaspore             5.590e-05     -4.253       0.003354       0.0009928
   Hematite             0.0009156     -3.038         0.1462         0.02772
   Hydroxylapatite      8.992e-06     -5.046       0.004517        0.001704
   Mesolite             2.489e-05     -4.604       0.009653        0.004262
   Nontronite-Ca        8.695e-05     -4.061        0.03689         0.01140
   Pyrite               0.0001386     -3.858        0.01663        0.003319
   Rhodochrosite        4.735e-05     -4.325       0.005443        0.001471
   Saponite-Ca           0.001203     -2.920         0.4639          0.1633
                                               _____________   _____________
          (total)                                    0.7974          0.2521 

  Aqueous species       molality    mg/kg sol'n    act. coef.     log act.
 ---------------------------------------------------------------------------
   HCO3-                 0.008733         532.5      0.9092       -2.1002
   Cl-                   0.001950         69.08      0.9071       -2.7523
   SiO2(aq)             0.0004627         27.79      1.0000       -3.3347
   CO3--                0.0001598         9.584      0.6851       -3.9606
   Na+                  0.0001430         3.284      0.9092       -3.8861
   CO2(aq)              0.0001161         5.107      1.0000       -3.9351
   OH-                  0.0001023         1.739      0.9081       -4.0320
   HSiO3-               7.005e-05         5.397      0.9092       -4.1959
   Ti(OH)4(aq)          4.799e-05         5.559      1.0000       -4.3188
   SO4--                1.503e-05         1.443      0.6820       -4.9893
   K+                   1.288e-05        0.5031      0.9071       -4.9326
   HS-                  1.231e-05        0.4070      0.9081       -4.9515
   AlO2-                8.166e-06        0.4813      0.9092       -5.1293
   CaCO3(aq)            6.467e-06        0.6468      1.0000       -5.1893
   Ca++                 6.457e-06        0.2586      0.6940       -5.3487
   HPO4--               2.459e-06        0.2359      0.6820       -5.7754
   CaHCO3+              1.025e-06        0.1035      0.9092       -6.0308
   NaHCO3(aq)           4.008e-07       0.03364      1.0000       -6.3971
   H2PO4-               2.140e-07       0.02074      0.9092       -6.7110
   H2S(aq)              2.033e-07      0.006923      1.0000       -6.6919
   NaHSiO3(aq)          1.490e-07       0.01490      1.0000       -6.8268
   Formate              1.419e-07      0.006385      0.9081       -6.8898
   Mn++                 8.813e-08      0.004838      0.6940       -7.2136
   NaCl(aq)             7.736e-08      0.004518      1.0000       -7.1115
   Mg++                 7.705e-08      0.001872      0.7051       -7.2650
   H2(aq)               4.430e-08     8.924e-05      1.0000       -7.3536
   S--                  2.149e-08     0.0006886      0.6881       -7.8301
   MgCO3(aq)            1.971e-08      0.001661      1.0000       -7.7052
   CaSO4(aq)            1.490e-08      0.002027      1.0000       -7.8268
   MgHCO3+              1.293e-08      0.001103      0.9092       -7.9297
   HAlO2(aq)            1.138e-08     0.0006825      1.0000       -7.9437
    (only species > 1e-8 molal listed)

  Mineral saturation states
                     log Q/K                          log Q/K
 ----------------------------------------------------------------
   Pyrite             0.0000 sat    Dolomite-dis      -1.5747     
   Rhodochrosite      0.0000 sat    Greenalite        -1.5867     
   Hydroxylapatite    0.0000 sat    Celadonite        -1.6070     
   Mesolite           0.0000 sat    Maximum_Microcli  -1.6157     
   Hematite           0.0000 sat    K-Feldspar        -1.6285     
   Chromite           0.0000 sat    Siderite          -1.6465     
   Nontronite-Ca      0.0000 sat    Montmor-Na        -1.6905     
   Calcite            0.0000 sat    Troilite          -1.7185     
   Saponite-Ca        0.0000 sat    Magnesite         -1.7295     
   Diaspore           0.0000 sat    Beidellite-Ca     -1.7679     
   Magnetite         -0.1183        Pyrrhotite        -1.7981     
   Aragonite         -0.1436        Montmor-K         -1.8394     
   Nontronite-Mg     -0.1764        Phlogopite        -1.8404     
   Saponite-Mg       -0.1829        Ripidolite-14A    -1.8441     
   Quartz            -0.2565        Whitlockite       -1.9128     
   Boehmite          -0.2948        Beidellite-Mg     -1.9439     
   Stilbite          -0.3553        Smectite-low-Fe-  -1.9915     
   Scolecite         -0.3752        Laumontite        -2.0072     
   Tridymite         -0.4283        Illite            -2.0212     
   Dolomite-ord      -0.4614        Corundum          -2.0817     
   Dolomite          -0.4621        Epidote           -2.0978     
   Ice               -0.4670        Epidote-ord       -2.1032     
   Chalcedony        -0.4732        Smectite-high-Fe  -2.1111     
   Cristobalite(alp  -0.6742        Tephroite         -2.1772     
   Goethite          -0.6894        Lawsonite         -2.1910     
   Nontronite-Na     -0.7061        Eskolaite         -2.1942     
   Saponite-Na       -0.7061        Diopside          -2.2154     
   Gibbsite          -0.7685        Chamosite-7A      -2.2527     
   Nontronite-K      -0.8725        Chrysotile        -2.2852     
   Saponite-K        -0.8730        Enstatite         -2.3642     
   Talc              -0.8798        Sanidine_high     -2.4245     
   Cronstedtite-7A   -0.8968        Beidellite-Na     -2.4737     
   Coesite           -0.9149        Fayalite          -2.4991     
   Cristobalite(bet  -0.9764        Prehnite          -2.5110     
   Daphnite-14A      -1.0028        Analcime          -2.5495     
   Montmor-Ca        -1.0381        Alabandite        -2.5553     
   Nontronite-H      -1.1501        FeO               -2.6184     
   SiO2(am)          -1.1504        Beidellite-K      -2.6409     
   Saponite-H        -1.1519        C                 -2.6595     
   Minnesotaite      -1.1537        Albite            -2.6611     
   Kaolinite         -1.1646        Albite_low        -2.6611     
   Montmor-Mg        -1.1654        Pyrophyllite      -2.6828     
   Monohydrocalcite  -1.2076        Clinochlore-14A   -2.7908     
   Muscovite         -1.2170        Mn(OH)2(am)       -2.8258     
   Ferrosilite       -1.3332        Hercynite         -2.9185     
   Rhodonite         -1.3385        Beidellite-H      -2.9203     
   Annite            -1.5555     
    (only minerals with log Q/K > -3 listed)

                         partial
  Gases               press. (bar)     fugacity     fug. coef.    log fug.
 ---------------------------------------------------------------------------
   H2O(g)                  0.8459        0.8334        0.9852     -0.0791
   CO2(g)                 0.01084       0.01082        0.9976     -1.9659
   H2(g)                5.542e-05     5.546e-05         1.001     -4.2560
   CH4(g)               1.103e-05     1.102e-05        0.9993     -4.9578
   H2S(g)               6.085e-06     6.062e-06        0.9961     -5.2174
   CO(g)                1.645e-10     1.645e-10         1.000*    -9.7839
   HCl(g)               3.073e-15     3.073e-15         1.000*   -14.5124
   SO2(g)               3.151e-19     3.128e-19        0.9928    -18.5047
   S2(g)                2.666e-22     2.666e-22         1.000*   -21.5741
   C2H4(g)              1.023e-24     1.023e-24         1.000*   -23.9899
   Na(g)                1.041e-45     1.041e-45         1.000*   -44.9825
   K(g)                 1.148e-47     1.148e-47         1.000*   -46.9400
   Cl2(g)               2.378e-52     2.378e-52         1.000*   -51.6238
   O2(g)                2.900e-55     2.900e-55        0.9999    -54.5376
   Mg(g)                1.736e-73     1.736e-73         1.000*   -72.7604
   Ca(g)                1.406e-90     1.406e-90         1.000*   -89.8520
   C(g)                 9.232e-96     9.232e-96         1.000*   -95.0347
   Al(g)               2.476e-109    2.476e-109         1.000*  -108.6062
   Si(g)               1.321e-119    1.321e-119         1.000*  -118.8791
    *no data, gas taken to be ideal

                                  In fluid              Sorbed            Kd
  Original basis total moles   moles     mg/kg      moles     mg/kg      L/kg
 -------------------------------------------------------------------------------
   H2O                 55.5       55.5  9.99e+05
   Al+++           0.000539   8.18e-06     0.220
   Ca++             0.00122   1.40e-05     0.559
   Cl-              0.00195    0.00195      69.1
   CrO4--          0.000153   7.04e-25  8.16e-20
   Fe++             0.00222   7.82e-10  4.37e-05
   H+               -0.0141  -0.000242    -0.244
   HCO3-             0.0100    0.00902      550.
   HPO4--          2.96e-05   2.67e-06     0.256
   K+              1.29e-05   1.29e-05     0.503
   Mg++             0.00361   1.11e-07   0.00270
   Mn++            4.74e-05   9.07e-08   0.00498
   Na+             0.000160   0.000144      3.30
   O2(aq)         -0.000124  -2.52e-05    -0.805
   SO4--           0.000305   2.76e-05      2.65
   SiO2(aq)         0.00534   0.000533      32.0
   Ti(OH)4(aq)     4.80e-05   4.80e-05      5.56

  Elemental composition               In fluid                  Sorbed
                  total moles     moles       mg/kg        moles       mg/kg
 -------------------------------------------------------------------------------
   Aluminum         0.0005394    8.178e-06      0.2205
   Calcium           0.001224    1.397e-05      0.5594
   Carbon             0.01000     0.009017       108.2
   Chlorine          0.001950     0.001950       69.09
   Chromium         0.0001529    7.037e-25   3.657e-20
   Hydrogen             111.0        111.0   1.118e+05
   Iron              0.002220    7.824e-10   4.367e-05
   Magnesium         0.003610    1.111e-07    0.002698
   Manganese        4.744e-05    9.065e-08    0.004977
   Oxygen               55.56        55.54   8.880e+05
   Phosphorus       2.965e-05    2.674e-06     0.08276
   Potassium        1.288e-05    1.288e-05      0.5032
   Silicon           0.005343    0.0005329       14.96
   Sodium           0.0001604    0.0001436       3.299
   Sulfur           0.0003049    2.759e-05      0.8840
   Titanium         4.799e-05    4.799e-05       2.296


          Step #    31             Xi = 0.0007

          Temperature = 100.0 C    Pressure =  1.013 bars
          pH =  8.280              log fO2 =  -55.011
          Eh =  -0.4121 volts      pe =  -5.5667
          Ionic strength      =    0.005882 molal
          Charge imbalance    =   -0.011053 eq/kg (-97.19% error)
          Activity of water   =    0.999931
          Solvent mass        =     0.99998 kg
          Solution mass       =      1.0006 kg
          Mineral mass        =  0.00086613 kg
          Solution density    =    0.954    g/cm3
          Solution viscosity  =    0.003    poise
          Chlorinity          =    0.001950 molal
          Dissolved solids    =         667 mg/kg sol'n
          Hardness            =        1.32 mg/kg sol'n as CaCO3
            carbonate         =        1.32 mg/kg sol'n as CaCO3
            non-carbonate     =        0.00 mg/kg sol'n as CaCO3
          Carbonate alkalinity=      452.44 mg/kg sol'n as CaCO3
          Water type          =    Na-HCO3
          Bulk volume         =    1.05e+03 cm3
          Fluid volume        =    1.05e+03 cm3
          Mineral volume      =       0.275 cm3
          Inert volume        =        0.00 cm3
          Porosity            =        100. %
          Permeability        =        97.8 cm2
          Mass reacted        =       0.753 g

                          moles          moles         grams          cm3      rxn rate
  Reactants             remaining       reacted       reacted       reacted  (mol/kg sec)
 ------------------------------------------------------------------------------------------
   H2O                    0.02132     1.595e-05     0.0002873          --            --  
   Al2O3                   0.3935     0.0002944       0.03002          --            --  
   CaO                      1.421      0.001064       0.05964          --            --  
   Cr2O3                   0.1115     8.345e-05       0.01268          --            --  
   FeO(ox)                  2.772      0.002074        0.1490          --            --  
   K2O(ox)               0.009395     7.030e-06     0.0006622          --            --  
   MgO                      4.450      0.003330        0.1342          --            --  
   MnO                    0.06922     5.179e-05      0.003674          --            --  
   Na2O(ox)                0.1170     8.756e-05      0.005427          --            --  
   P2O5                   0.02163     1.618e-05      0.002297          --            --  
   S                      0.02167     1.622e-05     0.0005200     0.0002516          --  
   SiO2                     7.795      0.005833        0.3505          --            --  
   TiO2                   0.07002     5.239e-05      0.004185          --            --  

  Minerals in system     moles      log moles      grams        volume (cm3)
 ----------------------------------------------------------------------------
   Calcite              0.0009816     -3.008        0.09825         0.03625
   Chromite             8.345e-05     -4.079        0.01868        0.003672
   Hematite             0.0008855     -3.053         0.1414         0.02681
   Hydroxylapatite      9.877e-06     -5.005       0.004961        0.001872
   Magnetite            6.861e-05     -4.164        0.01589        0.003055
   Mesolite             6.074e-05     -4.217        0.02355         0.01040
   Nontronite-Ca        9.516e-05     -4.022        0.04038         0.01248
   Pyrite               0.0001437     -3.843        0.01724        0.003439
   Rhodochrosite        5.171e-05     -4.286       0.005944        0.001607
   Saponite-Ca           0.001297     -2.887         0.4998          0.1759
                                               _____________   _____________
          (total)                                    0.8661          0.2755 

  Aqueous species       molality    mg/kg sol'n    act. coef.     log act.
 ---------------------------------------------------------------------------
   HCO3-                 0.008677         529.1      0.9092       -2.1030
   Cl-                   0.001950         69.09      0.9071       -2.7523
   SiO2(aq)             0.0004626         27.78      1.0000       -3.3348
   CO3--                0.0001810         10.86      0.6851       -3.9065
   Na+                  0.0001335         3.066      0.9092       -3.9160
   OH-                  0.0001166         1.982      0.9082       -3.9750
   CO2(aq)              0.0001012         4.451      1.0000       -3.9948
   HSiO3-               7.984e-05         6.151      0.9092       -4.1391
   Ti(OH)4(aq)          5.239e-05         6.069      1.0000       -4.2807
   HS-                  1.609e-05        0.5317      0.9082       -4.8354
   K+                   1.406e-05        0.5493      0.9071       -4.8944
   AlO2-                8.713e-06        0.5135      0.9092       -5.1012
   CaCO3(aq)            6.467e-06        0.6468      1.0000       -5.1893
   Ca++                 5.699e-06        0.2283      0.6940       -5.4028
   HPO4--               2.541e-06        0.2438      0.6821       -5.7611
   SO4--                2.533e-06        0.2431      0.6821       -5.7626
   CaHCO3+              8.988e-07       0.09080      0.9092       -6.0877
   NaHCO3(aq)           3.717e-07       0.03121      1.0000       -6.4298
   Formate              2.431e-07       0.01094      0.9082       -6.6560
   H2S(aq)              2.329e-07      0.007934      1.0000       -6.6328
   H2PO4-               1.940e-07       0.01880      0.9092       -6.7536
   NaHSiO3(aq)          1.586e-07       0.01586      1.0000       -6.7998
   Mn++                 7.779e-08      0.004271      0.6940       -7.2677
   H2(aq)               7.638e-08     0.0001539      1.0000       -7.1170
   Methane(aq)          7.423e-08      0.001190      1.0000       -7.1294
   NaCl(aq)             7.222e-08      0.004218      1.0000       -7.1413
   Mg++                 5.928e-08      0.001440      0.7051       -7.3788
   S--                  3.201e-08      0.001026      0.6881       -7.6571
   MgCO3(aq)            1.718e-08      0.001448      1.0000       -7.7649
   HAlO2(aq)            1.065e-08     0.0006387      1.0000       -7.9725
    (only species > 1e-8 molal listed)

  Mineral saturation states
                     log Q/K                          log Q/K
 ----------------------------------------------------------------
   Pyrite             0.0000 sat    Troilite          -1.5410     
   Hematite           0.0000 sat    Celadonite        -1.5411     
   Nontronite-Ca      0.0000 sat    Maximum_Microcli  -1.5497     
   Mesolite           0.0000 sat    K-Feldspar        -1.5625     
   Calcite            0.0000 sat    Siderite          -1.5879     
   Saponite-Ca        0.0000 sat    Pyrrhotite        -1.6206     
   Hydroxylapatite    0.0000 sat    Dolomite-dis      -1.6344     
   Rhodochrosite      0.0000 sat    Ripidolite-14A    -1.6654     
   Magnetite          0.0000 sat    Montmor-Na        -1.7300     
   Chromite           0.0000 sat    Phlogopite        -1.7744     
   Diaspore          -0.0288        Magnesite         -1.7892     
   Aragonite         -0.1436        Beidellite-Ca     -1.8254     
   Nontronite-Mg     -0.1862        Montmor-K         -1.8565     
   Saponite-Mg       -0.1927        Whitlockite       -1.9327     
   Quartz            -0.2566        Smectite-low-Fe-  -1.9692     
   Boehmite          -0.3236        Laumontite        -2.0054     
   Stilbite          -0.3536        Beidellite-Mg     -2.0113     
   Scolecite         -0.3733        Illite            -2.0307     
   Tridymite         -0.4284        Epidote           -2.0362     
   Ice               -0.4670        Epidote-ord       -2.0416     
   Daphnite-14A      -0.4692        Tephroite         -2.0579     
   Chalcedony        -0.4733        Smectite-high-Fe  -2.0650     
   Dolomite-ord      -0.5211        Chamosite-7A      -2.0737     
   Dolomite          -0.5218        Corundum          -2.1392     
   Cronstedtite-7A   -0.6603        Diopside          -2.1559     
   Cristobalite(alp  -0.6743        Lawsonite         -2.1890     
   Goethite          -0.6894        C                 -2.2460     
   Nontronite-Na     -0.7070        Fayalite          -2.2627     
   Saponite-Na       -0.7070        Chrysotile        -2.2854     
   Gibbsite          -0.7973        Eskolaite         -2.3125     
   Minnesotaite      -0.7992        Sanidine_high     -2.3585     
   Nontronite-K      -0.8510        Enstatite         -2.3643     
   Saponite-K        -0.8515        Alabandite        -2.4364     
   Talc              -0.8801        Prehnite          -2.4494     
   Coesite           -0.9150        FeO               -2.5001     
   Cristobalite(bet  -0.9765        Beidellite-Na     -2.5321     
   Montmor-Ca        -1.0767        Analcime          -2.5513     
   Annite            -1.1346        Albite            -2.6631     
   SiO2(am)          -1.1505        Albite_low        -2.6631     
   Nontronite-H      -1.1600        Beidellite-K      -2.6769     
   Saponite-H        -1.1618        Pyrophyllite      -2.7408     
   Monohydrocalcite  -1.2076        Mn(OH)2(am)       -2.7661     
   Muscovite         -1.2085        Clinochlore-14A   -2.8486     
   Montmor-Mg        -1.2138        Hercynite         -2.8577     
   Ferrosilite       -1.2151        Wustite           -2.9018     
   Kaolinite         -1.2224        Hedenbergite      -2.9744     
   Greenalite        -1.2320        Beidellite-H      -2.9877     
   Rhodonite         -1.2789     
    (only minerals with log Q/K > -3 listed)

                         partial
  Gases               press. (bar)     fugacity     fug. coef.    log fug.
 ---------------------------------------------------------------------------
   H2O(g)                  0.8459        0.8334        0.9852     -0.0791
   CO2(g)                0.009449      0.009427        0.9976     -2.0256
   H2(g)                9.556e-05     9.562e-05         1.001     -4.0194
   CH4(g)               8.493e-05     8.488e-05        0.9993     -4.0712
   H2S(g)               6.973e-06     6.946e-06        0.9961     -5.1583
   CO(g)                2.471e-10     2.471e-10         1.000*    -9.6070
   HCl(g)               2.696e-15     2.696e-15         1.000*   -14.5693
   SO2(g)               7.044e-20     6.993e-20        0.9928    -19.1553
   S2(g)                1.178e-22     1.178e-22         1.000*   -21.9290
   C2H4(g)              2.042e-23     2.042e-23         1.000*   -22.6899
   Na(g)                1.455e-45     1.455e-45         1.000*   -44.8371
   K(g)                 1.877e-47     1.877e-47         1.000*   -46.7266
   Cl2(g)               1.061e-52     1.061e-52         1.000*   -51.9742
   O2(g)                9.756e-56     9.754e-56        0.9999    -55.0108
   Mg(g)                2.994e-73     2.994e-73         1.000*   -72.5238
   Ca(g)                2.782e-90     2.782e-90         1.000*   -89.5557
   C(g)                 2.392e-95     2.392e-95         1.000*   -94.6212
   Al(g)               5.247e-109    5.247e-109         1.000*  -108.2801
   Si(g)               3.926e-119    3.926e-119         1.000*  -118.4061
    *no data, gas taken to be ideal

                                  In fluid              Sorbed            Kd
  Original basis total moles   moles     mg/kg      moles     mg/kg      L/kg
 -------------------------------------------------------------------------------
   H2O                 55.5       55.5  9.99e+05
   Al+++           0.000589   8.72e-06     0.235
   Ca++             0.00131   1.31e-05     0.524
   Cl-              0.00195    0.00195      69.1
   CrO4--          0.000167   5.88e-25  6.81e-20
   Fe++             0.00239   7.90e-10  4.41e-05
   H+               -0.0154  -0.000301    -0.303
   HCO3-             0.0100    0.00897      547.
   HPO4--          3.24e-05   2.74e-06     0.262
   K+              1.41e-05   1.41e-05     0.549
   Mg++             0.00389   8.66e-08   0.00210
   Mn++            5.18e-05   7.97e-08   0.00437
   Na+             0.000175   0.000134      3.08
   O2(aq)         -0.000136  -3.30e-05     -1.06
   SO4--           0.000306   1.89e-05      1.81
   SiO2(aq)         0.00583   0.000543      32.6
   Ti(OH)4(aq)     5.24e-05   5.24e-05      6.07

  Elemental composition               In fluid                  Sorbed
                  total moles     moles       mg/kg        moles       mg/kg
 -------------------------------------------------------------------------------
   Aluminum         0.0005889    8.724e-06      0.2352
   Calcium           0.001314    1.307e-05      0.5235
   Carbon             0.01000     0.008967       107.6
   Chlorine          0.001950     0.001950       69.09
   Chromium         0.0001669    5.878e-25   3.055e-20
   Hydrogen             111.0        111.0   1.118e+05
   Iron              0.002394    7.904e-10   4.411e-05
   Magnesium         0.003890    8.663e-08    0.002104
   Manganese        5.179e-05    7.968e-08    0.004374
   Oxygen               55.56        55.54   8.880e+05
   Phosphorus       3.237e-05    2.736e-06     0.08469
   Potassium        1.406e-05    1.406e-05      0.5494
   Silicon           0.005833    0.0005426       15.23
   Sodium           0.0001751    0.0001341       3.080
   Sulfur           0.0003062    1.889e-05      0.6052
   Titanium         5.239e-05    5.239e-05       2.507


          Step #    34             Xi = 0.0010

          Temperature = 100.0 C    Pressure =  1.013 bars
          pH =  8.520              log fO2 =  -55.027
          Eh =  -0.4302 volts      pe =  -5.8103
          Ionic strength      =    0.006057 molal
          Charge imbalance    =   -0.011053 eq/kg (-96.32% error)
          Activity of water   =    0.999931
          Solvent mass        =     0.99997 kg
          Solution mass       =      1.0006 kg
          Mineral mass        =   0.0011529 kg
          Solution density    =    0.954    g/cm3
          Solution viscosity  =    0.003    poise
          Chlorinity          =    0.001950 molal
          Dissolved solids    =         662 mg/kg sol'n
          Hardness            =        1.05 mg/kg sol'n as CaCO3
            carbonate         =        1.05 mg/kg sol'n as CaCO3
            non-carbonate     =        0.00 mg/kg sol'n as CaCO3
          Carbonate alkalinity=      446.49 mg/kg sol'n as CaCO3
          Water type          =    Na-HCO3
          Bulk volume         =    1.05e+03 cm3
          Fluid volume        =    1.05e+03 cm3
          Mineral volume      =       0.370 cm3
          Inert volume        =        0.00 cm3
          Porosity            =        100. %
          Permeability        =        97.5 cm2
          Mass reacted        =        1.03 g

                          moles          moles         grams          cm3      rxn rate
  Reactants             remaining       reacted       reacted       reacted  (mol/kg sec)
 ------------------------------------------------------------------------------------------
   H2O                    0.02131     2.171e-05     0.0003911          --            --  
   Al2O3                   0.3934     0.0004007       0.04086          --            --  
   CaO                      1.421      0.001448       0.08118          --            --  
   Cr2O3                   0.1115     0.0001136       0.01726          --            --  
   FeO(ox)                  2.771      0.002823        0.2028          --            --  
   K2O(ox)               0.009393     9.568e-06     0.0009013          --            --  
   MgO                      4.449      0.004532        0.1827          --            --  
   MnO                    0.06920     7.049e-05      0.005000          --            --  
   Na2O(ox)                0.1170     0.0001192      0.007387          --            --  
   P2O5                   0.02162     2.203e-05      0.003127          --            --  
   S                      0.02167     2.207e-05     0.0007078     0.0003424          --  
   SiO2                     7.793      0.007939        0.4770          --            --  
   TiO2                   0.07000     7.131e-05      0.005696          --            --  

  Minerals in system     moles      log moles      grams        volume (cm3)
 ----------------------------------------------------------------------------
   Calcite               0.001249     -2.904         0.1250         0.04612
   Chromite             0.0001136     -3.945        0.02542        0.004998
   Hydroxylapatite      1.369e-05     -4.864       0.006877        0.002595
   Magnetite            0.0008076     -3.093         0.1870         0.03596
   Mesolite             7.793e-05     -4.108        0.03022         0.01334
   Nontronite-Ca        0.0002343     -3.630        0.09943         0.03072
   Pyrite               0.0001382     -3.859        0.01658        0.003309
   Rhodochrosite        7.044e-05     -4.152       0.008097        0.002189
   Saponite-Ca           0.001697     -2.770         0.6543          0.2303
                                               _____________   _____________
          (total)                                     1.153          0.3695 

  Aqueous species       molality    mg/kg sol'n    act. coef.     log act.
 ---------------------------------------------------------------------------
   HCO3-                 0.008315         507.0      0.9081       -2.1220
   Cl-                   0.001950         69.09      0.9059       -2.7529
   SiO2(aq)             0.0004731         28.41      1.0000       -3.3250
   CO3--                0.0003022         18.12      0.6817       -3.6861
   OH-                  0.0002027         3.445      0.9070       -3.7356
   Na+                  0.0001847         4.243      0.9081       -3.7755
   HSiO3-               0.0001419         10.93      0.9081       -3.8899
   Ti(OH)4(aq)          7.131e-05         8.260      1.0000       -4.1468
   CO2(aq)              5.580e-05         2.454      1.0000       -4.2533
   HS-                  2.813e-05        0.9298      0.9070       -4.5932
   K+                   1.913e-05        0.7476      0.9059       -4.7612
   AlO2-                8.934e-06        0.5266      0.9081       -5.0908
   SO4--                7.163e-06        0.6877      0.6786       -5.3133
   CaCO3(aq)            6.467e-06        0.6468      1.0000       -5.1893
   Ca++                 3.447e-06        0.1380      0.6908       -5.6232
   HPO4--               2.854e-06        0.2737      0.6786       -5.7130
   CaHCO3+              5.185e-07       0.05238      0.9081       -6.3272
   NaHCO3(aq)           4.917e-07       0.04128      1.0000       -6.3083
   NaHSiO3(aq)          3.890e-07       0.03890      1.0000       -6.4101
   Formate              2.374e-07       0.01068      0.9070       -6.6669
   H2S(aq)              2.344e-07      0.007983      1.0000       -6.6301
   H2PO4-               1.250e-07       0.01212      0.9081       -6.9450
   NaCl(aq)             9.969e-08      0.005822      1.0000       -7.0014
   S--                  9.749e-08      0.003124      0.6848       -7.1755
   H2(aq)               7.781e-08     0.0001568      1.0000       -7.1090
   Mn++                 4.704e-08      0.002583      0.6908       -7.4881
   Methane(aq)          4.410e-08     0.0007070      1.0000       -7.3556
   Mg++                 1.972e-08     0.0004790      0.7021       -7.8587
   NaCO3-               1.036e-08     0.0008595      0.9081       -8.0264
    (only species > 1e-8 molal listed)

  Mineral saturation states
                     log Q/K                          log Q/K
 ----------------------------------------------------------------
   Pyrite             0.0000 sat    K-Feldspar        -1.3897     
   Magnetite          0.0000 sat    Muscovite         -1.4940     
   Calcite            0.0000 sat    Tephroite         -1.5312     
   Saponite-Ca        0.0000 sat    Troilite          -1.5357     
   Hydroxylapatite    0.0000 sat    Montmor-Mg        -1.5580     
   Chromite           0.0000 sat    Phlogopite        -1.6043     
   Nontronite-Ca      0.0000 sat    Pyrrhotite        -1.6153     
   Mesolite           0.0000 sat    Kaolinite         -1.6612     
   Rhodochrosite      0.0000 sat    Siderite          -1.8437     
   Hematite          -0.0027        Diopside          -1.8788     
   Aragonite         -0.1436        Dolomite-dis      -1.8938     
   Nontronite-Mg     -0.2290        Montmor-Na        -1.9487     
   Saponite-Mg       -0.2355        Epidote           -1.9496     
   Quartz            -0.2468        Epidote-ord       -1.9550     
   Diaspore          -0.2579        Whitlockite       -2.0189     
   Tridymite         -0.4186        Magnesite         -2.0486     
   Chalcedony        -0.4635        Montmor-K         -2.0775     
   Ice               -0.4670        Smectite-low-Fe-  -2.0827     
   Stilbite          -0.4695        Ripidolite-14A    -2.0918     
   Scolecite         -0.5439        Laumontite        -2.1663     
   Boehmite          -0.5527        Alabandite        -2.1752     
   Nontronite-Na     -0.6243        Sanidine_high     -2.1857     
   Saponite-Na       -0.6243        Smectite-high-Fe  -2.1984     
   Cronstedtite-7A   -0.6479        Andradite         -2.2206     
   Cristobalite(alp  -0.6645        Fayalite          -2.2476     
   Goethite          -0.6908        Chrysotile        -2.2686     
   Minnesotaite      -0.7523        Beidellite-Ca     -2.2810     
   Nontronite-K      -0.7706        Illite            -2.3002     
   Saponite-K        -0.7711        Eskolaite         -2.3152     
   Dolomite-ord      -0.7805        Enstatite         -2.3554     
   Dolomite          -0.7812        Prehnite          -2.3615     
   Talc              -0.8440        Lawsonite         -2.3693     
   Daphnite-14A      -0.8848        Analcime          -2.3866     
   Coesite           -0.9052        Albite            -2.4831     
   Annite            -0.9538        Albite_low        -2.4831     
   Cristobalite(bet  -0.9667        C                 -2.4884     
   Rhodonite         -1.0107        FeO               -2.4974     
   Gibbsite          -1.0264        Mn(OH)2(am)       -2.5076     
   SiO2(am)          -1.1407        Beidellite-Mg     -2.5096     
   Nontronite-H      -1.2026        Chamosite-7A      -2.5169     
   Ferrosilite       -1.2026        Corundum          -2.5974     
   Saponite-H        -1.2044        Hedenbergite      -2.6937     
   Greenalite        -1.2045        Wollastonite      -2.7407     
   Monohydrocalcite  -1.2076        Pseudowollastoni  -2.8750     
   Celadonite        -1.3595        Wustite           -2.8997     
   Maximum_Microcli  -1.3769        Beidellite-Na     -2.9049     
   Montmor-Ca        -1.3781     
    (only minerals with log Q/K > -3 listed)

                         partial
  Gases               press. (bar)     fugacity     fug. coef.    log fug.
 ---------------------------------------------------------------------------
   H2O(g)                  0.8459        0.8334        0.9852     -0.0791
   CO2(g)                0.005211      0.005198        0.9976     -2.2841
   H2(g)                9.735e-05     9.742e-05         1.001     -4.0114
   CH4(g)               5.046e-05     5.042e-05        0.9993     -4.2974
   H2S(g)               7.016e-06     6.989e-06        0.9961     -5.1556
   CO(g)                1.388e-10     1.388e-10         1.000*    -9.8575
   HCl(g)               1.551e-15     1.551e-15         1.000*   -14.8094
   SO2(g)               6.703e-20     6.655e-20        0.9928    -19.1769
   S2(g)                1.149e-22     1.149e-22         1.000*   -21.9398
   C2H4(g)              6.944e-24     6.944e-24         1.000*   -23.1584
   Na(g)                3.523e-45     3.523e-45         1.000*   -44.4531
   K(g)                 4.469e-47     4.469e-47         1.000*   -46.3498
   Cl2(g)               3.449e-53     3.449e-53         1.000*   -52.4624
   O2(g)                9.399e-56     9.398e-56        0.9999    -55.0270
   Mg(g)                3.044e-73     3.044e-73         1.000*   -72.5166
   Ca(g)                5.139e-90     5.139e-90         1.000*   -89.2891
   C(g)                 1.369e-95     1.369e-95         1.000*   -94.8636
   Al(g)               3.184e-109    3.184e-109         1.000*  -108.4971
   Si(g)               4.167e-119    4.167e-119         1.000*  -118.3802
    *no data, gas taken to be ideal

                                  In fluid              Sorbed            Kd
  Original basis total moles   moles     mg/kg      moles     mg/kg      L/kg
 -------------------------------------------------------------------------------
   H2O                 55.5       55.5  9.99e+05
   Al+++           0.000801   8.94e-06     0.241
   Ca++             0.00170   1.04e-05     0.418
   Cl-              0.00195    0.00195      69.1
   CrO4--          0.000227   1.88e-25  2.18e-20
   Fe++             0.00314   2.65e-10  1.48e-05
   H+               -0.0206  -0.000605    -0.609
   HCO3-             0.0100    0.00868      529.
   HPO4--          4.41e-05   2.98e-06     0.286
   K+              1.91e-05   1.91e-05     0.748
   Mg++             0.00509   3.25e-08  0.000789
   Mn++            7.05e-05   4.83e-08   0.00265
   Na+             0.000238   0.000186      4.27
   O2(aq)         -0.000190  -5.72e-05     -1.83
   SO4--           0.000312   3.56e-05      3.42
   SiO2(aq)         0.00794   0.000615      37.0
   Ti(OH)4(aq)     7.13e-05   7.13e-05      8.26

  Elemental composition               In fluid                  Sorbed
                  total moles     moles       mg/kg        moles       mg/kg
 -------------------------------------------------------------------------------
   Aluminum         0.0008015    8.941e-06      0.2411
   Calcium           0.001698    1.044e-05      0.4181
   Carbon             0.01000     0.008681       104.2
   Chlorine          0.001950     0.001950       69.09
   Chromium         0.0002272    1.879e-25   9.766e-21
   Hydrogen             111.0        111.0   1.118e+05
   Iron              0.003143    2.652e-10   1.480e-05
   Magnesium         0.005092    3.250e-08   0.0007895
   Manganese        7.049e-05    4.825e-08    0.002649
   Oxygen               55.57        55.53   8.880e+05
   Phosphorus       4.405e-05    2.980e-06     0.09224
   Potassium        1.914e-05    1.914e-05      0.7478
   Silicon           0.007939    0.0006154       17.27
   Sodium           0.0002384    0.0001857       4.266
   Sulfur           0.0003121    3.563e-05       1.142
   Titanium         7.131e-05    7.131e-05       3.412


          Step #    35             Xi = 0.0012

          Temperature = 100.0 C    Pressure =  1.013 bars
          pH =  8.626              log fO2 =  -56.069
          Eh =  -0.4574 volts      pe =  -6.1775
          Ionic strength      =    0.006142 molal
          Charge imbalance    =   -0.011053 eq/kg (-95.99% error)
          Activity of water   =    0.999931
          Solvent mass        =     0.99996 kg
          Solution mass       =      1.0006 kg
          Mineral mass        =   0.0013395 kg
          Solution density    =    0.954    g/cm3
          Solution viscosity  =    0.003    poise
          Chlorinity          =    0.001950 molal
          Dissolved solids    =         662 mg/kg sol'n
          Hardness            =        0.97 mg/kg sol'n as CaCO3
            carbonate         =        0.97 mg/kg sol'n as CaCO3
            non-carbonate     =        0.00 mg/kg sol'n as CaCO3
          Carbonate alkalinity=      441.04 mg/kg sol'n as CaCO3
          Water type          =    Na-HCO3
          Bulk volume         =    1.05e+03 cm3
          Fluid volume        =    1.05e+03 cm3
          Mineral volume      =       0.431 cm3
          Inert volume        =        0.00 cm3
          Porosity            =        100. %
          Permeability        =        97.3 cm2
          Mass reacted        =         1.2 g

                          moles          moles         grams          cm3      rxn rate
  Reactants             remaining       reacted       reacted       reacted  (mol/kg sec)
 ------------------------------------------------------------------------------------------
   H2O                    0.02131     2.552e-05     0.0004597          --            --  
   Al2O3                   0.3933     0.0004711       0.04803          --            --  
   CaO                      1.421      0.001702       0.09543          --            --  
   Cr2O3                   0.1115     0.0001335       0.02029          --            --  
   FeO(ox)                  2.771      0.003319        0.2385          --            --  
   K2O(ox)               0.009391     1.125e-05      0.001060          --            --  
   MgO                      4.448      0.005328        0.2147          --            --  
   MnO                    0.06919     8.287e-05      0.005878          --            --  
   Na2O(ox)                0.1170     0.0001401      0.008684          --            --  
   P2O5                   0.02162     2.589e-05      0.003676          --            --  
   S                      0.02166     2.595e-05     0.0008321     0.0004025          --  
   SiO2                     7.792      0.009333        0.5608          --            --  
   TiO2                   0.06999     8.383e-05      0.006696          --            --  

  Minerals in system     moles      log moles      grams        volume (cm3)
 ----------------------------------------------------------------------------
   Calcite               0.001432     -2.844         0.1433         0.05289
   Chromite             0.0001335     -3.874        0.02989        0.005876
   Hydroxylapatite      1.625e-05     -4.789       0.008162        0.003080
   Magnetite            0.0009114     -3.040         0.2110         0.04058
   Mesolite             0.0001132     -3.946        0.04391         0.01939
   Minnesotaite         8.902e-05     -4.051        0.04219         0.01316
   Nontronite-Ca        0.0001867     -3.729        0.07921         0.02448
   Pyrite               0.0001308     -3.883        0.01569        0.003131
   Rhodochrosite        8.283e-05     -4.082       0.009521        0.002574
   Saponite-Ca           0.001963     -2.707         0.7566          0.2663
                                               _____________   _____________
          (total)                                     1.340          0.4314 

  Aqueous species       molality    mg/kg sol'n    act. coef.     log act.
 ---------------------------------------------------------------------------
   HCO3-                 0.008056         491.2      0.9075       -2.1360
   Cl-                   0.001950         69.09      0.9053       -2.7532
   SiO2(aq)             0.0005405         32.45      1.0000       -3.2672
   CO3--                0.0003750         22.49      0.6801       -3.5934
   OH-                  0.0002593         4.407      0.9064       -3.6289
   HSiO3-               0.0002074         15.98      0.9075       -3.7254
   Na+                  0.0002024         4.650      0.9075       -3.7359
   Ti(OH)4(aq)          8.383e-05         9.711      1.0000       -4.0766
   HS-                  5.368e-05         1.774      0.9064       -4.3128
   CO2(aq)              4.226e-05         1.859      1.0000       -4.3740
   K+                   2.249e-05        0.8789      0.9053       -4.6911
   AlO2-                7.604e-06        0.4482      0.9075       -5.1611
   CaCO3(aq)            6.467e-06        0.6468      1.0000       -5.1893
   Methane(aq)          4.055e-06       0.06501      1.0000       -5.3920
   HPO4--               2.942e-06        0.2822      0.6769       -5.7008
   Ca++                 2.791e-06        0.1118      0.6893       -5.7159
   Formate              7.635e-07       0.03435      0.9064       -6.1599
   NaHSiO3(aq)          6.222e-07       0.06223      1.0000       -6.2061
   NaHCO3(aq)           5.215e-07       0.04378      1.0000       -6.2828
   CaHCO3+              4.058e-07       0.04100      0.9075       -6.4338
   H2S(aq)              3.496e-07       0.01191      1.0000       -6.4564
   H2(aq)               2.583e-07     0.0005203      1.0000       -6.5879
   S--                  2.383e-07      0.007635      0.6832       -6.7884
   SO4--                1.442e-07       0.01384      0.6769       -7.0105
   NaCl(aq)             1.091e-07      0.006373      1.0000       -6.9621
   H2PO4-               1.006e-07      0.009753      0.9075       -7.0394
   Mn++                 3.809e-08      0.002091      0.6893       -7.5808
   NaCO3-               1.406e-08      0.001166      0.9075       -7.8942
   Mg++                 1.058e-08     0.0002570      0.7007       -8.1300
   NaOH(aq)             1.013e-08     0.0004048      1.0000       -7.9945
    (only species > 1e-8 molal listed)

  Mineral saturation states
                     log Q/K                          log Q/K
 ----------------------------------------------------------------
   Pyrite             0.0000 sat    Saponite-H        -1.2243     
   Chromite           0.0000 sat    Tephroite         -1.2319     
   Nontronite-Ca      0.0000 sat    Pyrrhotite        -1.2679     
   Minnesotaite       0.0000 sat    Montmor-Ca        -1.4416     
   Rhodochrosite      0.0000 sat    C                 -1.5670     
   Calcite            0.0000 sat    Phlogopite        -1.6048     
   Magnetite          0.0000 sat    Montmor-Mg        -1.6510     
   Mesolite           0.0000 sat    Muscovite         -1.6747     
   Hydroxylapatite    0.0000 sat    Diopside          -1.7004     
   Saponite-Ca        0.0000 sat    Siderite          -1.7908     
   Aragonite         -0.1436        Fayalite          -1.8424     
   Hematite          -0.1764        Andradite         -1.8587     
   Quartz            -0.1890        Alabandite        -1.8808     
   Daphnite-14A      -0.1969        Kaolinite         -1.8995     
   Nontronite-Mg     -0.2585        Epidote           -1.9756     
   Annite            -0.2595        Epidote-ord       -1.9810     
   Saponite-Mg       -0.2650        Montmor-Na        -1.9838     
   Stilbite          -0.3170        Sanidine_high     -2.0125     
   Tridymite         -0.3608        Smectite-low-Fe-  -2.0431     
   Chalcedony        -0.4057        Whitlockite       -2.0591     
   Cronstedtite-7A   -0.4164        Dolomite-dis      -2.0724     
   Diaspore          -0.4348        Ripidolite-14A    -2.0986     
   Ice               -0.4670        Montmor-K         -2.1026     
   Greenalite        -0.5678        Smectite-high-Fe  -2.1613     
   Nontronite-Na     -0.5959        Laumontite        -2.1682     
   Saponite-Na       -0.5959        Magnesite         -2.2272     
   Scolecite         -0.6037        Hedenbergite      -2.2837     
   Cristobalite(alp  -0.6067        Analcime          -2.2982     
   Boehmite          -0.7296        Prehnite          -2.3006     
   Nontronite-K      -0.7323        FeO               -2.3237     
   Saponite-K        -0.7328        Chrysotile        -2.3267     
   Goethite          -0.7776        Albite            -2.3404     
   Talc              -0.7864        Albite_low        -2.3404     
   Rhodonite         -0.8322        Enstatite         -2.3555     
   Coesite           -0.8474        Mn(OH)2(am)       -2.3869     
   Cristobalite(bet  -0.9089        Illite            -2.4133     
   Dolomite-ord      -0.9591        Beidellite-Ca     -2.4612     
   Dolomite          -0.9598        Chamosite-7A      -2.4656     
   Ferrosilite       -0.9711        Lawsonite         -2.4869     
   SiO2(am)          -1.0829        Eskolaite         -2.4889     
   Celadonite        -1.1864        Wollastonite      -2.5622     
   Troilite          -1.1883        Pseudowollastoni  -2.6965     
   Gibbsite          -1.2034        Tremolite         -2.7050     
   Maximum_Microcli  -1.2037        Beidellite-Mg     -2.7193     
   Monohydrocalcite  -1.2076        Wustite           -2.7628     
   K-Feldspar        -1.2165        Corundum          -2.9514     
   Nontronite-H      -1.2225     
    (only minerals with log Q/K > -3 listed)

                         partial
  Gases               press. (bar)     fugacity     fug. coef.    log fug.
 ---------------------------------------------------------------------------
   H2O(g)                  0.8459        0.8334        0.9852     -0.0791
   CH4(g)                0.004639      0.004636        0.9993     -2.3338
   CO2(g)                0.003946      0.003937        0.9976     -2.4048
   H2(g)                0.0003232     0.0003234         1.001     -3.4903
   H2S(g)               1.047e-05     1.043e-05        0.9961     -4.9819
   CO(g)                3.491e-10     3.491e-10         1.000*    -9.4571
   HCl(g)               1.212e-15     1.212e-15         1.000*   -14.9163
   C2H4(g)              5.329e-21     5.329e-21         1.000*   -20.2734
   SO2(g)               2.734e-21     2.714e-21        0.9928    -20.5664
   S2(g)                2.320e-23     2.320e-23         1.000*   -22.6345
   Na(g)                8.988e-45     8.988e-45         1.000*   -44.0463
   K(g)                 1.223e-46     1.223e-46         1.000*   -45.9125
   Cl2(g)               6.348e-54     6.348e-54         1.000*   -53.1974
   O2(g)                8.530e-57     8.529e-57        0.9999    -56.0691
   Mg(g)                8.842e-73     8.842e-73         1.000*   -72.0535
   Ca(g)                2.253e-89     2.253e-89         1.000*   -88.6473
   C(g)                 1.142e-94     1.142e-94         1.000*   -93.9422
   Al(g)               1.281e-108    1.281e-108         1.000*  -107.8924
   Si(g)               5.245e-118    5.245e-118         1.000*  -117.2802
    *no data, gas taken to be ideal

                                  In fluid              Sorbed            Kd
  Original basis total moles   moles     mg/kg      moles     mg/kg      L/kg
 -------------------------------------------------------------------------------
   H2O                 55.5       55.5  9.99e+05
   Al+++           0.000942   7.61e-06     0.205
   Ca++             0.00195   9.66e-06     0.387
   Cl-              0.00195    0.00195      69.1
   CrO4--          0.000267   1.65e-25  1.92e-20
   Fe++             0.00364   2.43e-10  1.35e-05
   H+               -0.0241  -0.000778    -0.784
   HCO3-             0.0100    0.00849      517.
   HPO4--          5.18e-05   3.04e-06     0.292
   K+              2.25e-05   2.25e-05     0.879
   Mg++             0.00589   1.85e-08  0.000449
   Mn++            8.29e-05   3.90e-08   0.00214
   Na+             0.000280   0.000204      4.68
   O2(aq)         -0.000226  -0.000117     -3.75
   SO4--           0.000316   5.44e-05      5.22
   SiO2(aq)         0.00933   0.000748      44.9
   Ti(OH)4(aq)     8.38e-05   8.38e-05      9.71

  Elemental composition               In fluid                  Sorbed
                  total moles     moles       mg/kg        moles       mg/kg
 -------------------------------------------------------------------------------
   Aluminum         0.0009422    7.609e-06      0.2052
   Calcium           0.001952    9.665e-06      0.3871
   Carbon             0.01000     0.008485       101.9
   Chlorine          0.001950     0.001950       69.09
   Chromium         0.0002670    1.654e-25   8.593e-21
   Hydrogen             111.0        111.0   1.118e+05
   Iron              0.003639    2.426e-10   1.354e-05
   Magnesium         0.005888    1.850e-08   0.0004493
   Manganese        8.287e-05    3.897e-08    0.002140
   Oxygen               55.57        55.53   8.880e+05
   Phosphorus       5.179e-05    3.044e-06     0.09424
   Potassium        2.250e-05    2.250e-05      0.8791
   Silicon           0.009333    0.0007484       21.01
   Sodium           0.0002802    0.0002037       4.679
   Sulfur           0.0003159    5.441e-05       1.744
   Titanium         8.383e-05    8.383e-05       4.011


          Step #    39             Xi = 0.0016

          Temperature = 100.0 C    Pressure =  1.013 bars
          pH =  8.836              log fO2 =  -56.037
          Eh =  -0.4723 volts      pe =  -6.3798
          Ionic strength      =    0.006373 molal
          Charge imbalance    =   -0.011054 eq/kg (-95.26% error)
          Activity of water   =    0.999931
          Solvent mass        =     0.99994 kg
          Solution mass       =      1.0006 kg
          Mineral mass        =   0.0018166 kg
          Solution density    =    0.954    g/cm3
          Solution viscosity  =    0.003    poise
          Chlorinity          =    0.001950 molal
          Dissolved solids    =         651 mg/kg sol'n
          Hardness            =        0.86 mg/kg sol'n as CaCO3
            carbonate         =        0.86 mg/kg sol'n as CaCO3
            non-carbonate     =        0.00 mg/kg sol'n as CaCO3
          Carbonate alkalinity=      426.70 mg/kg sol'n as CaCO3
          Water type          =    Na-HCO3
          Bulk volume         =    1.05e+03 cm3
          Fluid volume        =    1.05e+03 cm3
          Mineral volume      =       0.592 cm3
          Inert volume        =        0.00 cm3
          Porosity            =        99.9 %
          Permeability        =        96.8 cm2
          Mass reacted        =        1.65 g

                          moles          moles         grams          cm3      rxn rate
  Reactants             remaining       reacted       reacted       reacted  (mol/kg sec)
 ------------------------------------------------------------------------------------------
   H2O                    0.02130     3.504e-05     0.0006312          --            --  
   Al2O3                   0.3931     0.0006468       0.06595          --            --  
   CaO                      1.420      0.002337        0.1310          --            --  
   Cr2O3                   0.1114     0.0001833       0.02786          --            --  
   FeO(ox)                  2.770      0.004557        0.3274          --            --  
   K2O(ox)               0.009387     1.544e-05      0.001455          --            --  
   MgO                      4.446      0.007315        0.2948          --            --  
   MnO                    0.06915     0.0001138      0.008071          --            --  
   Na2O(ox)                0.1169     0.0001924       0.01192          --            --  
   P2O5                   0.02161     3.555e-05      0.005047          --            --  
   S                      0.02165     3.563e-05      0.001142     0.0005526          --  
   SiO2                     7.788       0.01281        0.7699          --            --  
   TiO2                   0.06996     0.0001151      0.009194          --            --  

  Minerals in system     moles      log moles      grams        volume (cm3)
 ----------------------------------------------------------------------------
   Calcite               0.001893     -2.723         0.1895         0.06992
   Chromite             0.0001833     -3.737        0.04103        0.008068
   Hydroxylapatite      2.268e-05     -4.644        0.01139        0.004298
   Magnetite             0.001110     -2.955         0.2570         0.04942
   Mesolite             0.0002107     -3.676        0.08171         0.03607
   Minnesotaite         0.0004149     -3.382         0.1966         0.06135
   Pyrite               0.0001190     -3.924        0.01428        0.002849
   Rhodochrosite        0.0001138     -3.944        0.01308        0.003535
   Saponite-Ca           0.002625     -2.581          1.012          0.3562
                                               _____________   _____________
          (total)                                     1.817          0.5917 

  Aqueous species       molality    mg/kg sol'n    act. coef.     log act.
 ---------------------------------------------------------------------------
   HCO3-                 0.007398         451.1      0.9060       -2.1737
   Cl-                   0.001950         69.09      0.9038       -2.7539
   CO3--                0.0005615         33.67      0.6758       -3.4208
   SiO2(aq)             0.0005455         32.75      1.0000       -3.2632
   OH-                  0.0004215         7.163      0.9049       -3.4186
   HSiO3-               0.0003402         26.21      0.9060       -3.5112
   Na+                  0.0002404         5.522      0.9060       -3.6620
   Ti(OH)4(aq)          0.0001151         13.33      1.0000       -3.9389
   HS-                  8.620e-05         2.849      0.9049       -4.1079
   K+                   3.088e-05         1.207      0.9038       -4.5542
   CO2(aq)              2.388e-05         1.050      1.0000       -4.6220
   AlO2-                8.083e-06        0.4764      0.9060       -5.1353
   CaCO3(aq)            6.467e-06        0.6468      1.0000       -5.1893
   HPO4--               3.011e-06        0.2888      0.6725       -5.6935
   Methane(aq)          1.978e-06       0.03171      1.0000       -5.7038
   Ca++                 1.887e-06       0.07557      0.6852       -5.8885
   NaHSiO3(aq)          1.208e-06        0.1208      1.0000       -5.9179
   Formate              6.759e-07       0.03041      0.9049       -6.2135
   S--                  6.236e-07       0.01998      0.6790       -6.3732
   NaHCO3(aq)           5.669e-07       0.04759      1.0000       -6.2465
   SO4--                4.373e-07       0.04199      0.6725       -6.5315
   H2S(aq)              3.454e-07       0.01176      1.0000       -6.4617
   CaHCO3+              2.505e-07       0.02530      0.9060       -6.6441
   H2(aq)               2.490e-07     0.0005016      1.0000       -6.6038
   NaCl(aq)             1.291e-07      0.007543      1.0000       -6.8889
   H2PO4-               6.316e-08      0.006121      0.9060       -7.2424
   Mn++                 2.575e-08      0.001414      0.6852       -7.7534
   NaCO3-               2.484e-08      0.002060      0.9060       -7.6477
   NaOH(aq)             1.948e-08     0.0007788      1.0000       -7.7103
    (only species > 1e-8 molal listed)

  Mineral saturation states
                     log Q/K                          log Q/K
 ----------------------------------------------------------------
   Pyrite             0.0000 sat    Monohydrocalcite  -1.2076     
   Saponite-Ca        0.0000 sat    Nontronite-H      -1.2634     
   Rhodochrosite      0.0000 sat    Saponite-H        -1.2652     
   Mesolite           0.0000 sat    Pyrrhotite        -1.2785     
   Minnesotaite       0.0000 sat    Gibbsite          -1.3878     
   Hydroxylapatite    0.0000 sat    Phlogopite        -1.4248     
   Calcite            0.0000 sat    Diopside          -1.4427     
   Chromite           0.0000 sat    Alabandite        -1.6382     
   Magnetite          0.0000 sat    Montmor-Ca        -1.6921     
   Nontronite-Ca     -0.0000 sat    Epidote           -1.8339     
   Annite            -0.1007        Sanidine_high     -1.8378     
   Aragonite         -0.1436        Epidote-ord       -1.8393     
   Hematite          -0.1711        C                 -1.8468     
   Quartz            -0.1850        Fayalite          -1.8490     
   Nontronite-Mg     -0.2991        Muscovite         -1.8689     
   Saponite-Mg       -0.3056        Montmor-Mg        -1.9421     
   Tridymite         -0.3568        Hedenbergite      -2.0331     
   Stilbite          -0.3985        Siderite          -2.0440     
   Chalcedony        -0.4017        Mn(OH)2(am)       -2.1389     
   Cronstedtite-7A   -0.4177        Smectite-low-Fe-  -2.1412     
   Ice               -0.4670        Whitlockite       -2.1418     
   Saponite-Na       -0.5431        Prehnite          -2.1616     
   Nontronite-Na     -0.5431        Tremolite         -2.1684     
   Greenalite        -0.5757        Montmor-Na        -2.1815     
   Rhodonite         -0.5802        Analcime          -2.1943     
   Daphnite-14A      -0.5804        Albite            -2.2287     
   Cristobalite(alp  -0.6027        Albite_low        -2.2287     
   Diaspore          -0.6193        Kaolinite         -2.2604     
   Nontronite-K      -0.6586        Laumontite        -2.2732     
   Saponite-K        -0.6591        Smectite-high-Fe  -2.2740     
   Scolecite         -0.7127        Montmor-K         -2.2795     
   Tephroite         -0.7321        Wollastonite      -2.3102     
   Talc              -0.7652        Chrysotile        -2.3134     
   Goethite          -0.7749        Dolomite-dis      -2.3186     
   Coesite           -0.8434        FeO               -2.3290     
   Cristobalite(bet  -0.9049        Enstatite         -2.3498     
   Boehmite          -0.9141        Pseudowollastoni  -2.4445     
   Ferrosilite       -0.9725        Ripidolite-14A    -2.4608     
   Celadonite        -1.0059        Magnesite         -2.4734     
   Maximum_Microcli  -1.0290        Eskolaite         -2.4836     
   K-Feldspar        -1.0418        Lawsonite         -2.5999     
   SiO2(am)          -1.0789        Illite            -2.6148     
   Andradite         -1.0976        Wustite           -2.7670     
   Troilite          -1.1989        Beidellite-Ca     -2.8354     
   Dolomite-ord      -1.2053        Chamosite-7A      -2.8411     
   Dolomite          -1.2060        Mordenite         -2.9921     
    (only minerals with log Q/K > -3 listed)

                         partial
  Gases               press. (bar)     fugacity     fug. coef.    log fug.
 ---------------------------------------------------------------------------
   H2O(g)                  0.8459        0.8334        0.9852     -0.0791
   CH4(g)                0.002263      0.002262        0.9993     -2.6456
   CO2(g)                0.002230      0.002224        0.9976     -2.6528
   H2(g)                0.0003115     0.0003117         1.001     -3.5062
   H2S(g)               1.034e-05     1.030e-05        0.9961     -4.9872
   CO(g)                1.901e-10     1.901e-10         1.000*    -9.7210
   HCl(g)               7.459e-16     7.459e-16         1.000*   -15.1273
   SO2(g)               3.015e-21     2.993e-21        0.9928    -20.5238
   C2H4(g)              1.365e-21     1.365e-21         1.000*   -20.8650
   S2(g)                2.436e-23     2.436e-23         1.000*   -22.6133
   Na(g)                1.698e-44     1.698e-44         1.000*   -43.7701
   K(g)                 2.671e-46     2.671e-46         1.000*   -45.5733
   Cl2(g)               2.492e-54     2.492e-54         1.000*   -53.6034
   O2(g)                9.181e-57     9.179e-57        0.9999    -56.0372
   Mg(g)                8.558e-73     8.558e-73         1.000*   -72.0676
   Ca(g)                3.843e-89     3.843e-89         1.000*   -88.4153
   C(g)                 5.998e-95     5.998e-95         1.000*   -94.2220
   Al(g)               7.929e-109    7.929e-109         1.000*  -108.1008
   Si(g)               4.919e-118    4.919e-118         1.000*  -117.3082
    *no data, gas taken to be ideal

                                  In fluid              Sorbed            Kd
  Original basis total moles   moles     mg/kg      moles     mg/kg      L/kg
 -------------------------------------------------------------------------------
   H2O                 55.5       55.5  9.99e+05
   Al+++            0.00129   8.09e-06     0.218
   Ca++             0.00259   8.60e-06     0.345
   Cl-              0.00195    0.00195      69.1
   CrO4--          0.000367   6.17e-26  7.16e-21
   Fe++             0.00488   9.15e-11  5.11e-06
   H+               -0.0328   -0.00125     -1.26
   HCO3-             0.0100    0.00799      487.
   HPO4--          7.11e-05   3.08e-06     0.295
   K+              3.09e-05   3.09e-05      1.21
   Mg++             0.00787   8.19e-09  0.000199
   Mn++            0.000114   2.63e-08   0.00145
   Na+             0.000385   0.000242      5.57
   O2(aq)         -0.000315  -0.000179     -5.72
   SO4--           0.000326   8.76e-05      8.41
   SiO2(aq)          0.0128   0.000887      53.2
   Ti(OH)4(aq)     0.000115   0.000115      13.3

  Elemental composition               In fluid                  Sorbed
                  total moles     moles       mg/kg        moles       mg/kg
 -------------------------------------------------------------------------------
   Aluminum          0.001294    8.086e-06      0.2180
   Calcium           0.002587    8.605e-06      0.3447
   Carbon             0.01000     0.007993       95.95
   Chlorine          0.001950     0.001950       69.09
   Chromium         0.0003666    6.174e-26   3.208e-21
   Hydrogen             111.0        111.0   1.118e+05
   Iron              0.004877    9.154e-11   5.109e-06
   Magnesium         0.007875    8.192e-09   0.0001990
   Manganese        0.0001138    2.635e-08    0.001447
   Oxygen               55.58        55.53   8.880e+05
   Phosphorus       7.111e-05    3.077e-06     0.09526
   Potassium        3.089e-05    3.089e-05       1.207
   Silicon            0.01281    0.0008868       24.89
   Sodium           0.0003847    0.0002423       5.567
   Sulfur           0.0003256    8.760e-05       2.807
   Titanium         0.0001151    0.0001151       5.508


          Step #    58             Xi = 0.0017

          Temperature = 100.0 C    Pressure =  1.013 bars
          pH =  8.875              log fO2 =  -56.302
          Eh =  -0.4801 volts      pe =  -6.4846
          Ionic strength      =    0.006427 molal
          Charge imbalance    =   -0.011054 eq/kg (-95.06% error)
          Activity of water   =    0.999931
          Solvent mass        =     0.99994 kg
          Solution mass       =      1.0006 kg
          Mineral mass        =   0.0019096 kg
          Solution density    =    0.954    g/cm3
          Solution viscosity  =    0.003    poise
          Chlorinity          =    0.001950 molal
          Dissolved solids    =         646 mg/kg sol'n
          Hardness            =        0.85 mg/kg sol'n as CaCO3
            carbonate         =        0.85 mg/kg sol'n as CaCO3
            non-carbonate     =        0.00 mg/kg sol'n as CaCO3
          Carbonate alkalinity=      424.40 mg/kg sol'n as CaCO3
          Water type          =    Na-HCO3
          Bulk volume         =    1.05e+03 cm3
          Fluid volume        =    1.05e+03 cm3
          Mineral volume      =       0.623 cm3
          Inert volume        =        0.00 cm3
          Porosity            =        99.9 %
          Permeability        =        96.7 cm2
          Mass reacted        =        1.74 g

                          moles          moles         grams          cm3      rxn rate
  Reactants             remaining       reacted       reacted       reacted  (mol/kg sec)
 ------------------------------------------------------------------------------------------
   H2O                    0.02129     3.682e-05     0.0006634          --            --  
   Al2O3                   0.3931     0.0006797       0.06931          --            --  
   CaO                      1.420      0.002456        0.1377          --            --  
   Cr2O3                   0.1114     0.0001927       0.02928          --            --  
   FeO(ox)                  2.769      0.004789        0.3441          --            --  
   K2O(ox)               0.009386     1.623e-05      0.001529          --            --  
   MgO                      4.446      0.007687        0.3098          --            --  
   MnO                    0.06915     0.0001196      0.008482          --            --  
   Na2O(ox)                0.1169     0.0002022       0.01253          --            --  
   P2O5                   0.02161     3.736e-05      0.005303          --            --  
   S                      0.02165     3.744e-05      0.001201     0.0005808          --  
   SiO2                     7.788       0.01347        0.8091          --            --  
   TiO2                   0.06995     0.0001210      0.009662          --            --  

  Minerals in system     moles      log moles      grams        volume (cm3)
 ----------------------------------------------------------------------------
   Annite               5.262e-07     -6.279      0.0002694       8.121e-05
   Calcite               0.001978     -2.704         0.1980         0.07305
   Chromite             0.0001927     -3.715        0.04312        0.008479
   Hydroxylapatite      2.388e-05     -4.622        0.01200        0.004527
   Magnetite             0.001137     -2.944         0.2634         0.05065
   Mesolite             0.0002224     -3.653        0.08625         0.03808
   Minnesotaite         0.0004638     -3.334         0.2198         0.06858
   Pyrite               0.0001109     -3.955        0.01330        0.002654
   Rhodochrosite        0.0001195     -3.922        0.01374        0.003715
   Saponite-Ca           0.002749     -2.561          1.060          0.3730
                                               _____________   _____________
          (total)                                     1.910          0.6228 

  Aqueous species       molality    mg/kg sol'n    act. coef.     log act.
 ---------------------------------------------------------------------------
   HCO3-                 0.007264         442.9      0.9057       -2.1818
   Cl-                   0.001950         69.09      0.9034       -2.7541
   CO3--                0.0006033         36.18      0.6748       -3.3903
   SiO2(aq)             0.0005054         30.35      1.0000       -3.2964
   OH-                  0.0004608         7.832      0.9046       -3.3800
   HSiO3-               0.0003446         26.55      0.9057       -3.5057
   Na+                  0.0002519         5.788      0.9057       -3.6417
   Ti(OH)4(aq)          0.0001210         14.01      1.0000       -3.9173
   HS-                  0.0001043         3.449      0.9046       -4.0251
   K+                   3.193e-05         1.248      0.9034       -4.5399
   CO2(aq)              2.144e-05        0.9431      1.0000       -4.6687
   AlO2-                9.142e-06        0.5389      0.9057       -5.0820
   CaCO3(aq)            6.467e-06        0.6468      1.0000       -5.1893
   Methane(aq)          6.022e-06       0.09654      1.0000       -5.2203
   HPO4--               3.011e-06        0.2888      0.6715       -5.6942
   Ca++                 1.761e-06       0.07054      0.6842       -5.9190
   NaHSiO3(aq)          1.282e-06        0.1282      1.0000       -5.8921
   Formate              9.005e-07       0.04051      0.9046       -6.0891
   S--                  8.260e-07       0.02647      0.6780       -6.2518
   NaHCO3(aq)           5.829e-07       0.04894      1.0000       -6.2344
   H2S(aq)              3.824e-07       0.01302      1.0000       -6.4175
   H2(aq)               3.378e-07     0.0006806      1.0000       -6.4713
   CaHCO3+              2.292e-07       0.02316      0.9057       -6.6827
   SO4--                1.709e-07       0.01640      0.6715       -6.9403
   NaCl(aq)             1.353e-07      0.007900      1.0000       -6.8688
   H2PO4-               5.772e-08      0.005595      0.9057       -7.2817
   NaCO3-               2.793e-08      0.002316      0.9057       -7.5970
   Mn++                 2.404e-08      0.001320      0.6842       -7.7839
   NaOH(aq)             2.231e-08     0.0008918      1.0000       -7.6515
    (only species > 1e-8 molal listed)

  Mineral saturation states
                     log Q/K                          log Q/K
 ----------------------------------------------------------------
   Pyrite             0.0000 sat    Dolomite-ord      -1.2157     
   Magnetite          0.0000 sat    Dolomite          -1.2164     
   Rhodochrosite      0.0000 sat    Saponite-H        -1.2730     
   Minnesotaite       0.0000 sat    Phlogopite        -1.3476     
   Chromite           0.0000 sat    Gibbsite          -1.3731     
   Annite             0.0000 sat    Nontronite-H      -1.4244     
   Saponite-Ca        0.0000 sat    Diopside          -1.4259     
   Calcite            0.0000 sat    Alabandite        -1.5473     
   Mesolite           0.0000 sat    C                 -1.6284     
   Hydroxylapatite    0.0000 sat    Montmor-Ca        -1.7804     
   Aragonite         -0.1436        Fayalite          -1.7938     
   Nontronite-Ca     -0.1532        Epidote           -1.8326     
   Hematite          -0.2152        Epidote-ord       -1.8380     
   Quartz            -0.2182        Sanidine_high     -1.8696     
   Saponite-Mg       -0.3073        Muscovite         -1.8713     
   Tridymite         -0.3900        Hedenbergite      -2.0085     
   Cronstedtite-7A   -0.4067        Montmor-Mg        -2.0321     
   Daphnite-14A      -0.4294        Siderite          -2.0466     
   Chalcedony        -0.4349        Mn(OH)2(am)       -2.0922     
   Nontronite-Mg     -0.4541        Prehnite          -2.1382     
   Ice               -0.4670        Whitlockite       -2.1574     
   Greenalite        -0.5095        Tremolite         -2.1583     
   Saponite-Na       -0.5313        Smectite-low-Fe-  -2.1847     
   Stilbite          -0.5365        Analcime          -2.1913     
   Rhodonite         -0.5667        Albite            -2.2546     
   Diaspore          -0.6046        Albite_low        -2.2546     
   Cristobalite(alp  -0.6359        Montmor-Na        -2.2580     
   Saponite-K        -0.6493        Chrysotile        -2.2706     
   Tephroite         -0.6718        FeO               -2.2849     
   Nontronite-Na     -0.6846        Smectite-high-Fe  -2.2944     
   Scolecite         -0.7359        Wollastonite      -2.2967     
   Talc              -0.7887        Kaolinite         -2.2972     
   Goethite          -0.7970        Dolomite-dis      -2.3290     
   Nontronite-K      -0.8021        Laumontite        -2.3296     
   Coesite           -0.8766        Ripidolite-14A    -2.3334     
   Boehmite          -0.8994        Enstatite         -2.3465     
   Cristobalite(bet  -0.9381        Montmor-K         -2.3580     
   Ferrosilite       -0.9614        Pseudowollastoni  -2.4310     
   Celadonite        -1.0345        Magnesite         -2.4838     
   Maximum_Microcli  -1.0608        Eskolaite         -2.5277     
   K-Feldspar        -1.0736        Lawsonite         -2.5900     
   Andradite         -1.1011        Illite            -2.6562     
   Troilite          -1.1105        Wustite           -2.7322     
   SiO2(am)          -1.1121        Chamosite-7A      -2.7565     
   Pyrrhotite        -1.1901        Beidellite-Ca     -2.9150     
   Monohydrocalcite  -1.2076     
    (only minerals with log Q/K > -3 listed)

                         partial
  Gases               press. (bar)     fugacity     fug. coef.    log fug.
 ---------------------------------------------------------------------------
   H2O(g)                  0.8459        0.8334        0.9852     -0.0791
   CH4(g)                0.006890      0.006885        0.9993     -2.1621
   CO2(g)                0.002002      0.001998        0.9976     -2.6995
   H2(g)                0.0004227     0.0004230         1.001     -3.3737
   H2S(g)               1.145e-05     1.140e-05        0.9961     -4.9430
   CO(g)                2.317e-10     2.317e-10         1.000*    -9.6352
   HCl(g)               6.822e-16     6.822e-16         1.000*   -15.1661
   C2H4(g)              6.869e-21     6.869e-21         1.000*   -20.1631
   SO2(g)               1.336e-21     1.326e-21        0.9928    -20.8773
   S2(g)                1.622e-23     1.622e-23         1.000*   -22.7900
   Na(g)                2.265e-44     2.265e-44         1.000*   -43.6450
   K(g)                 3.514e-46     3.514e-46         1.000*   -45.4541
   Cl2(g)               1.536e-54     1.536e-54         1.000*   -53.8135
   O2(g)                4.986e-57     4.986e-57        0.9999    -56.3023
   Mg(g)                1.263e-72     1.263e-72         1.000*   -71.8987
   Ca(g)                5.807e-89     5.807e-89         1.000*   -88.2360
   C(g)                 9.917e-95     9.917e-95         1.000*   -94.0036
   Al(g)               1.296e-108    1.296e-108         1.000*  -107.8872
   Si(g)               8.391e-118    8.391e-118         1.000*  -117.0762
    *no data, gas taken to be ideal

                                  In fluid              Sorbed            Kd
  Original basis total moles   moles     mg/kg      moles     mg/kg      L/kg
 -------------------------------------------------------------------------------
   H2O                 55.5       55.5  9.99e+05
   Al+++            0.00136   9.15e-06     0.247
   Ca++             0.00271   8.46e-06     0.339
   Cl-              0.00195    0.00195      69.1
   CrO4--          0.000385   5.71e-26  6.62e-21
   Fe++             0.00511   8.50e-11  4.74e-06
   H+               -0.0344   -0.00132     -1.33
   HCO3-             0.0100    0.00790      482.
   HPO4--          7.47e-05   3.07e-06     0.295
   K+              3.25e-05   3.19e-05      1.25
   Mg++             0.00825   7.69e-09  0.000187
   Mn++            0.000120   2.46e-08   0.00135
   Na+             0.000404   0.000254      5.84
   O2(aq)         -0.000332  -0.000224     -7.16
   SO4--           0.000327   0.000106      10.1
   SiO2(aq)          0.0135   0.000851      51.1
   Ti(OH)4(aq)     0.000121   0.000121      14.0

  Elemental composition               In fluid                  Sorbed
                  total moles     moles       mg/kg        moles       mg/kg
 -------------------------------------------------------------------------------
   Aluminum          0.001359    9.145e-06      0.2466
   Calcium           0.002706    8.458e-06      0.3388
   Carbon             0.01000     0.007903       94.86
   Chlorine          0.001950     0.001950       69.09
   Chromium         0.0003853    5.707e-26   2.965e-21
   Hydrogen             111.0        111.0   1.118e+05
   Iron              0.005109    8.495e-11   4.741e-06
   Magnesium         0.008247    7.686e-09   0.0001867
   Manganese        0.0001196    2.459e-08    0.001350
   Oxygen               55.59        55.53   8.880e+05
   Phosphorus       7.472e-05    3.072e-06     0.09510
   Potassium        3.246e-05    3.193e-05       1.248
   Silicon            0.01347    0.0008512       23.89
   Sodium           0.0004043    0.0002540       5.835
   Sulfur           0.0003274    0.0001057       3.388
   Titanium         0.0001210    0.0001210       5.788


          Step #    66             Xi = 0.0029

          Temperature = 100.0 C    Pressure =  1.013 bars
          pH =  9.193              log fO2 =  -57.150
          Eh =  -0.5193 volts      pe =  -7.0148
          Ionic strength      =    0.006974 molal
          Charge imbalance    =   -0.011055 eq/kg (-92.64% error)
          Activity of water   =    0.999931
          Solvent mass        =     0.99989 kg
          Solution mass       =      1.0005 kg
          Mineral mass        =   0.0031733 kg
          Solution density    =    0.954    g/cm3
          Solution viscosity  =    0.003    poise
          Chlorinity          =    0.001950 molal
          Dissolved solids    =         614 mg/kg sol'n
          Hardness            =        0.77 mg/kg sol'n as CaCO3
            carbonate         =        0.77 mg/kg sol'n as CaCO3
            non-carbonate     =        0.00 mg/kg sol'n as CaCO3
          Carbonate alkalinity=      391.73 mg/kg sol'n as CaCO3
          Water type          =    Na-HCO3
          Bulk volume         =    1.05e+03 cm3
          Fluid volume        =    1.05e+03 cm3
          Mineral volume      =        1.04 cm3
          Inert volume        =        0.00 cm3
          Porosity            =        99.9 %
          Permeability        =        95.4 cm2
          Mass reacted        =        2.92 g

                          moles          moles         grams          cm3      rxn rate
  Reactants             remaining       reacted       reacted       reacted  (mol/kg sec)
 ------------------------------------------------------------------------------------------
   H2O                    0.02127     6.187e-05      0.001115          --            --  
   Al2O3                   0.3926      0.001142        0.1164          --            --  
   CaO                      1.418      0.004126        0.2314          --            --  
   Cr2O3                   0.1113     0.0003237       0.04920          --            --  
   FeO(ox)                  2.766      0.008046        0.5781          --            --  
   K2O(ox)               0.009375     2.727e-05      0.002569          --            --  
   MgO                      4.440       0.01292        0.5206          --            --  
   MnO                    0.06907     0.0002009       0.01425          --            --  
   Na2O(ox)                0.1168     0.0003397       0.02105          --            --  
   P2O5                   0.02158     6.278e-05      0.008911          --            --  
   S                      0.02163     6.291e-05      0.002017     0.0009758          --  
   SiO2                     7.779       0.02263         1.359          --            --  
   TiO2                   0.06987     0.0002032       0.01623          --            --  

  Minerals in system     moles      log moles      grams        volume (cm3)
 ----------------------------------------------------------------------------
   Annite               3.698e-05     -4.432        0.01893        0.005707
   Calcite               0.003174     -2.498         0.3177          0.1172
   Chromite             0.0003237     -3.490        0.07245         0.01425
   Hydroxylapatite      4.098e-05     -4.387        0.02058        0.007767
   Magnetite             0.001679     -2.775         0.3887         0.07475
   Mesolite             0.0003777     -3.423         0.1465         0.06467
   Minnesotaite         0.0009574     -3.019         0.4537          0.1416
   Pyrite               2.284e-05     -4.641       0.002741       0.0005469
   Saponite-Ca           0.004492     -2.348          1.732          0.6095
   Tephroite            0.0001004     -3.998        0.02029        0.007655
                                               _____________   _____________
          (total)                                     3.173           1.044 

  Aqueous species       molality    mg/kg sol'n    act. coef.     log act.
 ---------------------------------------------------------------------------
   HCO3-                 0.005701         347.7      0.9024       -2.2886
   Cl-                   0.001950         69.09      0.8999       -2.7558
   CO3--                0.0009957         59.71      0.6651       -3.1790
   OH-                  0.0009622         16.36      0.9012       -3.0619
   HSiO3-               0.0005636         43.43      0.9024       -3.2936
   Na+                  0.0004194         9.636      0.9024       -3.4220
   SiO2(aq)             0.0003959         23.77      1.0000       -3.4024
   HS-                  0.0003017         9.972      0.9012       -3.5656
   Ti(OH)4(aq)          0.0002033         23.54      1.0000       -3.6920
   Methane(aq)          0.0001125         1.804      1.0000       -3.9489
   K+                   1.755e-05        0.6859      0.8999       -4.8014
   AlO2-                1.313e-05        0.7737      0.9024       -4.9265
   CO2(aq)              8.061e-06        0.3545      1.0000       -5.0936
   CaCO3(aq)            6.467e-06        0.6469      1.0000       -5.1893
   S--                  5.020e-06        0.1609      0.6685       -5.4742
   NaHSiO3(aq)          3.465e-06        0.3466      1.0000       -5.4603
   HPO4--               2.590e-06        0.2484      0.6616       -5.7661
   Formate              1.877e-06       0.08443      0.9012       -5.7718
   Ca++                 1.097e-06       0.04395      0.6751       -6.1303
   H2(aq)               8.970e-07      0.001807      1.0000       -6.0472
   NaHCO3(aq)           7.561e-07       0.06348      1.0000       -6.1214
   H2S(aq)              5.295e-07       0.01803      1.0000       -6.2762
   NaCl(aq)             2.235e-07       0.01305      1.0000       -6.6507
   CaHCO3+              1.106e-07       0.01118      0.9024       -7.0008
   NaOH(aq)             7.699e-08      0.003077      1.0000       -7.1136
   NaCO3-               7.564e-08      0.006274      0.9024       -7.1659
   H2PO4-               2.360e-08      0.002287      0.9024       -7.6718
   SO4--                2.091e-08      0.002008      0.6616       -7.8590
   Mn++                 1.379e-08     0.0007569      0.6751       -8.0312
    (only species > 1e-8 molal listed)

  Mineral saturation states
                     log Q/K                          log Q/K
 ----------------------------------------------------------------
   Pyrite             0.0000 sat    Saponite-H        -1.3431     
   Calcite            0.0000 sat    Nontronite-K      -1.3675     
   Mesolite           0.0000 sat    Phlogopite        -1.3990     
   Magnetite          0.0000 sat    Celadonite        -1.4404     
   Saponite-Ca        0.0000 sat    Maximum_Microcli  -1.4849     
   Chromite           0.0000 sat    K-Feldspar        -1.4977     
   Hydroxylapatite    0.0000 sat    Dolomite-ord      -1.5164     
   Minnesotaite       0.0000 sat    Dolomite          -1.5171     
   Annite             0.0000 sat    Tremolite         -1.5355     
   Tephroite          0.0000 sat    Gibbsite          -1.5357     
   Rhodochrosite     -0.0360        Fayalite          -1.6171     
   Aragonite         -0.1436        Hedenbergite      -1.6543     
   Rhodonite         -0.2838        Epidote           -1.6968     
   Andradite         -0.2857        Epidote-ord       -1.7022     
   Greenalite        -0.2974        Mn(OH)2(am)       -1.7033     
   Quartz            -0.3242        Prehnite          -1.9317     
   Hematite          -0.3566        Wollastonite      -1.9778     
   Saponite-Mg       -0.3570        Nontronite-H      -2.0085     
   Daphnite-14A      -0.3660        Analcime          -2.0473     
   Cronstedtite-7A   -0.3714        Chrysotile        -2.1100     
   Saponite-Na       -0.4240        Pseudowollastoni  -2.1121     
   Ice               -0.4670        FeO               -2.1435     
   Tridymite         -0.4960        Albite            -2.1974     
   Chalcedony        -0.5409        Albite_low        -2.1974     
   Nontronite-Ca     -0.6673        Sanidine_high     -2.2937     
   Saponite-K        -0.7008        Whitlockite       -2.2990     
   Cristobalite(alp  -0.7419        Ripidolite-14A    -2.3214     
   Diaspore          -0.7672        Enstatite         -2.3283     
   Troilite          -0.8278        Siderite          -2.3301     
   Talc              -0.8401        Montmor-Ca        -2.3650     
   Goethite          -0.8677        Smectite-low-Fe-  -2.5436     
   Pyrrhotite        -0.9074        Smectite-high-Fe  -2.5937     
   Ferrosilite       -0.9261        Muscovite         -2.6206     
   Scolecite         -0.9544        Wustite           -2.6208     
   Coesite           -0.9826        Dolomite-dis      -2.6297     
   Alabandite        -1.0170        Laumontite        -2.6541     
   Nontronite-Mg     -1.0177        Montmor-Mg        -2.6664     
   Cristobalite(bet  -1.0441        Eskolaite         -2.6691     
   Boehmite          -1.0620        Lawsonite         -2.7024     
   Diopside          -1.0888        Montmor-Na        -2.7352     
   Nontronite-Na     -1.0912        Magnesite         -2.7845     
   Stilbite          -1.1077        Kaolinite         -2.8346     
   C                 -1.2052        Chamosite-7A      -2.9051     
   Monohydrocalcite  -1.2076        Fe(OH)2           -2.9231     
   SiO2(am)          -1.2181        Montmor-K         -2.9941     
    (only minerals with log Q/K > -3 listed)

                         partial
  Gases               press. (bar)     fugacity     fug. coef.    log fug.
 ---------------------------------------------------------------------------
   H2O(g)                  0.8459        0.8334        0.9852     -0.0791
   CH4(g)                  0.1287        0.1286        0.9993     -0.8907
   H2(g)                 0.001122      0.001123         1.001     -2.9496
   CO2(g)               0.0007527     0.0007509        0.9976     -3.1244
   H2S(g)               1.585e-05     1.579e-05        0.9961     -4.8017
   CO(g)                2.312e-10     2.312e-10         1.000*    -9.6360
   HCl(g)               3.267e-16     3.267e-16         1.000*   -15.4859
   C2H4(g)              3.400e-19     3.400e-19         1.000*   -18.4685
   SO2(g)               9.884e-23     9.813e-23        0.9928    -22.0082
   S2(g)                4.411e-24     4.411e-24         1.000*   -23.3555
   Na(g)                1.273e-43     1.273e-43         1.000*   -42.8951
   K(g)                 6.524e-46     6.524e-46         1.000*   -45.1855
   Cl2(g)               1.327e-55     1.327e-55         1.000*   -54.8771
   O2(g)                7.073e-58     7.072e-58        0.9999    -57.1504
   Mg(g)                4.462e-72     4.462e-72         1.000*   -71.3504
   Ca(g)                4.101e-88     4.101e-88         1.000*   -87.3871
   C(g)                 2.628e-94     2.628e-94         1.000*   -93.5804
   Al(g)               3.857e-108    3.857e-108         1.000*  -107.4138
   Si(g)               4.634e-117    4.634e-117         1.000*  -116.3341
    *no data, gas taken to be ideal

                                  In fluid              Sorbed            Kd
  Original basis total moles   moles     mg/kg      moles     mg/kg      L/kg
 -------------------------------------------------------------------------------
   H2O                 55.5       55.5  9.99e+05
   Al+++            0.00228   1.31e-05     0.354
   Ca++             0.00438   7.67e-06     0.307
   Cl-              0.00195    0.00195      69.1
   CrO4--          0.000647   1.83e-26  2.13e-21
   Fe++             0.00837   2.76e-11  1.54e-06
   H+               -0.0573   -0.00216     -2.18
   HCO3-             0.0100    0.00683      416.
   HPO4--          0.000126   2.62e-06     0.251
   K+              5.45e-05   1.76e-05     0.686
   Mg++              0.0135   3.01e-09  7.32e-05
   Mn++            0.000201   1.41e-08  0.000774
   Na+             0.000679   0.000424      9.74
   O2(aq)         -0.000567  -0.000841     -26.9
   SO4--           0.000353   0.000307      29.5
   SiO2(aq)          0.0226   0.000963      57.8
   Ti(OH)4(aq)     0.000203   0.000203      23.5

  Elemental composition               In fluid                  Sorbed
                  total moles     moles       mg/kg        moles       mg/kg
 -------------------------------------------------------------------------------
   Aluminum          0.002284    1.313e-05      0.3540
   Calcium           0.004376    7.675e-06      0.3074
   Carbon             0.01000     0.006826       81.95
   Chlorine          0.001950     0.001950       69.10
   Chromium         0.0006474    1.833e-26   9.526e-22
   Hydrogen             111.0        111.0   1.118e+05
   Iron              0.008366    2.755e-11   1.538e-06
   Magnesium          0.01348    3.013e-09   7.320e-05
   Manganese        0.0002009    1.410e-08   0.0007741
   Oxygen               55.62        55.53   8.880e+05
   Phosphorus       0.0001256    2.619e-06     0.08107
   Potassium        5.454e-05    1.756e-05      0.6861
   Silicon            0.02263    0.0009629       27.03
   Sodium           0.0006793    0.0004240       9.742
   Sulfur           0.0003529    0.0003072       9.846
   Titanium         0.0002032    0.0002032       9.726


          Step #    67             Xi = 0.0033

          Temperature = 100.0 C    Pressure =  1.013 bars
          pH =  9.272              log fO2 =  -57.276
          Eh =  -0.5275 volts      pe =  -7.1250
          Ionic strength      =    0.007127 molal
          Charge imbalance    =   -0.011055 eq/kg (-91.86% error)
          Activity of water   =    0.999931
          Solvent mass        =     0.99987 kg
          Solution mass       =      1.0005 kg
          Mineral mass        =   0.0035782 kg
          Solution density    =    0.954    g/cm3
          Solution viscosity  =    0.003    poise
          Chlorinity          =    0.001950 molal
          Dissolved solids    =         606 mg/kg sol'n
          Hardness            =        0.76 mg/kg sol'n as CaCO3
            carbonate         =        0.76 mg/kg sol'n as CaCO3
            non-carbonate     =        0.00 mg/kg sol'n as CaCO3
          Carbonate alkalinity=      379.92 mg/kg sol'n as CaCO3
          Water type          =    Na-HCO3
          Bulk volume         =    1.05e+03 cm3
          Fluid volume        =    1.05e+03 cm3
          Mineral volume      =        1.18 cm3
          Inert volume        =        0.00 cm3
          Porosity            =        99.9 %
          Permeability        =        94.9 cm2
          Mass reacted        =         3.3 g

                          moles          moles         grams          cm3      rxn rate
  Reactants             remaining       reacted       reacted       reacted  (mol/kg sec)
 ------------------------------------------------------------------------------------------
   H2O                    0.02126     6.993e-05      0.001260          --            --  
   Al2O3                   0.3925      0.001291        0.1316          --            --  
   CaO                      1.418      0.004664        0.2615          --            --  
   Cr2O3                   0.1112     0.0003659       0.05561          --            --  
   FeO(ox)                  2.765      0.009095        0.6535          --            --  
   K2O(ox)               0.009372     3.083e-05      0.002904          --            --  
   MgO                      4.439       0.01460        0.5884          --            --  
   MnO                    0.06904     0.0002271       0.01611          --            --  
   Na2O(ox)                0.1167     0.0003840       0.02380          --            --  
   P2O5                   0.02157     7.096e-05       0.01007          --            --  
   S                      0.02162     7.111e-05      0.002280      0.001103          --  
   SiO2                     7.776       0.02558         1.537          --            --  
   TiO2                   0.06984     0.0002297       0.01835          --            --  

  Minerals in system     moles      log moles      grams        volume (cm3)
 ----------------------------------------------------------------------------
   Andradite            1.193e-05     -4.923       0.006063        0.001573
   Annite               4.545e-05     -4.342        0.02327        0.007014
   Calcite               0.003522     -2.453         0.3525          0.1301
   Chromite             0.0003659     -3.437        0.08190         0.01610
   Hydroxylapatite      4.651e-05     -4.332        0.02336        0.008815
   Magnetite             0.001860     -2.731         0.4306         0.08281
   Mesolite             0.0004298     -3.367         0.1667         0.07357
   Minnesotaite          0.001103     -2.957         0.5228          0.1631
   Saponite-Ca           0.005053     -2.296          1.948          0.6856
   Tephroite            0.0001135     -3.945        0.02293        0.008653
                                               _____________   _____________
          (total)                                     3.578           1.177 

  Aqueous species       molality    mg/kg sol'n    act. coef.     log act.
 ---------------------------------------------------------------------------
   HCO3-                 0.005215         318.0      0.9015       -2.3277
   Cl-                   0.001950         69.09      0.8990       -2.7562
   OH-                   0.001155         19.63      0.9003       -2.9831
   CO3--                 0.001095         65.68      0.6625       -3.1393
   HSiO3-               0.0006524         50.27      0.9015       -3.2305
   Na+                  0.0004717         10.84      0.9015       -3.3714
   SiO2(aq)             0.0003819         22.93      1.0000       -3.4181
   HS-                  0.0003536         11.69      0.9003       -3.4972
   Ti(OH)4(aq)          0.0002298         26.61      1.0000       -3.6387
   Methane(aq)          0.0001529         2.451      1.0000       -3.8156
   K+                   1.620e-05        0.6330      0.8990       -4.8368
   AlO2-                1.375e-05        0.8103      0.9015       -4.9068
   S--                  7.073e-06        0.2267      0.6659       -5.3270
   CaCO3(aq)            6.467e-06        0.6469      1.0000       -5.1893
   CO2(aq)              6.144e-06        0.2702      1.0000       -5.2115
   NaHSiO3(aq)          4.502e-06        0.4503      1.0000       -5.3466
   HPO4--               2.377e-06        0.2280      0.6590       -5.8051
   Formate              1.984e-06       0.08925      0.9003       -5.7481
   H2(aq)               1.037e-06      0.002088      1.0000       -5.9844
   Ca++                 1.005e-06       0.04026      0.6726       -6.1700
   NaHCO3(aq)           7.764e-07       0.06519      1.0000       -6.1099
   H2S(aq)              5.170e-07       0.01761      1.0000       -6.2865
   NaCl(aq)             2.509e-07       0.01465      1.0000       -6.6006
   NaOH(aq)             1.037e-07      0.004146      1.0000       -6.9842
   NaCO3-               9.321e-08      0.007732      0.9015       -7.0756
   CaHCO3+              9.234e-08      0.009330      0.9015       -7.0796
   H2PO4-               1.801e-08      0.001746      0.9015       -7.7895
   SO4--                1.653e-08      0.001587      0.6590       -7.9630
    (only species > 1e-8 molal listed)

  Mineral saturation states
                     log Q/K                          log Q/K
 ----------------------------------------------------------------
   Mesolite           0.0000 sat    Tremolite         -1.3291     
   Minnesotaite       0.0000 sat    Saponite-H        -1.3625     
   Magnetite          0.0000 sat    Phlogopite        -1.4041     
   Calcite            0.0000 sat    Nontronite-K      -1.4513     
   Annite             0.0000 sat    Celadonite        -1.4996     
   Tephroite          0.0000 sat    Hedenbergite      -1.5468     
   Saponite-Ca        0.0000 sat    Maximum_Microcli  -1.5477     
   Andradite          0.0000 sat    K-Feldspar        -1.5605     
   Chromite           0.0000 sat    Fayalite          -1.5909     
   Hydroxylapatite    0.0000 sat    Gibbsite          -1.5949     
   Pyrite            -0.0626        Dolomite-ord      -1.6151     
   Aragonite         -0.1436        Dolomite          -1.6158     
   Rhodochrosite     -0.1461        Epidote           -1.6368     
   Greenalite        -0.2660        Epidote-ord       -1.6422     
   Rhodonite         -0.2916        Mn(OH)2(am)       -1.6955     
   Quartz            -0.3399        Prehnite          -1.8612     
   Cronstedtite-7A   -0.3661        Wollastonite      -1.8756     
   Saponite-Mg       -0.3732        Pseudowollastoni  -2.0099     
   Hematite          -0.3775        Analcime          -2.0119     
   Saponite-Na       -0.4007        Chrysotile        -2.0837     
   Daphnite-14A      -0.4267        Nontronite-H      -2.1066     
   Ice               -0.4670        FeO               -2.1226     
   Tridymite         -0.5117        Albite            -2.1742     
   Chalcedony        -0.5566        Albite_low        -2.1742     
   Saponite-K        -0.7059        Enstatite         -2.3248     
   Nontronite-Ca     -0.7459        Whitlockite       -2.3383     
   Cristobalite(alp  -0.7576        Sanidine_high     -2.3565     
   Troilite          -0.8172        Ripidolite-14A    -2.3872     
   Diaspore          -0.8264        Siderite          -2.4271     
   Talc              -0.8452        Montmor-Ca        -2.5008     
   Goethite          -0.8782        Wustite           -2.6043     
   Pyrrhotite        -0.8968        Smectite-low-Fe-  -2.6242     
   Ferrosilite       -0.9209        Smectite-high-Fe  -2.6675     
   Diopside          -0.9831        Eskolaite         -2.6900     
   Coesite           -0.9983        Laumontite        -2.7173     
   Scolecite         -1.0018        Dolomite-dis      -2.7284     
   Alabandite        -1.0195        Lawsonite         -2.7342     
   Cristobalite(bet  -1.0598        Muscovite         -2.8017     
   Nontronite-Mg     -1.1126        Montmor-Mg        -2.8184     
   Boehmite          -1.1212        Montmor-Na        -2.8478     
   Nontronite-Na     -1.1466        Magnesite         -2.8832     
   C                 -1.1975        Fe(OH)2           -2.9022     
   Stilbite          -1.2057        Kaolinite         -2.9843     
   Monohydrocalcite  -1.2076        Chamosite-7A      -2.9972     
   SiO2(am)          -1.2338     
    (only minerals with log Q/K > -3 listed)

                         partial
  Gases               press. (bar)     fugacity     fug. coef.    log fug.
 ---------------------------------------------------------------------------
   H2O(g)                  0.8459        0.8334        0.9852     -0.0791
   CH4(g)                  0.1749        0.1748        0.9993     -0.7574
   H2(g)                 0.001297      0.001298         1.001     -2.8868
   CO2(g)               0.0005737     0.0005723        0.9976     -3.2423
   H2S(g)               1.548e-05     1.542e-05        0.9961     -4.8120
   CO(g)                2.036e-10     2.036e-10         1.000*    -9.6911
   HCl(g)               2.722e-16     2.722e-16         1.000*   -15.5651
   C2H4(g)              4.704e-19     4.704e-19         1.000*   -18.3275
   SO2(g)               6.254e-23     6.209e-23        0.9928    -22.2070
   S2(g)                3.149e-24     3.149e-24         1.000*   -23.5018
   Na(g)                1.844e-43     1.844e-43         1.000*   -42.7342
   K(g)                 7.751e-46     7.751e-46         1.000*   -45.1106
   Cl2(g)               7.971e-56     7.971e-56         1.000*   -55.0985
   O2(g)                5.297e-58     5.296e-58        0.9999    -57.2760
   Mg(g)                5.390e-72     5.390e-72         1.000*   -71.2684
   Ca(g)                6.218e-88     6.218e-88         1.000*   -87.2063
   C(g)                 2.675e-94     2.675e-94         1.000*   -93.5727
   Al(g)               4.181e-108    4.181e-108         1.000*  -107.3787
   Si(g)               5.968e-117    5.968e-117         1.000*  -116.2242
    *no data, gas taken to be ideal

                                  In fluid              Sorbed            Kd
  Original basis total moles   moles     mg/kg      moles     mg/kg      L/kg
 -------------------------------------------------------------------------------
   H2O                 55.5       55.5  9.99e+05
   Al+++            0.00258   1.37e-05     0.371
   Ca++             0.00491   7.56e-06     0.303
   Cl-              0.00195    0.00195      69.1
   CrO4--          0.000732   1.34e-26  1.56e-21
   Fe++             0.00942   2.02e-11  1.13e-06
   H+               -0.0646   -0.00245     -2.47
   HCO3-             0.0100    0.00648      395.
   HPO4--          0.000142   2.40e-06     0.230
   K+              6.17e-05   1.62e-05     0.633
   Mg++              0.0152   2.31e-09  5.60e-05
   Mn++            0.000227   1.00e-08  0.000550
   Na+             0.000768   0.000477      11.0
   O2(aq)         -0.000642   -0.00103     -32.9
   SO4--           0.000361   0.000361      34.7
   SiO2(aq)          0.0256    0.00104      62.4
   Ti(OH)4(aq)     0.000230   0.000230      26.6

  Elemental composition               In fluid                  Sorbed
                  total moles     moles       mg/kg        moles       mg/kg
 -------------------------------------------------------------------------------
   Aluminum          0.002582    1.375e-05      0.3708
   Calcium           0.004914    7.564e-06      0.3030
   Carbon             0.01000     0.006478       77.77
   Chlorine          0.001950     0.001950       69.10
   Chromium         0.0007318    1.342e-26   6.974e-22
   Hydrogen             111.0        111.0   1.118e+05
   Iron              0.009415    2.018e-11   1.127e-06
   Magnesium          0.01516    2.307e-09   5.605e-05
   Manganese        0.0002271    1.002e-08   0.0005503
   Oxygen               55.63        55.53   8.879e+05
   Phosphorus       0.0001419    2.401e-06     0.07434
   Potassium        6.165e-05    1.620e-05      0.6331
   Silicon            0.02558     0.001039       29.16
   Sodium           0.0007679    0.0004774       10.97
   Sulfur           0.0003611    0.0003611       11.57
   Titanium         0.0002297    0.0002297       10.99


          Step #    76             Xi = 0.0171

          Temperature = 100.0 C    Pressure =  1.013 bars
          pH =  9.405              log fO2 =  -57.993
          Eh =  -0.5506 volts      pe =  -7.4367
          Ionic strength      =    0.009534 molal
          Charge imbalance    =   -0.011059 eq/kg (-69.79% error)
          Activity of water   =    0.999931
          Solvent mass        =     0.99923 kg
          Solution mass       =      1.0001 kg
          Mineral mass        =    0.017907 kg
          Solution density    =    0.955    g/cm3
          Solution viscosity  =    0.003    poise
          Chlorinity          =    0.001952 molal
          Dissolved solids    =         867 mg/kg sol'n
          Hardness            =        0.73 mg/kg sol'n as CaCO3
            carbonate         =        0.73 mg/kg sol'n as CaCO3
            non-carbonate     =        0.00 mg/kg sol'n as CaCO3
          Carbonate alkalinity=      614.60 mg/kg sol'n as CaCO3
          Water type          =    Na-HCO3
          Bulk volume         =    1.05e+03 cm3
          Fluid volume        =    1.05e+03 cm3
          Mineral volume      =        5.69 cm3
          Inert volume        =        0.00 cm3
          Porosity            =        99.5 %
          Permeability        =        81.9 cm2
          Mass reacted        =        17.2 g

                          moles          moles         grams          cm3      rxn rate
  Reactants             remaining       reacted       reacted       reacted  (mol/kg sec)
 ------------------------------------------------------------------------------------------
   H2O                    0.02097     0.0003652      0.006579          --            --  
   Al2O3                   0.3870      0.006741        0.6873          --            --  
   CaO                      1.398       0.02435         1.366          --            --  
   Cr2O3                   0.1097      0.001911        0.2904          --            --  
   FeO(ox)                  2.727       0.04749         3.412          --            --  
   K2O(ox)               0.009241     0.0001610       0.01516          --            --  
   MgO                      4.377       0.07624         3.073          --            --  
   MnO                    0.06808      0.001186       0.08412          --            --  
   Na2O(ox)                0.1151      0.002005        0.1243          --            --  
   P2O5                   0.02127     0.0003705       0.05260          --            --  
   S                      0.02132     0.0003713       0.01191      0.005760          --  
   SiO2                     7.668        0.1336         8.024          --            --  
   TiO2                   0.06887      0.001200       0.09582          --            --  

  Minerals in system     moles      log moles      grams        volume (cm3)
 ----------------------------------------------------------------------------
   Andradite             0.005861     -2.232          2.979          0.7728
   Annite               0.0003067     -3.513         0.1570         0.04733
   Chromite              0.001911     -2.719         0.4277         0.08408
   Hydroxylapatite      0.0002461     -3.609         0.1236         0.04664
   Magnetite             0.008009     -2.096          1.854          0.3566
   Mesolite              0.002370     -2.625         0.9189          0.4057
   Minnesotaite          0.003077     -2.512          1.458          0.4550
   Saponite-Ca            0.02560     -1.592          9.869           3.473
   Tephroite            0.0005929     -3.227         0.1197         0.04519
                                               _____________   _____________
          (total)                                     17.91           5.687 

  Aqueous species       molality    mg/kg sol'n    act. coef.     log act.
 ---------------------------------------------------------------------------
   HCO3-                 0.005326         324.7      0.8888       -2.3248
   Methane(aq)           0.003079         49.35      1.0000       -2.5116
   Na+                   0.002378         54.63      0.8888       -2.6749
   Cl-                   0.001950         69.08      0.8856       -2.7627
   OH-                   0.001590         27.02      0.8872       -2.8506
   CO3--                 0.001582         94.87      0.6265       -3.0038
   Ti(OH)4(aq)           0.001200         139.0      1.0000       -2.9206
   HSiO3-               0.0007305         56.26      0.8888       -3.1876
   HS-                  0.0006430         21.25      0.8872       -3.2438
   SiO2(aq)             0.0003107         18.65      1.0000       -3.5077
   NaHSiO3(aq)          2.471e-05         2.470      1.0000       -4.6072
   S--                  1.816e-05        0.5819      0.6307       -4.9410
   K+                   1.523e-05        0.5950      0.8856       -4.8701
   AlO2-                1.225e-05        0.7218      0.8888       -4.9631
   CaCO3(aq)            6.465e-06        0.6465      1.0000       -5.1894
   Formate              4.626e-06        0.2081      0.8872       -5.3868
   CO2(aq)              4.560e-06        0.2005      1.0000       -5.3411
   NaHCO3(aq)           3.886e-06        0.3262      1.0000       -5.4105
   HPO4--               2.821e-06        0.2705      0.6221       -5.7557
   H2(aq)               2.366e-06      0.004765      1.0000       -5.6260
   NaCl(aq)             1.229e-06       0.07174      1.0000       -5.9106
   Ca++                 7.745e-07       0.03102      0.6388       -6.3056
   NaOH(aq)             6.995e-07       0.02795      1.0000       -6.1552
   H2S(aq)              6.830e-07       0.02326      1.0000       -6.1656
   NaCO3-               6.420e-07       0.05324      0.8888       -6.2436
   CaHCO3+              6.902e-08      0.006971      0.8888       -7.2122
   Acetate              4.777e-08      0.002818      0.8903       -7.3713
   H2PO4-               1.508e-08      0.001462      0.8888       -7.8727
   NaAlO2(aq)           1.323e-08      0.001084      1.0000       -7.8784
   Na(For)(aq)          1.192e-08     0.0008102      1.0000       -7.9236
   PO4---               1.089e-08      0.001033      0.3433       -8.4272
    (only species > 1e-8 molal listed)

  Mineral saturation states
                     log Q/K                          log Q/K
 ----------------------------------------------------------------
   Chromite           0.0000 sat    SiO2(am)          -1.3234     
   Hydroxylapatite    0.0000 sat    Nontronite-Na     -1.3836     
   Magnetite          0.0000 sat    Saponite-H        -1.3839     
   Mesolite           0.0000 sat    Phlogopite        -1.3927     
   Annite             0.0000 sat    Fayalite          -1.4416     
   Andradite          0.0000 sat    Hedenbergite      -1.4771     
   Saponite-Ca        0.0000 sat    Scolecite         -1.5188     
   Minnesotaite       0.0000 sat    Analcime          -1.5801     
   Tephroite          0.0000 sat    Nontronite-Mg     -1.6029     
   Calcite           -0.0001        Dolomite-ord      -1.6214     
   Pyrite            -0.0597        Dolomite          -1.6221     
   Greenalite        -0.0868        Mn(OH)2(am)       -1.6507     
   Aragonite         -0.1437        Gibbsite          -1.7837     
   Saponite-Na       -0.1485        Albite_low        -1.8028     
   Rhodochrosite     -0.2308        Albite            -1.8028     
   Cronstedtite-7A   -0.3363        Celadonite        -1.8244     
   Rhodonite         -0.3364        Wollastonite      -1.8357     
   Saponite-Mg       -0.3743        Chrysotile        -1.8932     
   Quartz            -0.4295        Maximum_Microcli  -1.9061     
   Ice               -0.4670        K-Feldspar        -1.9189     
   Daphnite-14A      -0.4758        Nontronite-K      -1.9291     
   Hematite          -0.4970        Pseudowollastoni  -1.9700     
   Troilite          -0.5769        Stilbite          -1.9831     
   Tridymite         -0.6013        FeO               -2.0031     
   C                 -0.6103        Epidote           -2.0841     
   Chalcedony        -0.6462        Epidote-ord       -2.0895     
   Pyrrhotite        -0.6565        Prehnite          -2.2488     
   Saponite-K        -0.6945        Enstatite         -2.2912     
   Talc              -0.8338        Whitlockite       -2.3814     
   Cristobalite(alp  -0.8472        Ripidolite-14A    -2.4249     
   Alabandite        -0.8538        Siderite          -2.4372     
   Ferrosilite       -0.8910        Wustite           -2.5102     
   Diopside          -0.9096        Nontronite-H      -2.6172     
   Goethite          -0.9379        Sanidine_high     -2.7149     
   Diaspore          -1.0152        Albite_high       -2.7339     
   Coesite           -1.0879        Dolomite-dis      -2.7347     
   Cristobalite(bet  -1.1494        Fe(OH)2           -2.7827     
   Tremolite         -1.1708        Eskolaite         -2.8095     
   Monohydrocalcite  -1.2077        Magnesite         -2.8894     
   Nontronite-Ca     -1.2351        Smectite-low-Fe-  -2.9134     
   Boehmite          -1.3100        Smectite-high-Fe  -2.9216     
    (only minerals with log Q/K > -3 listed)

                         partial
  Gases               press. (bar)     fugacity     fug. coef.    log fug.
 ---------------------------------------------------------------------------
   CH4(g)                   3.523         3.520        0.9993      0.5466
   H2O(g)                  0.8459        0.8334        0.9852     -0.0791
   H2(g)                 0.002960      0.002962         1.001     -2.5284
   CO2(g)               0.0004257     0.0004247        0.9976     -3.3719
   H2S(g)               2.044e-05     2.037e-05        0.9961     -4.6911
   CO(g)                3.449e-10     3.449e-10         1.000*    -9.4623
   HCl(g)               1.977e-16     1.977e-16         1.000*   -15.7041
   C2H4(g)              3.662e-17     3.662e-17         1.000*   -16.4363
   SO2(g)               6.949e-24     6.900e-24        0.9928    -23.1612
   S2(g)                1.055e-24     1.055e-24         1.000*   -23.9767
   Na(g)                1.879e-42     1.879e-42         1.000*   -41.7261
   K(g)                 1.472e-45     1.472e-45         1.000*   -44.8322
   Cl2(g)               1.842e-56     1.842e-56         1.000*   -55.7348
   O2(g)                1.017e-58     1.017e-58        0.9999    -57.9928
   Mg(g)                1.634e-71     1.634e-71         1.000*   -70.7868
   Ca(g)                1.912e-87     1.912e-87         1.000*   -86.7185
   C(g)                 1.034e-93     1.034e-93         1.000*   -92.9855
   Al(g)               9.334e-108    9.334e-108         1.000*  -107.0299
   Si(g)               2.529e-116    2.529e-116         1.000*  -115.5970
    *no data, gas taken to be ideal

                                  In fluid              Sorbed            Kd
  Original basis total moles   moles     mg/kg      moles     mg/kg      L/kg
 -------------------------------------------------------------------------------
   H2O                 55.7       55.5  9.99e+05
   Al+++             0.0135   1.23e-05     0.331
   Ca++              0.0246   7.30e-06     0.293
   Cl-              0.00195    0.00195      69.1
   CrO4--           0.00382   1.01e-26  1.17e-21
   Fe++              0.0478   1.52e-11  8.48e-07
   H+                -0.334  -0.000256    -0.258
   HCO3-             0.0100     0.0100      610.
   HPO4--          0.000741   2.84e-06     0.273
   K+              0.000322   1.52e-05     0.595
   Mg++              0.0768   2.06e-09  5.00e-05
   Mn++             0.00119   6.34e-09  0.000349
   Na+              0.00401    0.00241      55.3
   O2(aq)          -0.00341   -0.00748     -239.
   SO4--           0.000661   0.000661      63.5
   SiO2(aq)           0.134    0.00107      64.0
   Ti(OH)4(aq)      0.00120    0.00120      139.

  Elemental composition               In fluid                  Sorbed
                  total moles     moles       mg/kg        moles       mg/kg
 -------------------------------------------------------------------------------
   Aluminum           0.01348    1.225e-05      0.3306
   Calcium            0.02460    7.304e-06      0.2927
   Carbon             0.01000      0.01000       120.1
   Chlorine          0.001950     0.001950       69.13
   Chromium          0.003821    1.013e-26   5.265e-22
   Hydrogen             111.0        111.0   1.118e+05
   Iron               0.04781    1.519e-11   8.483e-07
   Magnesium          0.07680    2.059e-09   5.004e-05
   Manganese         0.001186    6.344e-09   0.0003485
   Oxygen               55.99        55.50   8.878e+05
   Phosphorus       0.0007411    2.844e-06     0.08810
   Potassium        0.0003219    1.522e-05      0.5951
   Silicon             0.1336     0.001065       29.91
   Sodium            0.004010     0.002408       55.35
   Sulfur           0.0006613    0.0006613       21.20
   Titanium          0.001200     0.001200       57.43


          Step #    82             Xi = 0.0265

          Temperature = 100.0 C    Pressure =  1.013 bars
          pH =  9.704              log fO2 =  -58.340
          Eh =  -0.5792 volts      pe =  -7.8227
          Ionic strength      =    0.011256 molal
          Charge imbalance    =   -0.011063 eq/kg (-60.21% error)
          Activity of water   =    0.999931
          Solvent mass        =     0.99875 kg
          Solution mass       =     0.99973 kg
          Mineral mass        =    0.027754 kg
          Solution density    =    0.955    g/cm3
          Solution viscosity  =    0.003    poise
          Chlorinity          =    0.001952 molal
          Dissolved solids    =         983 mg/kg sol'n
          Hardness            =        0.25 mg/kg sol'n as CaCO3
            carbonate         =        0.25 mg/kg sol'n as CaCO3
            non-carbonate     =        0.00 mg/kg sol'n as CaCO3
          Carbonate alkalinity=      689.50 mg/kg sol'n as CaCO3
          Water type          =    Na-CO3
          Bulk volume         =    1.06e+03 cm3
          Fluid volume        =    1.05e+03 cm3
          Mineral volume      =        8.84 cm3
          Inert volume        =        0.00 cm3
          Porosity            =        99.2 %
          Permeability        =        73.9 cm2
          Mass reacted        =        26.7 g

                          moles          moles         grams          cm3      rxn rate
  Reactants             remaining       reacted       reacted       reacted  (mol/kg sec)
 ------------------------------------------------------------------------------------------
   H2O                    0.02077     0.0005661       0.01020          --            --  
   Al2O3                   0.3833       0.01045         1.066          --            --  
   CaO                      1.385       0.03775         2.117          --            --  
   Cr2O3                   0.1086      0.002962        0.4502          --            --  
   FeO(ox)                  2.701       0.07362         5.290          --            --  
   K2O(ox)               0.009153     0.0002495       0.02350          --            --  
   MgO                      4.335        0.1182         4.763          --            --  
   MnO                    0.06743      0.001838        0.1304          --            --  
   Na2O(ox)                0.1140      0.003108        0.1926          --            --  
   P2O5                   0.02107     0.0005744       0.08153          --            --  
   S                      0.02111     0.0005756       0.01846      0.008928          --  
   SiO2                     7.594        0.2070         12.44          --            --  
   TiO2                   0.06821      0.001860        0.1485          --            --  

  Minerals in system     moles      log moles      grams        volume (cm3)
 ----------------------------------------------------------------------------
   Andradite             0.009050     -2.043          4.599           1.193
   Annite               0.0004899     -3.310         0.2508         0.07560
   Chromite              0.002962     -2.528         0.6630          0.1303
   Greenalite            0.001558     -2.808         0.5790          0.1791
   Hydroxylapatite      0.0003799     -3.420         0.1908         0.07200
   Magnetite              0.01149     -1.940          2.661          0.5116
   Mesolite              0.003684     -2.434          1.428          0.6306
   Minnesotaite          0.004089     -2.388          1.938          0.6046
   Saponite-Ca            0.03957     -1.403          15.25           5.369
   Saponite-Na          1.212e-05     -4.916       0.004685        0.001657
   Tephroite            0.0009191     -3.037         0.1856         0.07005
                                               _____________   _____________
          (total)                                     27.75           8.837 

  Aqueous species       molality    mg/kg sol'n    act. coef.     log act.
 ---------------------------------------------------------------------------
   Methane(aq)           0.004699         75.31      1.0000       -2.3280
   Na+                   0.003650         83.83      0.8810       -2.4927
   HCO3-                 0.003298         201.1      0.8810       -2.5367
   OH-                   0.003195         54.29      0.8792       -2.5514
   CO3--                 0.002003         120.1      0.6051       -2.9166
   Cl-                   0.001951         69.09      0.8773       -2.7667
   Ti(OH)4(aq)           0.001862         215.6      1.0000       -2.7300
   HSiO3-                0.001328         102.3      0.8810       -2.9318
   HS-                  0.0008191         27.06      0.8792       -3.1426
   SiO2(aq)             0.0002811         16.87      1.0000       -3.5511
   NaHSiO3(aq)          6.772e-05         6.771      1.0000       -4.1693
   S--                  4.722e-05         1.513      0.6098       -4.5407
   AlO2-                1.873e-05         1.104      0.8810       -4.7825
   K+                   9.177e-06        0.3585      0.8773       -5.0941
   HPO4--               9.115e-06        0.8740      0.6003       -5.2619
   Formate              4.274e-06        0.1922      0.8792       -5.4250
   NaHCO3(aq)           3.629e-06        0.3045      1.0000       -5.4403
   H2(aq)               3.529e-06      0.007107      1.0000       -5.4523
   CaCO3(aq)            2.302e-06        0.2302      1.0000       -5.6378
   NaOH(aq)             2.119e-06       0.08468      1.0000       -5.6738
   NaCl(aq)             1.852e-06        0.1081      1.0000       -5.7324
   CO2(aq)              1.405e-06       0.06179      1.0000       -5.8522
   NaCO3-               1.204e-06       0.09987      0.8810       -5.9742
   H2S(aq)              4.329e-07       0.01474      1.0000       -6.3636
   Ca++                 2.329e-07      0.009325      0.6189       -6.8412
   PO4---               7.331e-08      0.006956      0.3167       -7.6342
   Acetate              4.514e-08      0.002663      0.8828       -7.3996
   NaAlO2(aq)           3.050e-08      0.002498      1.0000       -7.5156
   H2PO4-               2.382e-08      0.002308      0.8810       -7.6780
   Na(For)(aq)          1.661e-08      0.001128      1.0000       -7.7797
   CaHCO3+              1.245e-08      0.001257      0.8810       -7.9599
    (only species > 1e-8 molal listed)

  Mineral saturation states
                     log Q/K                          log Q/K
 ----------------------------------------------------------------
   Mesolite           0.0000 sat    Fayalite          -1.3692     
   Hydroxylapatite    0.0000 sat    Phlogopite        -1.3783     
   Magnetite          0.0000 sat    Saponite-H        -1.3942     
   Saponite-Na        0.0000 sat    Boehmite          -1.4285     
   Greenalite         0.0000 sat    Hedenbergite      -1.4434     
   Andradite          0.0000 sat    Nontronite-Na     -1.4811     
   Saponite-Ca        0.0000 sat    Nontronite-Ca     -1.4811     
   Tephroite          0.0000 sat    Albite_low        -1.5703     
   Minnesotaite       0.0000 sat    Albite            -1.5703     
   Chromite           0.0000 sat    Mn(OH)2(am)       -1.6290     
   Annite             0.0000 sat    Monohydrocalcite  -1.6562     
   Cronstedtite-7A   -0.3218        Chrysotile        -1.7919     
   Rhodonite         -0.3582        Wollastonite      -1.8164     
   Saponite-Mg       -0.3743        Scolecite         -1.8235     
   Calcite           -0.4485        Nontronite-Mg     -1.8489     
   Ice               -0.4670        Gibbsite          -1.9022     
   Quartz            -0.4729        FeO               -1.9452     
   Daphnite-14A      -0.5537        Pseudowollastoni  -1.9507     
   Hematite          -0.5549        Celadonite        -1.9788     
   Pyrite            -0.5715        Maximum_Microcli  -2.0798     
   Aragonite         -0.5921        K-Feldspar        -2.0926     
   Tridymite         -0.6447        Nontronite-K      -2.1607     
   Saponite-K        -0.6801        Enstatite         -2.2719     
   Chalcedony        -0.6896        Epidote           -2.3550     
   Troilite          -0.7170        Epidote-ord       -2.3604     
   Rhodochrosite     -0.7203        Whitlockite       -2.4024     
   C                 -0.7740        Stilbite          -2.4078     
   Pyrrhotite        -0.7966        Wustite           -2.4646     
   Talc              -0.8194        Ripidolite-14A    -2.4884     
   Diopside          -0.8710        Prehnite          -2.4907     
   Ferrosilite       -0.8765        Albite_high       -2.5014     
   Cristobalite(alp  -0.8906        Dolomite-ord      -2.5183     
   Goethite          -0.9669        Dolomite          -2.5190     
   Alabandite        -1.0301        Fe(OH)2           -2.7248     
   Tremolite         -1.0792        Jadeite           -2.7356     
   Coesite           -1.1313        Eskolaite         -2.8674     
   Diaspore          -1.1337        Nontronite-H      -2.8735     
   Cristobalite(bet  -1.1928        Sanidine_high     -2.8886     
   Analcime          -1.3204        Siderite          -2.8904     
   SiO2(am)          -1.3668        Brucite           -2.9614     
    (only minerals with log Q/K > -3 listed)

                         partial
  Gases               press. (bar)     fugacity     fug. coef.    log fug.
 ---------------------------------------------------------------------------
   CH4(g)                   5.376         5.373        0.9993      0.7302
   H2O(g)                  0.8459        0.8334        0.9852     -0.0791
   H2(g)                 0.004415      0.004418         1.001     -2.3547
   CO2(g)               0.0001312     0.0001309        0.9976     -3.8830
   H2S(g)               1.296e-05     1.291e-05        0.9961     -4.8891
   CO(g)                1.586e-10     1.586e-10         1.000*    -9.7997
   HCl(g)               9.833e-17     9.833e-17         1.000*   -16.0073
   C2H4(g)              3.833e-17     3.833e-17         1.000*   -16.4165
   SO2(g)               1.327e-24     1.317e-24        0.9928    -23.8803
   S2(g)                1.905e-25     1.905e-25         1.000*   -24.7201
   Na(g)                6.952e-42     6.952e-42         1.000*   -41.1579
   K(g)                 2.137e-45     2.137e-45         1.000*   -44.6703
   Cl2(g)               3.056e-57     3.056e-57         1.000*   -56.5149
   O2(g)                4.570e-59     4.569e-59        0.9999    -58.3402
   Mg(g)                2.816e-71     2.816e-71         1.000*   -70.5504
   Ca(g)                3.295e-87     3.295e-87         1.000*   -86.4821
   C(g)                 7.092e-94     7.092e-94         1.000*   -93.1492
   Al(g)               1.294e-107    1.294e-107         1.000*  -106.8880
   Si(g)               5.093e-116    5.093e-116         1.000*  -115.2930
    *no data, gas taken to be ideal

                                  In fluid              Sorbed            Kd
  Original basis total moles   moles     mg/kg      moles     mg/kg      L/kg
 -------------------------------------------------------------------------------
   H2O                 55.8       55.4  9.99e+05
   Al+++             0.0209   1.87e-05     0.506
   Ca++              0.0380   2.54e-06     0.102
   Cl-              0.00195    0.00195      69.2
   CrO4--           0.00592   3.02e-27  3.50e-22
   Fe++              0.0739   4.51e-12  2.52e-07
   H+                -0.518   -0.00115     -1.16
   HCO3-             0.0100     0.0100      610.
   HPO4--           0.00115   9.20e-06     0.883
   K+              0.000499   9.17e-06     0.359
   Mg++               0.119   6.86e-10  1.67e-05
   Mn++             0.00184   1.73e-09  9.53e-05
   Na+              0.00622    0.00372      85.6
   O2(aq)          -0.00529    -0.0111     -356.
   SO4--           0.000866   0.000866      83.2
   SiO2(aq)           0.207    0.00167      101.
   Ti(OH)4(aq)      0.00186    0.00186      216.

  Elemental composition               In fluid                  Sorbed
                  total moles     moles       mg/kg        moles       mg/kg
 -------------------------------------------------------------------------------
   Aluminum           0.02090    1.874e-05      0.5057
   Calcium            0.03800    2.545e-06      0.1020
   Carbon             0.01000      0.01000       120.1
   Chlorine          0.001950     0.001950       69.15
   Chromium          0.005924    3.015e-27   1.568e-22
   Hydrogen             111.0        110.9   1.118e+05
   Iron               0.07394    4.514e-12   2.522e-07
   Magnesium           0.1187    6.864e-10   1.669e-05
   Manganese         0.001838    1.734e-09   9.527e-05
   Oxygen               56.24        55.47   8.877e+05
   Phosphorus        0.001149    9.201e-06      0.2851
   Potassium        0.0004990    9.168e-06      0.3585
   Silicon             0.2070     0.001675       47.05
   Sodium            0.006216     0.003722       85.59
   Sulfur           0.0008656    0.0008656       27.76
   Titanium          0.001860     0.001860       89.06


          Step #    85             Xi = 0.0338

          Temperature = 100.0 C    Pressure =  1.013 bars
          pH =  9.699              log fO2 =  -58.340
          Eh =  -0.5788 volts      pe =  -7.8176
          Ionic strength      =    0.011283 molal
          Charge imbalance    =   -0.011069 eq/kg (-59.94% error)
          Activity of water   =    0.999931
          Solvent mass        =     0.99817 kg
          Solution mass       =     0.99921 kg
          Mineral mass        =    0.035578 kg
          Solution density    =    0.955    g/cm3
          Solution viscosity  =    0.003    poise
          Chlorinity          =    0.001954 molal
          Dissolved solids    =        1045 mg/kg sol'n
          Hardness            =        0.26 mg/kg sol'n as CaCO3
            carbonate         =        0.26 mg/kg sol'n as CaCO3
            non-carbonate     =        0.00 mg/kg sol'n as CaCO3
          Carbonate alkalinity=      688.53 mg/kg sol'n as CaCO3
          Water type          =    Na-CO3
          Bulk volume         =    1.06e+03 cm3
          Fluid volume        =    1.05e+03 cm3
          Mineral volume      =        11.5 cm3
          Inert volume        =        0.00 cm3
          Porosity            =        98.9 %
          Permeability        =        67.9 cm2
          Mass reacted        =          34 g

                          moles          moles         grams          cm3      rxn rate
  Reactants             remaining       reacted       reacted       reacted  (mol/kg sec)
 ------------------------------------------------------------------------------------------
   H2O                    0.02061     0.0007207       0.01298          --            --  
   Al2O3                   0.3805       0.01330         1.357          --            --  
   CaO                      1.374       0.04806         2.695          --            --  
   Cr2O3                   0.1078      0.003771        0.5731          --            --  
   FeO(ox)                  2.681       0.09373         6.734          --            --  
   K2O(ox)               0.009085     0.0003177       0.02992          --            --  
   MgO                      4.303        0.1505         6.064          --            --  
   MnO                    0.06693      0.002340        0.1660          --            --  
   Na2O(ox)                0.1132      0.003957        0.2452          --            --  
   P2O5                   0.02091     0.0007313        0.1038          --            --  
   S                      0.02096     0.0007329       0.02350       0.01137          --  
   SiO2                     7.538        0.2636         15.84          --            --  
   TiO2                   0.06770      0.002368        0.1891          --            --  

  Minerals in system     moles      log moles      grams        volume (cm3)
 ----------------------------------------------------------------------------
   Andradite              0.01166     -1.933          5.925           1.537
   Annite               0.0006261     -3.203         0.3205         0.09662
   Chromite              0.003771     -2.424         0.8440          0.1660
   Greenalite             0.01250     -1.903          4.646           1.437
   Hydroxylapatite      0.0004845     -3.315         0.2434         0.09185
   Magnetite             0.009196     -2.036          2.129          0.4094
   Mesolite              0.004700     -2.328          1.822          0.8046
   Saponite-Ca            0.04739     -1.324          18.27           6.430
   Saponite-Na           0.002951     -2.530          1.140          0.4033
   Tephroite             0.001170     -2.932         0.2363         0.08918
                                               _____________   _____________
          (total)                                     35.58           11.47 

  Aqueous species       molality    mg/kg sol'n    act. coef.     log act.
 ---------------------------------------------------------------------------
   Methane(aq)           0.004741         75.98      1.0000       -2.3241
   Na+                   0.003693         84.82      0.8809       -2.4877
   HCO3-                 0.003290         200.5      0.8809       -2.5379
   OH-                   0.003159         53.66      0.8791       -2.5565
   Ti(OH)4(aq)           0.002372         274.6      1.0000       -2.6249
   CO3--                 0.001975         118.4      0.6048       -2.9229
   Cl-                   0.001952         69.12      0.8772       -2.7665
   HSiO3-                0.001313         101.1      0.8809       -2.9369
   HS-                  0.0009690         32.01      0.8791       -3.0697
   SiO2(aq)             0.0002811         16.87      1.0000       -3.5511
   NaHSiO3(aq)          6.772e-05         6.771      1.0000       -4.1693
   S--                  5.523e-05         1.769      0.6095       -4.4728
   AlO2-                1.851e-05         1.091      0.8809       -4.7876
   K+                   9.287e-06        0.3627      0.8772       -5.0890
   HPO4--               8.909e-06        0.8541      0.6000       -5.2721
   Formate              4.263e-06        0.1917      0.8791       -5.4262
   NaHCO3(aq)           3.661e-06        0.3072      1.0000       -5.4364
   H2(aq)               3.529e-06      0.007107      1.0000       -5.4523
   CaCO3(aq)            2.323e-06        0.2323      1.0000       -5.6340
   NaOH(aq)             2.119e-06       0.08467      1.0000       -5.6738
   NaCl(aq)             1.874e-06        0.1094      1.0000       -5.7271
   CO2(aq)              1.418e-06       0.06234      1.0000       -5.8483
   NaCO3-               1.201e-06       0.09960      0.8809       -5.9754
   H2S(aq)              5.181e-07       0.01764      1.0000       -6.2856
   Ca++                 2.385e-07      0.009550      0.6186       -6.8311
   PO4---               7.087e-08      0.006723      0.3163       -7.6494
   Acetate              4.542e-08      0.002679      0.8827       -7.3969
   NaAlO2(aq)           3.050e-08      0.002498      1.0000       -7.5156
   H2PO4-               2.355e-08      0.002282      0.8809       -7.6831
   Na(For)(aq)          1.676e-08      0.001138      1.0000       -7.7758
   CaHCO3+              1.271e-08      0.001284      0.8809       -7.9509
    (only species > 1e-8 molal listed)

  Mineral saturation states
                     log Q/K                          log Q/K
 ----------------------------------------------------------------
   Hydroxylapatite    0.0000 sat    Fayalite          -1.3692     
   Tephroite          0.0000 sat    Phlogopite        -1.3783     
   Magnetite          0.0000 sat    Saponite-H        -1.3942     
   Greenalite         0.0000 sat    Boehmite          -1.4285     
   Mesolite           0.0000 sat    Hedenbergite      -1.4434     
   Chromite           0.0000 sat    Nontronite-Na     -1.4811     
   Annite             0.0000 sat    Nontronite-Ca     -1.4811     
   Saponite-Na        0.0000 sat    Albite_low        -1.5703     
   Saponite-Ca        0.0000 sat    Albite            -1.5703     
   Andradite          0.0000 sat    Mn(OH)2(am)       -1.6290     
   Minnesotaite      -0.0000 sat    Monohydrocalcite  -1.6523     
   Cronstedtite-7A   -0.3218        Chrysotile        -1.7919     
   Rhodonite         -0.3582        Wollastonite      -1.8164     
   Saponite-Mg       -0.3743        Scolecite         -1.8235     
   Pyrite            -0.4155        Nontronite-Mg     -1.8489     
   Calcite           -0.4447        Gibbsite          -1.9022     
   Ice               -0.4670        FeO               -1.9452     
   Quartz            -0.4729        Pseudowollastoni  -1.9507     
   Daphnite-14A      -0.5537        Celadonite        -1.9788     
   Hematite          -0.5549        Maximum_Microcli  -2.0798     
   Aragonite         -0.5883        K-Feldspar        -2.0926     
   Troilite          -0.6390        Nontronite-K      -2.1607     
   Tridymite         -0.6447        Enstatite         -2.2719     
   Saponite-K        -0.6801        Epidote           -2.3550     
   Chalcedony        -0.6896        Epidote-ord       -2.3604     
   Rhodochrosite     -0.7164        Whitlockite       -2.4024     
   Pyrrhotite        -0.7186        Stilbite          -2.4078     
   C                 -0.7702        Wustite           -2.4646     
   Talc              -0.8194        Ripidolite-14A    -2.4884     
   Diopside          -0.8710        Prehnite          -2.4907     
   Ferrosilite       -0.8765        Albite_high       -2.5014     
   Cristobalite(alp  -0.8906        Dolomite-ord      -2.5105     
   Alabandite        -0.9521        Dolomite          -2.5112     
   Goethite          -0.9669        Fe(OH)2           -2.7248     
   Tremolite         -1.0792        Jadeite           -2.7356     
   Coesite           -1.1313        Eskolaite         -2.8674     
   Diaspore          -1.1337        Nontronite-H      -2.8735     
   Cristobalite(bet  -1.1928        Siderite          -2.8865     
   Analcime          -1.3204        Sanidine_high     -2.8886     
   SiO2(am)          -1.3668        Brucite           -2.9614     
    (only minerals with log Q/K > -3 listed)

                         partial
  Gases               press. (bar)     fugacity     fug. coef.    log fug.
 ---------------------------------------------------------------------------
   CH4(g)                   5.425         5.421        0.9993      0.7341
   H2O(g)                  0.8459        0.8334        0.9852     -0.0791
   H2(g)                 0.004415      0.004418         1.001     -2.3547
   CO2(g)               0.0001324     0.0001321        0.9976     -3.8791
   H2S(g)               1.551e-05     1.545e-05        0.9961     -4.8111
   CO(g)                1.600e-10     1.600e-10         1.000*    -9.7958
   HCl(g)               9.954e-17     9.954e-17         1.000*   -16.0020
   C2H4(g)              3.902e-17     3.902e-17         1.000*   -16.4087
   SO2(g)               1.588e-24     1.577e-24        0.9928    -23.8022
   S2(g)                2.729e-25     2.729e-25         1.000*   -24.5641
   Na(g)                6.952e-42     6.952e-42         1.000*   -41.1579
   K(g)                 2.137e-45     2.137e-45         1.000*   -44.6703
   Cl2(g)               3.131e-57     3.131e-57         1.000*   -56.5043
   O2(g)                4.570e-59     4.569e-59        0.9999    -58.3402
   Mg(g)                2.816e-71     2.816e-71         1.000*   -70.5504
   Ca(g)                3.295e-87     3.295e-87         1.000*   -86.4821
   C(g)                 7.156e-94     7.156e-94         1.000*   -93.1454
   Al(g)               1.294e-107    1.294e-107         1.000*  -106.8880
   Si(g)               5.093e-116    5.093e-116         1.000*  -115.2930
    *no data, gas taken to be ideal

                                  In fluid              Sorbed            Kd
  Original basis total moles   moles     mg/kg      moles     mg/kg      L/kg
 -------------------------------------------------------------------------------
   H2O                 55.8       55.4  9.99e+05
   Al+++             0.0266   1.85e-05     0.500
   Ca++              0.0483   2.57e-06     0.103
   Cl-              0.00195    0.00195      69.2
   CrO4--           0.00754   3.09e-27  3.58e-22
   Fe++              0.0941   4.62e-12  2.58e-07
   H+                -0.659  -0.000880    -0.887
   HCO3-             0.0100     0.0100      611.
   HPO4--           0.00146   8.99e-06     0.863
   K+              0.000635   9.27e-06     0.363
   Mg++               0.151   6.95e-10  1.69e-05
   Mn++             0.00234   1.77e-09  9.76e-05
   Na+              0.00791    0.00376      86.6
   O2(aq)          -0.00674    -0.0115     -369.
   SO4--            0.00102    0.00102      98.3
   SiO2(aq)           0.264    0.00166      99.7
   Ti(OH)4(aq)      0.00237    0.00237      275.

  Elemental composition               In fluid                  Sorbed
                  total moles     moles       mg/kg        moles       mg/kg
 -------------------------------------------------------------------------------
   Aluminum           0.02661    1.851e-05      0.4999
   Calcium            0.04831    2.570e-06      0.1031
   Carbon             0.01000      0.01000       120.2
   Chlorine          0.001950     0.001950       69.19
   Chromium          0.007542    3.087e-27   1.606e-22
   Hydrogen             111.0        110.9   1.118e+05
   Iron               0.09405    4.621e-12   2.583e-07
   Magnesium           0.1510    6.951e-10   1.691e-05
   Manganese         0.002340    1.775e-09   9.757e-05
   Oxygen               56.43        55.44   8.877e+05
   Phosphorus        0.001463    8.986e-06      0.2786
   Potassium        0.0006354    9.271e-06      0.3628
   Silicon             0.2636     0.001659       46.62
   Sodium            0.007914     0.003763       86.58
   Sulfur            0.001023     0.001023       32.82
   Titanium          0.002368     0.002368       113.4


          Step #    94             Xi = 0.0686

          Temperature = 100.0 C    Pressure =  1.013 bars
          pH = 10.064              log fO2 =  -59.377
          Eh =  -0.6250 volts      pe =  -8.4420
          Ionic strength      =    0.008198 molal
          Charge imbalance    =   -0.011089 eq/kg (-71.06% error)
          Activity of water   =    0.999931
          Solvent mass        =     0.99625 kg
          Solution mass       =     0.99744 kg
          Mineral mass        =    0.072387 kg
          Solution density    =    0.955    g/cm3
          Solution viscosity  =    0.003    poise
          Chlorinity          =    0.001957 molal
          Dissolved solids    =        1188 mg/kg sol'n
          Hardness            =        0.02 mg/kg sol'n as CaCO3
            carbonate         =        0.02 mg/kg sol'n as CaCO3
            non-carbonate     =        0.00 mg/kg sol'n as CaCO3
          Carbonate alkalinity=      787.68 mg/kg sol'n as CaCO3
          Water type          =    Na-OH
          Bulk volume         =    1.07e+03 cm3
          Fluid volume        =    1.04e+03 cm3
          Mineral volume      =        23.3 cm3
          Inert volume        =        0.00 cm3
          Porosity            =        97.8 %
          Permeability        =        46.5 cm2
          Mass reacted        =        69.1 g

                          moles          moles         grams          cm3      rxn rate
  Reactants             remaining       reacted       reacted       reacted  (mol/kg sec)
 ------------------------------------------------------------------------------------------
   H2O                    0.01987      0.001463       0.02635          --            --  
   Al2O3                   0.3668       0.02700         2.753          --            --  
   CaO                      1.325       0.09755         5.470          --            --  
   Cr2O3                   0.1040      0.007653         1.163          --            --  
   FeO(ox)                  2.584        0.1902         13.67          --            --  
   K2O(ox)               0.008758     0.0006447       0.06073          --            --  
   MgO                      4.148        0.3054         12.31          --            --  
   MnO                    0.06452      0.004750        0.3369          --            --  
   Na2O(ox)                0.1091      0.008031        0.4977          --            --  
   P2O5                   0.02016      0.001484        0.2107          --            --  
   S                      0.02020      0.001487       0.04769       0.02307          --  
   SiO2                     7.266        0.5350         32.14          --            --  
   TiO2                   0.06527      0.004805        0.3838          --            --  

  Minerals in system     moles      log moles      grams        volume (cm3)
 ----------------------------------------------------------------------------
   Andradite              0.02483     -1.605          12.62           3.274
   Annite                0.001285     -2.891         0.6579          0.1984
   Chromite              0.007653     -2.116          1.713          0.3368
   Daphnite-14A          0.001062     -2.974         0.7576          0.2266
   Greenalite             0.02471     -1.607          9.187           2.842
   Hydroxylapatite      0.0009850     -3.007         0.4948          0.1867
   Magnetite              0.01665     -1.779          3.855          0.7413
   Mesolite              0.008478     -2.072          3.288           1.451
   Saponite-Ca            0.07766     -1.110          29.94           10.54
   Saponite-Na            0.02432     -1.614          9.398           3.324
   Tephroite             0.002375     -2.624         0.4796          0.1810
                                               _____________   _____________
          (total)                                     72.39           23.30 

  Aqueous species       molality    mg/kg sol'n    act. coef.     log act.
 ---------------------------------------------------------------------------
   Methane(aq)           0.009734         156.0      1.0000       -2.0117
   OH-                   0.007200         122.3      0.8941       -2.1913
   Ti(OH)4(aq)           0.004823         558.4      1.0000       -2.3167
   Na+                   0.002257         51.82      0.8955       -2.6945
   Cl-                   0.001956         69.27      0.8927       -2.7579
   HSiO3-                0.001648         126.9      0.8955       -2.8309
   HS-                   0.001584         52.32      0.8941       -2.8489
   S--                  0.0001999         6.402      0.6492       -3.8869
   CO3--                0.0001724         10.34      0.6454       -3.9535
   SiO2(aq)             0.0001548         9.288      1.0000       -3.8103
   HCO3-                0.0001301         7.926      0.8955       -3.9338
   AlO2-                7.231e-05         4.260      0.8955       -4.1887
   NaHSiO3(aq)          5.370e-05         5.368      1.0000       -4.2701
   HPO4--               1.328e-05         1.273      0.6415       -5.0696
   H2(aq)               1.164e-05       0.02344      1.0000       -4.9340
   K+                   4.174e-06        0.1630      0.8927       -5.4287
   NaOH(aq)             3.052e-06        0.1219      1.0000       -5.5155
   NaCl(aq)             1.188e-06       0.06932      1.0000       -5.9254
   Formate              5.557e-07       0.02499      0.8941       -6.3037
   H2S(aq)              3.715e-07       0.01265      1.0000       -6.4300
   PO4---               2.252e-07       0.02136      0.3679       -7.0818
   NaHCO3(aq)           9.140e-08      0.007669      1.0000       -7.0390
   Ca++                 8.670e-08      0.003471      0.6566       -7.2447
   CaCO3(aq)            8.352e-08      0.008349      1.0000       -7.0782
   NaAlO2(aq)           7.523e-08      0.006159      1.0000       -7.1236
   NaCO3-               6.839e-08      0.005670      0.8955       -7.2129
   CO2(aq)              2.458e-08      0.001081      1.0000       -7.6094
   H2PO4-               1.592e-08      0.001543      0.8955       -7.8459
    (only species > 1e-8 molal listed)

  Mineral saturation states
                     log Q/K                          log Q/K
 ----------------------------------------------------------------
   Saponite-Ca        0.0000 sat    Cristobalite(bet  -1.4520     
   Daphnite-14A       0.0000 sat    Hedenbergite      -1.4722     
   Annite             0.0000 sat    Analcime          -1.4728     
   Hydroxylapatite    0.0000 sat    Chrysotile        -1.4884     
   Tephroite          0.0000 sat    C                 -1.4945     
   Chromite           0.0000 sat    Mn(OH)2(am)       -1.4994     
   Magnetite          0.0000 sat    SiO2(am)          -1.6260     
   Andradite          0.0000 sat    Ripidolite-14A    -1.6312     
   Mesolite           0.0000 sat    Gibbsite          -1.6686     
   Greenalite         0.0000 sat    Wollastonite      -1.7588     
   Saponite-Na        0.0000 sat    FeO               -1.7724     
   Saponite-Mg       -0.3813        Scolecite         -1.8169     
   Cronstedtite-7A   -0.4082        Calcite           -1.8889     
   Ice               -0.4670        Pseudowollastoni  -1.8931     
   Rhodonite         -0.4878        Albite_low        -1.9558     
   Minnesotaite      -0.5184        Albite            -1.9558     
   Troilite          -0.6106        Aragonite         -2.0325     
   Pyrrhotite        -0.6902        Epidote           -2.1180     
   Saponite-K        -0.7239        Epidote-ord       -2.1234     
   Hematite          -0.7277        Prehnite          -2.1674     
   Quartz            -0.7321        Enstatite         -2.2571     
   Diopside          -0.7987        Wustite           -2.3284     
   Diaspore          -0.9001        Rhodochrosite     -2.3478     
   Tridymite         -0.9039        Nontronite-Na     -2.4758     
   Chalcedony        -0.9488        Nontronite-Ca     -2.4758     
   Ferrosilite       -0.9629        Celadonite        -2.4824     
   Alabandite        -0.9670        Whitlockite       -2.5079     
   Talc              -1.0343        Fe(OH)2           -2.5520     
   Pyrite            -1.0499        Maximum_Microcli  -2.5981     
   Goethite          -1.0533        K-Feldspar        -2.6109     
   Phlogopite        -1.0748        Brucite           -2.6874     
   Tremolite         -1.1494        Chamosite-7A      -2.8365     
   Cristobalite(alp  -1.1498        Nontronite-Mg     -2.8506     
   Boehmite          -1.1949        Jadeite           -2.8619     
   Fayalite          -1.2828        Daphnite-7A       -2.8752     
   Coesite           -1.3905        Albite_high       -2.8869     
   Saponite-H        -1.4465        Nepheline         -2.9110     
    (only minerals with log Q/K > -3 listed)

                         partial
  Gases               press. (bar)     fugacity     fug. coef.    log fug.
 ---------------------------------------------------------------------------
   CH4(g)                   11.14         11.13        0.9993      1.0465
   H2O(g)                  0.8459        0.8334        0.9852     -0.0791
   H2(g)                  0.01457       0.01458         1.001     -1.8364
   H2S(g)               1.112e-05     1.108e-05        0.9961     -4.9555
   CO2(g)               2.295e-06     2.290e-06        0.9976     -5.6402
   CO(g)                9.151e-12     9.151e-12         1.000*   -11.0385
   HCl(g)               4.379e-17     4.379e-17         1.000*   -16.3586
   C2H4(g)              1.512e-17     1.512e-17         1.000*   -16.8206
   SO2(g)               3.172e-26     3.149e-26        0.9928    -25.5018
   S2(g)                1.289e-26     1.289e-26         1.000*   -25.8897
   Na(g)                1.818e-41     1.818e-41         1.000*   -40.7403
   K(g)                 4.116e-45     4.116e-45         1.000*   -44.3855
   Cl2(g)               1.837e-58     1.837e-58         1.000*   -57.7359
   O2(g)                4.199e-60     4.198e-60        0.9999    -59.3769
   Mg(g)                1.746e-70     1.746e-70         1.000*   -69.7580
   Ca(g)                2.254e-86     2.254e-86         1.000*   -85.6470
   C(g)                 1.350e-94     1.350e-94         1.000*   -93.8697
   Al(g)               1.328e-106    1.328e-106         1.000*  -105.8768
   Si(g)               3.052e-115    3.052e-115         1.000*  -114.5155
    *no data, gas taken to be ideal

                                  In fluid              Sorbed            Kd
  Original basis total moles   moles     mg/kg      moles     mg/kg      L/kg
 -------------------------------------------------------------------------------
   H2O                 56.2       55.3  9.99e+05
   Al+++             0.0540   7.21e-05      1.95
   Ca++              0.0978   1.70e-07   0.00682
   Cl-              0.00195    0.00195      69.3
   CrO4--            0.0153   7.99e-28  9.29e-23
   Fe++               0.191   1.20e-12  6.74e-08
   H+                 -1.34    0.00194      1.97
   HCO3-             0.0100     0.0100      612.
   HPO4--           0.00297   1.35e-05      1.30
   K+               0.00129   4.16e-06     0.163
   Mg++               0.306   8.05e-11  1.96e-06
   Mn++             0.00475   4.19e-10  2.31e-05
   Na+               0.0161    0.00231      53.2
   O2(aq)           -0.0137    -0.0230     -736.
   SO4--            0.00178    0.00178      171.
   SiO2(aq)           0.535    0.00185      111.
   Ti(OH)4(aq)      0.00480    0.00480      558.

  Elemental composition               In fluid                  Sorbed
                  total moles     moles       mg/kg        moles       mg/kg
 -------------------------------------------------------------------------------
   Aluminum           0.05401    7.211e-05       1.951
   Calcium            0.09780    1.698e-07    0.006824
   Carbon             0.01000      0.01000       120.4
   Chlorine          0.001950     0.001950       69.31
   Chromium           0.01531    7.990e-28   4.165e-23
   Hydrogen             111.0        110.7   1.118e+05
   Iron                0.1906    1.203e-12   6.738e-08
   Magnesium           0.3059    8.051e-11   1.962e-06
   Manganese         0.004750    4.189e-10   2.307e-05
   Oxygen               57.34        55.33   8.876e+05
   Phosphorus        0.002968    1.347e-05      0.4183
   Potassium         0.001289    4.160e-06      0.1630
   Silicon             0.5350     0.001850       52.09
   Sodium             0.01606     0.002306       53.15
   Sulfur            0.001777     0.001777       57.14
   Titanium          0.004805     0.004805       230.7


          Step #    97             Xi = 0.0894

          Temperature = 100.0 C    Pressure =  1.013 bars
          pH = 10.046              log fO2 =  -59.377
          Eh =  -0.6237 volts      pe =  -8.4240
          Ionic strength      =    0.008331 molal
          Charge imbalance    =   -0.011099 eq/kg (-70.2% error)
          Activity of water   =    0.999931
          Solvent mass        =     0.99514 kg
          Solution mass       =     0.99650 kg
          Mineral mass        =    0.094274 kg
          Solution density    =    0.955    g/cm3
          Solution viscosity  =    0.003    poise
          Chlorinity          =    0.001960 molal
          Dissolved solids    =        1364 mg/kg sol'n
          Hardness            =        0.02 mg/kg sol'n as CaCO3
            carbonate         =        0.02 mg/kg sol'n as CaCO3
            non-carbonate     =        0.00 mg/kg sol'n as CaCO3
          Carbonate alkalinity=      783.57 mg/kg sol'n as CaCO3
          Water type          =    Na-OH
          Bulk volume         =    1.07e+03 cm3
          Fluid volume        =    1.04e+03 cm3
          Mineral volume      =        30.0 cm3
          Inert volume        =        0.00 cm3
          Porosity            =        97.2 %
          Permeability        =        37.5 cm2
          Mass reacted        =          90 g

                          moles          moles         grams          cm3      rxn rate
  Reactants             remaining       reacted       reacted       reacted  (mol/kg sec)
 ------------------------------------------------------------------------------------------
   H2O                    0.01942      0.001906       0.03434          --            --  
   Al2O3                   0.3586       0.03519         3.588          --            --  
   CaO                      1.295        0.1271         7.129          --            --  
   Cr2O3                   0.1016      0.009974         1.516          --            --  
   FeO(ox)                  2.526        0.2479         17.81          --            --  
   K2O(ox)               0.008562     0.0008403       0.07915          --            --  
   MgO                      4.055        0.3980         16.04          --            --  
   MnO                    0.06308      0.006191        0.4392          --            --  
   Na2O(ox)                0.1066       0.01047        0.6487          --            --  
   P2O5                   0.01971      0.001934        0.2746          --            --  
   S                      0.01975      0.001939       0.06216       0.03007          --  
   SiO2                     7.104        0.6972         41.89          --            --  
   TiO2                   0.06381      0.006262        0.5002          --            --  

  Minerals in system     moles      log moles      grams        volume (cm3)
 ----------------------------------------------------------------------------
   Andradite              0.03610     -1.442          18.35           4.760
   Annite                0.001676     -2.776         0.8581          0.2587
   Chromite              0.009974     -2.001          2.233          0.4390
   Daphnite-14A           0.01240     -1.907          8.847           2.646
   Greenalite             0.02712     -1.567          10.08           3.119
   Hydroxylapatite       0.001285     -2.891         0.6457          0.2437
   Magnetite             0.005899     -2.229          1.366          0.2627
   Saponite-Ca            0.07670     -1.115          29.57           10.41
   Saponite-Na            0.05616     -1.251          21.70           7.676
   Tephroite             0.003095     -2.509         0.6251          0.2359
                                               _____________   _____________
          (total)                                     94.27           30.05 

  Aqueous species       molality    mg/kg sol'n    act. coef.     log act.
 ---------------------------------------------------------------------------
   Methane(aq)           0.009763         156.4      1.0000       -2.0104
   OH-                   0.006912         117.4      0.8934       -2.2094
   Ti(OH)4(aq)           0.006293         728.4      1.0000       -2.2011
   Na+                   0.002354         54.05      0.8948       -2.6764
   HS-                   0.001997         65.95      0.8934       -2.7486
   Cl-                   0.001958         69.33      0.8920       -2.7578
   HSiO3-                0.001582         121.8      0.8948       -2.8490
   S--                  0.0002422         7.757      0.6472       -3.8047
   CO3--                0.0001596         9.566      0.6434       -3.9884
   SiO2(aq)             0.0001548         9.287      1.0000       -3.8103
   HCO3-                0.0001252         7.630      0.8948       -3.9506
   AlO2-                6.942e-05         4.089      0.8948       -4.2068
   NaHSiO3(aq)          5.370e-05         5.367      1.0000       -4.2701
   HPO4--               1.226e-05         1.175      0.6395       -5.1058
   H2(aq)               1.164e-05       0.02344      1.0000       -4.9340
   K+                   4.355e-06        0.1701      0.8920       -5.4106
   NaOH(aq)             3.052e-06        0.1219      1.0000       -5.5155
   NaCl(aq)             1.238e-06       0.07227      1.0000       -5.9072
   Formate              5.351e-07       0.02406      0.8934       -6.3205
   H2S(aq)              4.879e-07       0.01660      1.0000       -6.3117
   PO4---               2.002e-07       0.01898      0.3653       -7.1360
   Ca++                 9.450e-08      0.003782      0.6547       -7.2085
   NaHCO3(aq)           9.167e-08      0.007690      1.0000       -7.0378
   CaCO3(aq)            8.376e-08      0.008372      1.0000       -7.0770
   NaAlO2(aq)           7.523e-08      0.006158      1.0000       -7.1236
   NaCO3-               6.585e-08      0.005458      0.8948       -7.2297
   CO2(aq)              2.465e-08      0.001083      1.0000       -7.6081
   H2PO4-               1.529e-08      0.001481      0.8948       -7.8640
    (only species > 1e-8 molal listed)

  Mineral saturation states
                     log Q/K                          log Q/K
 ----------------------------------------------------------------
   Saponite-Ca        0.0000 sat    Cristobalite(bet  -1.4520     
   Greenalite         0.0000 sat    Hedenbergite      -1.4722     
   Andradite          0.0000 sat    Analcime          -1.4728     
   Annite             0.0000 sat    Chrysotile        -1.4884     
   Tephroite          0.0000 sat    C                 -1.4932     
   Saponite-Na        0.0000 sat    Mn(OH)2(am)       -1.4994     
   Chromite           0.0000 sat    SiO2(am)          -1.6260     
   Hydroxylapatite    0.0000 sat    Ripidolite-14A    -1.6312     
   Magnetite          0.0000 sat    Gibbsite          -1.6686     
   Daphnite-14A       0.0000 sat    Wollastonite      -1.7588     
   Mesolite          -0.0000 sat    FeO               -1.7724     
   Saponite-Mg       -0.3813        Scolecite         -1.8170     
   Cronstedtite-7A   -0.4082        Calcite           -1.8877     
   Ice               -0.4670        Pseudowollastoni  -1.8931     
   Rhodonite         -0.4878        Albite_low        -1.9558     
   Troilite          -0.4923        Albite            -1.9558     
   Minnesotaite      -0.5184        Aragonite         -2.0313     
   Pyrrhotite        -0.5719        Epidote           -2.1181     
   Saponite-K        -0.7239        Epidote-ord       -2.1235     
   Hematite          -0.7277        Prehnite          -2.1674     
   Quartz            -0.7321        Enstatite         -2.2571     
   Diopside          -0.7986        Wustite           -2.3284     
   Pyrite            -0.8133        Rhodochrosite     -2.3466     
   Alabandite        -0.8486        Nontronite-Na     -2.4758     
   Diaspore          -0.9001        Nontronite-Ca     -2.4758     
   Tridymite         -0.9039        Celadonite        -2.4824     
   Chalcedony        -0.9488        Whitlockite       -2.5079     
   Ferrosilite       -0.9629        Fe(OH)2           -2.5520     
   Talc              -1.0343        Maximum_Microcli  -2.5981     
   Goethite          -1.0533        K-Feldspar        -2.6109     
   Phlogopite        -1.0748        Brucite           -2.6874     
   Tremolite         -1.1494        Chamosite-7A      -2.8365     
   Cristobalite(alp  -1.1498        Nontronite-Mg     -2.8506     
   Boehmite          -1.1949        Jadeite           -2.8619     
   Fayalite          -1.2828        Daphnite-7A       -2.8752     
   Coesite           -1.3905        Albite_high       -2.8869     
   Saponite-H        -1.4465        Nepheline         -2.9110     
    (only minerals with log Q/K > -3 listed)

                         partial
  Gases               press. (bar)     fugacity     fug. coef.    log fug.
 ---------------------------------------------------------------------------
   CH4(g)                   11.17         11.16        0.9993      1.0478
   H2O(g)                  0.8459        0.8334        0.9852     -0.0791
   H2(g)                  0.01457       0.01458         1.001     -1.8364
   H2S(g)               1.460e-05     1.455e-05        0.9961     -4.8372
   CO2(g)               2.302e-06     2.297e-06        0.9976     -5.6389
   CO(g)                9.178e-12     9.178e-12         1.000*   -11.0373
   HCl(g)               4.566e-17     4.566e-17         1.000*   -16.3404
   C2H4(g)              1.521e-17     1.521e-17         1.000*   -16.8180
   SO2(g)               4.165e-26     4.135e-26        0.9928    -25.3835
   S2(g)                2.223e-26     2.223e-26         1.000*   -25.6530
   Na(g)                1.818e-41     1.818e-41         1.000*   -40.7403
   K(g)                 4.116e-45     4.116e-45         1.000*   -44.3855
   Cl2(g)               1.997e-58     1.997e-58         1.000*   -57.6995
   O2(g)                4.199e-60     4.198e-60        0.9999    -59.3769
   Mg(g)                1.746e-70     1.746e-70         1.000*   -69.7580
   Ca(g)                2.254e-86     2.254e-86         1.000*   -85.6470
   C(g)                 1.354e-94     1.354e-94         1.000*   -93.8684
   Al(g)               1.328e-106    1.328e-106         1.000*  -105.8768
   Si(g)               3.052e-115    3.052e-115         1.000*  -114.5155
    *no data, gas taken to be ideal

                                  In fluid              Sorbed            Kd
  Original basis total moles   moles     mg/kg      moles     mg/kg      L/kg
 -------------------------------------------------------------------------------
   H2O                 56.4       55.3  9.99e+05
   Al+++             0.0704   6.92e-05      1.87
   Ca++               0.127   1.78e-07   0.00714
   Cl-              0.00195    0.00195      69.4
   CrO4--            0.0199   8.70e-28  1.01e-22
   Fe++               0.248   1.31e-12  7.34e-08
   H+                 -1.74    0.00276      2.79
   HCO3-             0.0100     0.0100      612.
   HPO4--           0.00387   1.24e-05      1.20
   K+               0.00168   4.34e-06     0.170
   Mg++               0.399   8.62e-11  2.10e-06
   Mn++             0.00619   4.56e-10  2.51e-05
   Na+               0.0209    0.00240      55.4
   O2(aq)           -0.0179    -0.0239     -767.
   SO4--            0.00223    0.00223      215.
   SiO2(aq)           0.697    0.00178      107.
   Ti(OH)4(aq)      0.00626    0.00626      728.

  Elemental composition               In fluid                  Sorbed
                  total moles     moles       mg/kg        moles       mg/kg
 -------------------------------------------------------------------------------
   Aluminum           0.07039    6.915e-05       1.872
   Calcium             0.1274    1.776e-07    0.007145
   Carbon             0.01000      0.01000       120.5
   Chlorine          0.001950     0.001950       69.38
   Chromium           0.01995    8.701e-28   4.540e-23
   Hydrogen             111.0        110.6   1.118e+05
   Iron                0.2483    1.310e-12   7.342e-08
   Magnesium           0.3986    8.624e-11   2.103e-06
   Manganese         0.006191    4.560e-10   2.514e-05
   Oxygen               57.88        55.28   8.875e+05
   Phosphorus        0.003869    1.241e-05      0.3858
   Potassium         0.001681    4.335e-06      0.1701
   Silicon             0.6972     0.001782       50.23
   Sodium             0.02093     0.002401       55.39
   Sulfur            0.002229     0.002229       71.71
   Titanium          0.006262     0.006262       300.9


          Step #   101             Xi = 0.0991

          Temperature = 100.0 C    Pressure =  1.013 bars
          pH = 10.198              log fO2 =  -61.965
          Eh =  -0.6829 volts      pe =  -9.2237
          Ionic strength      =    0.010107 molal
          Charge imbalance    =   -0.011106 eq/kg (-57.11% error)
          Activity of water   =    0.999931
          Solvent mass        =     0.99447 kg
          Solution mass       =     0.99590 kg
          Mineral mass        =     0.10469 kg
          Solution density    =    0.955    g/cm3
          Solution viscosity  =    0.003    poise
          Chlorinity          =    0.001961 molal
          Dissolved solids    =        1440 mg/kg sol'n
          Hardness            =        0.03 mg/kg sol'n as CaCO3
            carbonate         =        0.03 mg/kg sol'n as CaCO3
            non-carbonate     =        0.00 mg/kg sol'n as CaCO3
          Carbonate alkalinity=      829.57 mg/kg sol'n as CaCO3
          Water type          =    Na-OH
          Bulk volume         =    1.08e+03 cm3
          Fluid volume        =    1.04e+03 cm3
          Mineral volume      =        33.5 cm3
          Inert volume        =        0.00 cm3
          Porosity            =        96.9 %
          Permeability        =        33.7 cm2
          Mass reacted        =        99.8 g

                          moles          moles         grams          cm3      rxn rate
  Reactants             remaining       reacted       reacted       reacted  (mol/kg sec)
 ------------------------------------------------------------------------------------------
   H2O                    0.01922      0.002114       0.03809          --            --  
   Al2O3                   0.3548       0.03903         3.980          --            --  
   CaO                      1.282        0.1410         7.907          --            --  
   Cr2O3                   0.1005       0.01106         1.681          --            --  
   FeO(ox)                  2.499        0.2750         19.76          --            --  
   K2O(ox)               0.008470     0.0009319       0.08779          --            --  
   MgO                      4.012        0.4414         17.79          --            --  
   MnO                    0.06240      0.006866        0.4870          --            --  
   Na2O(ox)                0.1055       0.01161        0.7194          --            --  
   P2O5                   0.01950      0.002145        0.3045          --            --  
   S                      0.01954      0.002150       0.06894       0.03335          --  
   SiO2                     7.028        0.7733         46.46          --            --  
   TiO2                   0.06313      0.006945        0.5548          --            --  

  Minerals in system     moles      log moles      grams        volume (cm3)
 ----------------------------------------------------------------------------
   Andradite              0.03991     -1.399          20.28           5.262
   Annite                0.001846     -2.734         0.9451          0.2849
   Antigorite           0.0001581     -3.801         0.7170          0.2765
   Chromite               0.01106     -1.956          2.476          0.4868
   Daphnite-14A           0.01418     -1.848          10.12           3.026
   Greenalite             0.03234     -1.490          12.02           3.719
   Hydroxylapatite       0.001430     -2.845         0.7182          0.2710
   Magnetite             0.003655     -2.437         0.8462          0.1627
   Saponite-Ca            0.08709     -1.060          33.57           11.82
   Saponite-Na            0.05770     -1.239          22.30           7.887
   Tephroite             0.003433     -2.464         0.6933          0.2616
                                               _____________   _____________
          (total)                                     104.7           33.45 

  Aqueous species       molality    mg/kg sol'n    act. coef.     log act.
 ---------------------------------------------------------------------------
   Methane(aq)            0.01006         161.1      1.0000       -1.9976
   OH-                   0.009924         168.5      0.8844       -2.0567
   Ti(OH)4(aq)           0.006984         808.3      1.0000       -2.1559
   Na+                   0.004157         95.44      0.8861       -2.4337
   HS-                   0.002084         68.82      0.8844       -2.7345
   Cl-                   0.001959         69.34      0.8827       -2.7622
   HSiO3-               0.0005120         39.41      0.8861       -3.3433
   S--                  0.0003694         11.83      0.6234       -3.6378
   H2(aq)               0.0002291        0.4612      1.0000       -3.6399
   AlO2-                7.773e-05         4.578      0.8861       -4.1619
   SiO2(aq)             3.489e-05         2.093      1.0000       -4.4573
   NaHSiO3(aq)          3.008e-05         3.006      1.0000       -4.5217
   K+                   1.761e-05        0.6874      0.8827       -4.8085
   NaOH(aq)             7.585e-06        0.3029      1.0000       -5.1201
   NaCl(aq)             2.143e-06        0.1251      1.0000       -5.6689
   HPO4--               1.239e-06        0.1188      0.6145       -6.1183
   H2S(aq)              3.546e-07       0.01207      1.0000       -6.4503
   Ca++                 2.994e-07       0.01198      0.6319       -6.7232
   NaAlO2(aq)           1.459e-07       0.01194      1.0000       -6.8360
   PO4---               3.023e-08      0.002867      0.3339       -7.9959
    (only species > 1e-8 molal listed)

  Mineral saturation states
                     log Q/K                          log Q/K
 ----------------------------------------------------------------
   Magnetite          0.0000 sat    FeO               -1.3411     
   Chromite           0.0000 sat    Talc              -1.3427     
   Antigorite         0.0000 sat    Mesolite          -1.3753     
   Andradite          0.0000 sat    Quartz            -1.3791     
   Saponite-Ca        0.0000 sat    Clinochlore-14A   -1.4617     
   Saponite-Na        0.0000 sat    Hedenbergite      -1.5440     
   Annite             0.0000 sat    Tridymite         -1.5509     
   Hydroxylapatite    0.0000 sat    Saponite-H        -1.5770     
   Greenalite         0.0000 sat    Chalcedony        -1.5958     
   Tephroite          0.0000 sat    Wollastonite      -1.6151     
   Daphnite-14A       0.0000 sat    Pseudowollastoni  -1.7494     
   Phlogopite        -0.0892        Gibbsite          -1.7764     
   Troilite          -0.1995        Cristobalite(alp  -1.7968     
   Pyrrhotite        -0.2791        Minnesotaite      -1.8124     
   Saponite-Mg       -0.3864        Brucite           -1.9276     
   Ice               -0.4670        Pyrite            -1.9530     
   Chrysotile        -0.5028        Wustite           -1.9885     
   Diopside          -0.5420        Coesite           -2.0375     
   Saponite-K        -0.6053        Cristobalite(bet  -2.0990     
   Cronstedtite-7A   -0.6238        Fe(OH)2           -2.1207     
   Ripidolite-14A    -0.6456        Enstatite         -2.1442     
   Alabandite        -0.6637        SiO2(am)          -2.2730     
   Rhodonite         -0.8113        Analcime          -2.5166     
   Tremolite         -0.9445        Prehnite          -2.7425     
   Diaspore          -1.0079        Monticellite      -2.7545     
   Fayalite          -1.0672        Whitlockite       -2.7715     
   Hematite          -1.1590        Manganosite       -2.7970     
   Mn(OH)2(am)       -1.1759        Chamosite-7A      -2.8365     
   Ferrosilite       -1.1786        Daphnite-7A       -2.8752     
   Goethite          -1.2689        Epidote           -2.9088     
   Boehmite          -1.3027        Epidote-ord       -2.9142     
    (only minerals with log Q/K > -3 listed)

                         partial
  Gases               press. (bar)     fugacity     fug. coef.    log fug.
 ---------------------------------------------------------------------------
   CH4(g)                   11.51         11.50        0.9993      1.0606
   H2O(g)                  0.8459        0.8334        0.9852     -0.0791
   H2(g)                   0.2866        0.2868         1.001     -0.5423
   H2S(g)               1.062e-05     1.057e-05        0.9961     -4.9758
   CO2(g)               1.581e-11     1.577e-11        0.9976    -10.8022
   CO(g)                1.240e-15     1.240e-15         1.000*   -14.9065
   HCl(g)               3.180e-17     3.180e-17         1.000*   -16.4976
   C2H4(g)              4.165e-20     4.165e-20         1.000*   -19.3804
   S2(g)                3.033e-29     3.033e-29         1.000*   -28.5182
   SO2(g)               3.972e-30     3.944e-30        0.9928    -29.4041
   Na(g)                2.005e-40     2.005e-40         1.000*   -39.6979
   K(g)                 1.038e-43     1.038e-43         1.000*   -42.9837
   Cl2(g)               4.923e-60     4.923e-60         1.000*   -59.3078
   O2(g)                1.084e-62     1.084e-62        0.9999    -61.9650
   Mg(g)                1.976e-68     1.976e-68         1.000*   -67.7042
   Ca(g)                2.741e-84     2.741e-84         1.000*   -83.5622
   C(g)                 3.601e-97     3.601e-97         1.000*   -96.4436
   Al(g)               9.045e-105    9.045e-105         1.000*  -104.0436
   Si(g)               2.664e-113    2.664e-113         1.000*  -112.5744
    *no data, gas taken to be ideal

                                  In fluid              Sorbed            Kd
  Original basis total moles   moles     mg/kg      moles     mg/kg      L/kg
 -------------------------------------------------------------------------------
   H2O                 56.5       55.2  9.99e+05
   Al+++             0.0781   7.74e-05      2.10
   Ca++               0.141   2.98e-07    0.0120
   Cl-              0.00195    0.00195      69.4
   CrO4--            0.0221   1.21e-27  1.41e-22
   Fe++               0.275   1.81e-12  1.02e-07
   H+                 -1.93    0.00135      1.36
   HCO3-             0.0100     0.0100      613.
   HPO4--           0.00429   1.26e-06     0.122
   K+               0.00186   1.75e-05     0.688
   Mg++               0.442   2.06e-10  5.03e-06
   Mn++             0.00687   4.92e-10  2.71e-05
   Na+               0.0232    0.00417      96.4
   O2(aq)           -0.0198    -0.0250     -803.
   SO4--            0.00244    0.00244      235.
   SiO2(aq)           0.773   0.000574      34.6
   Ti(OH)4(aq)      0.00695    0.00695      808.

  Elemental composition               In fluid                  Sorbed
                  total moles     moles       mg/kg        moles       mg/kg
 -------------------------------------------------------------------------------
   Aluminum           0.07806    7.745e-05       2.098
   Calcium             0.1412    2.979e-07     0.01199
   Carbon             0.01000      0.01000       120.6
   Chlorine          0.001950     0.001950       69.42
   Chromium           0.02212    1.208e-27   6.305e-23
   Hydrogen             111.0        110.5   1.118e+05
   Iron                0.2753    1.813e-12   1.017e-07
   Magnesium           0.4420    2.060e-10   5.029e-06
   Manganese         0.006866    4.919e-10   2.713e-05
   Oxygen               58.14        55.24   8.875e+05
   Phosphorus        0.004291    1.263e-06     0.03929
   Potassium         0.001864    1.751e-05      0.6875
   Silicon             0.7733    0.0005738       16.18
   Sodium             0.02322     0.004174       96.36
   Sulfur            0.002440     0.002440       78.56
   Titanium          0.006945     0.006945       333.9


          Step #   102             Xi = 0.1000

          Temperature = 100.0 C    Pressure =  1.013 bars
          pH = 10.198              log fO2 =  -61.965
          Eh =  -0.6828 volts      pe =  -9.2230
          Ionic strength      =    0.010117 molal
          Charge imbalance    =   -0.011106 eq/kg (-57.08% error)
          Activity of water   =    0.999931
          Solvent mass        =     0.99440 kg
          Solution mass       =     0.99584 kg
          Mineral mass        =     0.10564 kg
          Solution density    =    0.955    g/cm3
          Solution viscosity  =    0.003    poise
          Chlorinity          =    0.001961 molal
          Dissolved solids    =        1448 mg/kg sol'n
          Hardness            =        0.03 mg/kg sol'n as CaCO3
            carbonate         =        0.03 mg/kg sol'n as CaCO3
            non-carbonate     =        0.00 mg/kg sol'n as CaCO3
          Carbonate alkalinity=      829.47 mg/kg sol'n as CaCO3
          Water type          =    Na-OH
          Bulk volume         =    1.08e+03 cm3
          Fluid volume        =    1.04e+03 cm3
          Mineral volume      =        33.8 cm3
          Inert volume        =        0.00 cm3
          Porosity            =        96.9 %
          Permeability        =        33.4 cm2
          Mass reacted        =         101 g

                          moles          moles         grams          cm3      rxn rate
  Reactants             remaining       reacted       reacted       reacted  (mol/kg sec)
 ------------------------------------------------------------------------------------------
   H2O                    0.01920      0.002133       0.03843          --            --  
   Al2O3                   0.3544       0.03938         4.015          --            --  
   CaO                      1.280        0.1423         7.977          --            --  
   Cr2O3                   0.1004       0.01116         1.696          --            --  
   FeO(ox)                  2.497        0.2774         19.93          --            --  
   K2O(ox)               0.008462     0.0009402       0.08857          --            --  
   MgO                      4.008        0.4453         17.95          --            --  
   MnO                    0.06234      0.006927        0.4914          --            --  
   Na2O(ox)                0.1054       0.01171        0.7258          --            --  
   P2O5                   0.01948      0.002164        0.3072          --            --  
   S                      0.01952      0.002169       0.06955       0.03364          --  
   SiO2                     7.021        0.7801         46.87          --            --  
   TiO2                   0.06306      0.007007        0.5597          --            --  

  Minerals in system     moles      log moles      grams        volume (cm3)
 ----------------------------------------------------------------------------
   Andradite              0.04030     -1.395          20.48           5.313
   Annite                0.001863     -2.730         0.9536          0.2875
   Antigorite           0.0001925     -3.715         0.8734          0.3368
   Chromite               0.01116     -1.952          2.498          0.4912
   Daphnite-14A           0.01439     -1.842          10.27           3.072
   Greenalite             0.03286     -1.483          12.22           3.779
   Hydroxylapatite       0.001443     -2.841         0.7246          0.2734
   Magnetite             0.003285     -2.483         0.7606          0.1463
   Saponite-Ca            0.08724     -1.059          33.63           11.84
   Saponite-Na            0.05831     -1.234          22.54           7.970
   Tephroite             0.003463     -2.460         0.6995          0.2640
                                               _____________   _____________
          (total)                                     105.6           33.77 

  Aqueous species       molality    mg/kg sol'n    act. coef.     log act.
 ---------------------------------------------------------------------------
   Methane(aq)            0.01006         161.1      1.0000       -1.9976
   OH-                   0.009910         168.3      0.8844       -2.0573
   Ti(OH)4(aq)           0.007047         815.6      1.0000       -2.1520
   Na+                   0.004164         95.58      0.8861       -2.4331
   HS-                   0.002101         69.38      0.8844       -2.7310
   Cl-                   0.001959         69.35      0.8827       -2.7622
   HSiO3-               0.0005113         39.36      0.8861       -3.3439
   S--                  0.0003719         11.91      0.6233       -3.6350
   H2(aq)               0.0002291        0.4612      1.0000       -3.6399
   AlO2-                7.762e-05         4.571      0.8861       -4.1626
   SiO2(aq)             3.489e-05         2.093      1.0000       -4.4573
   NaHSiO3(aq)          3.008e-05         3.006      1.0000       -4.5217
   K+                   1.763e-05        0.6884      0.8827       -4.8078
   NaOH(aq)             7.585e-06        0.3029      1.0000       -5.1201
   NaCl(aq)             2.147e-06        0.1253      1.0000       -5.6683
   HPO4--               1.236e-06        0.1184      0.6144       -6.1196
   H2S(aq)              3.580e-07       0.01218      1.0000       -6.4461
   Ca++                 3.003e-07       0.01202      0.6318       -6.7219
   NaAlO2(aq)           1.459e-07       0.01194      1.0000       -6.8360
   PO4---               3.011e-08      0.002856      0.3338       -7.9978
    (only species > 1e-8 molal listed)

  Mineral saturation states
                     log Q/K                          log Q/K
 ----------------------------------------------------------------
   Magnetite          0.0000 sat    FeO               -1.3411     
   Chromite           0.0000 sat    Talc              -1.3427     
   Antigorite         0.0000 sat    Mesolite          -1.3753     
   Andradite          0.0000 sat    Quartz            -1.3791     
   Saponite-Ca        0.0000 sat    Clinochlore-14A   -1.4617     
   Saponite-Na        0.0000 sat    Hedenbergite      -1.5440     
   Annite             0.0000 sat    Tridymite         -1.5509     
   Hydroxylapatite    0.0000 sat    Saponite-H        -1.5770     
   Greenalite         0.0000 sat    Chalcedony        -1.5958     
   Tephroite          0.0000 sat    Wollastonite      -1.6151     
   Daphnite-14A       0.0000 sat    Pseudowollastoni  -1.7494     
   Phlogopite        -0.0892        Gibbsite          -1.7764     
   Troilite          -0.1954        Cristobalite(alp  -1.7968     
   Pyrrhotite        -0.2750        Minnesotaite      -1.8124     
   Saponite-Mg       -0.3864        Brucite           -1.9276     
   Ice               -0.4670        Pyrite            -1.9448     
   Chrysotile        -0.5028        Wustite           -1.9885     
   Diopside          -0.5420        Coesite           -2.0375     
   Saponite-K        -0.6053        Cristobalite(bet  -2.0990     
   Cronstedtite-7A   -0.6238        Fe(OH)2           -2.1207     
   Ripidolite-14A    -0.6456        Enstatite         -2.1442     
   Alabandite        -0.6595        SiO2(am)          -2.2730     
   Rhodonite         -0.8113        Analcime          -2.5166     
   Tremolite         -0.9445        Prehnite          -2.7425     
   Diaspore          -1.0079        Monticellite      -2.7545     
   Fayalite          -1.0672        Whitlockite       -2.7715     
   Hematite          -1.1590        Manganosite       -2.7970     
   Mn(OH)2(am)       -1.1759        Chamosite-7A      -2.8365     
   Ferrosilite       -1.1786        Daphnite-7A       -2.8752     
   Goethite          -1.2689        Epidote           -2.9088     
   Boehmite          -1.3027        Epidote-ord       -2.9142     
    (only minerals with log Q/K > -3 listed)

                         partial
  Gases               press. (bar)     fugacity     fug. coef.    log fug.
 ---------------------------------------------------------------------------
   CH4(g)                   11.51         11.50        0.9993      1.0606
   H2O(g)                  0.8459        0.8334        0.9852     -0.0791
   H2(g)                   0.2866        0.2868         1.001     -0.5423
   H2S(g)               1.072e-05     1.068e-05        0.9961     -4.9716
   CO2(g)               1.581e-11     1.577e-11        0.9976    -10.8021
   CO(g)                1.240e-15     1.240e-15         1.000*   -14.9064
   HCl(g)               3.185e-17     3.185e-17         1.000*   -16.4969
   C2H4(g)              4.166e-20     4.166e-20         1.000*   -19.3803
   S2(g)                3.091e-29     3.091e-29         1.000*   -28.5099
   SO2(g)               4.010e-30     3.982e-30        0.9928    -29.3999
   Na(g)                2.005e-40     2.005e-40         1.000*   -39.6979
   K(g)                 1.038e-43     1.038e-43         1.000*   -42.9837
   Cl2(g)               4.937e-60     4.937e-60         1.000*   -59.3065
   O2(g)                1.084e-62     1.084e-62        0.9999    -61.9650
   Mg(g)                1.976e-68     1.976e-68         1.000*   -67.7042
   Ca(g)                2.741e-84     2.741e-84         1.000*   -83.5622
   C(g)                 3.601e-97     3.601e-97         1.000*   -96.4436
   Al(g)               9.045e-105    9.045e-105         1.000*  -104.0436
   Si(g)               2.664e-113    2.664e-113         1.000*  -112.5744
    *no data, gas taken to be ideal

                                  In fluid              Sorbed            Kd
  Original basis total moles   moles     mg/kg      moles     mg/kg      L/kg
 -------------------------------------------------------------------------------
   H2O                 56.5       55.2  9.99e+05
   Al+++             0.0788   7.73e-05      2.10
   Ca++               0.143   2.99e-07    0.0120
   Cl-              0.00195    0.00195      69.4
   CrO4--            0.0223   1.21e-27  1.41e-22
   Fe++               0.278   1.82e-12  1.02e-07
   H+                 -1.95    0.00138      1.40
   HCO3-             0.0100     0.0100      613.
   HPO4--           0.00433   1.26e-06     0.121
   K+               0.00188   1.75e-05     0.689
   Mg++               0.446   2.07e-10  5.04e-06
   Mn++             0.00693   4.93e-10  2.72e-05
   Na+               0.0234    0.00418      96.5
   O2(aq)           -0.0200    -0.0250     -804.
   SO4--            0.00246    0.00246      237.
   SiO2(aq)           0.780   0.000573      34.6
   Ti(OH)4(aq)      0.00701    0.00701      816.

  Elemental composition               In fluid                  Sorbed
                  total moles     moles       mg/kg        moles       mg/kg
 -------------------------------------------------------------------------------
   Aluminum           0.07876    7.733e-05       2.095
   Calcium             0.1425    2.988e-07     0.01202
   Carbon             0.01000      0.01000       120.6
   Chlorine          0.001950     0.001950       69.42
   Chromium           0.02232    1.211e-27   6.325e-23
   Hydrogen             111.0        110.5   1.118e+05
   Iron                0.2777    1.818e-12   1.020e-07
   Magnesium           0.4459    2.067e-10   5.044e-06
   Manganese         0.006927    4.934e-10   2.722e-05
   Oxygen               58.16        55.24   8.875e+05
   Phosphorus        0.004329    1.260e-06     0.03918
   Potassium         0.001880    1.754e-05      0.6886
   Silicon             0.7801    0.0005730       16.16
   Sodium             0.02342     0.004180       96.50
   Sulfur            0.002459     0.002459       79.18
   Titanium          0.007007     0.007007       336.9


          Step #   104             Xi = 0.1078

          Temperature = 100.0 C    Pressure =  1.013 bars
          pH = 10.192              log fO2 =  -61.965
          Eh =  -0.6824 volts      pe =  -9.2174
          Ionic strength      =    0.010199 molal
          Charge imbalance    =   -0.011112 eq/kg (-56.76% error)
          Activity of water   =    0.999931
          Solvent mass        =     0.99378 kg
          Solution mass       =     0.99529 kg
          Mineral mass        =     0.11409 kg
          Solution density    =    0.955    g/cm3
          Solution viscosity  =    0.003    poise
          Chlorinity          =    0.001962 molal
          Dissolved solids    =        1516 mg/kg sol'n
          Hardness            =        0.03 mg/kg sol'n as CaCO3
            carbonate         =        0.03 mg/kg sol'n as CaCO3
            non-carbonate     =        0.00 mg/kg sol'n as CaCO3
          Carbonate alkalinity=      828.58 mg/kg sol'n as CaCO3
          Water type          =    Na-OH
          Bulk volume         =    1.08e+03 cm3
          Fluid volume        =    1.04e+03 cm3
          Mineral volume      =        36.6 cm3
          Inert volume        =        0.00 cm3
          Porosity            =        96.6 %
          Permeability        =        30.6 cm2
          Mass reacted        =         109 g

                          moles          moles         grams          cm3      rxn rate
  Reactants             remaining       reacted       reacted       reacted  (mol/kg sec)
 ------------------------------------------------------------------------------------------
   H2O                    0.01903      0.002300       0.04144          --            --  
   Al2O3                   0.3513       0.04246         4.330          --            --  
   CaO                      1.269        0.1534         8.602          --            --  
   Cr2O3                  0.09957       0.01204         1.829          --            --  
   FeO(ox)                  2.475        0.2992         21.49          --            --  
   K2O(ox)               0.008388      0.001014       0.09551          --            --  
   MgO                      3.973        0.4802         19.36          --            --  
   MnO                    0.06180      0.007470        0.5299          --            --  
   Na2O(ox)                0.1045       0.01263        0.7827          --            --  
   P2O5                   0.01931      0.002334        0.3313          --            --  
   S                      0.01935      0.002339       0.07500       0.03628          --  
   SiO2                     6.960        0.8413         50.55          --            --  
   TiO2                   0.06251      0.007556        0.6036          --            --  

  Minerals in system     moles      log moles      grams        volume (cm3)
 ----------------------------------------------------------------------------
   Andradite              0.04375     -1.359          22.23           5.769
   Annite                0.002010     -2.697          1.029          0.3102
   Antigorite           0.0004989     -3.302          2.263          0.8726
   Chromite               0.01204     -1.920          2.694          0.5297
   Daphnite-14A           0.01629     -1.788          11.63           3.478
   Greenalite             0.03748     -1.426          13.93           4.311
   Hydroxylapatite       0.001556     -2.808         0.7814          0.2949
   Saponite-Ca            0.08857     -1.053          34.15           12.02
   Saponite-Na            0.06371     -1.196          24.62           8.709
   Tephroite             0.003735     -2.428         0.7543          0.2846
                                               _____________   _____________
          (total)                                     114.1           36.58 

  Aqueous species       molality    mg/kg sol'n    act. coef.     log act.
 ---------------------------------------------------------------------------
   Methane(aq)            0.01006         161.2      1.0000       -1.9973
   OH-                   0.009785         166.2      0.8840       -2.0630
   Ti(OH)4(aq)           0.007604         880.0      1.0000       -2.1190
   Na+                   0.004220         96.88      0.8857       -2.4274
   HS-                   0.002251         74.35      0.8840       -2.7011
   Cl-                   0.001960         69.38      0.8823       -2.7621
   HSiO3-               0.0005048         38.86      0.8857       -3.3496
   S--                  0.0003938         12.61      0.6223       -3.6107
   H2(aq)               0.0002292        0.4613      1.0000       -3.6398
   AlO2-                7.664e-05         4.514      0.8857       -4.1682
   SiO2(aq)             3.489e-05         2.093      1.0000       -4.4573
   NaHSiO3(aq)          3.008e-05         3.006      1.0000       -4.5217
   K+                   1.787e-05        0.6978      0.8823       -4.8022
   NaOH(aq)             7.585e-06        0.3029      1.0000       -5.1200
   NaCl(aq)             2.175e-06        0.1269      1.0000       -5.6625
   HPO4--               1.206e-06        0.1156      0.6133       -6.1310
   H2S(aq)              3.885e-07       0.01322      1.0000       -6.4106
   Ca++                 3.088e-07       0.01236      0.6308       -6.7105
   NaAlO2(aq)           1.459e-07       0.01194      1.0000       -6.8360
   PO4---               2.907e-08      0.002756      0.3325       -8.0149
    (only species > 1e-8 molal listed)

  Mineral saturation states
                     log Q/K                          log Q/K
 ----------------------------------------------------------------
   Daphnite-14A       0.0000 sat    FeO               -1.3411     
   Tephroite          0.0000 sat    Talc              -1.3427     
   Saponite-Na        0.0000 sat    Mesolite          -1.3752     
   Greenalite         0.0000 sat    Quartz            -1.3791     
   Annite             0.0000 sat    Clinochlore-14A   -1.4617     
   Antigorite         0.0000 sat    Hedenbergite      -1.5440     
   Andradite          0.0000 sat    Tridymite         -1.5509     
   Hydroxylapatite    0.0000 sat    Saponite-H        -1.5770     
   Chromite           0.0000 sat    Chalcedony        -1.5958     
   Saponite-Ca        0.0000 sat    Wollastonite      -1.6150     
   Magnetite         -0.0001        Pseudowollastoni  -1.7493     
   Phlogopite        -0.0892        Gibbsite          -1.7764     
   Troilite          -0.1598        Cristobalite(alp  -1.7968     
   Pyrrhotite        -0.2394        Minnesotaite      -1.8124     
   Saponite-Mg       -0.3864        Pyrite            -1.8738     
   Ice               -0.4670        Brucite           -1.9276     
   Chrysotile        -0.5028        Wustite           -1.9885     
   Diopside          -0.5420        Coesite           -2.0375     
   Saponite-K        -0.6053        Cristobalite(bet  -2.0990     
   Cronstedtite-7A   -0.6240        Fe(OH)2           -2.1207     
   Alabandite        -0.6240        Enstatite         -2.1442     
   Ripidolite-14A    -0.6456        SiO2(am)          -2.2730     
   Rhodonite         -0.8113        Analcime          -2.5166     
   Tremolite         -0.9444        Prehnite          -2.7425     
   Diaspore          -1.0079        Monticellite      -2.7545     
   Fayalite          -1.0672        Whitlockite       -2.7716     
   Hematite          -1.1591        Manganosite       -2.7970     
   Mn(OH)2(am)       -1.1759        Chamosite-7A      -2.8365     
   Ferrosilite       -1.1786        Daphnite-7A       -2.8752     
   Goethite          -1.2690        Epidote           -2.9088     
   Boehmite          -1.3027        Epidote-ord       -2.9142     
    (only minerals with log Q/K > -3 listed)

                         partial
  Gases               press. (bar)     fugacity     fug. coef.    log fug.
 ---------------------------------------------------------------------------
   CH4(g)                   11.51         11.51        0.9993      1.0609
   H2O(g)                  0.8459        0.8334        0.9852     -0.0791
   H2(g)                   0.2867        0.2869         1.001     -0.5422
   H2S(g)               1.163e-05     1.159e-05        0.9961     -4.9361
   CO2(g)               1.580e-11     1.576e-11        0.9976    -10.8023
   CO(g)                1.240e-15     1.240e-15         1.000*   -14.9065
   HCl(g)               3.227e-17     3.227e-17         1.000*   -16.4912
   C2H4(g)              4.169e-20     4.169e-20         1.000*   -19.3800
   S2(g)                3.639e-29     3.639e-29         1.000*   -28.4390
   SO2(g)               4.349e-30     4.318e-30        0.9928    -29.3647
   Na(g)                2.005e-40     2.005e-40         1.000*   -39.6978
   K(g)                 1.038e-43     1.038e-43         1.000*   -42.9836
   Cl2(g)               5.068e-60     5.068e-60         1.000*   -59.2951
   O2(g)                1.084e-62     1.083e-62        0.9999    -61.9652
   Mg(g)                1.977e-68     1.977e-68         1.000*   -67.7040
   Ca(g)                2.742e-84     2.742e-84         1.000*   -83.5620
   C(g)                 3.601e-97     3.601e-97         1.000*   -96.4435
   Al(g)               9.049e-105    9.049e-105         1.000*  -104.0434
   Si(g)               2.665e-113    2.665e-113         1.000*  -112.5742
    *no data, gas taken to be ideal

                                  In fluid              Sorbed            Kd
  Original basis total moles   moles     mg/kg      moles     mg/kg      L/kg
 -------------------------------------------------------------------------------
   H2O                 56.5       55.2  9.99e+05
   Al+++             0.0849   7.63e-05      2.07
   Ca++               0.154   3.07e-07    0.0124
   Cl-              0.00195    0.00195      69.5
   CrO4--            0.0241   1.24e-27  1.45e-22
   Fe++               0.299   1.87e-12  1.05e-07
   H+                 -2.10    0.00167      1.69
   HCO3-             0.0100     0.0100      613.
   HPO4--           0.00467   1.23e-06     0.118
   K+               0.00203   1.78e-05     0.698
   Mg++               0.481   2.12e-10  5.18e-06
   Mn++             0.00747   5.07e-10  2.80e-05
   Na+               0.0253    0.00423      97.8
   O2(aq)           -0.0215    -0.0254     -816.
   SO4--            0.00263    0.00263      254.
   SiO2(aq)           0.841   0.000566      34.2
   Ti(OH)4(aq)      0.00756    0.00756      880.

  Elemental composition               In fluid                  Sorbed
                  total moles     moles       mg/kg        moles       mg/kg
 -------------------------------------------------------------------------------
   Aluminum           0.08493    7.631e-05       2.069
   Calcium             0.1537    3.070e-07     0.01236
   Carbon             0.01000      0.01000       120.7
   Chlorine          0.001950     0.001950       69.46
   Chromium           0.02407    1.245e-27   6.503e-23
   Hydrogen             111.0        110.4   1.118e+05
   Iron                0.2995    1.868e-12   1.048e-07
   Magnesium           0.4808    2.123e-10   5.185e-06
   Manganese         0.007470    5.069e-10   2.798e-05
   Oxygen               58.37        55.21   8.874e+05
   Phosphorus        0.004668    1.228e-06     0.03822
   Potassium         0.002028    1.777e-05      0.6979
   Silicon             0.8413    0.0005663       15.98
   Sodium             0.02526     0.004234       97.80
   Sulfur            0.002629     0.002629       84.70
   Titanium          0.007556     0.007556       363.5


          Step #   109             Xi = 0.1486

          Temperature = 100.0 C    Pressure =  1.013 bars
          pH = 10.265              log fO2 =  -65.433
          Eh =  -0.7520 volts      pe = -10.1575
          Ionic strength      =    0.013572 molal
          Charge imbalance    =   -0.011135 eq/kg (-43.11% error)
          Activity of water   =    0.999931
          Solvent mass        =     0.99126 kg
          Solution mass       =     0.99326 kg
          Mineral mass        =     0.15717 kg
          Solution density    =    0.955    g/cm3
          Solution viscosity  =    0.003    poise
          Chlorinity          =    0.001967 molal
          Dissolved solids    =        2015 mg/kg sol'n
          Hardness            =        0.10 mg/kg sol'n as CaCO3
            carbonate         =        0.10 mg/kg sol'n as CaCO3
            non-carbonate     =        0.00 mg/kg sol'n as CaCO3
          Carbonate alkalinity=      854.11 mg/kg sol'n as CaCO3
          Water type          =    Na-OH
          Bulk volume         =    1.09e+03 cm3
          Fluid volume        =    1.04e+03 cm3
          Mineral volume      =        50.4 cm3
          Inert volume        =        0.00 cm3
          Porosity            =        95.4 %
          Permeability        =        20.0 cm2
          Mass reacted        =         150 g

                          moles          moles         grams          cm3      rxn rate
  Reactants             remaining       reacted       reacted       reacted  (mol/kg sec)
 ------------------------------------------------------------------------------------------
   H2O                    0.01816      0.003170       0.05710          --            --  
   Al2O3                   0.3353       0.05851         5.966          --            --  
   CaO                      1.211        0.2114         11.85          --            --  
   Cr2O3                  0.09502       0.01658         2.521          --            --  
   FeO(ox)                  2.362        0.4122         29.62          --            --  
   K2O(ox)               0.008005      0.001397        0.1316          --            --  
   MgO                      3.792        0.6617         26.67          --            --  
   MnO                    0.05898       0.01029        0.7301          --            --  
   Na2O(ox)               0.09971       0.01740         1.079          --            --  
   P2O5                   0.01843      0.003216        0.4565          --            --  
   S                      0.01847      0.003223        0.1033       0.04999          --  
   SiO2                     6.642         1.159         69.65          --            --  
   TiO2                   0.05966       0.01041        0.8317          --            --  

  Minerals in system     moles      log moles      grams        volume (cm3)
 ----------------------------------------------------------------------------
   Andradite              0.05673     -1.246          28.83           7.479
   Annite                0.002776     -2.557          1.421          0.4284
   Antigorite           0.0008523     -3.069          3.866           1.491
   Chromite               0.01658     -1.780          3.712          0.7298
   Daphnite-14A           0.02454     -1.610          17.51           5.238
   Greenalite             0.05049     -1.297          18.77           5.807
   Hydroxylapatite       0.002144     -2.669          1.077          0.4064
   Saponite-Ca             0.1140     -0.943          43.95           15.47
   Saponite-Na            0.08319     -1.080          32.15           11.37
   Tephroite             0.005146     -2.289          1.039          0.3922
   Tremolite             0.005958     -2.225          4.840           1.626
                                               _____________   _____________
          (total)                                     157.2           50.44 

  Aqueous species       molality    mg/kg sol'n    act. coef.     log act.
 ---------------------------------------------------------------------------
   H2(aq)                 0.01242         25.00      1.0000       -1.9057
   OH-                    0.01177         199.7      0.8696       -1.9900
   Ti(OH)4(aq)            0.01050         1215.      1.0000       -1.9787
   Methane(aq)            0.01009         161.5      1.0000       -1.9962
   Na+                   0.007342         168.5      0.8717       -2.1938
   HS-                   0.002913         96.17      0.8696       -2.5963
   Cl-                   0.001964         69.47      0.8674       -2.7687
   S--                  0.0006301         20.16      0.5857       -3.4329
   HSiO3-               0.0005246         40.36      0.8717       -3.3398
   AlO2-                8.991e-05         5.293      0.8717       -4.1058
   NaHSiO3(aq)          5.269e-05         5.262      1.0000       -4.2783
   SiO2(aq)             3.016e-05         1.809      1.0000       -4.5205
   K+                   1.821e-05        0.7106      0.8674       -4.8014
   NaOH(aq)             1.537e-05        0.6133      1.0000       -4.8135
   NaCl(aq)             3.669e-06        0.2140      1.0000       -5.4355
   Ca++                 9.583e-07       0.03833      0.5959       -6.2433
   H2S(aq)              4.181e-07       0.01422      1.0000       -6.3787
   NaAlO2(aq)           2.884e-07       0.02359      1.0000       -6.5400
   HPO4--               1.711e-07       0.01639      0.5750       -7.0070
    (only species > 1e-8 molal listed)

  Mineral saturation states
                     log Q/K                          log Q/K
 ----------------------------------------------------------------
   Daphnite-14A       0.0000 sat    Quartz            -1.4423     
   Antigorite         0.0000 sat    Clinochlore-14A   -1.4485     
   Tremolite          0.0000 sat    Talc              -1.4612     
   Hydroxylapatite    0.0000 sat    Magnetite         -1.6078     
   Saponite-Ca        0.0000 sat    Tridymite         -1.6141     
   Tephroite          0.0000 sat    Chalcedony        -1.6590     
   Andradite          0.0000 sat    Saponite-H        -1.6782     
   Saponite-Na        0.0000 sat    Prehnite          -1.7269     
   Chromite           0.0000 sat    Gibbsite          -1.7870     
   Greenalite         0.0000 sat    Cristobalite(alp  -1.8600     
   Annite             0.0000 sat    Brucite           -1.8828     
   Diopside          -0.0105        Minnesotaite      -1.9389     
   Phlogopite        -0.0813        Wustite           -2.0405     
   Troilite          -0.0858        Fe(OH)2           -2.0785     
   Pyrrhotite        -0.1654        Goethite          -2.0939     
   Ice               -0.4670        Coesite           -2.1007     
   Saponite-Mg       -0.4802        Monticellite      -2.1597     
   Chrysotile        -0.4949        Cristobalite(bet  -2.1622     
   Alabandite        -0.5605        Enstatite         -2.1627     
   Ripidolite-14A    -0.6377        Grossular         -2.1779     
   Saponite-K        -0.6821        Cronstedtite-7A   -2.2527     
   Rhodonite         -0.8429        SiO2(am)          -2.3362     
   Mesolite          -0.9764        Analcime          -2.3614     
   Hedenbergite      -1.0151        Epidote           -2.7182     
   Diaspore          -1.0184        Epidote-ord       -2.7236     
   Fayalite          -1.0461        Manganosite       -2.7654     
   Wollastonite      -1.0651        Scolecite         -2.7804     
   Mn(OH)2(am)       -1.1443        Hematite          -2.8089     
   Pseudowollastoni  -1.1994        Chamosite-7A      -2.8365     
   Ferrosilite       -1.1997        Daphnite-7A       -2.8752     
   FeO               -1.2989        Whitlockite       -2.9759     
   Boehmite          -1.3132     
    (only minerals with log Q/K > -3 listed)

                         partial
  Gases               press. (bar)     fugacity     fug. coef.    log fug.
 ---------------------------------------------------------------------------
   H2(g)                    15.54         15.56         1.001      1.1919
   CH4(g)                   11.54         11.53        0.9993      1.0620
   H2O(g)                  0.8459        0.8334        0.9852     -0.0791
   H2S(g)               1.252e-05     1.247e-05        0.9961     -4.9042
   HCl(g)               2.687e-17     2.687e-17         1.000*   -16.5708
   CO2(g)               1.834e-18     1.829e-18        0.9976    -17.7377
   CO(g)                7.802e-21     7.802e-21         1.000*   -20.1078
   C2H4(g)              1.425e-23     1.425e-23         1.000*   -22.8460
   S2(g)                1.434e-32     1.434e-32         1.000*   -31.8436
   SO2(g)               2.937e-35     2.916e-35        0.9928    -34.5352
   Na(g)                2.991e-39     2.991e-39         1.000*   -38.5242
   K(g)                 9.062e-43     9.062e-43         1.000*   -42.0428
   Cl2(g)               6.480e-62     6.480e-62         1.000*   -61.1885
   O2(g)                3.687e-66     3.686e-66        0.9999    -65.4334
   Mg(g)                1.188e-66     1.188e-66         1.000*   -65.9251
   Ca(g)                6.099e-82     6.099e-82         1.000*   -81.2147
   C(g)                1.228e-100    1.228e-100         1.000*   -99.9107
   Al(g)               3.526e-102    3.526e-102         1.000*  -101.4528
   Si(g)               6.773e-110    6.773e-110         1.000*  -109.1692
    *no data, gas taken to be ideal

                                  In fluid              Sorbed            Kd
  Original basis total moles   moles     mg/kg      moles     mg/kg      L/kg
 -------------------------------------------------------------------------------
   H2O                 56.9       55.1  9.99e+05
   Al+++              0.117   8.94e-05      2.43
   Ca++               0.212   9.50e-07    0.0383
   Cl-              0.00195    0.00195      69.6
   CrO4--            0.0332   6.62e-27  7.74e-22
   Fe++               0.413   1.55e-12  8.73e-08
   H+                 -2.90   0.000279     0.283
   HCO3-             0.0100     0.0100      614.
   HPO4--           0.00643   1.75e-07    0.0169
   K+               0.00279   1.81e-05     0.711
   Mg++               0.662   1.76e-10  4.32e-06
   Mn++              0.0103   4.11e-10  2.27e-05
   Na+               0.0348    0.00735      170.
   O2(aq)           -0.0297    -0.0332 -1.07e+03
   SO4--            0.00351    0.00351      340.
   SiO2(aq)            1.16   0.000602      36.4
   Ti(OH)4(aq)       0.0104     0.0104  1.22e+03

  Elemental composition               In fluid                  Sorbed
                  total moles     moles       mg/kg        moles       mg/kg
 -------------------------------------------------------------------------------
   Aluminum            0.1170    8.942e-05       2.429
   Calcium             0.2116    9.504e-07     0.03835
   Carbon             0.01000      0.01000       120.9
   Chlorine          0.001950     0.001950       69.60
   Chromium           0.03317    6.624e-27   3.468e-22
   Hydrogen             111.0        110.2   1.118e+05
   Iron                0.4126    1.552e-12   8.729e-08
   Magnesium           0.6623    1.764e-10   4.317e-06
   Manganese          0.01029    4.108e-10   2.272e-05
   Oxygen               59.44        55.08   8.872e+05
   Phosphorus        0.006432    1.750e-07    0.005457
   Potassium         0.002794    1.806e-05      0.7108
   Silicon              1.159    0.0006021       17.03
   Sodium             0.03480     0.007349       170.1
   Sulfur            0.003513     0.003513       113.4
   Titanium           0.01041      0.01041       501.9


          Step #   112             Xi = 0.1786

          Temperature = 100.0 C    Pressure =  1.013 bars
          pH = 10.250              log fO2 =  -65.433
          Eh =  -0.7509 volts      pe = -10.1423
          Ionic strength      =    0.013948 molal
          Charge imbalance    =   -0.011154 eq/kg (-42.26% error)
          Activity of water   =    0.999930
          Solvent mass        =     0.98933 kg
          Solution mass       =     0.99159 kg
          Mineral mass        =     0.18905 kg
          Solution density    =    0.955    g/cm3
          Solution viscosity  =    0.003    poise
          Chlorinity          =    0.001971 molal
          Dissolved solids    =        2282 mg/kg sol'n
          Hardness            =        0.10 mg/kg sol'n as CaCO3
            carbonate         =        0.10 mg/kg sol'n as CaCO3
            non-carbonate     =        0.00 mg/kg sol'n as CaCO3
          Carbonate alkalinity=      852.28 mg/kg sol'n as CaCO3
          Water type          =    Na-OH
          Bulk volume         =    1.10e+03 cm3
          Fluid volume        =    1.04e+03 cm3
          Mineral volume      =        60.8 cm3
          Inert volume        =        0.00 cm3
          Porosity            =        94.5 %
          Permeability        =        14.6 cm2
          Mass reacted        =         180 g

                          moles          moles         grams          cm3      rxn rate
  Reactants             remaining       reacted       reacted       reacted  (mol/kg sec)
 ------------------------------------------------------------------------------------------
   H2O                    0.01752      0.003810       0.06863          --            --  
   Al2O3                   0.3235       0.07033         7.170          --            --  
   CaO                      1.168        0.2540         14.25          --            --  
   Cr2O3                  0.09167       0.01993         3.029          --            --  
   FeO(ox)                  2.279        0.4955         35.60          --            --  
   K2O(ox)               0.007723      0.001679        0.1582          --            --  
   MgO                      3.658        0.7953         32.05          --            --  
   MnO                    0.05690       0.01237        0.8775          --            --  
   Na2O(ox)               0.09620       0.02092         1.296          --            --  
   P2O5                   0.01778      0.003866        0.5487          --            --  
   S                      0.01782      0.003874        0.1242       0.06009          --  
   SiO2                     6.408         1.393         83.71          --            --  
   TiO2                   0.05756       0.01251        0.9996          --            --  

  Minerals in system     moles      log moles      grams        volume (cm3)
 ----------------------------------------------------------------------------
   Andradite              0.05735     -1.241          29.15           7.562
   Annite                0.003340     -2.476          1.710          0.5154
   Antigorite            0.001721     -2.764          7.806           3.010
   Chromite               0.01993     -1.700          4.461          0.8772
   Daphnite-14A           0.03691     -1.433          26.34           7.878
   Greenalite             0.05550     -1.256          20.63           6.383
   Hydroxylapatite       0.002577     -2.589          1.294          0.4885
   Saponite-Ca            0.08841     -1.054          34.08           12.00
   Saponite-Na             0.1037     -0.984          40.08           14.18
   Tephroite             0.006185     -2.209          1.249          0.4714
   Tremolite              0.02738     -1.562          22.25           7.474
   Troilite             5.410e-05     -4.267       0.004756        0.001795
                                               _____________   _____________
          (total)                                     189.1           60.83 

  Aqueous species       molality    mg/kg sol'n    act. coef.     log act.
 ---------------------------------------------------------------------------
   Ti(OH)4(aq)            0.01265         1463.      1.0000       -1.8979
   H2(aq)                 0.01242         24.99      1.0000       -1.9057
   OH-                    0.01138         193.1      0.8682       -2.0052
   Methane(aq)            0.01011         161.8      1.0000       -1.9953
   Na+                   0.007616         174.7      0.8703       -2.1786
   HS-                   0.003433         113.3      0.8682       -2.5257
   Cl-                   0.001967         69.58      0.8659       -2.7687
   S--                  0.0007202         23.04      0.5821       -3.3775
   HSiO3-               0.0005073         39.02      0.8703       -3.3550
   AlO2-                8.696e-05         5.117      0.8703       -4.1210
   NaHSiO3(aq)          5.269e-05         5.261      1.0000       -4.2783
   SiO2(aq)             3.016e-05         1.808      1.0000       -4.5205
   K+                   1.889e-05        0.7371      0.8659       -4.7862
   NaOH(aq)             1.537e-05        0.6132      1.0000       -4.8135
   NaCl(aq)             3.800e-06        0.2216      1.0000       -5.4202
   Ca++                 1.034e-06       0.04134      0.5925       -6.2129
   H2S(aq)              5.094e-07       0.01732      1.0000       -6.2929
   NaAlO2(aq)           2.884e-07       0.02359      1.0000       -6.5400
   HPO4--               1.606e-07       0.01538      0.5713       -7.0374
    (only species > 1e-8 molal listed)

  Mineral saturation states
                     log Q/K                          log Q/K
 ----------------------------------------------------------------
   Tremolite          0.0000 sat    Quartz            -1.4423     
   Andradite          0.0000 sat    Clinochlore-14A   -1.4485     
   Antigorite         0.0000 sat    Talc              -1.4612     
   Hydroxylapatite    0.0000 sat    Magnetite         -1.6078     
   Saponite-Ca        0.0000 sat    Tridymite         -1.6141     
   Troilite           0.0000 sat    Chalcedony        -1.6590     
   Daphnite-14A       0.0000 sat    Saponite-H        -1.6782     
   Saponite-Na        0.0000 sat    Prehnite          -1.7269     
   Chromite           0.0000 sat    Gibbsite          -1.7870     
   Tephroite          0.0000 sat    Cristobalite(alp  -1.8600     
   Annite             0.0000 sat    Brucite           -1.8828     
   Greenalite         0.0000 sat    Minnesotaite      -1.9389     
   Diopside          -0.0105        Wustite           -2.0405     
   Pyrrhotite        -0.0796        Fe(OH)2           -2.0785     
   Phlogopite        -0.0813        Goethite          -2.0939     
   Ice               -0.4670        Coesite           -2.1007     
   Alabandite        -0.4747        Monticellite      -2.1597     
   Saponite-Mg       -0.4802        Cristobalite(bet  -2.1622     
   Chrysotile        -0.4949        Enstatite         -2.1627     
   Ripidolite-14A    -0.6377        Grossular         -2.1779     
   Saponite-K        -0.6821        Cronstedtite-7A   -2.2527     
   Rhodonite         -0.8429        SiO2(am)          -2.3362     
   Mesolite          -0.9764        Analcime          -2.3614     
   Hedenbergite      -1.0151        Epidote           -2.7182     
   Diaspore          -1.0184        Epidote-ord       -2.7236     
   Fayalite          -1.0461        Manganosite       -2.7654     
   Wollastonite      -1.0651        Scolecite         -2.7804     
   Mn(OH)2(am)       -1.1443        Hematite          -2.8089     
   Pseudowollastoni  -1.1994        Chamosite-7A      -2.8365     
   Ferrosilite       -1.1997        Daphnite-7A       -2.8752     
   FeO               -1.2989        Whitlockite       -2.9759     
   Boehmite          -1.3132     
    (only minerals with log Q/K > -3 listed)

                         partial
  Gases               press. (bar)     fugacity     fug. coef.    log fug.
 ---------------------------------------------------------------------------
   H2(g)                    15.54         15.56         1.001      1.1919
   CH4(g)                   11.57         11.56        0.9993      1.0629
   H2O(g)                  0.8459        0.8334        0.9852     -0.0791
   H2S(g)               1.525e-05     1.519e-05        0.9961     -4.8184
   HCl(g)               2.783e-17     2.783e-17         1.000*   -16.5555
   CO2(g)               1.837e-18     1.833e-18        0.9976    -17.7368
   CO(g)                7.818e-21     7.818e-21         1.000*   -20.1069
   C2H4(g)              1.431e-23     1.431e-23         1.000*   -22.8444
   S2(g)                2.128e-32     2.128e-32         1.000*   -31.6720
   SO2(g)               3.578e-35     3.553e-35        0.9928    -34.4494
   Na(g)                2.991e-39     2.991e-39         1.000*   -38.5242
   K(g)                 9.062e-43     9.062e-43         1.000*   -42.0428
   Cl2(g)               6.952e-62     6.952e-62         1.000*   -61.1579
   O2(g)                3.687e-66     3.686e-66        0.9999    -65.4334
   Mg(g)                1.188e-66     1.188e-66         1.000*   -65.9251
   Ca(g)                6.099e-82     6.099e-82         1.000*   -81.2147
   C(g)                1.231e-100    1.231e-100         1.000*   -99.9098
   Al(g)               3.526e-102    3.526e-102         1.000*  -101.4528
   Si(g)               6.773e-110    6.773e-110         1.000*  -109.1692
    *no data, gas taken to be ideal

                                  In fluid              Sorbed            Kd
  Original basis total moles   moles     mg/kg      moles     mg/kg      L/kg
 -------------------------------------------------------------------------------
   H2O                 57.2       55.0  9.98e+05
   Al+++              0.141   8.63e-05      2.35
   Ca++               0.254   1.02e-06    0.0414
   Cl-              0.00195    0.00195      69.7
   CrO4--            0.0399   7.14e-27  8.35e-22
   Fe++               0.496   1.67e-12  9.41e-08
   H+                 -3.48    0.00122      1.24
   HCO3-             0.0100     0.0100      615.
   HPO4--           0.00773   1.64e-07    0.0159
   K+               0.00336   1.87e-05     0.737
   Mg++               0.796   1.90e-10  4.65e-06
   Mn++              0.0124   4.42e-10  2.45e-05
   Na+               0.0418    0.00761      176.
   O2(aq)           -0.0357    -0.0344 -1.11e+03
   SO4--            0.00416    0.00411      398.
   SiO2(aq)            1.39   0.000584      35.4
   Ti(OH)4(aq)       0.0125     0.0125  1.46e+03

  Elemental composition               In fluid                  Sorbed
                  total moles     moles       mg/kg        moles       mg/kg
 -------------------------------------------------------------------------------
   Aluminum            0.1407    8.631e-05       2.349
   Calcium             0.2543    1.023e-06     0.04136
   Carbon             0.01000      0.01000       121.1
   Chlorine          0.001950     0.001950       69.72
   Chromium           0.03986    7.136e-27   3.742e-22
   Hydrogen             111.0        110.0   1.118e+05
   Iron                0.4958    1.671e-12   9.414e-08
   Magnesium           0.7959    1.898e-10   4.653e-06
   Manganese          0.01237    4.423e-10   2.450e-05
   Oxygen               60.23        54.98   8.871e+05
   Phosphorus        0.007731    1.638e-07    0.005116
   Potassium         0.003358    1.870e-05      0.7372
   Silicon              1.393    0.0005839       16.54
   Sodium             0.04183     0.007606       176.4
   Sulfur            0.004164     0.004110       132.9
   Titanium           0.01251      0.01251       604.3


          Step #   115             Xi = 0.2000

          Temperature = 100.0 C    Pressure =  1.013 bars
          pH = 10.250              log fO2 =  -65.433
          Eh =  -0.7509 volts      pe = -10.1425
          Ionic strength      =    0.013953 molal
          Charge imbalance    =   -0.011167 eq/kg (-42.3% error)
          Activity of water   =    0.999930
          Solvent mass        =     0.98796 kg
          Solution mass       =     0.99039 kg
          Mineral mass        =     0.21181 kg
          Solution density    =    0.956    g/cm3
          Solution viscosity  =    0.003    poise
          Chlorinity          =    0.001974 molal
          Dissolved solids    =        2459 mg/kg sol'n
          Hardness            =        0.10 mg/kg sol'n as CaCO3
            carbonate         =        0.10 mg/kg sol'n as CaCO3
            non-carbonate     =        0.00 mg/kg sol'n as CaCO3
          Carbonate alkalinity=      853.37 mg/kg sol'n as CaCO3
          Water type          =    Na-OH
          Bulk volume         =    1.10e+03 cm3
          Fluid volume        =    1.04e+03 cm3
          Mineral volume      =        68.3 cm3
          Inert volume        =        0.00 cm3
          Porosity            =        93.8 %
          Permeability        =        11.7 cm2
          Mass reacted        =         201 g

                          moles          moles         grams          cm3      rxn rate
  Reactants             remaining       reacted       reacted       reacted  (mol/kg sec)
 ------------------------------------------------------------------------------------------
   H2O                    0.01707      0.004266       0.07686          --            --  
   Al2O3                   0.3150       0.07876         8.030          --            --  
   CaO                      1.138        0.2845         15.95          --            --  
   Cr2O3                  0.08928       0.02232         3.393          --            --  
   FeO(ox)                  2.219        0.5549         39.86          --            --  
   K2O(ox)               0.007522      0.001880        0.1771          --            --  
   MgO                      3.563        0.8907         35.90          --            --  
   MnO                    0.05541       0.01385        0.9827          --            --  
   Na2O(ox)               0.09369       0.02342         1.452          --            --  
   P2O5                   0.01732      0.004329        0.6145          --            --  
   S                      0.01735      0.004338        0.1391       0.06729          --  
   SiO2                     6.241         1.560         93.75          --            --  
   TiO2                   0.05606       0.01401         1.119          --            --  

  Minerals in system     moles      log moles      grams        volume (cm3)
 ----------------------------------------------------------------------------
   Andradite              0.05780     -1.238          29.37           7.621
   Annite                0.003742     -2.427          1.916          0.5775
   Antigorite            0.002333     -2.632          10.58           4.081
   Chromite               0.02232     -1.651          4.996          0.9823
   Daphnite-14A           0.04573     -1.340          32.63           9.760
   Greenalite             0.05895     -1.230          21.91           6.779
   Hydroxylapatite       0.002886     -2.540          1.450          0.5470
   Saponite-Ca            0.06959     -1.157          26.83           9.442
   Saponite-Na             0.1189     -0.925          45.97           16.26
   Tephroite             0.006927     -2.159          1.399          0.5279
   Tremolite              0.04272     -1.369          34.70           11.66
   Troilite             0.0005217     -3.283        0.04587         0.01731
                                               _____________   _____________
          (total)                                     211.8           68.25 

  Aqueous species       molality    mg/kg sol'n    act. coef.     log act.
 ---------------------------------------------------------------------------
   Ti(OH)4(aq)            0.01419         1640.      1.0000       -1.8482
   H2(aq)                 0.01242         24.99      1.0000       -1.9057
   OH-                    0.01139         193.2      0.8682       -2.0050
   Methane(aq)            0.01012         162.0      1.0000       -1.9947
   Na+                   0.007613         174.6      0.8703       -2.1788
   HS-                   0.003435         113.3      0.8682       -2.5255
   Cl-                   0.001970         69.67      0.8659       -2.7681
   S--                  0.0007209         23.06      0.5821       -3.3771
   HSiO3-               0.0005076         39.03      0.8703       -3.3548
   AlO2-                8.700e-05         5.119      0.8703       -4.1208
   NaHSiO3(aq)          5.269e-05         5.260      1.0000       -4.2783
   SiO2(aq)             3.016e-05         1.808      1.0000       -4.5205
   K+                   1.889e-05        0.7366      0.8659       -4.7864
   NaOH(aq)             1.537e-05        0.6131      1.0000       -4.8135
   NaCl(aq)             3.803e-06        0.2217      1.0000       -5.4198
   Ca++                 1.033e-06       0.04129      0.5925       -6.2133
   H2S(aq)              5.094e-07       0.01732      1.0000       -6.2929
   NaAlO2(aq)           2.884e-07       0.02358      1.0000       -6.5400
   HPO4--               1.608e-07       0.01539      0.5712       -7.0370
    (only species > 1e-8 molal listed)

  Mineral saturation states
                     log Q/K                          log Q/K
 ----------------------------------------------------------------
   Tremolite          0.0000 sat    Quartz            -1.4423     
   Andradite          0.0000 sat    Clinochlore-14A   -1.4485     
   Antigorite         0.0000 sat    Talc              -1.4612     
   Hydroxylapatite    0.0000 sat    Magnetite         -1.6078     
   Saponite-Ca        0.0000 sat    Tridymite         -1.6141     
   Troilite           0.0000 sat    Chalcedony        -1.6590     
   Daphnite-14A       0.0000 sat    Saponite-H        -1.6782     
   Saponite-Na        0.0000 sat    Prehnite          -1.7269     
   Chromite           0.0000 sat    Gibbsite          -1.7870     
   Tephroite          0.0000 sat    Cristobalite(alp  -1.8600     
   Annite             0.0000 sat    Brucite           -1.8828     
   Greenalite         0.0000 sat    Minnesotaite      -1.9389     
   Diopside          -0.0105        Wustite           -2.0405     
   Pyrrhotite        -0.0796        Fe(OH)2           -2.0785     
   Phlogopite        -0.0813        Goethite          -2.0939     
   Ice               -0.4670        Coesite           -2.1007     
   Alabandite        -0.4747        Monticellite      -2.1597     
   Saponite-Mg       -0.4802        Cristobalite(bet  -2.1622     
   Chrysotile        -0.4949        Enstatite         -2.1627     
   Ripidolite-14A    -0.6377        Grossular         -2.1779     
   Saponite-K        -0.6821        Cronstedtite-7A   -2.2527     
   Rhodonite         -0.8429        SiO2(am)          -2.3362     
   Mesolite          -0.9764        Analcime          -2.3614     
   Hedenbergite      -1.0151        Epidote           -2.7182     
   Diaspore          -1.0184        Epidote-ord       -2.7236     
   Fayalite          -1.0461        Manganosite       -2.7654     
   Wollastonite      -1.0651        Scolecite         -2.7804     
   Mn(OH)2(am)       -1.1443        Hematite          -2.8089     
   Pseudowollastoni  -1.1994        Chamosite-7A      -2.8365     
   Ferrosilite       -1.1997        Daphnite-7A       -2.8752     
   FeO               -1.2989        Whitlockite       -2.9759     
   Boehmite          -1.3132     
    (only minerals with log Q/K > -3 listed)

                         partial
  Gases               press. (bar)     fugacity     fug. coef.    log fug.
 ---------------------------------------------------------------------------
   H2(g)                    15.54         15.56         1.001      1.1919
   CH4(g)                   11.58         11.57        0.9993      1.0635
   H2O(g)                  0.8459        0.8334        0.9852     -0.0791
   H2S(g)               1.525e-05     1.519e-05        0.9961     -4.8184
   HCl(g)               2.785e-17     2.785e-17         1.000*   -16.5551
   CO2(g)               1.840e-18     1.836e-18        0.9976    -17.7362
   CO(g)                7.828e-21     7.828e-21         1.000*   -20.1063
   C2H4(g)              1.435e-23     1.435e-23         1.000*   -22.8431
   S2(g)                2.128e-32     2.128e-32         1.000*   -31.6720
   SO2(g)               3.578e-35     3.553e-35        0.9928    -34.4494
   Na(g)                2.991e-39     2.991e-39         1.000*   -38.5242
   K(g)                 9.062e-43     9.062e-43         1.000*   -42.0428
   Cl2(g)               6.965e-62     6.965e-62         1.000*   -61.1571
   O2(g)                3.687e-66     3.686e-66        0.9999    -65.4334
   Mg(g)                1.188e-66     1.188e-66         1.000*   -65.9251
   Ca(g)                6.099e-82     6.099e-82         1.000*   -81.2147
   C(g)                1.233e-100    1.233e-100         1.000*   -99.9092
   Al(g)               3.526e-102    3.526e-102         1.000*  -101.4528
   Si(g)               6.773e-110    6.773e-110         1.000*  -109.1692
    *no data, gas taken to be ideal

                                  In fluid              Sorbed            Kd
  Original basis total moles   moles     mg/kg      moles     mg/kg      L/kg
 -------------------------------------------------------------------------------
   H2O                 57.4       54.9  9.98e+05
   Al+++              0.158   8.62e-05      2.35
   Ca++               0.285   1.02e-06    0.0413
   Cl-              0.00195    0.00195      69.8
   CrO4--            0.0446   7.12e-27  8.34e-22
   Fe++               0.555   1.67e-12  9.40e-08
   H+                 -3.90    0.00123      1.25
   HCO3-             0.0100     0.0100      616.
   HPO4--           0.00866   1.64e-07    0.0159
   K+               0.00376   1.87e-05     0.737
   Mg++               0.891   1.89e-10  4.65e-06
   Mn++              0.0139   4.41e-10  2.45e-05
   Na+               0.0468    0.00759      176.
   O2(aq)           -0.0400    -0.0344 -1.11e+03
   SO4--            0.00463    0.00411      398.
   SiO2(aq)            1.56   0.000583      35.4
   Ti(OH)4(aq)       0.0140     0.0140  1.64e+03

  Elemental composition               In fluid                  Sorbed
                  total moles     moles       mg/kg        moles       mg/kg
 -------------------------------------------------------------------------------
   Aluminum            0.1575    8.624e-05       2.349
   Calcium             0.2848    1.021e-06     0.04131
   Carbon             0.01000      0.01000       121.3
   Chlorine          0.001950     0.001950       69.80
   Chromium           0.04464    7.120e-27   3.738e-22
   Hydrogen             111.0        109.8   1.118e+05
   Iron                0.5552    1.668e-12   9.404e-08
   Magnesium           0.8912    1.894e-10   4.648e-06
   Manganese          0.01385    4.413e-10   2.448e-05
   Oxygen               60.79        54.91   8.870e+05
   Phosphorus        0.008658    1.637e-07    0.005120
   Potassium         0.003761    1.866e-05      0.7367
   Silicon              1.560    0.0005833       16.54
   Sodium             0.04684     0.007592       176.2
   Sulfur            0.004628     0.004106       133.0
   Titanium           0.01401      0.01401       677.5


          Step #   123             Xi = 0.2792

          Temperature = 100.0 C    Pressure =  1.013 bars
          pH = 10.251              log fO2 =  -65.433
          Eh =  -0.7510 volts      pe = -10.1432
          Ionic strength      =    0.013972 molal
          Charge imbalance    =   -0.011218 eq/kg (-42.47% error)
          Activity of water   =    0.999930
          Solvent mass        =     0.98289 kg
          Solution mass       =     0.98597 kg
          Mineral mass        =     0.29598 kg
          Solution density    =    0.956    g/cm3
          Solution viscosity  =    0.003    poise
          Chlorinity          =    0.001984 molal
          Dissolved solids    =        3120 mg/kg sol'n
          Hardness            =        0.10 mg/kg sol'n as CaCO3
            carbonate         =        0.10 mg/kg sol'n as CaCO3
            non-carbonate     =        0.00 mg/kg sol'n as CaCO3
          Carbonate alkalinity=      857.42 mg/kg sol'n as CaCO3
          Water type          =    Na-OH
          Bulk volume         =    1.13e+03 cm3
          Fluid volume        =    1.03e+03 cm3
          Mineral volume      =        95.7 cm3
          Inert volume        =        0.00 cm3
          Porosity            =        91.5 %
          Permeability        =        5.26 cm2
          Mass reacted        =         281 g

                          moles          moles         grams          cm3      rxn rate
  Reactants             remaining       reacted       reacted       reacted  (mol/kg sec)
 ------------------------------------------------------------------------------------------
   H2O                    0.01538      0.005955        0.1073          --            --  
   Al2O3                   0.2838        0.1099         11.21          --            --  
   CaO                      1.025        0.3971         22.27          --            --  
   Cr2O3                  0.08045       0.03116         4.736          --            --  
   FeO(ox)                  2.000        0.7745         55.65          --            --  
   K2O(ox)               0.006777      0.002625        0.2473          --            --  
   MgO                      3.210         1.243         50.11          --            --  
   MnO                    0.04993       0.01934         1.372          --            --  
   Na2O(ox)               0.08442       0.03270         2.026          --            --  
   P2O5                   0.01560      0.006043        0.8577          --            --  
   S                      0.01563      0.006055        0.1942       0.09393          --  
   SiO2                     5.623         2.178         130.9          --            --  
   TiO2                   0.05051       0.01956         1.563          --            --  

  Minerals in system     moles      log moles      grams        volume (cm3)
 ----------------------------------------------------------------------------
   Andradite              0.05945     -1.226          30.21           7.839
   Annite                0.005231     -2.281          2.678          0.8073
   Antigorite            0.004598     -2.337          20.86           8.043
   Chromite               0.03116     -1.506          6.974           1.371
   Daphnite-14A           0.07835     -1.106          55.90           16.72
   Greenalite             0.07169     -1.145          26.65           8.244
   Hydroxylapatite       0.004028     -2.395          2.024          0.7636
   Saponite-Na             0.1753     -0.756          67.75           23.96
   Tephroite             0.009669     -2.015          1.953          0.7369
   Tremolite              0.09944     -1.002          80.78           27.14
   Troilite              0.002251     -2.648         0.1979         0.07468
                                               _____________   _____________
          (total)                                     296.0           95.70 

  Aqueous species       molality    mg/kg sol'n    act. coef.     log act.
 ---------------------------------------------------------------------------
   Ti(OH)4(aq)            0.01990         2300.      1.0000       -1.7011
   H2(aq)                 0.01242         24.97      1.0000       -1.9057
   OH-                    0.01141         193.4      0.8681       -2.0042
   Methane(aq)            0.01017         162.7      1.0000       -1.9925
   Na+                   0.007600         174.2      0.8703       -2.1795
   HS-                   0.003441         113.5      0.8681       -2.5247
   Cl-                   0.001980         69.98      0.8659       -2.7659
   S--                  0.0007237         23.13      0.5819       -3.3756
   HSiO3-               0.0005085         39.08      0.8703       -3.3541
   AlO2-                8.716e-05         5.125      0.8703       -4.1200
   NaHSiO3(aq)          5.269e-05         5.257      1.0000       -4.2783
   SiO2(aq)             3.016e-05         1.807      1.0000       -4.5205
   K+                   1.885e-05        0.7348      0.8659       -4.7872
   NaOH(aq)             1.537e-05        0.6127      1.0000       -4.8134
   NaCl(aq)             3.816e-06        0.2223      1.0000       -5.4184
   Ca++                 1.029e-06       0.04113      0.5923       -6.2149
   H2S(aq)              5.094e-07       0.01731      1.0000       -6.2929
   NaAlO2(aq)           2.884e-07       0.02357      1.0000       -6.5400
   HPO4--               1.614e-07       0.01544      0.5710       -7.0355
    (only species > 1e-8 molal listed)

  Mineral saturation states
                     log Q/K                          log Q/K
 ----------------------------------------------------------------
   Greenalite         0.0000 sat    Quartz            -1.4423     
   Tremolite          0.0000 sat    Clinochlore-14A   -1.4485     
   Antigorite         0.0000 sat    Talc              -1.4613     
   Andradite          0.0000 sat    Magnetite         -1.6078     
   Saponite-Na        0.0000 sat    Tridymite         -1.6141     
   Troilite           0.0000 sat    Chalcedony        -1.6590     
   Daphnite-14A       0.0000 sat    Saponite-H        -1.6782     
   Hydroxylapatite    0.0000 sat    Prehnite          -1.7269     
   Chromite           0.0000 sat    Gibbsite          -1.7870     
   Tephroite          0.0000 sat    Cristobalite(alp  -1.8600     
   Annite             0.0000 sat    Brucite           -1.8828     
   Saponite-Ca       -0.0000 sat    Minnesotaite      -1.9389     
   Diopside          -0.0105        Wustite           -2.0405     
   Pyrrhotite        -0.0796        Fe(OH)2           -2.0785     
   Phlogopite        -0.0813        Goethite          -2.0939     
   Ice               -0.4670        Coesite           -2.1007     
   Alabandite        -0.4747        Monticellite      -2.1597     
   Saponite-Mg       -0.4802        Cristobalite(bet  -2.1622     
   Chrysotile        -0.4949        Enstatite         -2.1627     
   Ripidolite-14A    -0.6377        Grossular         -2.1779     
   Saponite-K        -0.6821        Cronstedtite-7A   -2.2527     
   Rhodonite         -0.8429        SiO2(am)          -2.3362     
   Mesolite          -0.9764        Analcime          -2.3614     
   Hedenbergite      -1.0151        Epidote           -2.7182     
   Diaspore          -1.0184        Epidote-ord       -2.7236     
   Fayalite          -1.0461        Manganosite       -2.7654     
   Wollastonite      -1.0651        Scolecite         -2.7804     
   Mn(OH)2(am)       -1.1443        Hematite          -2.8089     
   Pseudowollastoni  -1.1994        Chamosite-7A      -2.8365     
   Ferrosilite       -1.1997        Daphnite-7A       -2.8752     
   FeO               -1.2989        Whitlockite       -2.9759     
   Boehmite          -1.3132     
    (only minerals with log Q/K > -3 listed)

                         partial
  Gases               press. (bar)     fugacity     fug. coef.    log fug.
 ---------------------------------------------------------------------------
   H2(g)                    15.55         15.56         1.001      1.1919
   CH4(g)                   11.64         11.63        0.9993      1.0657
   H2O(g)                  0.8459        0.8334        0.9852     -0.0791
   H2S(g)               1.525e-05     1.519e-05        0.9961     -4.8184
   HCl(g)               2.795e-17     2.795e-17         1.000*   -16.5537
   CO2(g)               1.849e-18     1.845e-18        0.9976    -17.7340
   CO(g)                7.868e-21     7.868e-21         1.000*   -20.1041
   C2H4(g)              1.450e-23     1.450e-23         1.000*   -22.8387
   S2(g)                2.128e-32     2.128e-32         1.000*   -31.6720
   SO2(g)               3.578e-35     3.553e-35        0.9928    -34.4495
   Na(g)                2.991e-39     2.991e-39         1.000*   -38.5242
   K(g)                 9.062e-43     9.062e-43         1.000*   -42.0428
   Cl2(g)               7.010e-62     7.010e-62         1.000*   -61.1543
   O2(g)                3.686e-66     3.686e-66        0.9999    -65.4334
   Mg(g)                1.188e-66     1.188e-66         1.000*   -65.9251
   Ca(g)                6.099e-82     6.099e-82         1.000*   -81.2147
   C(g)                1.239e-100    1.239e-100         1.000*   -99.9070
   Al(g)               3.526e-102    3.526e-102         1.000*  -101.4527
   Si(g)               6.773e-110    6.773e-110         1.000*  -109.1692
    *no data, gas taken to be ideal

                                  In fluid              Sorbed            Kd
  Original basis total moles   moles     mg/kg      moles     mg/kg      L/kg
 -------------------------------------------------------------------------------
   H2O                 58.2       54.6  9.98e+05
   Al+++              0.220   8.60e-05      2.35
   Ca++               0.397   1.01e-06    0.0412
   Cl-              0.00195    0.00195      70.1
   CrO4--            0.0623   7.06e-27  8.31e-22
   Fe++               0.775   1.65e-12  9.37e-08
   H+                 -5.44    0.00126      1.29
   HCO3-             0.0100     0.0100      619.
   HPO4--            0.0121   1.64e-07    0.0159
   K+               0.00525   1.85e-05     0.735
   Mg++                1.24   1.88e-10  4.63e-06
   Mn++              0.0193   4.38e-10  2.44e-05
   Na+               0.0654    0.00754      176.
   O2(aq)           -0.0558    -0.0343 -1.11e+03
   SO4--            0.00635    0.00409      399.
   SiO2(aq)            2.18   0.000581      35.4
   Ti(OH)4(aq)       0.0196     0.0196  2.30e+03

  Elemental composition               In fluid                  Sorbed
                  total moles     moles       mg/kg        moles       mg/kg
 -------------------------------------------------------------------------------
   Aluminum            0.2199    8.596e-05       2.352
   Calcium             0.3974    1.012e-06     0.04115
   Carbon             0.01000      0.01000       121.8
   Chlorine          0.001950     0.001950       70.12
   Chromium           0.06232    7.060e-27   3.723e-22
   Hydrogen             111.0        109.3   1.117e+05
   Iron                0.7748    1.654e-12   9.369e-08
   Magnesium            1.244    1.878e-10   4.629e-06
   Manganese          0.01934    4.376e-10   2.438e-05
   Oxygen               62.86        54.65   8.868e+05
   Phosphorus         0.01209    1.635e-07    0.005137
   Potassium         0.005250    1.853e-05      0.7350
   Silicon              2.178    0.0005812       16.56
   Sodium             0.06539     0.007541       175.8
   Sulfur            0.006345     0.004094       133.2
   Titanium           0.01956      0.01956       950.0


          Step #   125             Xi = 0.2992

          Temperature = 100.0 C    Pressure =  1.013 bars
          pH = 10.268              log fO2 =  -65.546
          Eh =  -0.7543 volts      pe = -10.1885
          Ionic strength      =    0.014736 molal
          Charge imbalance    =   -0.011229 eq/kg (-40.37% error)
          Activity of water   =    0.999930
          Solvent mass        =     0.98166 kg
          Solution mass       =     0.98493 kg
          Mineral mass        =     0.31717 kg
          Solution density    =    0.956    g/cm3
          Solution viscosity  =    0.003    poise
          Chlorinity          =    0.001986 molal
          Dissolved solids    =        3322 mg/kg sol'n
          Hardness            =        0.10 mg/kg sol'n as CaCO3
            carbonate         =        0.10 mg/kg sol'n as CaCO3
            non-carbonate     =        0.00 mg/kg sol'n as CaCO3
          Carbonate alkalinity=      863.60 mg/kg sol'n as CaCO3
          Water type          =    Na-OH
          Bulk volume         =    1.13e+03 cm3
          Fluid volume        =    1.03e+03 cm3
          Mineral volume      =        103. cm3
          Inert volume        =        0.00 cm3
          Porosity            =        90.9 %
          Permeability        =        4.33 cm2
          Mass reacted        =         301 g

                          moles          moles         grams          cm3      rxn rate
  Reactants             remaining       reacted       reacted       reacted  (mol/kg sec)
 ------------------------------------------------------------------------------------------
   H2O                    0.01495      0.006382        0.1150          --            --  
   Al2O3                   0.2760        0.1178         12.01          --            --  
   CaO                     0.9969        0.4256         23.87          --            --  
   Cr2O3                  0.07822       0.03339         5.075          --            --  
   FeO(ox)                  1.944        0.8300         59.63          --            --  
   K2O(ox)               0.006589      0.002813        0.2650          --            --  
   MgO                      3.121         1.332         53.70          --            --  
   MnO                    0.04855       0.02072         1.470          --            --  
   Na2O(ox)               0.08207       0.03504         2.172          --            --  
   P2O5                   0.01517      0.006476        0.9192          --            --  
   S                      0.01520      0.006489        0.2081        0.1007          --  
   SiO2                     5.467         2.334         140.2          --            --  
   TiO2                   0.04911       0.02096         1.675          --            --  

  Minerals in system     moles      log moles      grams        volume (cm3)
 ----------------------------------------------------------------------------
   Andradite              0.06155     -1.211          31.28           8.116
   Annite                0.005608     -2.251          2.870          0.8654
   Antigorite            0.004949     -2.305          22.45           8.657
   Chromite               0.03339     -1.476          7.474           1.469
   Daphnite-14A           0.08404     -1.076          59.96           17.94
   Diopside               0.01059     -1.975          2.293          0.6999
   Greenalite             0.07809     -1.107          29.03           8.980
   Hydroxylapatite       0.004317     -2.365          2.168          0.8183
   Saponite-Na             0.1874     -0.727          72.43           25.62
   Tephroite              0.01036     -1.985          2.093          0.7897
   Tremolite               0.1045     -0.981          84.89           28.52
   Troilite              0.002547     -2.594         0.2239         0.08450
                                               _____________   _____________
          (total)                                     317.2           102.6 

  Aqueous species       molality    mg/kg sol'n    act. coef.     log act.
 ---------------------------------------------------------------------------
   Ti(OH)4(aq)            0.02136         2467.      1.0000       -1.6705
   H2(aq)                 0.01414         28.41      1.0000       -1.8496
   OH-                    0.01191         201.9      0.8652       -1.9870
   Methane(aq)            0.01019         162.9      1.0000       -1.9920
   Na+                   0.008301         190.2      0.8675       -2.1426
   HS-                   0.003531         116.4      0.8652       -2.5149
   Cl-                   0.001982         70.04      0.8629       -2.7669
   S--                  0.0007794         24.91      0.5749       -3.3486
   HSiO3-               0.0005173         39.74      0.8675       -3.3480
   AlO2-                9.058e-05         5.325      0.8675       -4.1047
   NaHSiO3(aq)          5.817e-05         5.802      1.0000       -4.2353
   SiO2(aq)             2.940e-05         1.760      1.0000       -4.5317
   K+                   1.874e-05        0.7302      0.8629       -4.7913
   NaOH(aq)             1.741e-05        0.6939      1.0000       -4.7593
   NaCl(aq)             4.145e-06        0.2415      1.0000       -5.3824
   Ca++                 1.019e-06       0.04069      0.5857       -6.2244
   H2S(aq)              5.008e-07       0.01701      1.0000       -6.3004
   NaAlO2(aq)           3.253e-07       0.02658      1.0000       -6.4877
   HPO4--               1.608e-07       0.01539      0.5637       -7.0426
    (only species > 1e-8 molal listed)

  Mineral saturation states
                     log Q/K                          log Q/K
 ----------------------------------------------------------------
   Diopside           0.0000 sat    Clinochlore-14A   -1.4462     
   Tephroite          0.0000 sat    Quartz            -1.4535     
   Chromite           0.0000 sat    Talc              -1.4822     
   Saponite-Na        0.0000 sat    Tridymite         -1.6253     
   Troilite           0.0000 sat    Magnetite         -1.6415     
   Antigorite         0.0000 sat    Chalcedony        -1.6702     
   Tremolite          0.0000 sat    Saponite-H        -1.6960     
   Hydroxylapatite    0.0000 sat    Prehnite          -1.7143     
   Andradite          0.0000 sat    Gibbsite          -1.7888     
   Greenalite         0.0000 sat    Cristobalite(alp  -1.8712     
   Daphnite-14A       0.0000 sat    Brucite           -1.8749     
   Annite             0.0000 sat    Minnesotaite      -1.9612     
   Saponite-Ca       -0.0138        Wustite           -2.0364     
   Pyrrhotite        -0.0796        Fe(OH)2           -2.0711     
   Phlogopite        -0.0799        Coesite           -2.1119     
   Ice               -0.4670        Goethite          -2.1145     
   Alabandite        -0.4766        Monticellite      -2.1381     
   Chrysotile        -0.4935        Grossular         -2.1404     
   Saponite-Mg       -0.4968        Enstatite         -2.1659     
   Ripidolite-14A    -0.6363        Cristobalite(bet  -2.1734     
   Saponite-K        -0.6957        Cronstedtite-7A   -2.2902     
   Rhodonite         -0.8485        Analcime          -2.3340     
   Mesolite          -0.9608        SiO2(am)          -2.3474     
   Hedenbergite      -1.0051        Epidote           -2.7262     
   Diaspore          -1.0203        Epidote-ord       -2.7316     
   Fayalite          -1.0424        Manganosite       -2.7598     
   Wollastonite      -1.0514        Scolecite         -2.7928     
   Mn(OH)2(am)       -1.1387        Chamosite-7A      -2.8365     
   Pseudowollastoni  -1.1857        Hematite          -2.8501     
   Ferrosilite       -1.2034        Daphnite-7A       -2.8752     
   FeO               -1.2915        Whitlockite       -2.9842     
   Boehmite          -1.3151        Nepheline         -2.9965     
    (only minerals with log Q/K > -3 listed)

                         partial
  Gases               press. (bar)     fugacity     fug. coef.    log fug.
 ---------------------------------------------------------------------------
   H2(g)                    17.69         17.70         1.001      1.2480
   CH4(g)                   11.66         11.65        0.9993      1.0662
   H2O(g)                  0.8459        0.8334        0.9852     -0.0791
   H2S(g)               1.499e-05     1.493e-05        0.9961     -4.8259
   HCl(g)               2.680e-17     2.680e-17         1.000*   -16.5719
   CO2(g)               1.104e-18     1.102e-18        0.9976    -17.9579
   CO(g)                5.347e-21     5.347e-21         1.000*   -20.2719
   C2H4(g)              1.123e-23     1.123e-23         1.000*   -22.9498
   S2(g)                1.588e-32     1.588e-32         1.000*   -31.7991
   SO2(g)               2.387e-35     2.370e-35        0.9928    -34.6252
   Na(g)                3.614e-39     3.614e-39         1.000*   -38.4420
   K(g)                 9.961e-43     9.961e-43         1.000*   -42.0017
   Cl2(g)               5.665e-62     5.665e-62         1.000*   -61.2468
   O2(g)                2.847e-66     2.847e-66        0.9999    -65.5456
   Mg(g)                1.377e-66     1.377e-66         1.000*   -65.8611
   Ca(g)                7.350e-82     7.350e-82         1.000*   -81.1337
   C(g)                9.580e-101    9.580e-101         1.000*  -100.0186
   Al(g)               4.261e-102    4.261e-102         1.000*  -101.3705
   Si(g)               8.547e-110    8.547e-110         1.000*  -109.0682
    *no data, gas taken to be ideal

                                  In fluid              Sorbed            Kd
  Original basis total moles   moles     mg/kg      moles     mg/kg      L/kg
 -------------------------------------------------------------------------------
   H2O                 58.4       54.5  9.97e+05
   Al+++              0.236   8.92e-05      2.44
   Ca++               0.426   1.00e-06    0.0407
   Cl-              0.00195    0.00195      70.2
   CrO4--            0.0668   6.98e-27  8.22e-22
   Fe++               0.830   1.57e-12  8.90e-08
   H+                 -5.83   0.000838     0.858
   HCO3-             0.0100     0.0100      620.
   HPO4--            0.0130   1.63e-07    0.0159
   K+               0.00563   1.84e-05     0.730
   Mg++                1.33   1.78e-10  4.40e-06
   Mn++              0.0207   4.14e-10  2.31e-05
   Na+               0.0701    0.00823      192.
   O2(aq)           -0.0598    -0.0354 -1.15e+03
   SO4--            0.00678    0.00423      413.
   SiO2(aq)            2.33   0.000594      36.2
   Ti(OH)4(aq)       0.0210     0.0210  2.47e+03

  Elemental composition               In fluid                  Sorbed
                  total moles     moles       mg/kg        moles       mg/kg
 -------------------------------------------------------------------------------
   Aluminum            0.2356    8.924e-05       2.445
   Calcium             0.4258    1.000e-06     0.04071
   Carbon             0.01000      0.01000       121.9
   Chlorine          0.001950     0.001950       70.19
   Chromium           0.06678    6.976e-27   3.683e-22
   Hydrogen             111.0        109.1   1.117e+05
   Iron                0.8303    1.570e-12   8.902e-08
   Magnesium            1.333    1.782e-10   4.398e-06
   Manganese          0.02072    4.136e-10   2.307e-05
   Oxygen               63.39        54.59   8.867e+05
   Phosphorus         0.01295    1.630e-07    0.005127
   Potassium         0.005626    1.840e-05      0.7303
   Silicon              2.334    0.0005937       16.93
   Sodium             0.07007     0.008228       192.0
   Sulfur            0.006779     0.004232       137.8
   Titanium           0.02096      0.02096       1019.


          Step #   126             Xi = 0.3000

          Temperature = 100.0 C    Pressure =  1.013 bars
          pH = 10.268              log fO2 =  -65.546
          Eh =  -0.7543 volts      pe = -10.1885
          Ionic strength      =    0.014736 molal
          Charge imbalance    =   -0.011230 eq/kg (-40.37% error)
          Activity of water   =    0.999930
          Solvent mass        =     0.98161 kg
          Solution mass       =     0.98489 kg
          Mineral mass        =     0.31804 kg
          Solution density    =    0.956    g/cm3
          Solution viscosity  =    0.003    poise
          Chlorinity          =    0.001987 molal
          Dissolved solids    =        3329 mg/kg sol'n
          Hardness            =        0.10 mg/kg sol'n as CaCO3
            carbonate         =        0.10 mg/kg sol'n as CaCO3
            non-carbonate     =        0.00 mg/kg sol'n as CaCO3
          Carbonate alkalinity=      863.64 mg/kg sol'n as CaCO3
          Water type          =    Na-OH
          Bulk volume         =    1.13e+03 cm3
          Fluid volume        =    1.03e+03 cm3
          Mineral volume      =        103. cm3
          Inert volume        =        0.00 cm3
          Porosity            =        90.9 %
          Permeability        =        4.29 cm2
          Mass reacted        =         302 g

                          moles          moles         grams          cm3      rxn rate
  Reactants             remaining       reacted       reacted       reacted  (mol/kg sec)
 ------------------------------------------------------------------------------------------
   H2O                    0.01493      0.006399        0.1153          --            --  
   Al2O3                   0.2756        0.1181         12.05          --            --  
   CaO                     0.9958        0.4268         23.93          --            --  
   Cr2O3                  0.07812       0.03348         5.089          --            --  
   FeO(ox)                  1.942        0.8323         59.80          --            --  
   K2O(ox)               0.006582      0.002821        0.2657          --            --  
   MgO                      3.117         1.336         53.85          --            --  
   MnO                    0.04849       0.02078         1.474          --            --  
   Na2O(ox)               0.08198       0.03513         2.178          --            --  
   P2O5                   0.01515      0.006493        0.9217          --            --  
   S                      0.01518      0.006507        0.2087        0.1009          --  
   SiO2                     5.461         2.340         140.6          --            --  
   TiO2                   0.04905       0.02102         1.679          --            --  

  Minerals in system     moles      log moles      grams        volume (cm3)
 ----------------------------------------------------------------------------
   Andradite              0.06157     -1.211          31.29           8.118
   Annite                0.005623     -2.250          2.878          0.8677
   Antigorite            0.004963     -2.304          22.51           8.682
   Chromite               0.03348     -1.475          7.494           1.474
   Daphnite-14A           0.08426     -1.074          60.12           17.98
   Diopside               0.01154     -1.938          2.499          0.7626
   Greenalite             0.07842     -1.106          29.15           9.018
   Hydroxylapatite       0.004329     -2.364          2.174          0.8205
   Saponite-Na             0.1880     -0.726          72.66           25.70
   Tephroite              0.01039     -1.983          2.098          0.7919
   Tremolite               0.1046     -0.981          84.93           28.53
   Troilite              0.002565     -2.591         0.2255         0.08510
                                               _____________   _____________
          (total)                                     318.0           102.8 

  Aqueous species       molality    mg/kg sol'n    act. coef.     log act.
 ---------------------------------------------------------------------------
   Ti(OH)4(aq)            0.02142         2474.      1.0000       -1.6693
   H2(aq)                 0.01414         28.41      1.0000       -1.8496
   OH-                    0.01191         201.9      0.8652       -1.9870
   Methane(aq)            0.01019         162.9      1.0000       -1.9919
   Na+                   0.008301         190.2      0.8675       -2.1426
   HS-                   0.003531         116.4      0.8652       -2.5149
   Cl-                   0.001982         70.05      0.8629       -2.7668
   S--                  0.0007794         24.91      0.5749       -3.3486
   HSiO3-               0.0005173         39.74      0.8675       -3.3480
   AlO2-                9.058e-05         5.325      0.8675       -4.1047
   NaHSiO3(aq)          5.817e-05         5.802      1.0000       -4.2353
   SiO2(aq)             2.940e-05         1.760      1.0000       -4.5317
   K+                   1.874e-05        0.7301      0.8629       -4.7913
   NaOH(aq)             1.741e-05        0.6939      1.0000       -4.7593
   NaCl(aq)             4.145e-06        0.2415      1.0000       -5.3824
   Ca++                 1.019e-06       0.04069      0.5857       -6.2244
   H2S(aq)              5.008e-07       0.01701      1.0000       -6.3004
   NaAlO2(aq)           3.253e-07       0.02658      1.0000       -6.4877
   HPO4--               1.608e-07       0.01539      0.5637       -7.0426
    (only species > 1e-8 molal listed)

  Mineral saturation states
                     log Q/K                          log Q/K
 ----------------------------------------------------------------
   Diopside           0.0000 sat    Clinochlore-14A   -1.4462     
   Tephroite          0.0000 sat    Quartz            -1.4535     
   Chromite           0.0000 sat    Talc              -1.4822     
   Saponite-Na        0.0000 sat    Tridymite         -1.6253     
   Troilite           0.0000 sat    Magnetite         -1.6415     
   Antigorite         0.0000 sat    Chalcedony        -1.6702     
   Tremolite          0.0000 sat    Saponite-H        -1.6960     
   Hydroxylapatite    0.0000 sat    Prehnite          -1.7143     
   Andradite          0.0000 sat    Gibbsite          -1.7888     
   Greenalite         0.0000 sat    Cristobalite(alp  -1.8712     
   Daphnite-14A       0.0000 sat    Brucite           -1.8749     
   Annite             0.0000 sat    Minnesotaite      -1.9612     
   Saponite-Ca       -0.0138        Wustite           -2.0364     
   Pyrrhotite        -0.0796        Fe(OH)2           -2.0711     
   Phlogopite        -0.0799        Coesite           -2.1119     
   Ice               -0.4670        Goethite          -2.1145     
   Alabandite        -0.4766        Monticellite      -2.1381     
   Chrysotile        -0.4935        Grossular         -2.1404     
   Saponite-Mg       -0.4968        Enstatite         -2.1659     
   Ripidolite-14A    -0.6363        Cristobalite(bet  -2.1734     
   Saponite-K        -0.6957        Cronstedtite-7A   -2.2902     
   Rhodonite         -0.8485        Analcime          -2.3340     
   Mesolite          -0.9608        SiO2(am)          -2.3474     
   Hedenbergite      -1.0051        Epidote           -2.7262     
   Diaspore          -1.0203        Epidote-ord       -2.7316     
   Fayalite          -1.0424        Manganosite       -2.7598     
   Wollastonite      -1.0514        Scolecite         -2.7928     
   Mn(OH)2(am)       -1.1387        Chamosite-7A      -2.8365     
   Pseudowollastoni  -1.1857        Hematite          -2.8501     
   Ferrosilite       -1.2034        Daphnite-7A       -2.8752     
   FeO               -1.2915        Whitlockite       -2.9842     
   Boehmite          -1.3151        Nepheline         -2.9965     
    (only minerals with log Q/K > -3 listed)

                         partial
  Gases               press. (bar)     fugacity     fug. coef.    log fug.
 ---------------------------------------------------------------------------
   H2(g)                    17.69         17.70         1.001      1.2480
   CH4(g)                   11.66         11.65        0.9993      1.0663
   H2O(g)                  0.8459        0.8334        0.9852     -0.0791
   H2S(g)               1.499e-05     1.493e-05        0.9961     -4.8259
   HCl(g)               2.680e-17     2.680e-17         1.000*   -16.5719
   CO2(g)               1.105e-18     1.102e-18        0.9976    -17.9578
   CO(g)                5.348e-21     5.348e-21         1.000*   -20.2718
   C2H4(g)              1.123e-23     1.123e-23         1.000*   -22.9498
   S2(g)                1.588e-32     1.588e-32         1.000*   -31.7991
   SO2(g)               2.387e-35     2.370e-35        0.9928    -34.6252
   Na(g)                3.614e-39     3.614e-39         1.000*   -38.4420
   K(g)                 9.961e-43     9.961e-43         1.000*   -42.0017
   Cl2(g)               5.666e-62     5.666e-62         1.000*   -61.2468
   O2(g)                2.847e-66     2.847e-66        0.9999    -65.5456
   Mg(g)                1.377e-66     1.377e-66         1.000*   -65.8611
   Ca(g)                7.350e-82     7.350e-82         1.000*   -81.1337
   C(g)                9.580e-101    9.580e-101         1.000*  -100.0186
   Al(g)               4.261e-102    4.261e-102         1.000*  -101.3705
   Si(g)               8.547e-110    8.547e-110         1.000*  -109.0682
    *no data, gas taken to be ideal

                                  In fluid              Sorbed            Kd
  Original basis total moles   moles     mg/kg      moles     mg/kg      L/kg
 -------------------------------------------------------------------------------
   H2O                 58.4       54.5  9.97e+05
   Al+++              0.236   8.92e-05      2.44
   Ca++               0.427   1.00e-06    0.0407
   Cl-              0.00195    0.00195      70.2
   CrO4--            0.0670   6.98e-27  8.22e-22
   Fe++               0.833   1.57e-12  8.90e-08
   H+                 -5.84   0.000839     0.858
   HCO3-             0.0100     0.0100      620.
   HPO4--            0.0130   1.63e-07    0.0159
   K+               0.00564   1.84e-05     0.730
   Mg++                1.34   1.78e-10  4.40e-06
   Mn++              0.0208   4.14e-10  2.31e-05
   Na+               0.0703    0.00823      192.
   O2(aq)           -0.0600    -0.0354 -1.15e+03
   SO4--            0.00680    0.00423      413.
   SiO2(aq)            2.34   0.000594      36.2
   Ti(OH)4(aq)       0.0210     0.0210  2.47e+03

  Elemental composition               In fluid                  Sorbed
                  total moles     moles       mg/kg        moles       mg/kg
 -------------------------------------------------------------------------------
   Aluminum            0.2363    8.924e-05       2.445
   Calcium             0.4270    1.000e-06     0.04071
   Carbon             0.01000      0.01000       122.0
   Chlorine          0.001950     0.001950       70.19
   Chromium           0.06696    6.976e-27   3.683e-22
   Hydrogen             111.0        109.1   1.117e+05
   Iron                0.8326    1.570e-12   8.902e-08
   Magnesium            1.337    1.782e-10   4.397e-06
   Manganese          0.02078    4.135e-10   2.307e-05
   Oxygen               63.41        54.59   8.867e+05
   Phosphorus         0.01299    1.630e-07    0.005127
   Potassium         0.005641    1.840e-05      0.7303
   Silicon              2.340    0.0005937       16.93
   Sodium             0.07027     0.008227       192.0
   Sulfur            0.006797     0.004232       137.8
   Titanium           0.02102      0.02102       1022.


          Step #   137             Xi = 0.4000

          Temperature = 100.0 C    Pressure =  1.013 bars
          pH = 10.269              log fO2 =  -65.546
          Eh =  -0.7544 volts      pe = -10.1894
          Ionic strength      =    0.014758 molal
          Charge imbalance    =   -0.011289 eq/kg (-40.56% error)
          Activity of water   =    0.999929
          Solvent mass        =     0.97561 kg
          Solution mass       =     0.97970 kg
          Mineral mass        =     0.42395 kg
          Solution density    =    0.957    g/cm3
          Solution viscosity  =    0.003    poise
          Chlorinity          =    0.001999 molal
          Dissolved solids    =        4172 mg/kg sol'n
          Hardness            =        0.10 mg/kg sol'n as CaCO3
            carbonate         =        0.10 mg/kg sol'n as CaCO3
            non-carbonate     =        0.00 mg/kg sol'n as CaCO3
          Carbonate alkalinity=      868.46 mg/kg sol'n as CaCO3
          Water type          =    Na-OH
          Bulk volume         =    1.16e+03 cm3
          Fluid volume        =    1.02e+03 cm3
          Mineral volume      =        137. cm3
          Inert volume        =        0.00 cm3
          Porosity            =        88.2 %
          Permeability        =        1.68 cm2
          Mass reacted        =         403 g

                          moles          moles         grams          cm3      rxn rate
  Reactants             remaining       reacted       reacted       reacted  (mol/kg sec)
 ------------------------------------------------------------------------------------------
   H2O                    0.01280      0.008533        0.1537          --            --  
   Al2O3                   0.2363        0.1575         16.06          --            --  
   CaO                     0.8535        0.5690         31.91          --            --  
   Cr2O3                  0.06696       0.04464         6.785          --            --  
   FeO(ox)                  1.665         1.110         79.73          --            --  
   K2O(ox)               0.005641      0.003761        0.3543          --            --  
   MgO                      2.672         1.781         71.79          --            --  
   MnO                    0.04156       0.02771         1.965          --            --  
   Na2O(ox)               0.07027       0.04684         2.903          --            --  
   P2O5                   0.01299      0.008658         1.229          --            --  
   S                      0.01301      0.008676        0.2782        0.1346          --  
   SiO2                     4.681         3.121         187.5          --            --  
   TiO2                   0.04204       0.02803         2.239          --            --  

  Minerals in system     moles      log moles      grams        volume (cm3)
 ----------------------------------------------------------------------------
   Andradite              0.06366     -1.196          32.35           8.393
   Annite                0.007504     -2.125          3.841           1.158
   Antigorite            0.006696     -2.174          30.37           11.71
   Chromite               0.04464     -1.350          9.993           1.965
   Daphnite-14A            0.1110     -0.955          79.17           23.68
   Diopside                0.1271     -0.896          27.52           8.400
   Greenalite              0.1187     -0.926          44.12           13.65
   Hydroxylapatite       0.005772     -2.239          2.899           1.094
   Saponite-Na             0.2592     -0.586          100.2           35.43
   Tephroite              0.01385     -1.858          2.798           1.056
   Tremolite               0.1112     -0.954          90.31           30.34
   Troilite              0.004749     -2.323         0.4175          0.1576
                                               _____________   _____________
          (total)                                     424.0           137.0 

  Aqueous species       molality    mg/kg sol'n    act. coef.     log act.
 ---------------------------------------------------------------------------
   Ti(OH)4(aq)            0.02873         3316.      1.0000       -1.5417
   H2(aq)                 0.01414         28.38      1.0000       -1.8496
   OH-                    0.01193         202.1      0.8652       -1.9861
   Methane(aq)            0.01025         163.8      1.0000       -1.9893
   Na+                   0.008285         189.7      0.8674       -2.1435
   HS-                   0.003539         116.6      0.8652       -2.5140
   Cl-                   0.001995         70.42      0.8628       -2.7642
   S--                  0.0007829         25.00      0.5748       -3.3468
   HSiO3-               0.0005184         39.79      0.8674       -3.3471
   AlO2-                9.078e-05         5.332      0.8674       -4.1038
   NaHSiO3(aq)          5.817e-05         5.797      1.0000       -4.2353
   SiO2(aq)             2.940e-05         1.759      1.0000       -4.5317
   K+                   1.870e-05        0.7281      0.8628       -4.7922
   NaOH(aq)             1.741e-05        0.6933      1.0000       -4.7593
   NaCl(aq)             4.162e-06        0.2422      1.0000       -5.3807
   Ca++                 1.015e-06       0.04050      0.5855       -6.2261
   H2S(aq)              5.008e-07       0.01700      1.0000       -6.3004
   NaAlO2(aq)           3.253e-07       0.02656      1.0000       -6.4877
   HPO4--               1.616e-07       0.01544      0.5635       -7.0408
    (only species > 1e-8 molal listed)

  Mineral saturation states
                     log Q/K                          log Q/K
 ----------------------------------------------------------------
   Diopside           0.0000 sat    Clinochlore-14A   -1.4462     
   Tephroite          0.0000 sat    Quartz            -1.4535     
   Chromite           0.0000 sat    Talc              -1.4822     
   Saponite-Na        0.0000 sat    Tridymite         -1.6253     
   Troilite           0.0000 sat    Magnetite         -1.6415     
   Antigorite         0.0000 sat    Chalcedony        -1.6702     
   Tremolite          0.0000 sat    Saponite-H        -1.6960     
   Hydroxylapatite    0.0000 sat    Prehnite          -1.7143     
   Andradite          0.0000 sat    Gibbsite          -1.7888     
   Greenalite         0.0000 sat    Cristobalite(alp  -1.8712     
   Daphnite-14A       0.0000 sat    Brucite           -1.8749     
   Annite             0.0000 sat    Minnesotaite      -1.9612     
   Saponite-Ca       -0.0138        Wustite           -2.0364     
   Pyrrhotite        -0.0796        Fe(OH)2           -2.0711     
   Phlogopite        -0.0799        Coesite           -2.1119     
   Ice               -0.4670        Goethite          -2.1145     
   Alabandite        -0.4766        Monticellite      -2.1381     
   Chrysotile        -0.4935        Grossular         -2.1404     
   Saponite-Mg       -0.4968        Enstatite         -2.1659     
   Ripidolite-14A    -0.6363        Cristobalite(bet  -2.1734     
   Saponite-K        -0.6957        Cronstedtite-7A   -2.2902     
   Rhodonite         -0.8485        Analcime          -2.3340     
   Mesolite          -0.9608        SiO2(am)          -2.3474     
   Hedenbergite      -1.0051        Epidote           -2.7262     
   Diaspore          -1.0203        Epidote-ord       -2.7316     
   Fayalite          -1.0424        Manganosite       -2.7598     
   Wollastonite      -1.0514        Scolecite         -2.7928     
   Mn(OH)2(am)       -1.1387        Chamosite-7A      -2.8365     
   Pseudowollastoni  -1.1857        Hematite          -2.8501     
   Ferrosilite       -1.2034        Daphnite-7A       -2.8752     
   FeO               -1.2915        Whitlockite       -2.9842     
   Boehmite          -1.3151        Nepheline         -2.9965     
    (only minerals with log Q/K > -3 listed)

                         partial
  Gases               press. (bar)     fugacity     fug. coef.    log fug.
 ---------------------------------------------------------------------------
   H2(g)                    17.69         17.70         1.001      1.2480
   CH4(g)                   11.73         11.72        0.9993      1.0689
   H2O(g)                  0.8459        0.8334        0.9852     -0.0791
   H2S(g)               1.499e-05     1.493e-05        0.9961     -4.8259
   HCl(g)               2.691e-17     2.691e-17         1.000*   -16.5701
   CO2(g)               1.111e-18     1.109e-18        0.9976    -17.9552
   CO(g)                5.381e-21     5.381e-21         1.000*   -20.2692
   C2H4(g)              1.137e-23     1.137e-23         1.000*   -22.9444
   S2(g)                1.588e-32     1.588e-32         1.000*   -31.7991
   SO2(g)               2.387e-35     2.370e-35        0.9928    -34.6252
   Na(g)                3.614e-39     3.614e-39         1.000*   -38.4420
   K(g)                 9.961e-43     9.961e-43         1.000*   -42.0017
   Cl2(g)               5.711e-62     5.711e-62         1.000*   -61.2433
   O2(g)                2.847e-66     2.847e-66        0.9999    -65.5456
   Mg(g)                1.377e-66     1.377e-66         1.000*   -65.8611
   Ca(g)                7.350e-82     7.350e-82         1.000*   -81.1337
   C(g)                9.639e-101    9.639e-101         1.000*  -100.0159
   Al(g)               4.261e-102    4.261e-102         1.000*  -101.3705
   Si(g)               8.547e-110    8.547e-110         1.000*  -109.0682
    *no data, gas taken to be ideal

                                  In fluid              Sorbed            Kd
  Original basis total moles   moles     mg/kg      moles     mg/kg      L/kg
 -------------------------------------------------------------------------------
   H2O                 59.3       54.2  9.96e+05
   Al+++              0.315   8.89e-05      2.45
   Ca++               0.569   9.91e-07    0.0405
   Cl-              0.00195    0.00195      70.6
   CrO4--            0.0893   6.91e-27  8.18e-22
   Fe++                1.11   1.55e-12  8.86e-08
   H+                 -7.79   0.000875     0.901
   HCO3-             0.0100     0.0100      623.
   HPO4--            0.0173   1.63e-07    0.0159
   K+               0.00752   1.82e-05     0.728
   Mg++                1.78   1.76e-10  4.38e-06
   Mn++              0.0277   4.10e-10  2.30e-05
   Na+               0.0937    0.00816      192.
   O2(aq)           -0.0800    -0.0353 -1.15e+03
   SO4--            0.00897    0.00422      413.
   SiO2(aq)            3.12   0.000591      36.3
   Ti(OH)4(aq)       0.0280     0.0280  3.32e+03

  Elemental composition               In fluid                  Sorbed
                  total moles     moles       mg/kg        moles       mg/kg
 -------------------------------------------------------------------------------
   Aluminum            0.3150    8.888e-05       2.448
   Calcium             0.5693    9.905e-07     0.04052
   Carbon             0.01000      0.01000       122.6
   Chlorine          0.001950     0.001950       70.57
   Chromium           0.08928    6.907e-27   3.666e-22
   Hydrogen             111.0        108.5   1.116e+05
   Iron                 1.110    1.554e-12   8.861e-08
   Magnesium            1.782    1.764e-10   4.377e-06
   Manganese          0.02771    4.095e-10   2.296e-05
   Oxygen               66.03        54.28   8.865e+05
   Phosphorus         0.01732    1.628e-07    0.005146
   Potassium         0.007522    1.825e-05      0.7282
   Silicon              3.121    0.0005911       16.95
   Sodium             0.09369     0.008161       191.5
   Sulfur            0.008966     0.004217       138.0
   Titanium           0.02803      0.02803       1370.


          Step #   147             Xi = 0.5000

          Temperature = 100.0 C    Pressure =  1.013 bars
          pH = 10.270              log fO2 =  -65.546
          Eh =  -0.7544 volts      pe = -10.1903
          Ionic strength      =    0.014781 molal
          Charge imbalance    =   -0.011350 eq/kg (-40.76% error)
          Activity of water   =    0.999929
          Solvent mass        =     0.96961 kg
          Solution mass       =     0.97450 kg
          Mineral mass        =     0.52987 kg
          Solution density    =    0.957    g/cm3
          Solution viscosity  =    0.003    poise
          Chlorinity          =    0.002011 molal
          Dissolved solids    =        5024 mg/kg sol'n
          Hardness            =        0.10 mg/kg sol'n as CaCO3
            carbonate         =        0.10 mg/kg sol'n as CaCO3
            non-carbonate     =        0.00 mg/kg sol'n as CaCO3
          Carbonate alkalinity=      873.34 mg/kg sol'n as CaCO3
          Water type          =    Na-OH
          Bulk volume         =    1.19e+03 cm3
          Fluid volume        =    1.02e+03 cm3
          Mineral volume      =        171. cm3
          Inert volume        =        0.00 cm3
          Porosity            =        85.6 %
          Permeability        =       0.684 cm2
          Mass reacted        =         504 g

                          moles          moles         grams          cm3      rxn rate
  Reactants             remaining       reacted       reacted       reacted  (mol/kg sec)
 ------------------------------------------------------------------------------------------
   H2O                    0.01067       0.01067        0.1921          --            --  
   Al2O3                   0.1969        0.1969         20.08          --            --  
   CaO                     0.7113        0.7113         39.89          --            --  
   Cr2O3                  0.05580       0.05580         8.481          --            --  
   FeO(ox)                  1.387         1.387         99.66          --            --  
   K2O(ox)               0.004701      0.004701        0.4428          --            --  
   MgO                      2.227         2.227         89.74          --            --  
   MnO                    0.03463       0.03463         2.457          --            --  
   Na2O(ox)               0.05856       0.05856         3.629          --            --  
   P2O5                   0.01082       0.01082         1.536          --            --  
   S                      0.01085       0.01085        0.3478        0.1682          --  
   SiO2                     3.901         3.901         234.4          --            --  
   TiO2                   0.03504       0.03504         2.799          --            --  

  Minerals in system     moles      log moles      grams        volume (cm3)
 ----------------------------------------------------------------------------
   Andradite              0.06574     -1.182          33.41           8.668
   Annite                0.009384     -2.028          4.804           1.448
   Antigorite            0.008429     -2.074          38.23           14.74
   Chromite               0.05580     -1.253          12.49           2.456
   Daphnite-14A            0.1376     -0.861          98.21           29.38
   Diopside                0.2426     -0.615          52.55           16.04
   Greenalite              0.1590     -0.799          59.09           18.28
   Hydroxylapatite       0.007215     -2.142          3.624           1.368
   Saponite-Na             0.3304     -0.481          127.7           45.16
   Tephroite              0.01732     -1.762          3.497           1.320
   Tremolite               0.1178     -0.929          95.68           32.15
   Troilite              0.006934     -2.159         0.6096          0.2300
                                               _____________   _____________
          (total)                                     529.9           171.2 

  Aqueous species       molality    mg/kg sol'n    act. coef.     log act.
 ---------------------------------------------------------------------------
   Ti(OH)4(aq)            0.03613         4167.      1.0000       -1.4421
   H2(aq)                 0.01414         28.36      1.0000       -1.8496
   OH-                    0.01196         202.4      0.8651       -1.9852
   Methane(aq)            0.01031         164.6      1.0000       -1.9866
   Na+                   0.008269         189.1      0.8673       -2.1444
   HS-                   0.003546         116.7      0.8651       -2.5132
   Cl-                   0.002007         70.79      0.8627       -2.7616
   S--                  0.0007864         25.09      0.5746       -3.3451
   HSiO3-               0.0005195         39.85      0.8673       -3.3462
   AlO2-                9.097e-05         5.339      0.8673       -4.1029
   NaHSiO3(aq)          5.817e-05         5.792      1.0000       -4.2353
   SiO2(aq)             2.940e-05         1.757      1.0000       -4.5317
   K+                   1.866e-05        0.7261      0.8627       -4.7931
   NaOH(aq)             1.741e-05        0.6927      1.0000       -4.7593
   NaCl(aq)             4.179e-06        0.2430      1.0000       -5.3789
   Ca++                 1.011e-06       0.04031      0.5853       -6.2279
   H2S(aq)              5.008e-07       0.01698      1.0000       -6.3004
   NaAlO2(aq)           3.253e-07       0.02653      1.0000       -6.4877
   HPO4--               1.623e-07       0.01550      0.5633       -7.0390
    (only species > 1e-8 molal listed)

  Mineral saturation states
                     log Q/K                          log Q/K
 ----------------------------------------------------------------
   Diopside           0.0000 sat    Clinochlore-14A   -1.4462     
   Tephroite          0.0000 sat    Quartz            -1.4535     
   Chromite           0.0000 sat    Talc              -1.4822     
   Saponite-Na        0.0000 sat    Tridymite         -1.6253     
   Troilite           0.0000 sat    Magnetite         -1.6415     
   Antigorite         0.0000 sat    Chalcedony        -1.6702     
   Tremolite          0.0000 sat    Saponite-H        -1.6960     
   Hydroxylapatite    0.0000 sat    Prehnite          -1.7143     
   Andradite          0.0000 sat    Gibbsite          -1.7888     
   Greenalite         0.0000 sat    Cristobalite(alp  -1.8712     
   Daphnite-14A       0.0000 sat    Brucite           -1.8749     
   Annite             0.0000 sat    Minnesotaite      -1.9612     
   Saponite-Ca       -0.0138        Wustite           -2.0364     
   Pyrrhotite        -0.0796        Fe(OH)2           -2.0711     
   Phlogopite        -0.0799        Coesite           -2.1119     
   Ice               -0.4670        Goethite          -2.1145     
   Alabandite        -0.4766        Monticellite      -2.1381     
   Chrysotile        -0.4935        Grossular         -2.1404     
   Saponite-Mg       -0.4968        Enstatite         -2.1659     
   Ripidolite-14A    -0.6363        Cristobalite(bet  -2.1734     
   Saponite-K        -0.6957        Cronstedtite-7A   -2.2902     
   Rhodonite         -0.8485        Analcime          -2.3340     
   Mesolite          -0.9608        SiO2(am)          -2.3474     
   Hedenbergite      -1.0051        Epidote           -2.7262     
   Diaspore          -1.0203        Epidote-ord       -2.7316     
   Fayalite          -1.0424        Manganosite       -2.7598     
   Wollastonite      -1.0514        Scolecite         -2.7928     
   Mn(OH)2(am)       -1.1387        Chamosite-7A      -2.8365     
   Pseudowollastoni  -1.1857        Hematite          -2.8501     
   Ferrosilite       -1.2034        Daphnite-7A       -2.8752     
   FeO               -1.2915        Whitlockite       -2.9842     
   Boehmite          -1.3151        Nepheline         -2.9965     
    (only minerals with log Q/K > -3 listed)

                         partial
  Gases               press. (bar)     fugacity     fug. coef.    log fug.
 ---------------------------------------------------------------------------
   H2(g)                    17.69         17.70         1.001      1.2480
   CH4(g)                   11.80         11.79        0.9993      1.0716
   H2O(g)                  0.8459        0.8334        0.9852     -0.0791
   H2S(g)               1.499e-05     1.493e-05        0.9961     -4.8259
   HCl(g)               2.702e-17     2.702e-17         1.000*   -16.5684
   CO2(g)               1.118e-18     1.116e-18        0.9976    -17.9525
   CO(g)                5.414e-21     5.414e-21         1.000*   -20.2665
   C2H4(g)              1.151e-23     1.151e-23         1.000*   -22.9391
   S2(g)                1.588e-32     1.588e-32         1.000*   -31.7991
   SO2(g)               2.387e-35     2.370e-35        0.9928    -34.6252
   Na(g)                3.614e-39     3.614e-39         1.000*   -38.4420
   K(g)                 9.961e-43     9.961e-43         1.000*   -42.0017
   Cl2(g)               5.757e-62     5.757e-62         1.000*   -61.2398
   O2(g)                2.847e-66     2.847e-66        0.9999    -65.5456
   Mg(g)                1.377e-66     1.377e-66         1.000*   -65.8611
   Ca(g)                7.350e-82     7.350e-82         1.000*   -81.1337
   C(g)                9.699e-101    9.699e-101         1.000*  -100.0133
   Al(g)               4.261e-102    4.261e-102         1.000*  -101.3705
   Si(g)               8.547e-110    8.547e-110         1.000*  -109.0682
    *no data, gas taken to be ideal

                                  In fluid              Sorbed            Kd
  Original basis total moles   moles     mg/kg      moles     mg/kg      L/kg
 -------------------------------------------------------------------------------
   H2O                 60.3       53.9  9.96e+05
   Al+++              0.394   8.85e-05      2.45
   Ca++               0.712   9.81e-07    0.0403
   Cl-              0.00195    0.00195      70.9
   CrO4--             0.112   6.84e-27  8.14e-22
   Fe++                1.39   1.54e-12  8.82e-08
   H+                 -9.74   0.000912     0.944
   HCO3-             0.0100     0.0100      626.
   HPO4--            0.0216   1.63e-07    0.0160
   K+               0.00940   1.81e-05     0.726
   Mg++                2.23   1.75e-10  4.36e-06
   Mn++              0.0346   4.05e-10  2.29e-05
   Na+                0.117    0.00810      191.
   O2(aq)            -0.100    -0.0353 -1.16e+03
   SO4--             0.0111    0.00420      414.
   SiO2(aq)            3.90   0.000589      36.3
   Ti(OH)4(aq)       0.0350     0.0350  4.17e+03

  Elemental composition               In fluid                  Sorbed
                  total moles     moles       mg/kg        moles       mg/kg
 -------------------------------------------------------------------------------
   Aluminum            0.3938    8.852e-05       2.451
   Calcium             0.7115    9.807e-07     0.04033
   Carbon             0.01000      0.01000       123.3
   Chlorine          0.001950     0.001950       70.94
   Chromium            0.1116    6.839e-27   3.649e-22
   Hydrogen             111.0        107.9   1.116e+05
   Iron                 1.387    1.539e-12   8.820e-08
   Magnesium            2.227    1.747e-10   4.357e-06
   Manganese          0.03463    4.055e-10   2.286e-05
   Oxygen               68.66        53.98   8.862e+05
   Phosphorus         0.02164    1.625e-07    0.005165
   Potassium         0.009402    1.810e-05      0.7262
   Silicon              3.901    0.0005886       16.96
   Sodium              0.1171     0.008095       191.0
   Sulfur             0.01114     0.004202       138.3
   Titanium           0.03504      0.03504       1721.


          Step #   157             Xi = 0.6000

          Temperature = 100.0 C    Pressure =  1.013 bars
          pH = 10.271              log fO2 =  -65.546
          Eh =  -0.7545 volts      pe = -10.1912
          Ionic strength      =    0.014803 molal
          Charge imbalance    =   -0.011410 eq/kg (-40.96% error)
          Activity of water   =    0.999929
          Solvent mass        =     0.96360 kg
          Solution mass       =     0.96931 kg
          Mineral mass        =     0.63579 kg
          Solution density    =    0.958    g/cm3
          Solution viscosity  =    0.003    poise
          Chlorinity          =    0.002024 molal
          Dissolved solids    =        5886 mg/kg sol'n
          Hardness            =        0.10 mg/kg sol'n as CaCO3
            carbonate         =        0.10 mg/kg sol'n as CaCO3
            non-carbonate     =        0.00 mg/kg sol'n as CaCO3
          Carbonate alkalinity=      878.27 mg/kg sol'n as CaCO3
          Water type          =    Na-OH
          Bulk volume         =    1.22e+03 cm3
          Fluid volume        =    1.01e+03 cm3
          Mineral volume      =        205. cm3
          Inert volume        =        0.00 cm3
          Porosity            =        83.1 %
          Permeability        =       0.291 cm2
          Mass reacted        =         604 g

                          moles          moles         grams          cm3      rxn rate
  Reactants             remaining       reacted       reacted       reacted  (mol/kg sec)
 ------------------------------------------------------------------------------------------
   H2O                   0.008533       0.01280        0.2306          --            --  
   Al2O3                   0.1575        0.2363         24.09          --            --  
   CaO                     0.5690        0.8535         47.86          --            --  
   Cr2O3                  0.04464       0.06696         10.18          --            --  
   FeO(ox)                  1.110         1.665         119.6          --            --  
   K2O(ox)               0.003761      0.005641        0.5314          --            --  
   MgO                      1.781         2.672         107.7          --            --  
   MnO                    0.02771       0.04156         2.948          --            --  
   Na2O(ox)               0.04684       0.07027         4.355          --            --  
   P2O5                  0.008658       0.01299         1.843          --            --  
   S                     0.008676       0.01301        0.4173        0.2019          --  
   SiO2                     3.121         4.681         281.2          --            --  
   TiO2                   0.02803       0.04204         3.358          --            --  

  Minerals in system     moles      log moles      grams        volume (cm3)
 ----------------------------------------------------------------------------
   Andradite              0.06782     -1.169          34.47           8.943
   Annite                 0.01126     -1.948          5.766           1.738
   Antigorite             0.01016     -1.993          46.09           17.77
   Chromite               0.06696     -1.174          14.99           2.947
   Daphnite-14A            0.1643     -0.784          117.3           35.07
   Diopside                0.3582     -0.446          77.57           23.67
   Greenalite              0.1992     -0.701          74.06           22.91
   Hydroxylapatite       0.008658     -2.063          4.349           1.641
   Saponite-Na             0.4015     -0.396          155.2           54.89
   Tephroite              0.02078     -1.682          4.197           1.584
   Tremolite               0.1244     -0.905          101.1           33.95
   Troilite              0.009118     -2.040         0.8016          0.3025
                                               _____________   _____________
          (total)                                     635.8           205.4 

  Aqueous species       molality    mg/kg sol'n    act. coef.     log act.
 ---------------------------------------------------------------------------
   Ti(OH)4(aq)            0.04363         5027.      1.0000       -1.3602
   H2(aq)                 0.01414         28.33      1.0000       -1.8496
   OH-                    0.01199         202.6      0.8650       -1.9843
   Methane(aq)            0.01038         165.5      1.0000       -1.9839
   Na+                   0.008253         188.6      0.8673       -2.1453
   HS-                   0.003554         116.9      0.8650       -2.5123
   Cl-                   0.002019         71.17      0.8627       -2.7589
   S--                  0.0007899         25.18      0.5744       -3.3432
   HSiO3-               0.0005206         39.90      0.8673       -3.3453
   AlO2-                9.117e-05         5.346      0.8673       -4.1020
   NaHSiO3(aq)          5.817e-05         5.787      1.0000       -4.2353
   SiO2(aq)             2.940e-05         1.756      1.0000       -4.5317
   K+                   1.863e-05        0.7240      0.8627       -4.7940
   NaOH(aq)             1.741e-05        0.6921      1.0000       -4.7593
   NaCl(aq)             4.196e-06        0.2438      1.0000       -5.3772
   Ca++                 1.007e-06       0.04012      0.5851       -6.2297
   H2S(aq)              5.008e-07       0.01697      1.0000       -6.3004
   NaAlO2(aq)           3.253e-07       0.02651      1.0000       -6.4877
   HPO4--               1.630e-07       0.01555      0.5631       -7.0372
    (only species > 1e-8 molal listed)

  Mineral saturation states
                     log Q/K                          log Q/K
 ----------------------------------------------------------------
   Diopside           0.0000 sat    Clinochlore-14A   -1.4462     
   Tephroite          0.0000 sat    Quartz            -1.4535     
   Chromite           0.0000 sat    Talc              -1.4822     
   Saponite-Na        0.0000 sat    Tridymite         -1.6253     
   Troilite           0.0000 sat    Magnetite         -1.6415     
   Antigorite         0.0000 sat    Chalcedony        -1.6702     
   Tremolite          0.0000 sat    Saponite-H        -1.6960     
   Hydroxylapatite    0.0000 sat    Prehnite          -1.7143     
   Andradite          0.0000 sat    Gibbsite          -1.7888     
   Greenalite         0.0000 sat    Cristobalite(alp  -1.8712     
   Daphnite-14A       0.0000 sat    Brucite           -1.8749     
   Annite             0.0000 sat    Minnesotaite      -1.9612     
   Saponite-Ca       -0.0138        Wustite           -2.0364     
   Pyrrhotite        -0.0796        Fe(OH)2           -2.0711     
   Phlogopite        -0.0799        Coesite           -2.1119     
   Ice               -0.4670        Goethite          -2.1145     
   Alabandite        -0.4766        Monticellite      -2.1381     
   Chrysotile        -0.4935        Grossular         -2.1404     
   Saponite-Mg       -0.4968        Enstatite         -2.1659     
   Ripidolite-14A    -0.6363        Cristobalite(bet  -2.1734     
   Saponite-K        -0.6957        Cronstedtite-7A   -2.2902     
   Rhodonite         -0.8485        Analcime          -2.3340     
   Mesolite          -0.9608        SiO2(am)          -2.3474     
   Hedenbergite      -1.0051        Epidote           -2.7262     
   Diaspore          -1.0203        Epidote-ord       -2.7316     
   Fayalite          -1.0424        Manganosite       -2.7598     
   Wollastonite      -1.0514        Scolecite         -2.7928     
   Mn(OH)2(am)       -1.1387        Chamosite-7A      -2.8365     
   Pseudowollastoni  -1.1857        Hematite          -2.8501     
   Ferrosilite       -1.2034        Daphnite-7A       -2.8752     
   FeO               -1.2915        Whitlockite       -2.9842     
   Boehmite          -1.3151        Nepheline         -2.9965     
    (only minerals with log Q/K > -3 listed)

                         partial
  Gases               press. (bar)     fugacity     fug. coef.    log fug.
 ---------------------------------------------------------------------------
   H2(g)                    17.69         17.70         1.001      1.2480
   CH4(g)                   11.87         11.87        0.9993      1.0743
   H2O(g)                  0.8459        0.8334        0.9852     -0.0791
   H2S(g)               1.499e-05     1.493e-05        0.9961     -4.8259
   HCl(g)               2.712e-17     2.712e-17         1.000*   -16.5666
   CO2(g)               1.125e-18     1.123e-18        0.9976    -17.9498
   CO(g)                5.448e-21     5.448e-21         1.000*   -20.2638
   C2H4(g)              1.165e-23     1.165e-23         1.000*   -22.9337
   S2(g)                1.588e-32     1.588e-32         1.000*   -31.7991
   SO2(g)               2.387e-35     2.370e-35        0.9928    -34.6252
   Na(g)                3.614e-39     3.614e-39         1.000*   -38.4420
   K(g)                 9.961e-43     9.961e-43         1.000*   -42.0017
   Cl2(g)               5.804e-62     5.804e-62         1.000*   -61.2363
   O2(g)                2.847e-66     2.847e-66        0.9999    -65.5456
   Mg(g)                1.377e-66     1.377e-66         1.000*   -65.8611
   Ca(g)                7.350e-82     7.350e-82         1.000*   -81.1337
   C(g)                9.760e-101    9.760e-101         1.000*  -100.0106
   Al(g)               4.261e-102    4.261e-102         1.000*  -101.3705
   Si(g)               8.547e-110    8.547e-110         1.000*  -109.0682
    *no data, gas taken to be ideal

                                  In fluid              Sorbed            Kd
  Original basis total moles   moles     mg/kg      moles     mg/kg      L/kg
 -------------------------------------------------------------------------------
   H2O                 61.3       53.5  9.95e+05
   Al+++              0.473   8.82e-05      2.45
   Ca++               0.854   9.71e-07    0.0401
   Cl-              0.00195    0.00195      71.3
   CrO4--             0.134   6.77e-27  8.10e-22
   Fe++                1.66   1.52e-12  8.78e-08
   H+                 -11.7   0.000949     0.987
   HCO3-             0.0100     0.0100      629.
   HPO4--            0.0260   1.62e-07    0.0161
   K+                0.0113   1.80e-05     0.724
   Mg++                2.67   1.73e-10  4.34e-06
   Mn++              0.0416   4.01e-10  2.28e-05
   Na+                0.141    0.00803      190.
   O2(aq)            -0.120    -0.0352 -1.16e+03
   SO4--             0.0133    0.00419      415.
   SiO2(aq)            4.68   0.000586      36.3
   Ti(OH)4(aq)       0.0420     0.0420  5.03e+03

  Elemental composition               In fluid                  Sorbed
                  total moles     moles       mg/kg        moles       mg/kg
 -------------------------------------------------------------------------------
   Aluminum            0.4725    8.817e-05       2.454
   Calcium             0.8538    9.709e-07     0.04014
   Carbon             0.01000      0.01000       123.9
   Chlorine          0.001950     0.001950       71.32
   Chromium            0.1339    6.771e-27   3.632e-22
   Hydrogen             111.1        107.2   1.115e+05
   Iron                 1.665    1.524e-12   8.779e-08
   Magnesium            2.673    1.729e-10   4.336e-06
   Manganese          0.04156    4.015e-10   2.276e-05
   Oxygen               71.28        53.67   8.859e+05
   Phosphorus         0.02597    1.622e-07    0.005184
   Potassium          0.01128    1.795e-05      0.7241
   Silicon              4.681    0.0005860       16.98
   Sodium              0.1405     0.008029       190.4
   Sulfur             0.01330     0.004186       138.5
   Titanium           0.04204      0.04204       2077.


          Step #   167             Xi = 0.7000

          Temperature = 100.0 C    Pressure =  1.013 bars
          pH = 10.272              log fO2 =  -65.546
          Eh =  -0.7546 volts      pe = -10.1921
          Ionic strength      =    0.014826 molal
          Charge imbalance    =   -0.011472 eq/kg (-41.16% error)
          Activity of water   =    0.999928
          Solvent mass        =     0.95760 kg
          Solution mass       =     0.96412 kg
          Mineral mass        =     0.74171 kg
          Solution density    =    0.958    g/cm3
          Solution viscosity  =    0.003    poise
          Chlorinity          =    0.002036 molal
          Dissolved solids    =        6757 mg/kg sol'n
          Hardness            =        0.10 mg/kg sol'n as CaCO3
            carbonate         =        0.10 mg/kg sol'n as CaCO3
            non-carbonate     =        0.00 mg/kg sol'n as CaCO3
          Carbonate alkalinity=      883.26 mg/kg sol'n as CaCO3
          Water type          =    Na-OH
          Bulk volume         =    1.25e+03 cm3
          Fluid volume        =    1.01e+03 cm3
          Mineral volume      =        240. cm3
          Inert volume        =        0.00 cm3
          Porosity            =        80.8 %
          Permeability        =       0.129 cm2
          Mass reacted        =         705 g

                          moles          moles         grams          cm3      rxn rate
  Reactants             remaining       reacted       reacted       reacted  (mol/kg sec)
 ------------------------------------------------------------------------------------------
   H2O                   0.006399       0.01493        0.2690          --            --  
   Al2O3                   0.1181        0.2756         28.11          --            --  
   CaO                     0.4268        0.9958         55.84          --            --  
   Cr2O3                  0.03348       0.07812         11.87          --            --  
   FeO(ox)                 0.8323         1.942         139.5          --            --  
   K2O(ox)               0.002821      0.006582        0.6200          --            --  
   MgO                      1.336         3.117         125.6          --            --  
   MnO                    0.02078       0.04849         3.440          --            --  
   Na2O(ox)               0.03513       0.08198         5.081          --            --  
   P2O5                  0.006493       0.01515         2.151          --            --  
   S                     0.006507       0.01518        0.4869        0.2355          --  
   SiO2                     2.340         5.461         328.1          --            --  
   TiO2                   0.02102       0.04905         3.918          --            --  

  Minerals in system     moles      log moles      grams        volume (cm3)
 ----------------------------------------------------------------------------
   Andradite              0.06991     -1.155          35.53           9.217
   Annite                 0.01315     -1.881          6.729           2.029
   Antigorite             0.01189     -1.925          53.95           20.80
   Chromite               0.07812     -1.107          17.49           3.438
   Daphnite-14A            0.1910     -0.719          136.3           40.77
   Diopside                0.4738     -0.324          102.6           31.31
   Greenalite              0.2395     -0.621          89.03           27.54
   Hydroxylapatite        0.01010     -1.996          5.074           1.915
   Saponite-Na             0.4727     -0.325          182.7           64.61
   Tephroite              0.02424     -1.615          4.896           1.848
   Tremolite               0.1310     -0.883          106.4           35.76
   Troilite               0.01130     -1.947         0.9936          0.3749
                                               _____________   _____________
          (total)                                     741.7           239.6 

  Aqueous species       molality    mg/kg sol'n    act. coef.     log act.
 ---------------------------------------------------------------------------
   Ti(OH)4(aq)            0.05122         5897.      1.0000       -1.2905
   H2(aq)                 0.01414         28.31      1.0000       -1.8496
   OH-                    0.01201         202.9      0.8649       -1.9834
   Methane(aq)            0.01044         166.4      1.0000       -1.9812
   Na+                   0.008236         188.1      0.8672       -2.1462
   HS-                   0.003562         117.0      0.8649       -2.5113
   Cl-                   0.002032         71.56      0.8626       -2.7563
   S--                  0.0007935         25.27      0.5741       -3.3414
   HSiO3-               0.0005217         39.95      0.8672       -3.3444
   AlO2-                9.137e-05         5.353      0.8672       -4.1011
   NaHSiO3(aq)          5.817e-05         5.782      1.0000       -4.2353
   SiO2(aq)             2.940e-05         1.754      1.0000       -4.5317
   K+                   1.859e-05        0.7219      0.8626       -4.7949
   NaOH(aq)             1.741e-05        0.6915      1.0000       -4.7593
   NaCl(aq)             4.213e-06        0.2445      1.0000       -5.3754
   Ca++                 1.003e-06       0.03993      0.5849       -6.2315
   H2S(aq)              5.008e-07       0.01695      1.0000       -6.3004
   NaAlO2(aq)           3.253e-07       0.02649      1.0000       -6.4877
   HPO4--               1.638e-07       0.01561      0.5629       -7.0354
    (only species > 1e-8 molal listed)

  Mineral saturation states
                     log Q/K                          log Q/K
 ----------------------------------------------------------------
   Diopside           0.0000 sat    Clinochlore-14A   -1.4462     
   Tephroite          0.0000 sat    Quartz            -1.4535     
   Chromite           0.0000 sat    Talc              -1.4822     
   Saponite-Na        0.0000 sat    Tridymite         -1.6253     
   Troilite           0.0000 sat    Magnetite         -1.6415     
   Antigorite         0.0000 sat    Chalcedony        -1.6702     
   Tremolite          0.0000 sat    Saponite-H        -1.6960     
   Hydroxylapatite    0.0000 sat    Prehnite          -1.7143     
   Andradite          0.0000 sat    Gibbsite          -1.7888     
   Greenalite         0.0000 sat    Cristobalite(alp  -1.8712     
   Daphnite-14A       0.0000 sat    Brucite           -1.8749     
   Annite             0.0000 sat    Minnesotaite      -1.9612     
   Saponite-Ca       -0.0138        Wustite           -2.0364     
   Pyrrhotite        -0.0796        Fe(OH)2           -2.0711     
   Phlogopite        -0.0799        Coesite           -2.1119     
   Ice               -0.4670        Goethite          -2.1145     
   Alabandite        -0.4766        Monticellite      -2.1381     
   Chrysotile        -0.4935        Grossular         -2.1404     
   Saponite-Mg       -0.4968        Enstatite         -2.1659     
   Ripidolite-14A    -0.6363        Cristobalite(bet  -2.1734     
   Saponite-K        -0.6957        Cronstedtite-7A   -2.2902     
   Rhodonite         -0.8485        Analcime          -2.3340     
   Mesolite          -0.9608        SiO2(am)          -2.3474     
   Hedenbergite      -1.0051        Epidote           -2.7262     
   Diaspore          -1.0203        Epidote-ord       -2.7316     
   Fayalite          -1.0424        Manganosite       -2.7598     
   Wollastonite      -1.0514        Scolecite         -2.7928     
   Mn(OH)2(am)       -1.1387        Chamosite-7A      -2.8365     
   Pseudowollastoni  -1.1857        Hematite          -2.8501     
   Ferrosilite       -1.2034        Daphnite-7A       -2.8752     
   FeO               -1.2915        Whitlockite       -2.9842     
   Boehmite          -1.3151        Nepheline         -2.9965     
    (only minerals with log Q/K > -3 listed)

                         partial
  Gases               press. (bar)     fugacity     fug. coef.    log fug.
 ---------------------------------------------------------------------------
   H2(g)                    17.69         17.70         1.001      1.2480
   CH4(g)                   11.95         11.94        0.9993      1.0770
   H2O(g)                  0.8459        0.8334        0.9852     -0.0791
   H2S(g)               1.499e-05     1.493e-05        0.9961     -4.8259
   HCl(g)               2.723e-17     2.723e-17         1.000*   -16.5649
   CO2(g)               1.132e-18     1.130e-18        0.9976    -17.9471
   CO(g)                5.482e-21     5.482e-21         1.000*   -20.2611
   C2H4(g)              1.180e-23     1.180e-23         1.000*   -22.9282
   S2(g)                1.588e-32     1.588e-32         1.000*   -31.7991
   SO2(g)               2.387e-35     2.370e-35        0.9928    -34.6252
   Na(g)                3.614e-39     3.614e-39         1.000*   -38.4420
   K(g)                 9.961e-43     9.961e-43         1.000*   -42.0017
   Cl2(g)               5.851e-62     5.851e-62         1.000*   -61.2327
   O2(g)                2.847e-66     2.847e-66        0.9999    -65.5456
   Mg(g)                1.377e-66     1.377e-66         1.000*   -65.8611
   Ca(g)                7.350e-82     7.350e-82         1.000*   -81.1337
   C(g)                9.821e-101    9.821e-101         1.000*  -100.0079
   Al(g)               4.261e-102    4.261e-102         1.000*  -101.3705
   Si(g)               8.547e-110    8.547e-110         1.000*  -109.0682
    *no data, gas taken to be ideal

                                  In fluid              Sorbed            Kd
  Original basis total moles   moles     mg/kg      moles     mg/kg      L/kg
 -------------------------------------------------------------------------------
   H2O                 62.2       53.2  9.94e+05
   Al+++              0.551   8.78e-05      2.46
   Ca++               0.996   9.61e-07    0.0400
   Cl-              0.00195    0.00195      71.7
   CrO4--             0.156   6.70e-27  8.06e-22
   Fe++                1.94   1.51e-12  8.74e-08
   H+                 -13.6   0.000986      1.03
   HCO3-             0.0100     0.0100      633.
   HPO4--            0.0303   1.62e-07    0.0161
   K+                0.0132   1.78e-05     0.722
   Mg++                3.12   1.71e-10  4.32e-06
   Mn++              0.0485   3.98e-10  2.27e-05
   Na+                0.164    0.00796      190.
   O2(aq)            -0.140    -0.0351 -1.17e+03
   SO4--             0.0155    0.00417      416.
   SiO2(aq)            5.46   0.000583      36.4
   Ti(OH)4(aq)       0.0490     0.0490  5.90e+03

  Elemental composition               In fluid                  Sorbed
                  total moles     moles       mg/kg        moles       mg/kg
 -------------------------------------------------------------------------------
   Aluminum            0.5513    8.781e-05       2.457
   Calcium             0.9960    9.612e-07     0.03995
   Carbon             0.01000      0.01000       124.6
   Chlorine          0.001950     0.001950       71.71
   Chromium            0.1562    6.703e-27   3.615e-22
   Hydrogen             111.1        106.6   1.114e+05
   Iron                 1.942    1.508e-12   8.738e-08
   Magnesium            3.118    1.712e-10   4.316e-06
   Manganese          0.04849    3.975e-10   2.265e-05
   Oxygen               73.90        53.36   8.856e+05
   Phosphorus         0.03030    1.620e-07    0.005204
   Potassium          0.01316    1.781e-05      0.7221
   Silicon              5.461    0.0005835       17.00
   Sodium              0.1640     0.007964       189.9
   Sulfur             0.01547     0.004171       138.7
   Titanium           0.04905      0.04905       2436.


          Step #   177             Xi = 0.8000

          Temperature = 100.0 C    Pressure =  1.013 bars
          pH = 10.273              log fO2 =  -65.546
          Eh =  -0.7546 volts      pe = -10.1930
          Ionic strength      =    0.014850 molal
          Charge imbalance    =   -0.011534 eq/kg (-41.36% error)
          Activity of water   =    0.999928
          Solvent mass        =     0.95160 kg
          Solution mass       =     0.95892 kg
          Mineral mass        =     0.84762 kg
          Solution density    =    0.959    g/cm3
          Solution viscosity  =    0.003    poise
          Chlorinity          =    0.002049 molal
          Dissolved solids    =        7637 mg/kg sol'n
          Hardness            =        0.10 mg/kg sol'n as CaCO3
            carbonate         =        0.10 mg/kg sol'n as CaCO3
            non-carbonate     =        0.00 mg/kg sol'n as CaCO3
          Carbonate alkalinity=      888.31 mg/kg sol'n as CaCO3
          Water type          =    Na-OH
          Bulk volume         =    1.27e+03 cm3
          Fluid volume        =    1.00e+03 cm3
          Mineral volume      =        274. cm3
          Inert volume        =        0.00 cm3
          Porosity            =        78.5 %
          Permeability        =      0.0590 cm2
          Mass reacted        =         806 g

                          moles          moles         grams          cm3      rxn rate
  Reactants             remaining       reacted       reacted       reacted  (mol/kg sec)
 ------------------------------------------------------------------------------------------
   H2O                   0.004266       0.01707        0.3074          --            --  
   Al2O3                  0.07876        0.3150         32.12          --            --  
   CaO                     0.2845         1.138         63.82          --            --  
   Cr2O3                  0.02232       0.08928         13.57          --            --  
   FeO(ox)                 0.5549         2.219         159.5          --            --  
   K2O(ox)               0.001880      0.007522        0.7085          --            --  
   MgO                     0.8907         3.563         143.6          --            --  
   MnO                    0.01385       0.05541         3.931          --            --  
   Na2O(ox)               0.02342       0.09369         5.807          --            --  
   P2O5                  0.004329       0.01732         2.458          --            --  
   S                     0.004338       0.01735        0.5564        0.2692          --  
   SiO2                     1.560         6.241         375.0          --            --  
   TiO2                   0.01401       0.05606         4.478          --            --  

  Minerals in system     moles      log moles      grams        volume (cm3)
 ----------------------------------------------------------------------------
   Andradite              0.07199     -1.143          36.58           9.492
   Annite                 0.01503     -1.823          7.692           2.319
   Antigorite             0.01363     -1.866          61.81           23.84
   Chromite               0.08928     -1.049          19.99           3.929
   Daphnite-14A            0.2177     -0.662          155.4           46.47
   Diopside                0.5893     -0.230          127.6           38.95
   Greenalite              0.2798     -0.553          104.0           32.17
   Hydroxylapatite        0.01154     -1.938          5.799           2.188
   Saponite-Na             0.5439     -0.264          210.2           74.34
   Tephroite              0.02771     -1.557          5.596           2.112
   Tremolite               0.1376     -0.861          111.8           37.56
   Troilite               0.01349     -1.870          1.186          0.4474
                                               _____________   _____________
          (total)                                     847.6           273.8 

  Aqueous species       molality    mg/kg sol'n    act. coef.     log act.
 ---------------------------------------------------------------------------
   Ti(OH)4(aq)            0.05891         6776.      1.0000       -1.2298
   H2(aq)                 0.01414         28.28      1.0000       -1.8496
   OH-                    0.01204         203.2      0.8648       -1.9825
   Methane(aq)            0.01051         167.3      1.0000       -1.9785
   Na+                   0.008219         187.5      0.8671       -2.1471
   HS-                   0.003570         117.2      0.8648       -2.5104
   Cl-                   0.002045         71.95      0.8625       -2.7536
   S--                  0.0007972         25.37      0.5739       -3.3396
   HSiO3-               0.0005229         40.00      0.8671       -3.3435
   AlO2-                9.157e-05         5.360      0.8671       -4.1002
   NaHSiO3(aq)          5.817e-05         5.777      1.0000       -4.2353
   SiO2(aq)             2.940e-05         1.753      1.0000       -4.5317
   K+                   1.855e-05        0.7198      0.8625       -4.7958
   NaOH(aq)             1.741e-05        0.6909      1.0000       -4.7593
   NaCl(aq)             4.230e-06        0.2453      1.0000       -5.3737
   Ca++                 9.993e-07       0.03974      0.5847       -6.2334
[truncated: 29,949 more chars]
