# Supplementary material for: Mineral Indicators of Geologically Recent Past Habitability on Mars
Source: Life (Basel). 2023 Dec 15;13(12):2349. doi: 10.3390/life13122349 (PMC10744562; doi:10.3390/life13122349)
Supplement: Supplementary file 1 [file life-13-02349-s001.zip › Supplementary Table_1.xlsx]

## Sheet: Sup Table 1
Key Continental Astrobiology Analogs	Serpentinization Setting	Location
Ophiolite	Coast Range	California and Oregon, US
	Samail	Sultanate of Oman
	Zambales and Palawan s	Philippines
	Tekirova and Chimaera Seep	Turkey
	Tablelands	Canada
	Trinity Complex	California, US
	Santa Elna	Costa Rica
	Hida Belt	Hakuba Happo Springs, Japan
	Troodos	Cyprus
	Fennoscandian Shield	Outokumpu deep drill hole, Finland
	Dinaride	Bosnia and Herzegovina
	Prony Bay	New Caledonia
	Leka Ophiolite	Norway
	Othrys and Argolida	Greece
	Voltri, Taro-Cenno, Elba	Italy
Massif	Rhonda Massif	Spain
	Alter-do-Chão massif	Cabeço de Cabeço de Vide Portugal
Volcanic	Socorro Island	Mexico
	Kirkland Lake and Lake Timiskiming Kimberlite fields	Canada
