# Supplementary material for: Mineral Indicators of Geologically Recent Past Habitability on Mars
Source: Life (Basel). 2023 Dec 15;13(12):2349. doi: 10.3390/life13122349 (PMC10744562; doi:10.3390/life13122349)
Supplement: Supplementary file 1 [file life-13-02349-s001.zip › Supplementary Table_3.xlsx]

## Sheet: Sheet1
Species	Ca(ClO4)2		CaMg(ClO4)2		CaNa2(ClO4)2		Mg(ClO4)2		Na2Mg(ClO4)2		NaClO4		Rosy Red, Mars
H2O	1 free kg		1 free kg		1 free kg		1 free kg		1 free kg		1 free kg		1 free kg
Ca++	1.326 molal		.411 molal		.497 molal		.001 molal		.001 molal		.001 molal		.25 mmol
Mg++	.001 molal		.409 molal		.001 molal		1.414 molal		.354 molal		.001 molal		.56 mmol
K+	.001 molal		.001 molal		.001 molal		.001 molal		.001 molal		.001 molal		1e-9 mmol
Na+	.001 molal		.001 molal		.88 molal		.001 molal		.636 molal		1.915 molal		1e-9 mmol
SO4--	.001 molal		.001 molal		.001 molal		.001 molal		.001 molal		.001 molal		.29 mmol
ClO4-	1.326 molal		.82 molal		1.385 molal		1.414 molal		.99 molal		1.915 molal		1.95 mmol (Cl)
HCO3-	.001 molal		.001 molal		.001 molal		.001 molal		.001 molal		.001 molal		10 mmol
Fe++	.001 molal		.001 molal		.001 molal		.001 molal		.001 molal		.001 molal		.32 mmol
CO2(g)	.0057 fugacity		.0057 fugacity		.0057 fugacity		.0057 fugacity		.0057 fugacity		.0057 fugacity		.0057 fugacity
Al+++	.001 mmol		.001 mmol		.001 mmol		.001 mmol		.001 mmol		.001 mmol		1e-9 mmol
SiO2(aq)	.001 mmol		.001 mmol		.001 mmol		.001 mmol		.001 mmol		.001 mmol		1e-9 mmol
Ti(OH)4(aq)	.001 mmol		.001 mmol		.001 mmol		.001 mmol		.001 mmol		.001 mmol		1e-9 mmol
O2(g)	.000876 fugacity		.000876 fugacity		.000876 fugacity		.000876 fugacity		.000876 fugacity		.000876 fugacity		.000876 fugacity
CrO4--	.001 mmol		.001 mmol		.001 mmol		.001 mmol		.001 mmol		.001 mmol		1e-9 mmol
Mn++	.001 mmol		.001 mmol		.001 mmol		.001 mmol		.001 mmol		.001 mmol		1e-9 mmol
HPO4--	.001 mmol		.001 mmol		.001 mmol		.001 mmol		.001 mmol		.001 mmol		1e-9 mmol
*Cl instead of ClO4-
