# Supplementary material for: Mineral Indicators of Geologically Recent Past Habitability on Mars
Source: Life (Basel). 2023 Dec 15;13(12):2349. doi: 10.3390/life13122349 (PMC10744562; doi:10.3390/life13122349)
Supplement: Supplementary file 1 [file life-13-02349-s001.zip › Supplementary Table_4.xlsx]

## Sheet: Sheet1
Aq Species	H2O	H2(aq)	CH4	H2S(aq)	H+	SO4--	HCO3-	S--	CO2(aq)	R	T	RT	Sulfate Reduction RTLNQ	Methanotrop	MethGenes LNQ	AMO LNQ		Sulfate Reduction RTLNQ		Methanotrop		MethGenes LNQ		AMO LNQ
Alh_Ca(ClO4)2_373	0.957966	0.1755	0.001148	2.135e-07	1.595e-08	1e-08	1e-08	2.002e-08	1e-08	8.31446	373.15	3102.54	141.964	85.2129	57.4762	84.4879		141.964		85.2129		57.4762		84.4879
Chassigny_Ca(ClO4)2_373	0.957782	0.9413	0.001145	3.309e-08	1e-08	1e-08	1e-08	2.455e-08	1e-08	8.31446	373.15	3102.54	118.23	61.4805	36.6225	81.6074		118.23		61.4805		36.6225		81.6074
Nakhla_Ca(ClO4)2_373	0.960743	0.006529	0.001052	2.083e-06	7.002e-08	1e-08	1e-08	1.014e-08	1e-08	8.31446	373.15	3102.54	180.735	123.957	98.0699	82.6648		180.735		123.957		98.0699		82.6648
snc_Ca(ClO4)2_373	0.960414	0.01386	0.001075	4.62e-07	3.195e-08	1e-08	1e-08	1.079e-08	1e-08	8.31446	373.15	3102.54	171.585	114.81	88.7931	82.7918		171.585		114.81		88.7931		82.7918
Alh_CaMg(ClO4)2_373	0.972234	0.04495	0.001149	9.306e-08	1.203e-08	1e-08	1e-08	1.778e-08	1e-08	8.31446	373.15	3102.54	158.225	101.336	74.4744	83.7508		158.225		101.336		74.4744		83.7508
Chassingy_CaMg(ClO4)2_373	0.975103	0.9584	0.001143	3.369e-08	3.857e-07	1e-08	1e-08	1e-08	1e-08	8.31446	373.15	3102.54	95.6208	38.7045	36.5049	59.1159		95.6208		38.7045		36.5049		59.1159
Nahkla_CaMg(ClO4)2_373	0.97434	0.007585	0.001051	1.61e-06	5.244e-08	1e-08	1e-08	1.648e-08	1e-08	8.31446	373.15	3102.54	180.043	123.134	96.2936	83.7498		180.043		123.134		96.2936		83.7498
snc_CaMg(ClO4)2_373	0.973928	0.01259	0.001078	4.816e-07	2.82e-08	1e-08	1e-08	1.71e-08	1e-08	8.31446	373.15	3102.54	173.855	116.949	90.0811	83.7734		173.855		116.949		90.0811		83.7734
Alh_CaNa2(ClO4)2_373	0.955922	0.1732	0.001146	2.133e-07	1e-08	1e-08	1e-08	5.958e-08	1e-08	8.31446	373.15	3102.54	144.995	88.2641	57.6213	87.3741		144.995		88.2641		57.6213		87.3741
Chassingy_CaNa2(ClO4)2_373	0.955787	0.9394	0.001143	3.302e-08	1e-08	1e-08	1e-08	6.73e-08	1e-08	8.31446	373.15	3102.54	118.223	61.4925	36.6292	81.5933		118.223		61.4925		36.6292		81.5933
Nahkla_CaNa2(ClO4)2_373	0.958895	0.006856	0.001052	1.878e-06	4.394e-08	1e-08	1e-08	2.741e-08	1e-08	8.31446	373.15	3102.54	182.674	125.914	97.4514	85.2228		182.674		125.914		97.4514		85.2228
snc_CaNa2(ClO4)2_373	0.958494	0.01384	0.001074	4.601e-07	1.952e-08	1e-08	1e-08	3.429e-08	1e-08	8.31446	373.15	3102.54	174.623	117.866	88.7957	85.8269		174.623		117.866		88.7957		85.8269
Alh_Mg(ClO4)2_373	0.960381	0.002888	0.001158	2.286e-07	1.434e-06	1e-08	1e-08	1e-08	1e-08	8.31446	373.15	3102.54	165.262	108.487	108.488	56.7734		165.262		108.487		108.488		56.7734
Chassingy_Mg(ClO4)2_373	0.962779	0.9462	0.001146	3.327e-08	6.54e-07	1e-08	1e-08	1e-08	1e-08	8.31446	373.15	3102.54	92.3064	35.5085	36.5931	55.7133		92.3064		35.5085		36.5931		55.7133
Nahkla_Mg(ClO4)2_373	0.95827	0.0127	0.001067	4.652e-07	3.408e-08	1e-08	1e-08	1e-08	1e-08	8.31446	373.15	3102.54	172.263	115.509	89.8407	82.422		172.263		115.509		89.8407		82.422
snc_Mg(ClO4)2_373	0.958433	0.0001693	0.001094	5.868e-07	1.794e-07	1e-08	1e-08	1e-08	1e-08	8.31446	373.15	3102.54	216.262	159.507	143.503	72.7599		216.262		159.507		143.503		72.7599
Alh_Na2Mg(ClO4)2_373	0.967229	0.06145	0.001149	8.327e-08	1e-08	1e-08	1e-08	4.942e-08	1e-08	8.31446	373.15	3102.54	155.083	98.242	70.562	84.5207		155.083		98.242		70.562		84.5207
Chassingy_Na2Mg(ClO4)2_373	0.969498	0.9528	0.001143	3.35e-08	2.623e-07	1e-08	1e-08	1e-08	1e-08	8.31446	373.15	3102.54	97.9969	41.1343	36.5418	61.4551		97.9969		41.1343		36.5418		61.4551
Nahkla_Na2Mg(ClO4)2_373	0.96969	0.009141	0.001051	1.092e-06	2.872e-08	1e-08	1e-08	3.874e-08	1e-08	8.31446	373.15	3102.54	180.2	123.335	93.9482	86.2516		180.2		123.335		93.9482		86.2516
snc_Na2Mg(ClO4)2_373	0.969218	0.01262	0.001077	4.766e-07	1.707e-08	1e-08	1e-08	4.784e-08	1e-08	8.31446	373.15	3102.54	176.847	119.987	90.0186	86.8288		176.847		119.987		90.0186		86.8288
Alh_NaClO4_373	0.941125	0.1713	0.001152	6.228e-08	1e-08	1e-08	1e-08	0.01752	1e-08	8.31446	373.15	3102.54	141.119	84.5331	57.6776	83.4417		141.119		84.5331		57.6776		83.4417
Chassingy_NaClO4_373	0.940771	0.9246	0.001146	3.251e-08	1e-08	1e-08	1e-08	0.001134	1e-08	8.31446	373.15	3102.54	118.175	61.5922	36.7362	81.4386		118.175		61.5922		36.7362		81.4386
Nahkla_NaClO4_373	0.944891	0.007601	0.001053	1.462e-06	1e-08	1e-08	1e-08	0.002454	1e-08	8.31446	373.15	3102.54	189.62	132.996	96.0829	93.5367		189.62		132.996		96.0829		93.5367
snc_NaClO4_373	0.943862	0.01921	0.001071	4.032e-07	1e-08	1e-08	1e-08	5.637e-07	1e-08	8.31446	373.15	3102.54	174.103	117.49	84.6226	89.4808		174.103		117.49		84.6226		89.4808
Alh_RosyRed_373	0.999924	0.113	0.01134	5.766e-08	1e-08	1e-08	1e-08	0.01406	1e-08	8.31446	373.15	3102.54	146.795	89.645	70.3116	76.4836		146.795		89.645		70.3116		76.4836
Chassingy_RosyRed_373	0.999923	0.9827	0.01134	3.455e-08	1e-08	1e-08	1e-08	0.001138	1e-08	8.31446	373.15	3102.54	118.364	61.2139	43.4694	74.8946		118.364		61.2139		43.4694		74.8946
Nahkla_RosyRed_373	0.999928	0.006661	0.01048	3.291e-07	1e-08	1e-08	1e-08	0.003324	1e-08	8.31446	373.15	3102.54	187.334	130.184	105.202	82.1323		187.334		130.184		105.202		82.1323
snc_RosyRed_373	0.999927	0.01414	0.01064	5.008e-07	1e-08	1e-08	1e-08	0.0008047	1e-08	8.31446	373.15	3102.54	179.295	122.145	95.907	83.3879		179.295		122.145		95.907		83.3879
Máaz_Ca(ClO4)2_373	0.961221	0.01166	0.001081	7.688e-06	5.729e-08	1e-08	1e-08	5.856e-08	1e-08	8.31446	373.15	3102.54	178.841	122.058	90.9605	87.8801		178.841		122.058		90.9605		87.8801
Séítah_Ca(ClO4)2_373	0.959058	0.1923	0.001134	2.082e-07	1.444e-08	1e-08	1e-08	2.381e-08	1e-08	8.31446	373.15	3102.54	141.383	84.6211	56.3107	85.0722		141.383		84.6211		56.3107		85.0722
Máaz_CaMg(ClO4)2_373	0.976927	2.789e-07	9.81e-05	4.782e-07	5.384e-06	1e-08	0.000105	1e-08	0.0007174	8.31446	373.15	3102.54	274.289	246.082	180.982	93.3076		274.289		246.082		180.982		93.3076
Séítah_CaMg(ClO4)2_373	0.973003	0.06438	0.001136	2.988e-07	1.67e-08	1e-08	1e-08	3.033e-08	1e-08	8.31446	373.15	3102.54	155.361	98.4643	69.9856	85.3749		155.361		98.4643		69.9856		85.3749
Máaz_CaNa2(ClO4)2_373	0.959306	0.01163	0.001078	7.673e-06	1.651e-08	1e-08	1e-08	8.196e-07	1e-08	8.31446	373.15	3102.54	186.562	129.798	90.9715	95.5904		186.562		129.798		90.9715		95.5904
Séítah_CaNa2(ClO4)2_373	0.956946	0.1931	0.001132	2.069e-07	1e-08	1e-08	1e-08	9.677e-08	1e-08	8.31446	373.15	3102.54	143.564	86.8231	56.24	87.3244		143.564		86.8231		56.24		87.3244
Máaz_Mg(ClO4)2_373	0.961849	2.541e-07	6.524e-05	4.517e-07	5.898e-06	1e-08	7.475e-05	1e-08	0.0006717	8.31446	373.15	3102.54	274.509	245.393	180.979	93.5298		274.509		245.393		180.979		93.5298
Séítah_Mg(ClO4)2_373	0.961029	7.638e-05	0.001149	7.679e-07	2.346e-06	1e-08	1e-08	1e-08	1e-08	8.31446	373.15	3102.54	211.056	154.275	153.549	57.5067		211.056		154.275		153.549		57.5067
Máaz_Na2Mg(ClO4)2_373	0.970021	1.246e-05	0.001074	3.181e-06	1e-08	1e-08	5.733e-07	1.246e-05	1e-08	8.31446	373.15	3102.54	271.95	227.644	175.9	96.0502		271.95		227.644		175.9		96.0502
Séítah_Na2Mg(ClO4)2_373	0.968089	0.08327	0.001135	2.735e-07	1e-08	1e-08	1e-08	1.391e-07	1e-08	8.31446	373.15	3102.54	155.012	98.1633	66.7585	88.2538		155.012		98.1633		66.7585		88.2538
Máaz_NaClO4_373	0.944174	0.03311	0.001067	2.935e-07	1e-08	1e-08	1e-08	0.0001772	1e-08	8.31446	373.15	3102.54	166.366	109.75	77.8569	88.5093		166.366		109.75		77.8569		88.5093
Séítah_NaClO4_373	0.942216	0.1878	0.001144	1e-08	1e-08	1e-08	1e-08	0.001057	1e-08	8.31446	373.15	3102.54	134.318	77.7208	56.5219	77.7958		134.318		77.7208		56.5219		77.7958
Máaz_RosyRed_373	0.999928	0.002834	0.0106	1e-08	1e-08	1e-08	1e-08	0.0001614	1e-08	8.31446	373.15	3102.54	187.1	129.95	115.842	71.2574		187.1		129.95		115.842		71.2574
Séítah_RosyRed_373	0.999927	0.1274	0.01123	1e-08	1e-08	1e-08	1e-08	0.0003002	1e-08	8.31446	373.15	3102.54	139.871	82.7209	68.7929	71.0783		139.871		82.7209		68.7929		71.0783
