# Supplementary material for: Mineral Indicators of Geologically Recent Past Habitability on Mars
Source: Life (Basel). 2023 Dec 15;13(12):2349. doi: 10.3390/life13122349 (PMC10744562; doi:10.3390/life13122349)
Supplement: Supplementary file 1 [file life-13-02349-s001.zip › Supplementary Table_5.xlsx]

## Sheet: Supplementary Table 5
General Mars Minerals Observed	Present in Models?
Olivines	Yes
Orthopyroxenes	No
Clinopyroxenes	Yes
Plagioclase feldspars	Yes
Alkali feldspars	Yes
Pyrrhotite	No
Pyrite/marcasite	Yes
Magnetite	Yes
Ilmenite	No
Hematite	Yes
Goethite	Possibly
Akaganeite	Possibly
Fe/Mg smectites (e.g., nontronite, saponite)	Yes
Al smectites (e.g.,montmorillonite, beidellite)	No
Kaolin group minerals (e.g., kaolinite, halloysite)	No
Chlorite	Yes
Serpentine	Yes
High-charge Al/K phyllosilicates (e.g., muscovite, illite)	Yes
Prehnite	Yes
Analcime	Yes
Opaline silica, quartz	Yes
Mg/Ca/Fe carbonates	Yes
Kieserite; szomolnokite, Fe(II)-, Fe(III)-, and Mg-polyhydrated sulfates	Possibly/Thenardite
Gypsum and anhydrite	Possibly/Thenardite
Alunite	No
Jarosite	No
Chlorides	No
Perchlorates	No
Fe3+SO4(OH)	Possibly
