# Supplementary material for: Mineral Indicators of Geologically Recent Past Habitability on Mars
Source: Life (Basel). 2023 Dec 15;13(12):2349. doi: 10.3390/life13122349 (PMC10744562; doi:10.3390/life13122349)
Supplement: Supplementary file 1 [file life-13-02349-s001.zip › Supplementary Table_6.xlsx]

## Sheet: Sheet1
Mineral	Alh_Ca(ClO4)2_273	Chassigny_Ca(ClO4)2_273	Nakhla_Ca(ClO4)2_273	Alh_Ca(ClO4)2_373	Chassigny_Ca(ClO4)2_373	Nakhla_Ca(ClO4)2_373	Alh_CaMg(ClO4)2_273	Chassingy_CaMg(ClO4)2_273	Nahkla_CaMg(ClO4)2_273	Alh_CaMg(ClO4)2_373	Chassingy_CaMg(ClO4)2_373	Nahkla_CaMg(ClO4)2_373	Alh_CaNa2(ClO4)2_273	Chassingy_CaNa2(ClO4)2_273	Nahkla_CaNa2(ClO4)2_273	Alh_CaNa2(ClO4)2_373	Chassingy_CaNa2(ClO4)2_373	Nahkla_CaNa2(ClO4)2_373	Alh_Mg(ClO4)2_273	Chassingy_Mg(ClO4)2_273	Nahkla_Mg(ClO4)2_273	Alh_Mg(ClO4)2_373	Chassingy_Mg(ClO4)2_373	Nahkla_Mg(ClO4)2_373	Alh_Na2Mg(ClO4)2_273	Chassingy_Na2Mg(ClO4)2_273	Nahkla_Na2Mg(ClO4)2_273	Alh_Na2Mg(ClO4)2_373	Chassingy_Na2Mg(ClO4)2_373	Nahkla_Na2Mg(ClO4)2_373	Alh_NaClO4_273	Chassingy_NaClO4_273	Nahkla_NaClO4_273	Alh_NaClO4_373	Chassingy_NaClO4_373	Nahkla_NaClO4_373	Alh_RosyRed_273	Chassingy_RosyRed_273	Nahkla_RosyRed_273	Alh_RosyRed_373	Chassingy_RosyRed_373	Nahkla_RosyRed_373	Máaz_Ca(ClO4)2_273	Máaz_Ca(ClO4)2_373	Séítah_Ca(ClO4)2_273	Séítah_Ca(ClO4)2_373	Máaz_CaMg(ClO4)2_273	Máaz_CaMg(ClO4)2_373	Séítah_CaMg(ClO4)2_273
Albite	0	0	0	0	0	0	0	0	0	0	0	0	0	0	0	0	0	0	0	0	0	0	0	0	0	0	0	0	0	0	0	0	0	0	0	0	0	0	0	0	0	0	0	0	0	0	0	0	0
Andradite	0.1796	0.04516	0.02235	0.1784	0.04554	0.02314	0.05616	0	0.03142	0.05709	0	0.02379	0.1924	0.04465	0.02225	0.1764	0.04497	0.02336	0	0	0.02549	0	0	0.0287	0.07466	0	0.03142	0.0758	0	0.02529	0.1686	0.03771	0.02643	0.1744	0.03778	0.02424	0.1509	0.03374	0.03538	0.1472	0.03375	0.03516	0.00998	0.0188	0.183	0.1776	0	0	0.09262
Annite	0.00773	0	0.03041	0	0	0.0283	0	0	0.02997	0	0	0.02736	0.007759	0	0.02922	0	0	0.02584	0	0	0.03074	0	0	0.01511	0	0	0.02992	0	0	0.02738	0	0	0.03167	0.008062	0	0.03157	0	0	0.02795	0.006696	0	0.02794	0.247	0.1547	0.03578	0.01021	0	0	0.03443
Antigorite	0.1592	0.1809	0	0.159	0.1809	0	0.1622	0.1597	0.00886	0.1624	0.1755	0	0.1588	0.1791	0	0.1574	0.1791	0	0.172	0.1828	0.02998	0.172	0.1831	0.03922	0.1614	0.1775	0.007641	0.1617	0.1784	0	0.1616	0.1823	0	0.1596	0.1823	0	0.1455	0.1641	0	0.1436	0.1641	0	0	0	0.1054	0.1048	0	0	0.1135
Calcite	0	0	0	0	0	0	0	0	0	0	0	0	0	0	0	0	0	0	0	0	0	0	0	0	0	0	0	0	0	0	0	0	0	0	0	0	0	0	0	0	0	0	0	0	0	0	0	0	0
Chromite	0.07096	0.05575	0.01883	0.07096	0.05575	0.01883	0.06807	0.04814	0.01806	0.06807	0.05349	0.01806	0.07025	0.0552	0.01864	0.07025	0.0552	0.01864	0.06995	0.05496	0.01856	0.06995	0.05496	0.01856	0.06826	0.05363	0.01811	0.06826	0.05363	0.01811	0.07171	0.05635	0.01903	0.07172	0.05635	0.01903	0.06453	0.0507	0.01712	0.06453	0.0507	0.01712	0.0007245	0.0007245	0.02172	0.02172	0.0006951	0.0006951	0.02084
Cronstedtite-7A	0	0	0	0	0	0	0	0	0	0	0	0	0	0	0	0	0	0	0	0	0	0	0	0	0	0	0	0	0	0	0	0	0	0	0	0	0	0	0	0	0	0	0	0	0	0	0	0	0
Daphnite-14A	0.3059	0.07771	0	0.3098	0.07771	0	0.2955	0.0671	0	0.2972	0.07455	0.1004	0.2872	0.07694	0	0.3067	0.07694	0	0.3054	0.0766	0	0.3054	0.07661	0.1384	0.2954	0.07475	0	0.298	0.07476	0.08659	0.2823	0.07397	0	0.302	0.07413	0	0.252	0.06678	0	0.2734	0.06682	0	0	0	0.225	0.2377	0	0	0.1893
Diopside	0.06005	0	2.295	0.06893	0	2.273	0	0	1.483	0	0	1.408	0	0	2.271	0.06826	0	2.268	0	0	0	0	0	0	0	0	1.578	0	0	1.511	0	0	2.302	0	0	2.304	0	0	1.974	0.02851	0	1.975	0.6235	0.6235	0.1935	0.2239	0	0	0
Fe	0	0.4239	0	0	0.2058	0	0	0.2913	0	0	0.03174	0	0	0.3372	0	0	0.1185	0	0	0.4072	0	0	0.1723	0	0	0.3732	0	0	0.1468	0	0	0.4346	0	0	0.2192	0	0	0.3123	0	0	0.08019	0	0	0	0	0	0	0	0
Greenalite	0.3595	0.1652	0.9959	0.3616	0.1442	0.9935	0.4263	0.1417	0.9492	0.4161	0.1914	0.7895	0.3721	0.1637	0.9871	0.3581	0.1429	0.9908	0.4459	0.153	0.98	0.4459	0.1489	0.7628	0.4168	0.1643	0.952	0.4092	0.1492	0.8143	0.4258	0.1817	1.005	0.386	0.1607	1.009	0.3864	0.163	0.8977	0.3515	0.1443	0.8992	0	0	1.023	1.031	0	0	1.081
Hematite	0	0	0	0	0	0	0	0	0	0	0	0	0	0	0	0	0	0	0	0	0	0	0	0	0	0	0	0	0	0	0	0	0	0	0	0	0	0	0	0	0	0	0	0	0	0	0	0	0
Hydroxylapatite	0.02067	0.00367	0.006719	0.02067	0.00367	0.006719	0.01983	0.003169	0.006446	0.01983	0.03521	0.006446	0.02047	0.003633	0.006653	0.02047	0.003634	0.006653	0.02038	0.003618	0.006624	0.02038	0.003618	0.006624	0.01989	0.00353	0.006464	0.01989	0.00353	0.006464	0.02088	0.003709	0.00679	0.02089	0.003709	0.006791	0.01879	0.003337	0.006103	0.0188	0.003337	0.006108	0.1328	0.1328	0.02171	0.02171	0.1273	0.1274	0.02083
Magnetite	0	0.9061	0	0	0.9996	0	0	0.8342	0	0.006818	0.9636	0	0	0.8981	0	0	0.9916	0	0.0274	0.9358	0	0.02775	1.015	0.03167	0	0.9068	0	0.002535	0.997	0	0	0.912	0	0	1.005	0	0	0.846	0	0	0.9425	0	0	0	0	0	0	0	0
Mesolite	0	0	0.167	0	0	0.1537	0	0	0.1598	0	0	0.06013	0.01566	0	0.1657	0	0	0.1674	0	0	0.1565	0	0	0	0	0	0.1603	0	0	0.07452	0.02676	0	0.1652	0	0	0.1659	0.02644	0	0.1517	0	0	0.1517	0.8304	0.8768	0	0	0.5554	0.3886	0.02662
Minnesotaite	0	0	0.001275	0	0	0.005268	0	0	0	0	0	0	0	0	0.0009608	0	0	0	0	0	0	0	0	0	0	0	0	0	0	0	0	0	0	0	0	0	0	0	0	0	0	0.0005547	0.8539	0.9131	0	0	1.057	1.059	0
Mn(OH)2(am)	0	0.08221	0	0	0	0	0.0317	0.02051	0	0	0	0	0	0.0814	0	0	0	0	0	0	0	0	0	0	0.01748	0.04098	0	0	0	0	0	0.0831	0	0	0	0	0	0.07477	0	0	0	0	0	0	0	0	0	0	0
Natrolite	0	0	0	0	0	0	0	0	0	0	0	0	0	0	0	0	0	0	0	0	0	0	0	0	0	0	0	0	0	0	0	0	0	0	0	0	0	0	0	0	0	0	0	0	0	0	0	0	0
Natron	0	0	0	0	0	0	0	0	0	0	0	0	0	0	0	0	0	0	0	0	0	0	0	0	0	0	0	0	0	0	0	0	0	0	0	0	0	0	0	0	0	0	0	0	0	0	0	0	0
Nontronite-Na	0	0	0	0	0	0	0	0	0	0	0	0	0	0	0	0	0	0	0	0	0	0	0	0	0	0	0	0	0	0	0	0	0	0	0	0	0	0	0	0	0	0	0	0	0	0	0.008003	0.003879	0
Phlogopite	0	0	0	0	0	0	0.003325	0	0	0	0	0	0	0	0	0	0	0	0	0	0	0	0	0	0.005234	0	0	0	0	0	0.008083	0.009126	0	0	0.008649	0	0.006704	0.007755	0	0	0.007542	0	0	0	0	0	0	0	0
Prehnite	0	0	0	0	0	0.01419	0	0	0	0	0	0	0	0	0	0	0	0	0	0	0	0	0	0	0	0	0	0	0	0	0	0	0	0	0	0	0	0	0	0	0	0	0	0	0	0	0	0	0
Pyrite	0	0	0	0	0	0	0	0	0	0	0	0	0	0	0	0	0	0	0	0	0	0	0	0	0	0	0	0	0	0	0	0	0	0	0	0	0	0	0	0	0	0	0	0	0	0	0.0005	0.0004997	0
Quartz	0	0	0	0	0	0	0	0	0	0	0	0	0	0	0	0	0	0	0	0	0	0	0	0	0	0	0	0	0	0	0	0	0	0	0	0	0	0	0	0	0	0	0.8098	0.6802	0	0	1.075	1.439	0
Saponite-Ca	0	0	0	0	0	0	0	0	0	0	0	0	0	0	0	0	0	0	0	0	0.04641	0	0	0.1989	0	0	0	0	0	0	0	0	0	0	0	0	0	0	0	0	0	0	0	0	0	0	0	0	0
Saponite-Na	0	0	0	0	0	0	0	0	0	0	0	0	0	0	0	0	0	0	0	0	0	0	0	0	0	0	0	0	0	0	0	0	0.01867	0.04047	0	0.01461	0	0	0	0.02764	0	0	0	0	0	0	0.158	0	0
Talc	0	0	0	0	0	0	0	0	0	0	0	0	0	0	0	0	0	0	0	0	0	0	0	0	0	0	0	0	0	0	0	0	0	0	0	0	0	0	0	0	0	0	0	0	0	0	0	0	0
Tephroite	0.03488	0	0.03791	0.03452	0.04091	0.03661	0.01762	0	0.03643	0.03323	0	0.03587	0.03455	0	0.0376	0.03443	0.04063	0.03712	0	0.009796	0.0374	0	0	0.03642	0.02483	0	0.03655	0.03348	0	0.03632	0.03528	0	0.03841	0.03528	0.04155	0.03841	0.03174	0	0.03456	0.03174	0.03739	0.03456	0.03666	0.03628	0.05428	0.05398	0	0	0.05208
Thenardite	0	0	0	0	0	0	0	0	0	0	0	0	0	0	0	0	0	0	0	0	0	0	0	0	0	0	0	0	0	0	0	0	0	0	0	0	0	0	0	0	0	0	0	0	0	0	0	0	0
Tremolite	0	0	0.202	0	0	0.2064	0	0	0.3341	0	0	0.4342	0	0	0.2002	0	0	0.2008	0	0	0.6185	0	0	0.6842	0	0	0.3174	0	0	0.4043	0	0	0.1964	0	0	0.1985	0	0	0.2067	0	0	0	0	0	0	0	0	0	0
Troilite	0.0185	0.009923	0.009919	0.0185	0.00992	0.009905	0.01779	0.008704	0.009559	0.01779	0.0866	0.00954	0.01833	0.08934	0.009828	0.01832	0.08934	0.009806	0.01825	0	0.009795	0.01825	0.009796	0.009788	0.01784	0.009584	0.009581	0.01783	0.009583	0.009558	0.01472	0.009991	0.009163	0	0.008381	0.0006657	0.01543	0.01226	0.005393	0	0.01082	0.2065	0	0	0.0009987	0.0009928	0	0	0.0009983
Alabandite	0	0	0	0	0	0	0	0	0	0	0	0	0	0	0	0	0	0	0	0	0	0	0	0	0	0	0	0	0	0	0	0	0	0	0	0	0	0	0	0	0	0	0.0009934	0.0009214	0	0	0	0	0
Gyrolite	0	0	0	0	0	0	0	0	0	0	0	0	0	0	0	0	0	0	0	0	0	0	0	0	0	0	0	0	0	0	0	0	0	0	0	0	0	0	0	0	0	0	0.0533	0	0	0	0	0	0
Hedenbergite	0	0	0	0	0	0	0	0	0	0	0	0	0	0	0	0	0	0	0	0	0	0	0	0	0	0	0	0	0	0	0	0	0	0	0	0	0	0	0	0	0	0	0	0.08161	0	0	0	0	0
Celadonite	0	0	0	0	0	0	0	0	0	0	0	0	0	0	0	0	0	0	0	0	0	0	0	0	0	0	0	0	0	0	0	0	0	0	0	0	0	0	0	0	0	0	0	0	0	0	0.2487	0	0
Diaspore	0	0	0	0	0	0	0	0	0	0	0	0	0	0	0	0	0	0	0	0	0	0	0	0	0	0	0	0	0	0	0	0	0	0	0	0	0	0	0	0	0	0	0	0	0	0	0.4137	0.3176	0
Muscovite	0	0	0	0	0	0	0	0	0	0	0	0	0	0	0	0	0	0	0	0	0	0	0	0	0	0	0	0	0	0	0	0	0	0	0	0	0	0	0	0	0	0	0	0	0	0	0	0.2109	0
Saponite-Mg	0	0	0	0	0	0	0	0	0	0	0	0	0	0	0	0	0	0	0	0	0	0	0	0	0	0	0	0	0	0	0	0	0	0	0	0	0	0	0	0	0	0	0	0	0	0	0	0.2953	0
C	0	0	0	0	0	0	0	0	0	0	0	0	0	0	0	0	0	0	0	0	0	0	0	0	0	0	0	0	0	0	0	0	0	0	0	0	0	0	0	0	0	0	0	0	0	0	0	0	0
Clinoptilolite-N	0	0	0	0	0	0	0	0	0	0	0	0	0	0	0	0	0	0	0	0	0	0	0	0	0	0	0	0	0	0	0	0	0	0	0	0	0	0	0	0	0	0	0	0	0	0	0	0	0
Analcime	0	0	0	0	0	0	0	0	0	0	0	0	0	0	0	0	0	0	0	0	0	0	0	0	0	0	0	0	0	0	0	0	0	0	0	0	0	0	0	0	0	0	0	0	0	0	0	0	0
[truncated: 21 more columns]
